# Supplementary material for: A single-cell, spatial transcriptomic atlas of the Arabidopsis life cycle
Source: Nat Plants. 2025 Aug 19;11(9):1960–75. doi: 10.1038/s41477-025-02072-z (PMC12416547; doi:10.1038/s41477-025-02072-z)
Supplement: Supplementary file 4 — Cluster markers and cell-type annotation of individual tissue datasets. [file 41477_2025_2072_MOESM4_ESM.xlsx]

## Sheet: Suggested Cell Type Annotations
Table S2. Table of cluster markers and cell type annotation of individual tissue datasets
Organ	Major Cluster	Suggested cell type annotation with references_v3	Cell type suggested_v3	After spatial analysis
Flower	0	Unknown	Unknown
Flower	1	Unknown	Unknown
Flower	2	Epidermal (AT3G01500 and AT5G57800-Nakayama et al., 2005; AT1G09310- Kim et al., 2021;AT1G11850- Lopez-Anido et al., 2022; AT5G62210- Procko et al., 2022), petals/ stamens (AP3 and PI expression).	Epidermal
Flower	3	Tapetum (AT2G16910 and AT3G43920- Long et al., 2021)	Tapetum
Flower	4	Epidermal (AT5G57800 - Nakayama et al., 2005; AT4G21910 and AT5G62210- Procko et al., 2022)	Epidermal	Changed: developing ovule
Flower	5	Unknown (guard and trichome markers)	Unknown
Flower	6	Anther filament junction, tip of filament (AT1G70510- Nakayama et al., 2005)	Anther
Flower	7	Anther (AT3G12630 and AT3G47350- Nakayama et al., 2005)	Anther
Flower	8	Tapetum (AT1G01280, AT1G02050, AT1G05490, AT1G62940, AT1G64570, AT1G69500, AT2G16910, AT3G11980, AT3G43920, AT4G14080, AT4G34850 ,AT4G35420, AT5G07230- Long et al., 2021)	Tapetum
Flower	9	Male miocyte (AT3G20475- Long et al., 2021)	Male miocyte
Flower	10	Carpel/ Stamen (AT4G18960- Yanofsky et al., 1990; Mizukami and Ma, 1997), Epidermal (FDH- Yephremov et al., 1999)	Epidermal	Changed: gynoecium and developing ovule
Flower	11	Pollen (AT1G19890- Borges et al., 2012, AT5G16020- Alandete-Saez et al., 2008, AT5G55490- Engel et al., 2005)	Pollen
Flower	12	Anther (AT3G60970- Nakayama et al., 2005), Vascular (ATGWD2,GWD3- Glaring et al., 2007, HB-8- Baima et al., 1995; Kang and Dengler, 2004; Scarpella et al., 2004; Kim et al., 2021, ACL5- Kim et al., 2021)	Vascular
Rosette 21d	0	projected from Procko et al., 2022 as mesophyll	Mesophyll
Rosette 21d	1	projected from Procko et al., 2022 as mesophyll	Mesophyll
Rosette 21d	2	Guard (AT1G22690- Procko et al., 2022), projected from Procko et al., 2022 as epidermal	Guard
Rosette 21d	3	Projected from Procko et al., 2022 as mesophyll	Mesophyll
Rosette 21d	4	Projected from Procko et al., 2022 as mesophyll	Mesophyll
Rosette 21d	5	Phloem parenchyma (UMAMIT12, UMAMIT30, UMAMIT17- Kim et al., 2021, BCAT4- Schuster et al., 2006, SWEET11- Chen et al., 2012; Kim et al., 2021, MAM1- Radojcic Redovnikovic et al., 2012. also projected from Procko et al., 2022 as PP or BS.	Phloem
Rosette 21d	6	Trichome (TOUCH 3- Sistrunk et al., 1994, CYTOKININ OXIDASE 4- Werner et al., 2003, TOUCH4- Xu et al., 1995), projected from Procko et al., 2022 as epidermal	Trichome
Rosette 21d	7	pre-differentiating-mature mesophyll (CAB3- Ranjan et al., 2011; Endo et al., 2007; Susek et al., 1993, Lhcb4.1 and RbcS2B- Sawchuk et al., 2008) , also projected from Procko et al., 2022 as mesophyll. *has xylem markers: XCP1- Funk et al., 2002, AT5G46730 and AT5G61660- Zhang et al., 2021.	Mesophyll
Rosette 21d	8	Phloem parenchyma and companion cell (SUC2- Ranjan et al., 2011, UMAMIT28, SIAR1, UMAMIT12, UMAMIT20 and UMAMIT17- Kim et al., 2021, ATGWD2,GWD3- Glaring et al., 2007, Cyclophilin ROC1- Ma et al., 2012, NaKR1- Zhu et al., 2016, FRO8- Wu et al., 2005, also projected from Procko et al., 2022.	Phloem
Rosette 21d	9	projected from Procko et al., 2022 as mesophyll	Mesophyll
Rosette 21d	10	Dividing (POK1 and POK2- Muller et al., 2006, MERCY1- Apelt et al., 2022)	Dividing
Rosette 21d	11	Phloem parenchyma and companion cell, dividing (POK1 and POK2- Muller et al., 2006)	Phloem
Rosette 21d	12	Abaxial Epidermal (Also projected from Procko et al., 2022 as epidermal)	Epidermal
Rosette 21d	13	Unknown	Unknown
Rosette 21d	14	Trichome development, dividing (NACK1- Sasabe et al., 2015, MERCY1- Apelt et al., 2022), Trichome (PDF1- Abe et al., 1999; Abe et al., 2001, CAPRICE- Schellmann et al., 2002, GLABRA1 AND MYB23- Kirik et al., 2005, K+ inward rectifying channel protein KC1- Pilot et al., 2003	Trichome
Rosette 21d	15	Stomatal lineage (FAMA- Ohashi-Ito and Bergmann, 2006) , (Also projected from Procko et al., 2022 as GC or MI)	Guard and stomatal lineage
Rosette 21d	16	Dividing (POK1 and POK2- Muller et al., 2006, NACK1- Sasabe et al., 2015)	Dividing
Rosette 21d	17	Vascular (HB-8- Baima et al., 1995; Kang and Dengler, 2004; Scarpella et al., 2004; Kim et al., 2021, NaKR1- Zhu et al., 2016, FRO8- Wu et al., 2005	Vascular
Rosette 30d	0	Projected from Procko et al., 2022 as mesophyll	Mesophyll
Rosette 30d	1	Epidermal- CER5- Kim et al., 2021, ML1- Takada et al., 2013, AT5G54585- Procko et al., 2022. Projected from Procko et al., 2022 as epidermal	Epidermal
Rosette 30d	2	Unknown	Unknown
Rosette 30d	3	Phloem- UMAMIT12, UMAMIT30- Kim et al., 2021, MAM1- Radojcic Redovnikovic et al., 2012, FRO8- Wu et al., 2005, projected from Procko et al., 2022 as BS.	Vascular
Rosette 30d	4	Epidermal- AT1G04040- Kim et al., 2021; Procko et al., 2022, AXR3- Procko et al., 2022 (adaxial), AT1G18810- Procko et al., 2022 (adaxial), CER5- Kim et al., 2021, ML1- Takada et al., 2013. Projected from Procko et al., 2022 as epidermal	Epidermal, dividing
Rosette 30d	5	Projected from Procko et al., 2022 as mesophyll	Mesophyll
Rosette 30d	6	Spongy mesophyll- CORI3- Procko et al., 2022. Projected from Procko et al., 2022 as mesophyll	Mesophyll
Rosette 30d	7	Phloem and companion cells- SUC2- Ranjan et al., 2011; Stadler et al., 1996; Truernit & Sauer, 1995, UMAMIT12, UMAMIT17- Kim et al., 2021, SWEET11- Chen et al., 2012; Kim et al., 2021, ATGWD2,GWD3- Glaring et al., 2007, Cyclophilin ROC1- Ma et al., 2012, NaKR1- Zhu et al., 2016, SAMDC2- Pommerrenig et al., 2011 (Vascular). Projected from Procko et al., 2022 as companion cell	Companion cell
Rosette 30d	8	Projected from Procko et al., 2022 as mesophyll	Mesophyll
Rosette 30d	9	Unknown	Unknown
Rosette 30d	10	Projected from Procko et al., 2022 as mesophyll	Mesophyll
Rosette 30d	11	Procambium- MP, WOX4- Kim et al 2021, PXY- Fisher & Turner, 2007AT1G04040- Kim et al., 2021; Procko et al., 2022, AT1G09310, CER5- Kim et al., 2021, FDH- Yephremov et al., 1999, ML1- Takada et al., 2013. Dividing markers found: NACK1- Sasabe et al., 2015, POK1, POK2- Muller et al., 2006, CDC20.1- Kevei et al.,2011, MERCY1- Apelt et al., 2022	Dividing
Rosette 30d	12	AT4G21910- Procko et al., 2021 (abaxial), ML1- Takada et al., 2013. Projected from Procko et al., 2022 as epidermal	Epidermal
Rosette 30d	13	Dividing- NACK1- Sasabe et al., 2015, POK1, POK2- Muller et al., 2006, CDC20.1, CDC20.2- Kevei et al.,2011, MERCY1- Apelt et al., 2022. Projected from Procko et al., 2022 as SE	Dividing
Rosette 30d	14	Guard (FAMA- Ohashi-Ito and Bergmann, 2006)	Guard
Rosette 30d	15	Projected from Procko et al., 2022 as mesophyll	Mesophyll
Rosette 30d	16	Projected from Procko et al., 2022 as mesophyll	Mesophyll
Seed_0d	0	Unknown (only 1 gene in cluster marker genes)	Unknown
Seed_0d	1	Unknown	Unknown
Seed_0d	2	Guard (TGG1- Barth and Jander, 2006)	Unknown
Seed_0d	3	Epidermal (ML1-Takada et al., 2013; FDH- Yephremov et al., 1999)	Epidermal
Seed_0d	4	Unknown	Unknown
Seed_0d	5	Epidermal (PDF1 protoderm- Abe et al., 1999, AT1G09310- Kin et al., 2021, FDH- Yephremov et al., 1999, ML1- Takada et al., 2005, AT4G21910- Procko et al., 2022, mesophyll (LHCB2.1, LHCB2.3, Lhcb5, Lhcb4.1, RbcS2B- Sawchuk et al., 2008), seed coat (AT3G15353, AT5G02380- based on TAIR), Vascular (SIAR1 and UMAMIT12- Kim et al., 2021, OASA1- Gotor et al., 1997, HB-8- Baima et al., 1995; Kang and Den…	Unknown
Seed_0d	6	Abaxial Epidermal (AT4G21910- Procko et al., 2022)	Epidermal
Seed_0d	7	Phloem parenchyma (SIAR1, UMAMIT12, UMAMIT30, UMAMIT20- Kim et al., 2021)	Phloem
Seed_0d	8	Unknown	Unknown
Seed_0d	9	Abaxial Epidermal (AT4G21910- Procko et al., 2022)	Epidermal
Seed_0d	10	Unknown	Unknown
Seed_0d	11	Protoderm (PDF1- Abe et al., 1999), Guard (FAMA- Ohashi-Ito and Bergmann, 2006), seed coat (AT3G15353- based on TAIR), Vacular (OASA1- Gotor et al., 1997, Cyclophilin ROC1- Ma et al., 2012, ACL5- Kim et al., 2021, MAM1- Radojcic Redovnikovic et al., 2012)	Unknown
Seed_0d	12	Dividing (POK2- Muller et al., 2006, CDC20.2 and CDC20.1- Kevei et al.,2011)	Dividing
Seed_0d	13	Phloem parenchyma and companion cell (SIAR1, UMAMIT20- Kim et al., 2021, NaKR1- Zhu et al., 2016, FRO8- Wu et al., 2005), protoderm (PDF1- Abe et al., 1999), seed coat (AT3G15353- based on TAIR)	Unknown
Seed_0d	14	Phloem parenchyma and companion cell (ATGWD2,GWD3- Glaring et al., 2007, NaKR1- Zhu et al., 2016), guard (FAMA- Ohashi-Ito and Bergmann, 2006)	Phloem
Seed_0d	15	Xylem root and shoot (Root- CESA8- Wendrich et al. 2020, VND2- Lee et al., 2006, ACL5- clay and Nelson, 2005; Muniz et al., 2008; Wendrich et al., 2020. Shoot- XCP1- Funk et al., 2002, ACL5- Kim et al., 2021.	Xylem
Seed_0d	16	Unknown	Unknown
Seed_0d	17	Unknown	Unknown
Seed_1.25d	0	pre-mesophyll-differentiating mesophyll-mature mesophyll (Lhcb5 and RbcS2B- Sawchuk et al., 2008)	Mesophyll
Seed_1.25d	1	Rootlet stele- AT2G30860, AT1G62480, AT1G11580, AT1G12090 de novo identified markers.	Root stele
Seed_1.25d	2	Mesophyll- CAB3- Ranjan et al., 2011; Endo et al., 2007; Susek et al., 1993, Lhcb5, Lhcb4.1 and RbcS2B- Sawchuk et al., 2008. de novo marker for seed cotyledons: CP29A AT3G53460 and AT1G67090.	Mesophyll (seed cotyledons)
Seed_1.25d	3	Unknown	Unknown
Seed_1.25d	4	Embryo; leaf primordia, abaxial (FIL/YAB1- Sawa et al., 1999; Siegfried et al., 1999), epidermal- AT1G09310- Kim et al., 2021, FDH- Yephremov et al., 1999, YAB3- Procko et al., 2022, ML1- Takada et al., 2005	Embryo, abaxial leaf primordia
Seed_1.25d	5	Stomatal lineage (GATA2- Lopez-Anido et al., 2021), dividing (POK2- Muller et al., 2006, CDC20.2- Kevei et al.,2011, MERCY1- Apelt et al., 2022), embryo radicle- AT4G15910 and AT1G28290- de novo markers.	Embryo radicle
Seed_1.25d	6	Seed coat (AT5G05290 and AT4G12910- de novo markers)	Seed coat
Seed_1.25d	7	Epidermal- AT1G04040, AT1G09310 and CER5- Kim et al., 2021, FDH- Yephremov et al., 1999, ML1- Takada et al., 2005, AT1G09310- Procko et al., 2022 (Abaxial). AT2G38530 and AT3G09260- de novo identified markers for embryo epidermis.	Epidermal
Seed_1.25d	8	Vascular/ procambium (HB-8- Baima et al., 1995; Kang and Dengler, 2004; Scarpella et al., 2004; Kim et al., 2021, Cyclophilin ROC1- Ma et al., 2012, MT2B- Gou et al., 2003, PXY- Fisher & Turner, 2007), chalazal seed coat (AT3G15353, AT5G02380- based on TAIR)	Vascular	AT1G55210 - Liew et al., 2024 (Protoxylem)
Seed_1.25d	9	Mesophyll differentiation (CAB3- Ranjan et al., 2011; Endo et al., 2007; Susek et al., 1993, AFO- Uemoto et al., 2018, Lhcb5 and RbcS2B- Sawchuk et al., 2008), embryo; leaf primordia, abaxial (FIL/YAB1- Sawa et al., 1999; Siegfried et al., 1999)	Mesophyll
Seed_1.25d	10	Adaxial Epidermal (AT1G04040- Kim et al., 2021: Pockro et al., 2022, AXR- Procko et al., 2022 adaxial epidermis), stomatal lineage (GATA2- Lopez-Anido et al., 2021)	Epidermal
Seed_1.25d	11	Mesophyll- CAB3- Ranjan et al., 2011; Endo et al., 2007; Susek et al., 1993, LHCB2.1, Lhcb5, Lhcb4.1 and RbcS2B- Sawchuk et al., 2008. de novo marker for seed cotyledons: CP29A AT3G53460.	Mesophyll (seed cotyledons)
Seed_1.25d	12	Embryo (EXP1- Mitchell et al., 2018 (bioRxiv))	Dividing
Seed_1.25d	13	Dividing (POK1 and POK2- Muller et al., 2006, CDC20.2 and CDC20.1- Kevei et al.,2011, NACK1- Sasabe et al., 2015, MERCY1- Apelt et al., 2022)	Dividing
Seed_1.25d	14	Dividing (HMGB1- Pedersen et al., 2011), embryonic cotyledons- OPT3- Stacy et al., 2007, embryo radicle- AT4G15910, AT3G15670 and AT1G67090- de novo markers	Embryo radicle
Seed_1.25d	15	Phloem parenchyma (root and shoot) (Shoot- SUC2- Ranjan et al., 2011, Cyclophilin ROC1- Ma et al., 2012, MT2B- Gou et al., 2003, NaKR1- Zhu et al., 2016, SAMDC2- Pommerrenig et al., 2011, BZIP9- Kim et al., 2021, AT5G24800- Zhang et al., 2021). (Root- OBP2 and AT2G28810- Lee et al., 2006, APL- Bonke et al., 2003, BHLH68 and AT5G04080- Wendrich et al., 2020)	Phloem
Seed_1.25d	16	Seed coat (AT3G15353, AT5G02380- based on TAIR)	Seed coat
Seedlings_12d	0	Unknown	Unknown
Seedlings_12d	1	Mesophyll- CAB3- Ranjan et al., 2011; Endo et al., 2007; Susek et al., 1993, LHCB2.1, LHCB2.3, Lhcb5, Lhcb4.1 and RbcS2B- Sawchuk et al., 2008, CA1- Endo et al., 2014)	Mesophyll
Seedlings_12d	2	Abaxial Epidermal (AT1G11850- Lopez-Anido et al., 2021)	Epidermal
Seedlings_12d	3	Root trichoblast (RHD6- Menand et al. 2007, EXT12- Denyer et al. 2019, COBL9- Brady et al., 2007; Huang et al., 2017, LRL3- Lee et al. 2006)	Trichoblast
Seedlings_12d	4	Unknown	Unknown
Seedlings_12d	5	Unknown	Unknown
Seedlings_12d	6	Unknown	Unknown
Seedlings_12d	7	Mesophyll- (CAB3- Ranjan et al., 2011; Endo et al., 2007; Susek et al., 1993, LHCB2.1, LHCB2.3, Lhcb5, Lhcb4.1 and RbcS2B- Sawchuk et al., 2008, CA1- Endo et al., 2014)	Mesophyll
Seedlings_12d	8	Unknown	Unknown
Seedlings_12d	9	Unknown	Unknown
Seedlings_12d	10	Mesophyll- (CAB3- Ranjan et al., 2011; Endo et al., 2007; Susek et al., 1993, LHCB2.1, LHCB2.3, Lhcb5, Lhcb4.1 and RbcS2B- Sawchuk et al., 2008, CA1- Endo et al., 2014), phloem- (SUC2- Ranjan et al., 2011; Stadler et al., 1996; Truernit & Sauer, 1995, BCAT4- Schuster et al., 2006, MAM1- Radojcic Redovnikovic et al., 2012)	Unknown
Seedlings_12d	11	Stomatal lineage (FAMA- Ohashi-Ito and Bergmann, 2006, TGG1- Barth and Jander, 2006)	Stomatal lineage
Seedlings_12d	12	Epidermal- AT1G09310 and CER5- Kim et al., 2021, FDH- Yephremov et al., 1999, ML1- Takada et al., 2005, trichome- GNARLED- Zimmermann et al., 2004, TGG2- Johnson et al., 2002, PDF1- Abe et al., 1999; Abe et al., 2001; Also protoderm, CAPRICE- Schellmann et al., 2002, SPIKE1- Qiu et al., 2002, MYB23- Kirik et al., 2005, YORE-YORE 1- Kurata et al., 2003	Epidermal / Trichome
Seedlings_12d	13	Unknown (Enriched with stress markers- Illouz-Eliaz et al., 2023)	Unknown
Seedlings_12d	14	Unknown	Unknown
Seedlings_12d	15	Xylem- (LOX6- Chauvin et al., 2013; Nguyen et al., 2018, OASA1- Gotor et al., 1997)	Xylem
Seedlings_12d	16	Unknown	Unknown
Seedlings_12d	17	Unknown	Unknown
Seedlings_12d	18	Adaxial epidermal (AT1G04040, AXR3- Procko et al., 2022), trichome- KORRIGIAN 2- Molhoj et al., 2001, TOUCH 3- Sistrunk et al., 1994, DEHYDRIN Xero 2 LTI30- Rouse et al., 1996, WAX2 ECERIFERUM10- Zheng et al., 2005, MYB23- Kirik et al., 2005, TOUCH4- Xu et al., 1995	Epidermal / Trichome
Seedlings_3d	0	Mesophyll (LHCB2.3- Sawchuk et al., 2008)	Mesophyll	validated
Seedlings_3d	1	Epidermal- (MYB7- Lopez-Anido et al., 2021), SAM- (AT5G06300- Yadav et al., 2009)	Unknown	Unknown
Seedlings_3d	2	Unknown	Unknown	Unknown
Seedlings_3d	3	pre-differentiating-mature mesophyll (CA1- Endo et al., 2014 , CAB3- Ranjan et al., 2011; Endo et al., 2007; Susek et al., 1993, LHCB2.1, LHCB2.3, Lhcb5, Lhcb4.1 and RbcS2B- Sawchuk et al., 2008). Vascular- OASA1- Gotor et al., 1997, ATGWD2,GWD3- Glaring et al., 2007, MT2B- Gou et al., 2003, SAMDC2- Pommerrenig et al., 2011	Unknown	Resolved-Mesophyll
Seedlings_3d	4	Unknown	Unknown	Unknown
Seedlings_3d	5	Unknown	Unknown	Unknown
Seedlings_3d	6	Unknown	Unknown	Resolved- epidermal, cross tissue
Seedlings_3d	7	Unknown	Unknown	Resolved- vascular, cross tissue
Seedlings_3d	8	Unknown	Unknown	Resolved- epidermal, hypocotyl
Seedlings_3d	9	Phloem parenchyma (UMAMIT12- Kim et al., 2021, MAM1- Radojcic Redovnikovic et al., 2012.	Phloem parenchyma	validated
Seedlings_3d	10	Dividing (POK2- Muller et al., 2006, CDC20.2 and CDC20.1- Kevei et al.,2011)	Dividing	validated
Seedlings_3d	11	Unknown	Unknown	Resolved -vascular, cross tissue
Seedlings_3d	12	Unknown	Unknown	Resolved- vascular, cross tissue
Seedlings_3d	13	Phloem (Root- AT5G04080- Wendrich et al. 2020, shoot- NaKR1- Zhu et al., 2016)	Phloem	validated
Seedlings_3d	14	Unknown	Unknown	Unknown
Seedlings_3d	15	Trichome (KORRIGIAN 2- Molhoj et al., 2001, TOUCH4- Xu et al., 1995)	Unknown	Unknown
Seedlings_3d	16	Dividing (POK2- Muller et al., 2006, CDC20.1- Kevei et al.,2011)	Dividing	Validated
Seedlings_3d	17	Root trichoblast (EXT12- Denyer et al. 2019, COBL9- Brady et al., 2007; Huang et al., 2017, LRL3- Lee et al. 2006).	Trichoblast	Unknown
Seedlings_6d	0	Epidermal (AT1G04040- Kim et al., 2021: Procko et al., 2022, AT1G18810, AT4G21910 and AT5G54585- Procko et al., 2022, CER5- Kim et al., 2021, FDH- Yephremov et al., 1999, ML1- Takada et al., 2013, AT5G54630- Lopez-Anido et al., 2021)	Epidermal
Seedlings_6d	1	Mesophyll (CA1- Endo et al., 2014, LHCB2.3- Sawchuk et al., 2008, CYP90A1- Mathur et al., 1998 (Palisade))	Mesophyll
Seedlings_6d	2	Abaxial Epidermal (AT4G21910- Procko et al., 2022)	Epidermal
Seedlings_6d	3	Mesophyll (CAB3- Ranjan et al., 2011; Endo et al., 2007; Susek et al., 1993, LHCB2.1, LHCB2.3, Lhcb5, Lhcb4.1 and RbcS2B- Sawchuk et al., 2008, CA1- Endo et al., 2014)	Mesophyll
Seedlings_6d	4	Dividing (POK1 and POK2- Muller et al., 2006, CDC20.2 and CDC20.1- Kevei et al.,2011, NACK1- Sasabe et al., 2015)	Dividing
Seedlings_6d	5	Unknown	Unknown
Seedlings_6d	6	Phloem- root and shoot (Root- OBP2 and AT2G28810- Lee et al. 2006, UBC17- Wendrich et al. 2020, shoot- SUC2- Ranjan et al., 2011, ATGWD2,GWD3- Glaring et al., 2007, MT2B- Gou et al., 2003, NaKR1- Zhu et al., 2016)	Phloem
Seedlings_6d	7	Phloem (SIAR1 and UMAMIT12- Kim et al., 2021, BCAT4- Schuster et al., 2006, MAM1- Radojcic Redovnikovic et al., 2012)	Phloem
Seedlings_6d	8	Unknown	Unknown
Seedlings_6d	9	Unknown	Unknown
Seedlings_6d	10	Trichomes- KORRIGIAN 2- Molhoj et al., 2001, IRREGULAR TRICHOME BRANCH1- Zhang et al., 2005, KINESIN- Lu et al., 2005, ZWICHEL- Oppenheimer et al., 1997; Kirik et al., 2001. Trichoblast- COBL9- Brady et al., 2007; Huang et al., 2017, LRL3- Lee et al. 2006	Trichome / trichoblast
Seedlings_6d	11	Xylem (root and shoot). Root- CESA8- Wendrich et al. 2020 , MYB46- Lee et al. 2006 , ACL5- Clay and Nelson et al., 2005; Muniz et al 2008; Wendrich et al. 2020 . Shoot- XCP1- Funk et al., 2002, ACL5- Kim et al., 2021	Xylem
Seedlings_6d	12	Mesophyll (CA1- Endo et al., 2014, LHCB2.3- Sawchuk et al., 2008, CYP90A1- Mathur et al., 1998 (Palisade))	Mesophyll
Seedlings_6d	13	Unknown	Unknown
Seedlings_6d	14	Unknown	Unknown
Seedlings_6d	15	Trichome- KORRIGIAN 2- Molhoj et al., 2001, FUCOSYLTRANSFERASE 1- Vanzin et al., 2002, DEHYDRIN Xero 2 LTI30- Rouse et al., 1996, K+ inward rectifying channel protein KC1- Pilot et al., 2003, ZWICHEL- Oppenheimer et al., 1997; Kirik et al., 2001. Trichoblast- COBL9- Brady et al., 2007; Huang et al., 2017, LRL3- Lee et al., 2006, EXT12- Denyer et al., 2019.	Trichome / trichoblast
Seedlings_6d	16	Epidermal (AT1G04040- Kim et al., 2021; Procko et al., 2022, AT1G09310 and CER5- Kim et al., 2021, ML1- Takada et al., 2013, FDH- Yephremov et al., 1999. *In addition showed many trichome markers).	Epidermal
Seedlings_6d	17	Root endodermis- MYB36- Kamiya et al., 2015; Liberman et al., 2015	Root endodermis
Seedlings_6d	18	Vascular- MP- Kim et al., 2021; Wenzel et al., 2007, OASA1- Gotor et al., 1997, SAMDC2- Pommerrenig et al., 2011	Vascular
Seedlings_6d	19	Guard (FAMA- Ohashi-Ito and Bergmann, 2006, MPK9- Kim et al., 2021, TGG1- Barth and Jander, 2006)	Guard
Silique	0	Unknown- younger silique identity- ATBG1- Mizzotti et al., 2018	Younger silique
Silique	1	Unknown- younger silique identity- YUC3- Mizzotti et al., 2018, AT5G50740- de novo embryo marker	Embryo (younger silique)
Silique	2	Vascular- BCAT4 (phloem)- Schuster et al., 2006, ACL5 (xylem)- Kim et al., 2021, Muniz et al., 2008	Vascular
Silique	3	Vascular- FRO8 (phloem)- Wu et al., 2005, UMAMIT22 (xylem)- Okumoto et al., 2002; Pilot et al., 2004; Dinkeloo et al., 2018, BCAT4 (phloem)- Schuster et al., 2006, MAM1 (phloem)- Radojcic Redovnikovic et al., 2012	Vascular
Silique	4	Xylem (tracheary elements, primary xylem)- XCP1- Funk et al., 2002, pedicel in basal part of silique- LOX4- Mizzotti et al., 2018 (GUS validated). de novo silique vascular markers: AT2G23360, AT2G28760, AT5G37478.	Xylem
Silique	5	Embryo- EXP1- Mitchell et al., 2018 (bioRxiv)	Embryo
Silique	6	Dividing (POK1 and POK2- Muller et al., 2006, CDC20.2 and CDC20.1- Kevei et al.,2011, NACK1- Sasabe et al., 2015), de novo embryo marker: AT3G20150	Embryo (dividing)	Validated
Silique	7	Phloem- BZIP9- Kim et al., 2021, AT5G24800- Zhang et al., 2021, AT5G50740- de novo embryo marker	Phloem (embryo)
Silique	8	Unknown	Unknown
Silique	9	Epidermal- AT1G04040- Kim et al., 2021: Pockro et al., 2022, Phloem- BZIP9- Kim et al., 2021, AT5G24800- Zhang et al., 2021, FRO8- Wu et al., 2005, AT4G23670- de novo silique epidermal marker.	Epidermal
Silique	10	Embryo- de novo marker- AT1G16030	Embryo
Silique	11	Epidermal- FDH- Yephremov et al., 1999	Epidermal
Silique	12	Vascular- FRO8 (phloem)- Wu et al., 2005, HB8 (procambium)- Baima et al., 1995; Kang and Dengler, 2004; Scarpella et al., 2004; Kim et al., 2021. de novo vascular marker: AT1G66810	Vascular
Silique	13	Unknown	Unknown
Silique	14	Chalazal endosperm- AT2G44240 (Picard et al., 2021), AT3G24140- de novo identified marker. Phloem- SAMDC2 (vascular)- Pommerrenig et al., 2011, SUC2- Ranjan et al., 2011; Stadler et al., 1996; Truernit & Sauer, 1995, NaKR1- Zhu et al., 2016. tip of immature silique; and abscission zone in the base of silique- AT4G35985- Banerjee et al., 2013	Chalazal endosperm vascular (tip)
Silique	15	Endosperm- RGP3- Rautengarten et al., 2011, Phloem- SUC2- Ranjan et al., 2011; Stadler et al., 1996; Truernit & Sauer, 1995, SWEET11- Chen et al., 2012; Kim et al., 2021, SWEET13- Kim et al., 2021	Unknown
Silique	16	Guard (FAMA- Ohashi-Ito and Bergmann, 2006, TGG1 and TGG2- Barth and Jander, 2006). de novo silique guard cell markers validated by MERFISH- AT3G16340; PDR1 and AT3G24140. Mature silique- AtNAP and GH3.3- Mizzotti et al., 2018	Guard (mature silique)
Silique	17	Phloem parenchyma (SIAR1 and UMAMIT12- Kim et al., 2021, FRO8- Wu et al., 2005)	Phloem
Silique	18	Phloem parenchyma (UMAMIT28, UMAMIT17- Kim et al., 2021, tip of immature silique; and abscission zone in the base of silique- AT4G35985- Banerjee et al., 2013	Phloem (tip)
Silique	19	Embryo (embryonic cotyledons- OPT1- Stacy et al., 2006), Phloem: SWEET12- Cayla et al., 2019, SAMDC2 (vascular)- Pommerrenig et al., 2011. Younger silique identity- CAR9, PILS5, ARR22, CAR4, EIN3 and CYP707A3- Mizzotti et al., 2018	Phloem (embryo in younger silique)
Silique	20	Phloem- SUC2- Ranjan et al., 2011; Stadler et al., 1996; Truernit & Sauer, 1995. Vascular: ATGWD2,GWD3- Glaring et al., 2007, MT2B- Gou et al., 2003. Replum, septum, pedicel, valves- FT- Mizzotti et al., 2018 (GUS validated).	Phloem
Silique	21	Younger silique identity- ARR22, EIN3- Mizzotti et al., 2018. Enriched with stress markers- Illouz-Eliaz et al., 2023	Younger silique/ stress
Silique	22	Unknown	Phloem
Silique	23	Younger silique identity- YUC3, ARF13, ARF20, ATBG1- Mizzotti et al., 2018	Younger silique
Silique	24	Phloem Parenchyma and Companion cells- NaKR1- Zhu et al., 2016	Phloem
Silique	25	Phloem parenchyma- UMAMIT12, UMAMIT17- Kim et al., 2021, mature silique- ARR16 and RD29B- Mizzotti et al., 2018	Phloem (mature silique)
Silique	26	Mature silique identity- PYL3- Mizzotti et al., 2018	Mature silique
Stem	0	Unknown	Unknown
Stem	1	Unknown	Unknown
Stem	2	Unknown	Unknown
Stem	3	Xylem (ACL5- Kim et al., 2021)	Xylem
Stem	4	Vascular based on root markers- Shahan et al., 2022	Vascular
Stem	5	Guard (FAMA- Ohashi-Ito and Bergmann, 2006)	Guard
Stem	6	Unknown	Unknown
Stem	7	Unknown	Unknown
Stem	8	Xylem (XCP1- Funk et al., 2002; tracheary elements, primary xylem), root protoxylem markers found (Shahan et al., 2022)	Xylem
Stem	9	Phloem (SUC2- Ranjan et al., 2011, UMAMIT12, SWEET13 and UMAMIT17- Kim et al., 2021 (Phloem),BCAT4- Schuster et al., 2006 (Phloem), ATGWD2,GWD3- Glaring et al., 2007, Cyclophilin ROC1- Ma et al., 2012, MT2B- Gou et al., 2003, NaKR1- Zhu et al., 2016)	Phloem
Stem	10	Epidermal (FDH- Yephremov et al., 1999)	Epidermal
Stem	11	Cambium (based on root markers for procambium - Shahan et al., 2022)	Cambium
Stem	12	Epidermal (FDH- Yephremov et al., 1999, AT5G62210- Procko et al., 2022)	Epidermal
Stem	13	Xylem (based on root markers- Shahan et al., 2022)	Xylem
Stem	14	Phloem (NaKR1- Zhu et al., 2016)	Phloem
Stem	15	Trichome (based on root trichoblast markers- Shahan et al., 2022)	Trichome
Integrated seedling	0	Unknown	Unknown
Integrated seedling	1	Epidermal- CER5- Kim et al., 2021, FDH- Yephremov et al., 1999, ML1- Takada et al., 2013, AT4G21910- Procko et al., 2022, AT5G54630- Lopez-Anido et al., 2021	Epidermal
Integrated seedling	2	Unknown	Unknown
Integrated seedling	3	Mesophyll- CAB3- Ranjan et al., 2011; Endo et al., 2007; Susek et al., 1993, CA1- Endo et al., 2014, LHCB2.1, Lhcb5, Lhcb4.1 and RbcS2B- Sawchuk et al., 2008	Mesophyll
Integrated seedling	4	Mesophyll- CAB3- Ranjan et al., 2011; Endo et al., 2007; Susek et al., 1993, CA1- Endo et al., 2014, LHCB2.1, LHCB2.3, Lhcb5, Lhcb4.1 and RbcS2B- Sawchuk et al., 2008	Mesophyll
Integrated seedling	5	Trichoblast- EXT12- Denyer et al. 2019, COBL9- Brady et al., 2007; Huang et al., 2017, LRL3- Lee et al. 2006	Trichoblast
Integrated seedling	6	Trichoblast- EXT12- Denyer et al. 2019, COBL9- Brady et al., 2007; Huang et al., 2017, LRL3- Lee et al. 2006	Trichoblast
Integrated seedling	7	Unknown	Unknown
Integrated seedling	8	Unknown	Unknown
Integrated seedling	9	Trichome- GNARLED- Zimmermann et al., 2004, TGG2- Johnson et al., 2002, IRREGULAR TRICHOME BRANCH1- Zhang et al., 2005, PDF1- Abe et al., 1999; Abe et al., 2001; Also protoderm, CAPRICE- Schellmann et al., 2002, SPIKE1- Qiu et al., 2002, MYB23- Kirik et al., 2005, YORE-YORE 1- Kurata et al., 2003	Trichome
Integrated seedling	10	Unknown	Unknown
Integrated seedling	11	Unknown	Unknown
Integrated seedling	12	Epidermal- ML1- Takada et al., 2013, AXR3- Procko et al., 2022, AT1G04040 and AT1G09310- Kim et al., 2021. Mesophyll- ENH1- Procko et al., 2022, CAB3- Ranjan et al., 2011; Endo et al., 2007; Susek et al., 1993, CA1- Endo et al., 2014, LHCB2.1, LHCB2.3, Lhcb5, Lhcb4.1 and RbcS2B- Sawchuk et al., 2008. Vascular- SUC2- Ranjan et al., 2011; Stadler et al., 1996; Truernit & Sauer, 1995, SWEET11- Chen …	Unknown
Integrated seedling	13	Unknown	Unknown
Integrated seedling	14	Trichoblast- COBL9- Brady et al., 2007; Huang et al., 2017	Trichoblast
Integrated seedling	15	Vascular- Cyclophilin ROC1- Ma et al., 2012, MT2B- Gou et al., 2003. Dividing- POK1 and POK2- Muller et al., 2006	Vascular
Integrated rosette	0	Unknown	Unknown
Integrated rosette	1	Mesophyll- CAB3- Ranjan et al., 2011; Endo et al., 2007; Susek et al., 1993, CA1- Endo et al., 2014, LHCB2.1, LHCB2.3, Lhcb5, Lhcb4.1 and RbcS2B- Sawchuk et al., 2008	Mesophyll
Integrated rosette	2	Epidermal- FDH- Yephremov et al., 1999, ML1- Takada et al., 2013	Epidermal
Integrated rosette	3	Mesophyll- CA1- Endo et al., 2014, LHCB2.1- Sawchuk et al., 2008	Mesophyll
Integrated rosette	4	Epidermal- FDH- Yephremov et al., 1999, AT4G21910- Procko et al., 2022	Epidermal
Integrated rosette	5	Mesophyll- CAB3- Ranjan et al., 2011; Endo et al., 2007; Susek et al., 1993, CA1- Endo et al., 2014, LHCB2.1, LHCB2.3, Lhcb5, Lhcb4.1 and RbcS2B- Sawchuk et al., 2008	Mesophyll
Integrated rosette	6	Phloem- BCAT4- Schuster et al., 2006, MAM1- Radojcic Redovnikovic et al., 2012	Phloem
Integrated rosette	7	Unknown	Unknown
Integrated rosette	8	Phloem- SUC2- Ranjan et al., 2011; Stadler et al., 1996; Truernit & Sauer, 1995, ATGWD2,GWD3- Glaring et al., 2007, MT2B- Gou et al., 2003, NaKR1- Zhu et al., 2016	Phloem
Integrated rosette	9	Epidermal- AT1G18810 and AT5G54585- Pockro et al., 2022, CER5- Kim et al., 2021, ANAC034- Lopez-Anido et al., 2021, FDH- Yephremov et al., 1999, ML1- Takada et al., 2013	Epidermal
Integrated rosette	10	Mesophyll- CAB3- Ranjan et al., 2011; Endo et al., 2007; Susek et al., 1993, Lhcb5- Sawchuk et al., 2008	Mesophyll
Integrated rosette	11	Phloem- BCAT4- Schuster et al., 2006, MAM1- Radojcic Redovnikovic et al., 2012, MT2B- Gou et al., 2003, Cyclophilin ROC1- Ma et al., 2012	Phloem
Integrated rosette	12	Unknown	Unknown
Integrated rosette	13	Unknown	Unknown
Integrated rosette	14	Unknown	Unknown
Integrated rosette	15	Dividing- POK2- Muller et al., 2006, CDC20.1- Kevei et al.,2011	Dividing
Integrated rosette	16	Guard- FAMA- Ohashi-Ito and Bergmann, 2006, TGG1- Barth and Jander, 2006	Guard
Integrated rosette	17	Unknown	Unknown
Integrated rosette	18	Trichome- ARABIDOPSIS DYNAMIN LIKE 1- Kang et al., 2003, YORE-YORE 1- Kurata et al., 2003, PDF1- Abe et al., 1999; Abe et al., 2001; Also protoderm	Trichome
Integrated rosette	19	Unknown	Unknown

## Sheet: Seed_0d
Table S2. Table of cluster markers and cell type annotation of individual tissue datasets
Gene	Desc	p_val	avg_log2FC	pct.1	pct.2	p_val_adj	cluster
AT3G05730	defensin-like protein	0.000115151	0.877692	0.479	0.46	0.230302	0
AT3G09220	laccase 7	6.3315e-275	1.69647	0.73	0.348	1.2663e-271	1
AT2G29995	PSY3-like protein	8.91999e-246	1.24551	0.78	0.55	1.784e-242	1
AT4G37070	Acyl transferase/acyl hydrolase/lysophospholipase superfamily protein	2.46949e-219	0.277426	0.761	0.393	4.93898e-216	1
AT1G29650	NA	1.82772e-210	0.348869	0.646	0.366	3.65543e-207	1
AT2G39200	ATMLO12,MILDEW RESISTANCE LOCUS O 12	1.46756e-204	0.346636	0.674	0.429	2.93511e-201	1
AT1G08320	bZIP21	3.95301e-194	1.3588	0.738	0.468	7.90601e-191	1
AT1G51830	Leucine-rich repeat protein kinase family protein	8.31898e-176	1.34922	0.709	0.472	1.6638e-172	1
AT1G05570	ATGSL06,ATGSL6,GSL06,GSL6,GLUCAN SYNTHASE-LIKE 6	1.24755e-175	1.59187	0.777	0.591	2.4951e-172	1
AT2G46430	ATCNGC3,cyclic nucleotide gated channel 3	2.00744e-170	0.330777	0.653	0.443	4.01488e-167	1
AT2G25460	EEIG1/EHBP1 protein amino-terminal domain protein	1.03745e-166	1.776	0.599	0.32	2.0749e-163	1
AT2G32270	zinc transporter 3 precursor	1.34689e-164	0.268932	0.652	0.381	2.69379e-161	1
AT1G78070	Transducin/WD40 repeat-like superfamily protein	4.93348e-160	0.602774	0.698	0.402	9.86696e-157	1
AT3G26440	transmembrane protein, putative (DUF707)	9.95933e-150	1.25013	0.691	0.425	1.99187e-146	1
AT1G78000	SEL1,SELENATE RESISTANT 1	2.17792e-145	0.634146	0.653	0.424	4.35584e-142	1
AT5G26340	Major facilitator superfamily protein	2.19731e-145	0.661869	0.672	0.471	4.39461e-142	1
AT1G30700	FAD-binding Berberine family protein	4.59394e-145	0.684029	0.632	0.404	9.18788e-142	1
AT4G08850	Leucine-rich repeat receptor-like protein kinase family protein	7.8221e-145	3.00663	0.699	0.435	1.56442e-141	1
AT1G05300	zinc transporter 5 precursor	3.88679e-140	0.392456	0.609	0.38	7.77358e-137	1
AT1G11190	ENDO1,ENDONUCLEASE 1	2.75795e-139	0.505264	0.6	0.342	5.51591e-136	1
AT4G23700	ATCHX17,cation/H+ exchanger 17	5.58325e-129	0.555485	0.649	0.495	1.11665e-125	1
AT5G23990	ATFRO5,FERRIC REDUCTION OXIDASE 5	2.08583e-128	0.991799	0.548	0.349	4.17167e-125	1
AT4G15230	ATPDR2,PDR2,pleiotropic drug resistance 2	4.61206e-120	11.9319	0.681	0.443	9.22412e-117	1
AT5G40780	lysine histidine transporter 1	4.25412e-119	1.62218	0.5	0.227	8.50824e-116	1
AT5G27930	Protein phosphatase 2C family protein	5.22585e-115	0.300709	0.583	0.317	1.04517e-111	1
AT3G54420	ATCHITIV,CHITINASE CLASS IV,ATEP3,homolog of carrot EP3-3 chitinase,CHIV	7.24246e-114	0.27478	0.535	0.297	1.44849e-110	1
AT2G21187	Natural antisense transcript overlaps with AT2G21185	2.87619e-110	1.24494	0.563	0.296	5.75238e-107	1
AT4G02940	oxidoreductase, 2OG-Fe(II) oxygenase family protein	5.48221e-109	1.24993	0.66	0.413	1.09644e-105	1
AT3G61060	AtPP2-A13,phloem protein 2-A13	5.58764e-103	0.254368	0.727	0.607	1.11753e-99	1
AT1G58190	AtRLP9,receptor like protein 9	9.01274e-97	0.589305	0.725	0.643	1.80255e-93	1
AT2G45220	AtPME17,PME17,pectin methylesterase 17	7.54044e-95	0.563918	0.626	0.473	1.50809e-91	1
AT2G37130	Peroxidase superfamily protein	8.43228e-95	0.369217	0.637	0.478	1.68646e-91	1
AT5G48657	defense protein-like protein	6.03364e-89	0.365465	0.539	0.282	1.20673e-85	1
AT3G49780	ATPSK3 (FORMER SYMBOL),ATPSK4,phytosulfokine 4 precursor	1.60599e-86	0.31381	0.625	0.452	3.21199e-83	1
AT4G22070	ATWRKY31	6.42857e-83	0.253278	0.611	0.48	1.28571e-79	1
AT5G07100	WRKY DNA-binding protein 26	1.57131e-82	0.331039	0.581	0.432	3.14263e-79	1
AT1G74770	zinc ion binding protein	1.00494e-81	0.833224	0.567	0.362	2.00987e-78	1
AT3G60550	cyclin p3	3.87513e-81	0.394727	0.621	0.515	7.75027e-78	1
AT5G36890	beta glucosidase 42	6.31941e-77	4.33838	0.599	0.431	1.26388e-73	1
AT3G49120	ATPCB,ARABIDOPSIS THALIANA PEROXIDASE CB,ATPERX34,PERX34,PEROXIDASE 34,PRX34,PEROXIDASE 34	1.14429e-70	0.642293	0.659	0.569	2.28858e-67	1
AT1G76780	HSP20-like chaperones superfamily protein	2.90354e-64	2.4303	0.469	0.271	5.80708e-61	1
AT5G14690	transmembrane protein	4.19355e-64	0.408109	0.62	0.492	8.3871e-61	1
AT3G12977	NAC (No Apical Meristem) domain transcriptional regulator superfamily protein	8.92918e-62	0.546138	0.563	0.431	1.78584e-58	1
AT4G19690	ATIRT1,ARABIDOPSIS IRON-REGULATED TRANSPORTER 1	7.48876e-61	8.38218	0.519	0.359	1.49775e-57	1
AT5G53110	RING/U-box superfamily protein	3.75206e-57	0.386639	0.59	0.462	7.50412e-54	1
AT5G67430	Acyl-CoA N-acyltransferases (NAT) superfamily protein	4.18868e-54	0.453334	0.568	0.5	8.37737e-51	1
AT5G65640	beta HLH protein 93	5.45363e-51	0.280891	0.557	0.418	1.09073e-47	1
AT1G12110	ATNRT1,ARABIDOPSIS THALIANA NITRATE TRANSPORTER 1,AtNPF6.3,B-1,CHL1-1,CHL1,CHLORINA 1,NPF6.3,NRT1/ PTR family 6.3,NRT1,NITRATE TRANSPORTER 1	4.43783e-49	2.44325	0.573	0.391	8.87565e-46	1
AT3G61420	BSD domain (BTF2-like transcription factors, Synapse-associated proteins and DOS2-like proteins)	7.09364e-47	0.807519	0.704	0.592	1.41873e-43	1
AT4G18950	Integrin-linked protein kinase family	5.41992e-46	0.64476	0.614	0.519	1.08398e-42	1
AT3G48920	AtMYB45,myb domain protein 45	6.94121e-44	0.493036	0.529	0.385	1.38824e-40	1
AT5G42210	Major facilitator superfamily protein	2.67556e-42	0.723855	0.562	0.434	5.35112e-39	1
AT3G14940	ATPPC3,phosphoenolpyruvate carboxylase 3	3.12207e-42	1.91808	0.609	0.507	6.24414e-39	1
AT1G01580	ATFRO2,FERRIC REDUCTION OXIDASE 2,FRD1,FERRIC CHELATE REDUCTASE DEFECTIVE 1	4.57819e-42	2.74272	0.563	0.485	9.15639e-39	1
AT4G02075	RING/FYVE/PHD zinc finger superfamily protein	6.45375e-42	0.79446	0.615	0.488	1.29075e-38	1
AT3G45010	serine carboxypeptidase-like 48	2.40659e-40	0.882533	0.671	0.559	4.81318e-37	1
AT5G55050	GDSL-like Lipase/Acylhydrolase superfamily protein	4.18276e-39	0.354706	0.65	0.594	8.36551e-36	1
AT3G48340	Cysteine proteinases superfamily protein	8.19316e-38	6.46179	0.616	0.532	1.63863e-34	1
AT4G37050	AtPLAIVC,phospholipase A IVC,PLA V,PLAIII{beta},patatin-related phospholipase III beta	4.56461e-36	0.316279	0.557	0.481	9.12922e-33	1
AT4G31940	cytochrome P450, family 82, subfamily C, polypeptide 4	2.07484e-35	1.48333	0.453	0.378	4.14968e-32	1
AT3G48100	ARR5,response regulator 5,ATRR2,ARABIDOPSIS THALIANA RESPONSE REGULATOR 2,IBC6,INDUCED BY CYTOKININ 6	6.31071e-35	0.513879	0.574	0.499	1.26214e-31	1
AT1G32450	AtNPF7.3,NPF7.3,NRT1/ PTR family 7.3	1.01043e-33	3.11831	0.575	0.425	2.02086e-30	1
AT1G61560	ATMLO6,MILDEW RESISTANCE LOCUS O 6	5.12375e-31	0.278199	0.454	0.33	1.02475e-27	1
AT4G18550	AtDSEL,Arabidopsis thaliana DAD1-like seeding establishment-related lipase	5.10229e-27	0.476977	0.611	0.6	1.02046e-23	1
AT4G16680	P-loop containing nucleoside triphosphate hydrolases superfamily protein	1.3061e-23	0.257957	0.519	0.419	2.61219e-20	1
AT1G61810	beta-glucosidase 45	2.94789e-23	0.342607	0.644	0.559	5.89578e-20	1
AT1G03200	hypothetical protein	1.42647e-22	0.265774	0.639	0.591	2.85294e-19	1
AT1G79520	Cation efflux family protein	1.16458e-21	0.418548	0.504	0.415	2.32915e-18	1
AT4G36380	Cytochrome P450 superfamily protein	3.46423e-19	1.17652	0.594	0.511	6.92846e-16	1
AT5G41750	Disease resistance protein (TIR-NBS-LRR class) family	1.78984e-17	0.823166	0.344	0.165	3.57968e-14	1
AT5G18980	ARM repeat superfamily protein	8.10824e-17	0.534807	0.596	0.571	1.62165e-13	1
AT1G59870	ABCG36,ATP-binding cassette G36,ATABCG36,Arabidopsis thaliana ATP-binding cassette G36,ATPDR8,ARABIDOPSIS PLEIOTROPIC DRUG RESISTANCE 8,PDR8,PLEIOTROPIC DRUG RESISTANCE 8	5.82603e-10	3.43152	0.576	0.55	1.16521e-06	1
AT3G15450	aluminum induced protein with YGL and LRDR motifs	6.39299e-09	0.329632	0.416	0.358	1.2786e-05	1
AT1G75750	GAST1 protein homolog 1	4.44324e-06	17.5952	0.387	0.428	0.00888648	1
AT1G74660	mini zinc finger 1	1.05682e-05	1.36701	0.404	0.441	0.0211365	1
AT2G19800	myo-inositol oxygenase 2	5.11739e-05	1.6333	0.589	0.603	0.102348	1
AT5G26000	AtTGG1,BGLU38,BETA GLUCOSIDASE 38	1.71241e-96	1.75906	0.055	0.288	3.42481e-93	2
AT4G22545	NA	6.37197e-94	0.713048	0.668	0.544	1.27439e-90	2
AT5G49360	ATBXL1,BETA-XYLOSIDASE 1	2.34063e-51	4.03046	0.75	0.667	4.68125e-48	2
AT2G29090	cytochrome P450, family 707, subfamily A, polypeptide 2	1.19336e-24	0.338641	0.508	0.434	2.38673e-21	2
AT2G39800	ATP5CS	5.78764e-16	1.97417	0.49	0.425	1.15753e-12	2
AT3G46490	2-oxoglutarate (2OG) and Fe(II)-dependent oxygenase superfamily protein	1.07283e-14	0.428962	0.39	0.503	2.14567e-11	2
AT4G13575	hypothetical protein	1.2059e-12	0.846119	0.572	0.536	2.4118e-09	2
AT4G21200	ATGA2OX8,ARABIDOPSIS THALIANA GIBBERELLIN 2-OXIDASE 8	8.92911e-11	12.6546	0.469	0.384	1.78582e-07	2
AT1G78970	ATLUP1,ARABIDOPSIS THALIANA LUPEOL SYNTHASE 1	1.25501e-05	10.5813	0.406	0.391	0.0251003	2
AT5G19970	GRAS family transcription factor family protein	1.69369e-05	1.83086	0.592	0.54	0.0338738	2
AT1G33790	jacalin lectin family protein	1.80328e-05	0.381114	0.355	0.398	0.0360657	2
AT1G73600	NMT,NMT3	2.86654e-05	1.63345	0.571	0.512	0.0573309	2
AT5G24155	FAD/NAD(P)-binding oxidoreductase family protein	0.000162675	0.795045	0.374	0.473	0.325351	2
AT4G27300	S-locus lectin protein kinase family protein	0.0028655	0.58787	0.28	0.331	1	2
AT1G45201	ATTLL1,ARABIDOPSIS THALIANA TRIACYLGLYCEROL LIPASE-LIKE 1	0	15.4228	0.902	0.608	0	3
AT2G15050	LTP7,lipid transfer protein 7	2.30438e-300	19.1217	0.892	0.584	4.60877e-297	3
AT1G54010	GLL23,GDSL-like lipase 23	3.66615e-254	2.84198	0.833	0.548	7.3323e-251	3
AT5G48900	Pectin lyase-like superfamily protein	1.11665e-239	2.80857	0.74	0.419	2.23331e-236	3
AT3G29030	ATEXP5,ARABIDOPSIS THALIANA EXPANSIN 5,ATEXPA5,ARABIDOPSIS THALIANA EXPANSIN A5,ATHEXP ALPHA 1.4,EXP5,EXPANSIN 5	3.24483e-221	0.908266	0.673	0.392	6.48966e-218	3
AT5G46240	AtKAT1	8.34502e-180	0.298994	0.541	0.221	1.669e-176	3
AT4G17470	alpha/beta-Hydrolases superfamily protein	3.59209e-172	0.266119	0.545	0.22	7.18418e-169	3
AT1G17830	hypothetical protein (DUF789)	3.61051e-168	0.315565	0.684	0.521	7.22101e-165	3
AT4G32460	choice-of-anchor C domain protein, putative (Protein of unknown function, DUF642)	1.88447e-151	0.501653	0.604	0.358	3.76893e-148	3
AT1G35290	ALT1,acyl-lipid thioesterase 1	8.41105e-149	0.283682	0.597	0.318	1.68221e-145	3
AT2G26250	FDH,FIDDLEHEAD	2.26373e-146	4.39128	0.816	0.648	4.52746e-143	3
AT5G38200	Class I glutamine amidotransferase-like superfamily protein	1.42405e-141	0.579457	0.637	0.429	2.8481e-138	3
AT4G363801	Cytochrome P450 superfamily protein	3.91051e-122	0.699098	0.723	0.499	7.82103e-119	3
AT1G62975	basic helix-loop-helix (bHLH) DNA-binding superfamily protein	1.82988e-111	1.59947	0.695	0.552	3.65976e-108	3
AT5G17700	MATE efflux family protein	5.5899e-93	7.67391	0.532	0.312	1.11798e-89	3
AT4G23990	ATCSLG3,ARABIDOPSIS THALIANA CELLULOSE SYNTHASE-LIKE G3	4.74103e-90	0.84576	0.566	0.4	9.48205e-87	3
AT3G07010	Pectin lyase-like superfamily protein	2.49418e-87	0.480691	0.626	0.399	4.98836e-84	3
AT4G33220	ATPME44,A. THALIANA PECTIN METHYLESTERASE 44	1.84458e-85	1.25841	0.663	0.496	3.68915e-82	3
AT1G45191	Glycosyl hydrolase superfamily protein	1.94976e-85	0.34473	0.46	0.211	3.89952e-82	3
AT3G48720	HXXXD-type acyl-transferase family protein	3.0769e-84	0.522158	0.637	0.504	6.15379e-81	3
AT2G33060	AtRLP27,receptor like protein 27	7.09886e-84	0.354393	0.571	0.405	1.41977e-80	3
AT1G04680	Pectin lyase-like superfamily protein	1.02209e-79	0.718669	0.675	0.478	2.04418e-76	3
AT4G21750	Homeobox-leucine zipper family protein / lipid-binding START domain-containing protein	5.9874e-76	1.76223	0.65	0.481	1.19748e-72	3
AT4G01950	ATGPAT3,GLYCEROL-3-PHOSPHATE sn-2-ACYLTRANSFERASE 3	3.51141e-65	0.425896	0.546	0.386	7.02282e-62	3
AT5G52300	RD29B,RESPONSIVE TO DESSICATION 29B	5.29025e-64	0.334872	0.512	0.322	1.05805e-60	3
AT1G14120	2-oxoglutarate (2OG) and Fe(II)-dependent oxygenase superfamily protein	1.80817e-62	1.51691	0.598	0.46	3.61634e-59	3
AT3G44970	Cytochrome P450 superfamily protein	1.08738e-59	0.402165	0.633	0.496	2.17475e-56	3
AT3G49220	Plant invertase/pectin methylesterase inhibitor superfamily	3.90098e-39	2.73577	0.616	0.475	7.80195e-36	3
AT3G20810	JMJ30,Jumonji C domain-containing protein 30	5.38264e-39	0.414824	0.574	0.531	1.07653e-35	3
AT3G16430	PBPII	3.81359e-37	8.11681	0.627	0.57	7.62717e-34	3
AT3G04290	ATLTL1	1.04973e-36	1.30482	0.553	0.415	2.09946e-33	3
AT2G28470	beta-galactosidase 8	1.75432e-29	1.27313	0.548	0.419	3.50864e-26	3
AT1G67900	Phototropic-responsive NPH3 family protein	8.63402e-22	1.82037	0.717	0.624	1.7268e-18	3
AT1G06490	ATGSL07,Arabidopsis thaliana glucan synthase-like 7,GSL07,glucan synthase-like 7,GSL7,glucan synthase-like 7,atgsl7,gsl07	3.12609e-20	0.436664	0.455	0.317	6.25219e-17	3
AT1G33600	Leucine-rich repeat (LRR) family protein	1.10281e-12	0.54214	0.461	0.394	2.20563e-09	3
AT3G20395	RING/U-box superfamily protein	2.38231e-07	0.410643	0.372	0.49	0.000476462	3
AT1G47600	TGG4,THIOGLUCOSIDE GLUCOHYDROLASE 4	4.1815e-100	2.9104	0.173	0.479	8.363e-97	4
AT3G57450	hypothetical protein	1.18892e-99	6.65778	0.127	0.405	2.37784e-96	4
AT5G45350	proline-rich family protein	4.32361e-98	0.81674	0.204	0.483	8.64723e-95	4
AT1G51470	TGG5,THIOGLUCOSIDE GLUCOHYDROLASE 5	3.6221e-63	0.580405	0.035	0.141	7.24421e-60	4
AT4G30280	ATXTH18,XYLOGLUCAN ENDOTRANSGLUCOSYLASE/HYDROLASE 18	1.05784e-60	0.393456	0.492	0.31	2.11568e-57	4
AT5G06320	NDR1/HIN1-like 3	2.96888e-52	0.401589	0.509	0.368	5.93776e-49	4
AT5G64310	ATAGP1	9.62708e-34	1.68723	0.314	0.468	1.92542e-30	4
AT4G29030	Putative membrane lipoprotein	5.65795e-32	0.865598	0.086	0.145	1.13159e-28	4
AT2G36810	SGR6,SHOOT GRAVITROPISM 6	2.75024e-23	8.49825	0.502	0.632	5.50049e-20	4
AT2G32210	cysteine-rich/transmembrane domain A-like protein	4.06194e-13	17.1403	0.09	0.158	8.12387e-10	4
AT3G15353	ATMT3	1.10373e-09	0.356322	0.314	0.356	2.20746e-06	4
AT5G59820	AtZAT12,ZAT12	1.79646e-09	0.88145	0.42	0.506	3.59292e-06	4
AT5G21020	transmembrane protein	2.25036e-09	0.309048	0.496	0.488	4.50071e-06	4
AT3G05500	Rubber elongation factor protein (REF)	5.80368e-09	2.73788	0.233	0.318	1.16074e-05	4
AT4G19200	proline-rich family protein	2.32472e-08	3.388	0.32	0.43	4.64943e-05	4
AT2G38530	LP2,cdf3,cell growth defect factor-3	1.11019e-07	11.2133	0.634	0.643	0.000222038	4
AT5G11740	ATAGP15	7.58893e-07	13.421	0.638	0.689	0.00151779	4
AT3G62530	ARM repeat superfamily protein	5.01396e-06	0.314298	0.486	0.495	0.0100279	4
AT5G08680	ATP synthase alpha/beta family protein	3.01121e-05	0.285907	0.258	0.334	0.0602242	4
AT4G225451	NA	0.000135789	0.939489	0.544	0.557	0.271578	4
AT2G32190	cysteine-rich/transmembrane domain A-like protein	0.000188966	15.694	0.21	0.197	0.377932	4
AT5G38410	Ribulose bisphosphate carboxylase (small chain) family protein	0	87.993	1	0.965	0	5
AT1G79040	photosystem II subunit R	0	58.7544	0.999	0.904	0	5
AT1G08380	photosystem I subunit O	0	46.904	0.999	0.836	0	5
AT5G38430	Ribulose bisphosphate carboxylase (small chain) family protein	0	38.7581	0.999	0.794	0	5
AT5G38420	Ribulose bisphosphate carboxylase (small chain) family protein	0	36.9471	0.998	0.837	0	5
AT1G06680	OE23,OXYGEN EVOLVING COMPLEX SUBUNIT 23 KDA,OEE2,OXYGEN-EVOLVING ENHANCER PROTEIN 2,PSII-P,PHOTOSYSTEM II SUBUNIT P	0	33.5082	0.994	0.828	0	5
AT1G55670	photosystem I subunit G	0	32.7252	0.999	0.782	0	5
AT5G66570	MSP-1,MANGANESE-STABILIZING PROTEIN 1,OE33,OXYGEN EVOLVING COMPLEX 33 KILODALTON PROTEIN,OEE1,33 KDA OXYGEN EVOLVING POLYPEPTIDE 1,OEE33,OXYGEN EVOLVING ENHANCER PROTEIN 33,PSBO-1,PS II OXYGEN-EVOLVING COMPLEX 1	0	32.169	0.999	0.841	0	5
AT4G10340	light harvesting complex of photosystem II 5	0	30.0812	0.999	0.898	0	5
AT5G60390	GTP binding Elongation factor Tu family protein	0	29.4018	0.926	0.618	0	5
AT4G12800	photosystem I subunit l	0	25.757	0.994	0.734	0	5
AT4G28750	Photosystem I reaction centre subunit IV / PsaE protein	0	24.5173	0.995	0.78	0	5
AT3G60245	Zinc-binding ribosomal protein family protein	0	23.6598	0.961	0.625	0	5
AT4G39200	Ribosomal protein S25 family protein	0	22.7157	0.934	0.594	0	5
AT1G61520	PSI type III chlorophyll a/b-binding protein	0	22.1958	0.994	0.808	0	5
AT2G26500	cytochrome b6f complex subunit (petM)	0	22.03	0.974	0.718	0	5
AT5G02380	metallothionein 2B	0	20.7812	0.989	0.68	0	5
AT3G08940	light harvesting complex photosystem II	0	20.1856	0.979	0.727	0	5
AT4G02770	photosystem I subunit D-1	0	18.8418	0.995	0.736	0	5
AT4G21280	PSBQ-1,PHOTOSYSTEM II SUBUNIT Q-1,PSBQ,PHOTOSYSTEM II SUBUNIT Q	0	18.1794	0.978	0.716	0	5
AT1G30380	photosystem I subunit K	0	18.0675	0.991	0.754	0	5
AT1G31812	ACBP,ACYL-COA-BINDING PROTEIN,AtACBP6	0	16.7582	0.955	0.762	0	5
AT1G20340	PETE2,PLASTOCYANIN 2	0	16.708	0.996	0.728	0	5
AT1G31330	photosystem I subunit F	0	16.409	0.997	0.793	0	5
AT3G61470	photosystem I light harvesting complex protein	0	16.3719	0.991	0.805	0	5
AT1G60950	2Fe-2S ferredoxin-like superfamily protein	0	16.3612	0.981	0.689	0	5
AT1G52230	PSAH-2,PHOTOSYSTEM I SUBUNIT H-2,PSI-H	0	16.1708	0.978	0.688	0	5
AT1G15820	CP24	0	15.2057	0.998	0.816	0	5
AT1G51400	Photosystem II 5 kD protein	0	15.0068	0.974	0.738	0	5
AT2G05100	LHCB2,LIGHT-HARVESTING CHLOROPHYLL B-BINDING 2	0	14.9211	0.988	0.748	0	5
AT1G09310	plant/protein (Protein of unknown function, DUF538)	0	14.8899	0.986	0.734	0	5
AT1G12900	glyceraldehyde 3-phosphate dehydrogenase A subunit 2	0	14.5526	0.982	0.754	0	5
AT2G30570	photosystem II reaction center W	0	14.4901	0.998	0.837	0	5
AT4G34620	small subunit ribosomal protein 16	0	14.3855	0.981	0.684	0	5
AT5G01530	light harvesting complex photosystem II	0	14.2802	0.995	0.761	0	5
AT5G64040	photosystem I reaction center subunit PSI-N, chloroplast, putative / PSI-N, putative (PSAN)	0	14.0451	0.989	0.744	0	5
AT2G38540	ATLTP1,ARABIDOPSIS THALIANA LIPID TRANSFER PROTEIN 1,LTP1,LIPID TRANSFER PROTEIN 1	0	12.3345	0.979	0.775	0	5
AT2G05380	glycine-rich protein 3 short isoform	0	12.0565	0.956	0.622	0	5
AT2G38140	plastid-specific ribosomal protein 4	0	11.8275	0.955	0.584	0	5
AT1G02780	Ribosomal protein L19e family protein	0	11.7095	0.929	0.527	0	5
AT3G21055	photosystem II subunit T	0	11.3016	0.999	0.799	0	5
AT2G05070	LHCB2,LIGHT-HARVESTING CHLOROPHYLL B-BINDING 2	0	10.9006	0.985	0.749	0	5
AT4G01150	CURT1A,CURVATURE THYLAKOID 1A	0	10.6896	0.974	0.643	0	5
AT3G16140	photosystem I subunit H-1	0	10.5997	0.972	0.671	0	5
AT4G05180	PSBQ,PHOTOSYSTEM II SUBUNIT Q,PSII-Q	0	10.0017	0.955	0.636	0	5
AT3G06700	Ribosomal L29e protein family	0	9.90885	0.926	0.596	0	5
AT5G42980	ATH3,thioredoxin H-type 3,ATTRX3,thioredoxin 3,ATTRXH3,TRXH3,THIOREDOXIN H3	0	9.84638	0.965	0.703	0	5
AT2G45180	Bifunctional inhibitor/lipid-transfer protein/seed storage 2S albumin superfamily protein	0	8.8559	0.969	0.583	0	5
AT3G27690	LHCB2.4,LHCB2,LIGHT-HARVESTING CHLOROPHYLL B-BINDING 2	0	8.48651	0.957	0.632	0	5
AT2G34480	Ribosomal protein L18ae/LX family protein	0	8.44839	0.879	0.426	0	5
AT1G10960	ATFD1,ferredoxin 1	0	8.40975	0.943	0.572	0	5
AT5G20290	Ribosomal protein S8e family protein	0	8.38782	0.923	0.646	0	5
AT1G79850	CS17,PDE347,PIGMENT DEFECTIVE 347,PRPS17,PLASTID RIBOSOMAL SMALL SUBUNIT PROTEIN 17	0	7.84408	0.933	0.475	0	5
AT1G44575	CP22,PSBS,PHOTOSYSTEM II SUBUNIT S	0	7.29	0.974	0.609	0	5
AT5G35630	ATGSL1,GLUTAMINE SYNTHETASE LIKE 1,GLN2,GLUTAMINE SYNTHETASE 2	0	7.26055	0.956	0.632	0	5
AT2G06520	photosystem II subunit X	0	6.72228	0.998	0.856	0	5
AT5G18380	Ribosomal protein S5 domain 2-like superfamily protein	0	6.62604	0.903	0.538	0	5
AT1G26630	ATELF5A-2,EUKARYOTIC ELONGATION FACTOR 5A-2,ELF5A-2,EUKARYOTIC ELONGATION FACTOR 5A-2	0	6.51741	0.932	0.555	0	5
AT2G27720	60S acidic ribosomal protein family	0	6.11621	0.885	0.444	0	5
AT3G16640	AtTCTP2	0	4.54316	0.958	0.652	0	5
AT5G54770	thiazole biosynthetic enzyme, chloroplast (ARA6) (THI1) (THI4)	0	4.24828	0.959	0.715	0	5
AT3G48140	B12D protein	0	2.93856	0.924	0.633	0	5
AT2G46820	CURT1B,CURVATURE THYLAKOID 1B,PSAP,PTAC8,PLASTID TRANSCRIPTIONALLY ACTIVE 8,TMP14,THYLAKOID MEMBRANE PHOSPHOPROTEIN OF 14 KDA	0	1.32338	0.982	0.73	0	5
AT3G08580	ADP/ATP carrier 1	0	0.780422	0.93	0.526	0	5
AT3G53740	Ribosomal protein L36e family protein	8.72248e-307	11.051	0.904	0.512	1.7445e-303	5
AT4G09320	nucleoside diphosphate kinase	4.35141e-305	6.52752	0.861	0.407	8.70282e-302	5
AT2G19730	Ribosomal L28e protein family	7.24438e-305	5.75128	0.856	0.454	1.44888e-301	5
AT3G53020	RPL24B,RPL24,RIBOSOMAL PROTEIN L24	5.37688e-304	14.2337	0.867	0.43	1.07538e-300	5
AT3G62250	ubiquitin 5	5.44287e-303	6.33201	0.917	0.62	1.08857e-299	5
AT1G67740	YCF32	1.28016e-298	13.2762	0.91	0.649	2.56032e-295	5
AT3G08610	NADH dehydrogenase ubiquinone 1 alpha subcomplex subunit	1.17841e-297	5.33345	0.87	0.487	2.35682e-294	5
AT1G52300	Zinc-binding ribosomal protein family protein	4.23187e-295	11.1578	0.885	0.529	8.46374e-292	5
AT1G67430	Ribosomal protein L22p/L17e family protein	4.91996e-293	7.34438	0.92	0.616	9.83993e-290	5
AT2G20260	photosystem I subunit E-2	1.44546e-292	8.71605	0.912	0.551	2.89093e-289	5
AT3G11940	AML1,ARABIDOPSIS MINUTE-LIKE 1,ATRPS5A,ribosomal protein 5A	2.2952e-292	6.77791	0.842	0.455	4.59041e-289	5
AT5G02960	Ribosomal protein S12/S23 family protein	2.9302e-292	5.76711	0.891	0.572	5.8604e-289	5
AT4G17390	Ribosomal protein L23/L15e family protein	3.98156e-292	12.757	0.873	0.537	7.96312e-289	5
AT3G52590	EMB2167,EMBRYO DEFECTIVE 2167,ERD16,EARLY-RESPONSIVE TO DEHYDRATION 16,HAP4,HAPLESS 4	7.87336e-291	11.065	0.897	0.605	1.57467e-287	5
AT4G09650	PDE332,PIGMENT DEFECTIVE 332	8.30938e-291	9.85171	0.902	0.566	1.66188e-287	5
AT5G17870	plastid-specific 50S ribosomal protein 6	1.98663e-288	10.3876	0.866	0.495	3.97325e-285	5
AT4G18100	Ribosomal protein L32e	7.37717e-283	5.7052	0.861	0.426	1.47543e-279	5
AT5G15200	Ribosomal protein S4	1.09204e-278	7.6644	0.89	0.61	2.18407e-275	5
AT5G14320	Ribosomal protein S13/S18 family	1.48339e-277	9.19468	0.855	0.44	2.96678e-274	5
AT3G41768	rRNA	3.57695e-277	176.717	0.952	0.876	7.1539e-274	5
AT4G37930	SHMT1,SERINE HYDROXYMETHYLTRANSFERASE 1,STM,SERINE TRANSHYDROXYMETHYLTRANSFERASE	1.29216e-276	7.62687	0.913	0.566	2.58432e-273	5
AT5G59613	ATP synthase	1.14481e-274	5.78096	0.89	0.545	2.28962e-271	5
AT1G01100	60S acidic ribosomal protein family	1.12658e-272	11.8194	0.844	0.425	2.25316e-269	5
AT3G49910	Translation protein SH3-like family protein	3.73977e-271	9.54272	0.879	0.458	7.47955e-268	5
AT1G76200	NADH dehydrogenase ubiquinone 1 beta subcomplex subunit	9.43403e-271	2.7537	0.853	0.489	1.88681e-267	5
AT3G54210	Ribosomal protein L17 family protein	3.06498e-269	5.58657	0.891	0.579	6.12997e-266	5
AT5G15970	stress-responsive protein (KIN2) / stress-induced protein (KIN2) / cold-responsive protein (COR6.6) / cold-regulated protein (COR6.6)	6.77551e-267	6.64015	0.894	0.601	1.3551e-263	5
AT3G52300	ATP synthase D chain	5.95626e-266	5.2462	0.858	0.511	1.19125e-262	5
AT1G12090	extensin-like protein	6.36154e-266	4.44615	0.876	0.508	1.27231e-262	5
AT4G24770	ATRBP31,ARABIDOPSIS THALIANA RNA BINDING PROTEIN,APPROXIMATELY 31 KD,ATRBP33,CP31	9.26732e-266	6.07468	0.856	0.438	1.85346e-262	5
AT3G10860	Cytochrome b-c1 complex, subunit 8 protein	1.50932e-265	5.3119	0.855	0.504	3.01863e-262	5
AT2G27710	60S acidic ribosomal protein family	2.60128e-265	6.68915	0.87	0.494	5.20255e-262	5
AT1G13930	oleosin-B3-like protein	5.11254e-265	5.77056	0.89	0.571	1.02251e-261	5
AT5G47930	Zinc-binding ribosomal protein family protein	5.51408e-265	12.9102	0.858	0.606	1.10282e-261	5
AT1G21500	hypothetical protein	8.96604e-265	6.83246	0.922	0.686	1.79321e-261	5
AT4G21105	cytochrome-c oxidase/ electron carrier	3.09553e-264	3.78041	0.846	0.525	6.19107e-261	5
AT1G14320	RPL10A,ribosomal protein L10 A,RPL10,ribosomal protein L10	2.2733e-262	5.4104	0.868	0.612	4.5466e-259	5
AT5G20720	ATCPN21,CHCPN10,CHLOROPLAST CHAPERONIN 10,CPN10,CHLOROPLAST CHAPERONIN 10,CPN21	2.52664e-261	5.53825	0.87	0.488	5.05327e-258	5
AT4G03280	PGR1,PROTON GRADIENT REGULATION 1	6.00516e-259	10.9291	0.898	0.627	1.20103e-255	5
AT3G15360	ATHM4,ATM4,ARABIDOPSIS THIOREDOXIN M-TYPE 4	7.51508e-259	2.94685	0.811	0.398	1.50302e-255	5
AT3G27160	Ribosomal protein S21 family protein	1.70345e-258	5.11994	0.848	0.454	3.4069e-255	5
AT1G29070	Ribosomal protein L34	1.85834e-257	7.49916	0.892	0.602	3.71668e-254	5
AT1G43170	ARP1,ribosomal protein 1,RPL3A,emb2207,embryo defective 2207	6.41453e-256	5.11033	0.837	0.456	1.28291e-252	5
AT4G20360	ATRAB8D,ATRABE1B,RAB GTPase homolog E1B	3.22736e-255	5.89667	0.898	0.648	6.45473e-252	5
AT2G18020	Ribosomal protein L2 family	5.64115e-255	8.04999	0.839	0.57	1.12823e-251	5
AT5G03850	Nucleic acid-binding, OB-fold-like protein	1.28236e-254	4.30223	0.793	0.412	2.56472e-251	5
AT3G62030	CYP20-3,cyclophilin 20-3	3.73802e-254	5.17581	0.872	0.602	7.47604e-251	5
AT1G03600	photosystem II family protein	7.84589e-254	4.14763	0.855	0.515	1.56918e-250	5
AT3G22230	Ribosomal L27e protein family	2.27873e-253	4.34899	0.794	0.4	4.55747e-250	5
AT3G04400	Ribosomal protein L14p/L23e family protein	6.30454e-253	6.28334	0.871	0.62	1.26091e-249	5
AT4G29350	PRF2,PROFILIN 2,PRO2,PROFILIN 2	1.12528e-249	6.03096	0.867	0.578	2.25057e-246	5
AT2G35370	glycine decarboxylase complex H	2.39479e-249	5.83486	0.886	0.606	4.78959e-246	5
AT3G11630	Thioredoxin superfamily protein	1.59855e-248	5.87972	0.831	0.44	3.1971e-245	5
AT5G40950	ribosomal protein large subunit 27	3.1293e-248	7.65192	0.883	0.618	6.2586e-245	5
AT1G77940	Ribosomal protein L7Ae/L30e/S12e/Gadd45 family protein	7.33241e-248	7.00463	0.81	0.484	1.46648e-244	5
AT4G25100	ATFSD1,ARABIDOPSIS FE SUPEROXIDE DISMUTASE 1	4.07844e-245	5.30844	0.856	0.542	8.15687e-242	5
AT4G00810	60S acidic ribosomal protein family	3.24337e-242	4.76652	0.779	0.4	6.48673e-239	5
AT2G39460	ATRPL23A,ARABIDOPSIS THALIANA RIBOSOMAL PROTEIN L23A,RPL23A1,RIBOSOMAL PROTEIN L23A1,RPL23A,RIBOSOMAL PROTEIN L23A	7.49057e-239	5.72714	0.825	0.522	1.49811e-235	5
AT4G32470	Cytochrome bd ubiquinol oxidase, 14kDa subunit	3.38754e-238	4.58507	0.787	0.413	6.77507e-235	5
AT3G53430	Ribosomal protein L11 family protein	7.58582e-238	4.01021	0.799	0.436	1.51716e-234	5
AT2G47110	UBI6,UBIQUITIN EXTENSION PROTEIN 6	4.33516e-232	11.0762	0.818	0.441	8.67033e-229	5
AT1G66240	ATATX1	8.49281e-232	5.4627	0.806	0.424	1.69856e-228	5
AT3G55440	ATCTIMC,CYTOSOLIC TRIOSE PHOSPHATE ISOMERASE,CYTOTPI,CYTOSOLIC ISOFORM TRIOSE PHOSPHATE ISOMERASE	8.18077e-231	5.68701	0.834	0.487	1.63615e-227	5
AT1G48350	Ribosomal L18p/L5e family protein	3.60827e-230	4.43566	0.808	0.432	7.21654e-227	5
AT3G47070	thylakoid soluble phosphoprotein	2.35608e-229	7.2466	0.826	0.491	4.71215e-226	5
AT1G52220	CURT1C,CURVATURE THYLAKOID 1C	2.95349e-229	5.55062	0.821	0.519	5.90697e-226	5
AT3G52730	ubiquinol-cytochrome C reductase UQCRX/QCR9-like family protein	1.36185e-228	2.67173	0.774	0.399	2.72371e-225	5
AT1G18540	Ribosomal protein L6 family protein	3.86094e-228	3.11871	0.767	0.408	7.72188e-225	5
AT3G62870	Ribosomal protein L7Ae/L30e/S12e/Gadd45 family protein	7.44021e-225	3.31317	0.767	0.404	1.48804e-221	5
AT2G33450	Ribosomal L28 family	1.24954e-224	4.36092	0.816	0.508	2.49908e-221	5
AT3G11510	Ribosomal protein S11 family protein	8.74535e-223	4.795	0.808	0.537	1.74907e-219	5
AT5G43580	Serine protease inhibitor, potato inhibitor I-type family protein	1.63481e-221	3.72967	0.866	0.639	3.26962e-218	5
AT3G56340	Ribosomal protein S26e family protein	2.41925e-221	4.48431	0.799	0.467	4.8385e-218	5
AT5G13450	delta subunit of Mt ATP synthase	5.33067e-220	3.247	0.779	0.45	1.06613e-216	5
AT3G23390	RPL36aA,RPL36a A	6.70775e-220	3.5846	0.798	0.54	1.34155e-216	5
AT1G51650	ATP synthase epsilon chain	6.56388e-219	4.17593	0.824	0.511	1.31278e-215	5
AT1G54780	AtTLP18.3	4.27782e-218	3.39582	0.812	0.498	8.55564e-215	5
AT3G53890	Ribosomal protein S21e	6.08141e-218	3.85315	0.784	0.458	1.21628e-214	5
AT1G75690	DnaJ/Hsp40 cysteine-rich domain superfamily protein	7.09461e-218	4.6038	0.808	0.473	1.41892e-214	5
AT1G68590	Ribosomal protein PSRP-3/Ycf65	2.20464e-217	5.14259	0.825	0.455	4.40928e-214	5
AT3G12780	phosphoglycerate kinase 1	9.16777e-217	2.93128	0.814	0.448	1.83355e-213	5
AT4G31700	AtRPS6,RPS6A	2.29783e-216	8.68075	0.808	0.503	4.59567e-213	5
AT2G25210	Ribosomal protein L39 family protein	2.85508e-216	4.74326	0.764	0.431	5.71017e-213	5
AT2G43460	Ribosomal L38e protein family	4.20688e-216	8.27953	0.81	0.49	8.41375e-213	5
AT5G47700	60S acidic ribosomal protein family	5.27569e-213	4.40308	0.716	0.282	1.05514e-209	5
AT5G28750	Bacterial sec-independent translocation protein mttA/Hcf106	6.47025e-213	3.97087	0.746	0.399	1.29405e-209	5
AT4G20150	excitatory amino acid transporter	7.56819e-212	2.74241	0.819	0.565	1.51364e-208	5
AT2G05220	Ribosomal S17 family protein	1.66222e-210	2.60172	0.739	0.387	3.32443e-207	5
AT4G14880	ATCYS-3A,CYTACS1,OLD3,ONSET OF LEAF DEATH 3	7.57285e-210	5.70612	0.765	0.405	1.51457e-206	5
AT1G33140	Ribosomal protein L6 family	1.71288e-209	3.36854	0.777	0.471	3.42575e-206	5
AT4G13520	small acidic protein 1	4.02692e-209	2.27862	0.705	0.369	8.05385e-206	5
AT1G07770	ribosomal protein S15A	4.16654e-208	2.69837	0.801	0.578	8.33308e-205	5
AT2G24090	Ribosomal protein L35	5.78888e-208	4.0846	0.825	0.551	1.15778e-204	5
AT3G04840	Ribosomal protein S3Ae	3.73317e-207	3.29149	0.765	0.491	7.46634e-204	5
AT3G09390	ATMT-1,ARABIDOPSIS THALIANA METALLOTHIONEIN-1,ATMT-K,ARABIDOPSIS THALIANA METALLOTHIONEIN-K	6.20703e-207	3.06666	0.8	0.562	1.24141e-203	5
AT2G40765	transmembrane protein	7.94778e-207	2.9051	0.745	0.466	1.58956e-203	5
AT1G09340	CSP41B,CHLOROPLAST STEM-LOOP BINDING PROTEIN OF 41 KDA,HIP1.3,heteroglycan-interacting protein 1.3	3.81251e-206	9.14256	0.847	0.608	7.62502e-203	5
AT4G37830	cytochrome c oxidase-like protein	4.65918e-206	3.60348	0.805	0.484	9.31837e-203	5
AT1G22840	ATCYTC-A,CYTOCHROME C-A	8.85661e-205	1.15424	0.742	0.435	1.77132e-201	5
AT3G27830	RPL12,RIBOSOMAL PROTEIN L12	1.64082e-203	4.8797	0.808	0.51	3.28164e-200	5
AT3G55750	Ribosomal protein L35Ae family protein	5.23064e-203	5.40967	0.762	0.526	1.04613e-199	5
AT1G07930	GTP binding Elongation factor Tu family protein	3.40726e-202	3.43131	0.727	0.422	6.81451e-199	5
AT5G27700	Ribosomal protein S21e	7.25662e-202	7.6865	0.821	0.594	1.45132e-198	5
AT3G46430	ATP synthase	3.42197e-201	4.5808	0.785	0.427	6.84394e-198	5
AT4G16563	Eukaryotic aspartyl protease family protein	7.13048e-201	6.00687	0.106	0.577	1.4261e-197	5
AT1G23290	Ribosomal protein L18e/L15 superfamily protein	5.47583e-198	3.85885	0.758	0.468	1.09517e-194	5
AT3G52960	Thioredoxin superfamily protein	3.57453e-197	3.03434	0.772	0.496	7.14906e-194	5
AT3G56240	copper chaperone	1.14925e-196	0.72934	0.847	0.603	2.2985e-193	5
AT1G15120	Ubiquinol-cytochrome C reductase hinge protein	1.81848e-196	3.47556	0.795	0.53	3.63696e-193	5
AT3G59540	Ribosomal L38e protein family	2.76113e-195	3.74878	0.758	0.473	5.52226e-192	5
AT3G24830	Ribosomal protein L13 family protein	4.80946e-195	4.75758	0.788	0.558	9.61892e-192	5
AT1G35680	Ribosomal protein L21	5.37554e-195	4.60934	0.826	0.586	1.07511e-191	5
AT4G30010	ATP-dependent RNA helicase	6.21475e-195	4.36604	0.765	0.473	1.24295e-191	5
AT2G36160	Ribosomal protein S11 family protein	1.47106e-194	2.52381	0.694	0.36	2.94211e-191	5
AT3G44890	ribosomal protein L9	4.9254e-194	2.83694	0.752	0.414	9.8508e-191	5
AT5G52650	RNA binding Plectin/S10 domain-containing protein	5.55127e-194	3.5769	0.708	0.433	1.11025e-190	5
AT1G57660	Translation protein SH3-like family protein	9.41423e-191	3.71624	0.763	0.482	1.88285e-187	5
AT2G36530	ENO2,ENOLASE 2	1.55547e-190	5.55131	0.791	0.473	3.11095e-187	5
AT5G47030	ATPase, F1 complex, delta/epsilon subunit	3.02203e-188	2.97425	0.791	0.547	6.04406e-185	5
AT4G28660	photosystem II reaction center PSB28 protein	3.08222e-188	3.14656	0.739	0.487	6.16444e-185	5
AT2G23090	Uncharacterized protein family SERF	6.31012e-187	2.70486	0.724	0.425	1.26202e-183	5
AT3G18740	Ribosomal protein L7Ae/L30e/S12e/Gadd45 family protein	1.57672e-186	3.92943	0.761	0.49	3.15343e-183	5
AT1G74970	TWN3	1.84318e-186	4.73771	0.778	0.503	3.68636e-183	5
AT3G16080	Zinc-binding ribosomal protein family protein	5.7689e-186	5.96386	0.736	0.428	1.15378e-182	5
AT3G61110	ARS27A,ribosomal protein S27	3.35638e-185	8.02324	0.732	0.462	6.71276e-182	5
AT1G76100	plastocyanin 1	1.65437e-183	3.71232	0.785	0.52	3.30874e-180	5
AT4G38680	ATCSP2,ARABIDOPSIS THALIANA COLD SHOCK PROTEIN 2,CSDP2,COLD SHOCK DOMAIN PROTEIN 2,CSP2,COLD SHOCK PROTEIN 2	2.22452e-182	2.49342	0.687	0.415	4.44904e-179	5
AT2G33370	Ribosomal protein L14p/L23e family protein	1.08679e-181	2.03752	0.642	0.323	2.17357e-178	5
AT5G59850	Ribosomal protein S8 family protein	1.49974e-181	2.52697	0.685	0.417	2.99948e-178	5
AT4G16980	arabinogalactan-protein family	5.76672e-181	3.9822	0.771	0.454	1.15334e-177	5
AT1G67350	NADH-ubiquinone oxidoreductase	1.20147e-180	2.55665	0.672	0.341	2.40293e-177	5
AT3G12345	FKBP-type peptidyl-prolyl cis-trans isomerase	2.23889e-180	3.3012	0.729	0.447	4.47778e-177	5
AT4G34870	ATCYP1,ARABIDOPSIS THALIANA CYCLOPHILIN 1	2.782e-179	6.72547	0.766	0.54	5.564e-176	5
AT4G34190	stress enhanced protein 1	1.78805e-178	2.91098	0.734	0.391	3.57611e-175	5
AT2G01250	Ribosomal protein L30/L7 family protein	2.22139e-177	2.55949	0.801	0.608	4.44278e-174	5
AT3G26060	ATPRX Q	1.56762e-174	3.61946	0.764	0.457	3.13524e-171	5
AT5G57290	60S acidic ribosomal protein family	1.61675e-174	9.45542	0.772	0.541	3.2335e-171	5
AT2G24940	AtMAPR2,membrane-associated progesterone binding protein 2	2.60312e-172	3.04398	0.724	0.415	5.20624e-169	5
AT5G13510	Ribosomal protein L10 family protein	3.14236e-172	3.62443	0.748	0.465	6.28473e-169	5
AT4G25130	MSRA4,methionine sulfoxide reductase A4	1.27528e-171	2.43657	0.687	0.351	2.55055e-168	5
AT2G21870	MALE GAMETOPHYTE DEFECTIVE 1	2.3508e-171	4.85406	0.755	0.485	4.7016e-168	5
AT4G10300	RmlC-like cupins superfamily protein	2.52981e-170	2.10272	0.643	0.335	5.05961e-167	5
AT5G27120	NOP56-like pre RNA processing ribonucleoprotein	4.26099e-170	1.3233	0.571	0.286	8.52199e-167	5
AT4G40030	H3.3,histone 3.3	5.59773e-170	2.5452	0.731	0.455	1.11955e-166	5
AT1G41880	Ribosomal protein L35Ae family protein	8.94618e-170	8.75524	0.723	0.399	1.78924e-166	5
AT5G64400	CHCH domain protein	4.12356e-169	5.56583	0.76	0.467	8.24712e-166	5
AT5G10450	14-3-3lambda,14-3-3 PROTEIN G-BOX FACTOR14 LAMBDA,AFT1	1.66408e-168	3.79966	0.733	0.411	3.32817e-165	5
AT1G72020	TonB-dependent heme receptor A	2.21764e-168	4.97591	0.702	0.386	4.43528e-165	5
AT4G00860	monopolar spindle protein (DUF1138)	6.3379e-168	4.02399	0.733	0.467	1.26758e-164	5
AT4G14320	API2,APICULATA 2,RPL36aB,RPL36a B	1.90737e-167	2.90938	0.74	0.508	3.81474e-164	5
AT5G53560	ATB5-A,ATCB5-E,ARABIDOPSIS CYTOCHROME B5 ISOFORM E,B5 #2	3.28737e-166	4.19291	0.733	0.497	6.57475e-163	5
AT2G16600	AtCYP19-1,CYP19,cyclophilin 19	3.36522e-166	3.96731	0.742	0.422	6.73045e-163	5
AT3G02480	Late embryogenesis abundant protein (LEA) family protein	4.64193e-166	3.05945	0.725	0.472	9.28386e-163	5
AT1G15270	Translation machinery associated TMA7	1.53491e-165	4.30852	0.755	0.437	3.06981e-162	5
AT3G49010	ATBBC1,breast basic conserved 1,RSU2,40S RIBOSOMAL PROTEIN	2.11249e-164	5.68833	0.755	0.545	4.22498e-161	5
AT2G19750	Ribosomal protein S30 family protein	2.99082e-164	2.64952	0.654	0.355	5.98164e-161	5
AT4G29390	Ribosomal protein S30 family protein	3.65528e-164	2.66174	0.718	0.401	7.31055e-161	5
AT3G10920	ATMSD1,ARABIDOPSIS MANGANESE SUPEROXIDE DISMUTASE 1,AtSOD1,superoxide dismutase 1,MEE33,MATERNAL EFFECT EMBRYO ARREST 33	5.02186e-164	2.34615	0.696	0.429	1.00437e-160	5
AT2G21580	Ribosomal protein S25 family protein	1.42446e-163	4.28034	0.746	0.532	2.84892e-160	5
AT5G02120	PDE335,PIGMENT DEFECTIVE 335	1.75684e-162	2.9763	0.739	0.45	3.51368e-159	5
AT1G54580	acyl carrier protein 2	2.08406e-160	4.0467	0.737	0.498	4.16812e-157	5
AT1G73230	Nascent polypeptide-associated complex NAC	3.63809e-159	2.2902	0.673	0.436	7.27618e-156	5
AT5G64350	ATFKBP12,ARABIDOPSIS THALIANA FK506-BINDING PROTEIN 12,FKP12,FK506-binding protein 12	6.94178e-159	7.72277	0.739	0.435	1.38836e-155	5
AT1G07940	GTP binding Elongation factor Tu family protein	1.0476e-157	3.79279	0.698	0.471	2.0952e-154	5
AT4G16720	Ribosomal protein L23/L15e family protein	2.43249e-157	3.66704	0.767	0.603	4.86498e-154	5
AT3G52150	RNA-binding (RRM/RBD/RNP motifs) family protein	3.91411e-157	2.89097	0.676	0.371	7.82823e-154	5
AT1G78380	ATGSTU19,A. THALIANA GLUTATHIONE S-TRANSFERASE TAU 19,GST8,GLUTATHIONE TRANSFERASE 8	5.3645e-157	2.07089	0.749	0.469	1.0729e-153	5
AT3G63160	outer envelope membrane protein	2.37069e-156	4.28768	0.706	0.448	4.74138e-153	5
AT3G11120	Ribosomal protein L41 family	1.7367e-155	2.2817	0.685	0.481	3.4734e-152	5
AT3G60770	Ribosomal protein S13/S15	3.9928e-155	2.6401	0.692	0.444	7.98559e-152	5
AT1G68660	Ribosomal protein L12/ ATP-dependent Clp protease adaptor protein ClpS family protein	7.72983e-155	1.78992	0.593	0.319	1.54597e-151	5
AT2G20820	hypothetical protein	4.39161e-154	3.68548	0.67	0.349	8.78321e-151	5
AT1G04410	Lactate/malate dehydrogenase family protein	4.4204e-154	2.65617	0.76	0.515	8.84079e-151	5
AT1G07920	GTP binding Elongation factor Tu family protein	1.15924e-153	8.18486	0.734	0.548	2.31849e-150	5
AT1G33120	Ribosomal protein L6 family	2.89811e-153	2.73138	0.685	0.462	5.79623e-150	5
AT5G14910	Heavy metal transport/detoxification superfamily protein	7.42983e-153	1.949	0.701	0.423	1.48597e-149	5
AT3G06680	Ribosomal L29e protein family	9.84239e-151	1.85332	0.677	0.489	1.96848e-147	5
AT2G03680	SKU6	5.80599e-150	2.58192	0.724	0.513	1.1612e-146	5
AT1G04270	cytosolic ribosomal protein S15	6.44506e-150	3.04597	0.715	0.458	1.28901e-146	5
AT1G10682	other_rna	5.40582e-148	1.80448	0.672	0.458	1.08116e-144	5
AT3G50820	OEC33,OXYGEN EVOLVING COMPLEX SUBUNIT 33 KDA,PSBO-2,PHOTOSYSTEM II SUBUNIT O-2	1.17696e-147	6.29445	0.78	0.622	2.35393e-144	5
AT1G08830	AtSOD1,superoxide dismutase 1,SOD1,superoxide dismutase 1	3.22901e-147	1.73354	0.652	0.435	6.45803e-144	5
AT4G33865	Ribosomal protein S14p/S29e family protein	6.72961e-147	6.13512	0.742	0.508	1.34592e-143	5
AT5G27770	Ribosomal L22e protein family	1.06824e-146	2.1539	0.662	0.419	2.13648e-143	5
AT3G44010	Ribosomal protein S14p/S29e family protein	2.82967e-146	3.08244	0.696	0.506	5.65934e-143	5
AT3G03070	NADH-ubiquinone oxidoreductase-like protein	6.32911e-146	3.11879	0.7	0.483	1.26582e-142	5
AT1G74270	Ribosomal protein L35Ae family protein	9.14788e-145	2.25236	0.626	0.366	1.82958e-141	5
AT3G09630	SAC56,Suppressor of Acaulis 56	1.10418e-144	8.25468	0.677	0.419	2.20835e-141	5
AT2G02130	PDF2.3	7.46246e-144	5.53219	0.718	0.511	1.49249e-140	5
AT3G08520	Ribosomal protein L41 family	6.25972e-143	2.87724	0.679	0.4	1.25194e-139	5
AT2G21660	ATGRP7,GLYCINE RICH PROTEIN 7,CCR2,cold,circadian rhythm,and rna binding 2,GR-RBP7,GLYCINE-RICH RNA-BINDING PROTEIN 7	1.07689e-142	8.5591	0.739	0.506	2.15379e-139	5
AT5G59690	Histone superfamily protein	1.63279e-142	2.2291	0.634	0.371	3.26558e-139	5
AT1G34000	one-helix protein 2	1.7954e-142	2.4084	0.703	0.437	3.59079e-139	5
AT5G47190	Ribosomal protein L19 family protein	2.20927e-142	2.16699	0.681	0.394	4.41855e-139	5
AT4G22310	Uncharacterized protein family (UPF0041)	2.0331e-141	1.56813	0.58	0.281	4.0662e-138	5
AT5G42300	ubiquitin-like protein 5	1.06327e-139	3.37471	0.724	0.449	2.12653e-136	5
AT3G05560	Ribosomal L22e protein family	2.88092e-139	2.97125	0.676	0.412	5.76185e-136	5
AT3G47650	DnaJ/Hsp40 cysteine-rich domain superfamily protein	8.87161e-139	3.21013	0.647	0.352	1.77432e-135	5
AT2G31490	neuronal acetylcholine receptor subunit alpha-5	1.05405e-137	3.78406	0.692	0.438	2.10809e-134	5
AT4G02620	vacuolar ATPase subunit F family protein	1.47114e-137	2.20013	0.679	0.497	2.94227e-134	5
AT3G18000	NMT1,N-METHYLTRANSFERASE 1,PEAMT	7.15773e-136	4.53793	0.613	0.361	1.43155e-132	5
AT4G21860	methionine sulfoxide reductase B 2	2.14349e-135	2.32783	0.679	0.478	4.28699e-132	5
AT1G04480	Ribosomal protein L14p/L23e family protein	2.74893e-135	4.39102	0.671	0.431	5.49786e-132	5
AT4G34700	AtCIB22	1.11056e-134	2.79367	0.752	0.608	2.22113e-131	5
AT4G31985	Ribosomal protein L39 family protein	6.38637e-134	6.25206	0.745	0.582	1.27727e-130	5
AT2G33220	GRIM-19 protein	1.25925e-133	1.72873	0.607	0.355	2.51849e-130	5
AT5G47570	NADH dehydrogenase ubiquinone 1 beta subcomplex subunit	1.3612e-133	2.21543	0.683	0.476	2.72239e-130	5
AT5G47890	NADH-ubiquinone oxidoreductase B8 subunit	1.68319e-133	3.29526	0.65	0.377	3.36637e-130	5
AT5G15650	ATRGP2,REVERSIBLY GLYCOSYLATED POLYPEPTIDE 2	7.24082e-133	1.39376	0.64	0.447	1.44816e-129	5
AT2G04700	ferredoxin thioredoxin reductase catalytic beta chain family protein	1.15059e-132	2.35748	0.658	0.4	2.30118e-129	5
AT1G77710	AtCCP2	2.61848e-132	2.20981	0.604	0.346	5.23696e-129	5
AT2G40205	Ribosomal protein L41 family	2.68854e-132	9.60145	0.666	0.466	5.37709e-129	5
AT3G53870	Ribosomal protein S3 family protein	7.22762e-131	2.84672	0.657	0.448	1.44552e-127	5
AT3G03100	NADH:ubiquinone oxidoreductase, 17.2kDa subunit	3.83225e-130	3.48574	0.707	0.492	7.6645e-127	5
AT5G09510	Ribosomal protein S19 family protein	2.04384e-129	1.59846	0.64	0.402	4.08768e-126	5
AT4G15910	ATDI21,drought-induced 21	6.02898e-129	1.25453	0.544	0.329	1.2058e-125	5
AT5G27660	AtPARK13,Arabidopsis PARK13 homolog,PARK13	3.24319e-128	4.87466	0.642	0.484	6.48637e-125	5
AT1G03680	ATHM1,thioredoxin M-type 1,ATM1,ARABIDOPSIS THIOREDOXIN M-TYPE 1,TRX-M1,THIOREDOXIN M-TYPE 1	1.34645e-126	2.42697	0.692	0.555	2.69289e-123	5
AT1G56045	Ribosomal protein L41 family	1.01894e-125	5.86785	0.754	0.592	2.03788e-122	5
AT3G45030	Ribosomal protein S10p/S20e family protein	2.06766e-125	3.00797	0.668	0.423	4.13532e-122	5
AT3G48930	Nucleic acid-binding, OB-fold-like protein	3.47443e-125	2.52435	0.698	0.535	6.94885e-122	5
AT3G09820	ATADK1	3.27011e-124	1.91228	0.629	0.413	6.54022e-121	5
AT3G153531	ATMT3	1.3227e-123	2.32943	0.624	0.332	2.6454e-120	5
AT3G07110	Ribosomal protein L13 family protein	1.63912e-123	7.6789	0.697	0.557	3.27823e-120	5
AT2G44650	CPN10,CHLOROPLAST CHAPERONIN 10	1.84742e-122	2.29058	0.692	0.516	3.69485e-119	5
AT1G64510	Translation elongation factor EF1B/ribosomal protein S6 family protein	1.11355e-121	5.63447	0.715	0.558	2.22709e-118	5
AT4G03520	Thioredoxin superfamily protein	6.74399e-121	2.19717	0.67	0.436	1.3488e-117	5
AT1G22780	PFL1,POINTED FIRST LEAVES 1,RPS18A,40S RIBOSOMAL PROTEIN S18	5.1576e-120	2.09524	0.665	0.521	1.03152e-116	5
AT5G22860	Serine carboxypeptidase S28 family protein	3.8127e-119	0.404347	0.18	0.613	7.62539e-116	5
AT5G58250	YCF54	4.79358e-119	1.79425	0.643	0.467	9.58716e-116	5
AT2G39390	Ribosomal L29 family protein	2.11799e-118	2.38485	0.642	0.374	4.23598e-115	5
AT5G22580	Stress responsive A/B Barrel Domain-containing protein	3.19232e-118	0.318323	0.189	0.593	6.38463e-115	5
AT4G33640	costars family protein	3.39176e-118	1.56822	0.628	0.434	6.78352e-115	5
AT5G18800	Cox19-like CHCH family protein	9.57801e-118	1.62116	0.627	0.421	1.9156e-114	5
AT2G32060	Ribosomal protein L7Ae/L30e/S12e/Gadd45 family protein	2.03221e-116	2.39363	0.71	0.606	4.06442e-113	5
AT1G14980	chaperonin 10	4.85106e-116	4.08293	0.655	0.545	9.70212e-113	5
AT5G12420	O-acyltransferase (WSD1-like) family protein	5.8908e-115	0.86318	0.439	0.235	1.17816e-111	5
AT4G14890	2Fe-2S ferredoxin-like superfamily protein	1.09889e-114	1.45109	0.596	0.375	2.19778e-111	5
AT4G00100	ATRPS13A,ribosomal protein S13A,PFL2,POINTED FIRST LEAF 2,RPS13	1.14357e-114	3.89918	0.716	0.577	2.28714e-111	5
AT3G52790	peptidoglycan-binding LysM domain-containing protein	1.1559e-114	0.524261	0.516	0.351	2.31181e-111	5
AT5G04750	F1F0-ATPase inhibitor protein	4.54669e-114	3.31969	0.703	0.551	9.09338e-111	5
AT2G36145	hypothetical protein	4.8976e-113	1.61323	0.595	0.397	9.79519e-110	5
AT1G18080	Transducin/WD40 repeat-like superfamily protein	1.28384e-110	2.46353	0.624	0.449	2.56767e-107	5
AT1G79075	other_RNA	2.29887e-110	1.23153	0.527	0.321	4.59774e-107	5
AT1G49140	NADH dehydrogenase ubiquinone 1 beta subcomplex subunit 10-B-like protein (Complex I subunit NDUFS6)	2.16026e-109	1.37183	0.558	0.328	4.32052e-106	5
AT5G23740	ribosomal protein S11-beta	2.92454e-109	1.9056	0.641	0.465	5.84908e-106	5
AT3G50685	anti-muellerian hormone type-2 receptor	1.27616e-108	2.16361	0.601	0.349	2.55231e-105	5
AT5G11770	NADH-ubiquinone oxidoreductase 20 kDa subunit	2.50148e-108	2.73776	0.677	0.497	5.00296e-105	5
AT1G07320	EMB2784,EMBRYO DEFECTIVE 2784,PRPL4,plastid ribosomal protein L4	1.27483e-107	2.4916	0.713	0.546	2.54965e-104	5
AT5G64140	ribosomal protein S28	1.11257e-106	2.47927	0.631	0.41	2.22515e-103	5
AT1G27450	ATAPT1,ARABIDOPSIS THALIANA ADENINE PHOSPHORIBOSYLTRANSFERASE 1	1.54704e-105	1.77793	0.587	0.394	3.09408e-102	5
AT3G07568	fanconi anemia group D2 protein	9.39957e-105	1.60553	0.51	0.306	1.87991e-101	5
AT3G47370	Ribosomal protein S10p/S20e family protein	5.04552e-103	2.18282	0.605	0.414	1.0091e-99	5
AT1G32990	plastid ribosomal protein l11	3.58127e-102	3.01534	0.614	0.352	7.16254e-99	5
AT1G74730	transmembrane protein, putative (DUF1118)	7.4415e-102	2.13815	0.635	0.39	1.4883e-98	5
AT1G53240	Lactate/malate dehydrogenase family protein	9.70683e-101	2.55537	0.585	0.332	1.94137e-97	5
AT1G19570	ATDHAR1,DHAR5,DEHYDROASCORBATE REDUCTASE 5	3.72943e-100	1.19289	0.603	0.48	7.45886e-97	5
AT2G04390	Ribosomal S17 family protein	1.28772e-99	1.96878	0.571	0.335	2.57543e-96	5
AT5G42020	Heat shock protein 70 (Hsp 70) family protein	5.29556e-99	3.41665	0.571	0.395	1.05911e-95	5
AT5G48810	ATB5-B,ATCB5-D,ARABIDOPSIS CYTOCHROME B5 ISOFORM D,B5 #3,CYTB5-B	9.56717e-99	2.62588	0.605	0.366	1.91343e-95	5
AT5G58420	Ribosomal protein S4 (RPS4A) family protein	1.37529e-98	1.6368	0.592	0.441	2.75057e-95	5
AT1G70490	Ras-related small GTP-binding family protein	2.195e-98	2.71277	0.659	0.54	4.39001e-95	5
AT2G34080	Cysteine proteinases superfamily protein	6.74506e-98	0.527199	0.383	0.201	1.34901e-94	5
AT5G07020	proline-rich family protein	1.55187e-97	1.78812	0.627	0.461	3.10374e-94	5
AT3G56020	Ribosomal protein L41 family	3.61266e-97	4.98957	0.685	0.494	7.22533e-94	5
AT4G02530	chloroplast thylakoid lumen protein	2.8235e-94	1.67972	0.587	0.366	5.64701e-91	5
AT5G43970	ATTOM22-V,TOM9-2,TRANSLOCASE OUTER MITOCHONDRIAL MEMBRANE 22-V	8.98355e-93	0.754471	0.435	0.246	1.79671e-89	5
AT3G02080	Ribosomal protein S19e family protein	2.38953e-92	2.62121	0.645	0.495	4.77906e-89	5
AT4G28060	Cytochrome c oxidase, subunit Vib family protein	3.30132e-92	1.6188	0.581	0.421	6.60265e-89	5
AT3G13435	transmembrane protein	9.02387e-92	0.262243	0.424	0.29	1.80477e-88	5
AT2G47380	Cytochrome c oxidase subunit Vc family protein	1.32144e-91	1.75252	0.602	0.451	2.64287e-88	5
AT2G18050	histone H1-3	1.89311e-91	0.380777	0.478	0.322	3.78621e-88	5
AT5G15320	ATP synthase E chain	4.15193e-91	1.65731	0.552	0.366	8.30386e-88	5
AT4G09030	ATAGP10	5.37618e-91	0.688135	0.523	0.405	1.07524e-87	5
AT3G17020	Adenine nucleotide alpha hydrolases-like superfamily protein	6.22107e-91	1.27726	0.614	0.452	1.24421e-87	5
AT1G77590	long chain acyl-CoA synthetase 9	1.0434e-90	0.538771	0.451	0.281	2.08681e-87	5
AT2G01530	ZCE2,(Zusammen-CA)-enhanced 2	1.47882e-89	2.65801	0.626	0.419	2.95764e-86	5
AT2G46390	succinate dehydrogenase subunit	2.55458e-89	2.86695	0.598	0.389	5.10915e-86	5
AT2G33040	gamma subunit of Mt ATP synthase	3.10374e-89	3.0936	0.628	0.433	6.20748e-86	5
AT4G15000	Ribosomal L27e protein family	7.53949e-89	4.12944	0.673	0.56	1.5079e-85	5
AT3G51600	lipid transfer protein 5	1.05597e-88	2.53434	0.633	0.452	2.11193e-85	5
AT1G67785	hypothetical protein	1.82611e-88	2.4252	0.583	0.377	3.65222e-85	5
AT5G24314	PDE225,PIGMENT DEFECTIVE 225,TAC7	3.47175e-87	2.60164	0.685	0.576	6.9435e-84	5
AT2G47170	Ras-related small GTP-binding family protein	8.59445e-87	2.51904	0.577	0.348	1.71889e-83	5
AT4G26710	ATPase, V0 complex, subunit E	4.00708e-86	2.09474	0.636	0.5	8.01417e-83	5
AT4G00585	transmembrane protein	1.2135e-85	1.44214	0.556	0.414	2.427e-82	5
AT1G67120	AtMDN1,MDN1,MIDASIN 1	5.09673e-85	3.13107	0.483	0.391	1.01935e-81	5
AT1G02560	NCLPP1,NUCLEAR-ENCODED CLPP 1,NCLPP5,NUCLEAR CLPP 5	9.92251e-85	2.39853	0.663	0.603	1.9845e-81	5
AT5G15090	ATVDAC3,ARABIDOPSIS THALIANA VOLTAGE DEPENDENT ANION CHANNEL 3,AtVDAC-3	1.36417e-84	1.81592	0.573	0.401	2.72833e-81	5
AT5G40370	AtGRXC2	9.67294e-84	1.15464	0.535	0.395	1.93459e-80	5
AT5G52960	tRNA dimethylallyltransferase	9.99407e-84	1.12788	0.588	0.509	1.99881e-80	5
AT4G14342	Splicing factor 3B subunit 5/RDS3 complex subunit 10	1.65185e-83	1.02624	0.581	0.521	3.3037e-80	5
AT5G210201	transmembrane protein	4.10534e-82	3.32186	0.64	0.478	8.21067e-79	5
AT1G57860	Translation protein SH3-like family protein	3.53328e-81	1.49681	0.573	0.427	7.06656e-78	5
AT3G13920	RH4,TIF4A1	5.43251e-81	2.89385	0.634	0.536	1.0865e-77	5
AT1G56580	plant/protein (Protein of unknown function, DUF538)	8.88467e-80	2.53001	0.65	0.522	1.77693e-76	5
AT5G06860	ATPGIP1,POLYGALACTURONASE INHIBITING PROTEIN 1	1.50534e-79	0.268898	0.088	0.399	3.01069e-76	5
AT4G33550	Bifunctional inhibitor/lipid-transfer protein/seed storage 2S albumin superfamily protein	2.34302e-79	1.25487	0.554	0.417	4.68603e-76	5
AT3G02730	ATF1	3.36761e-79	1.86939	0.633	0.537	6.73521e-76	5
AT2G41420	proline-rich family protein	2.59853e-78	1.44703	0.571	0.465	5.19707e-75	5
AT5G16710	dehydroascorbate reductase 1	2.86222e-78	2.03188	0.601	0.486	5.72445e-75	5
AT1G65980	thioredoxin-dependent peroxidase 1	4.39869e-78	1.71802	0.591	0.414	8.79739e-75	5
AT2G26670	ATHO1,ARABIDOPSIS THALIANA HEME OXYGENASE 1,GUN2,GENOMES UNCOUPLED 2,HO1,HEME OXYGENASE 1,HY1,HEME OXYGENASE 1,HY6,HEME OXYGENASE 6	9.98457e-77	0.920923	0.587	0.44	1.99691e-73	5
AT5G08060	furry	1.24622e-76	1.61418	0.598	0.466	2.49245e-73	5
AT3G44590	60S acidic ribosomal protein family	3.59754e-76	1.04619	0.53	0.483	7.19509e-73	5
AT5G05370	Cytochrome b-c1 complex, subunit 8 protein	7.15097e-76	1.43377	0.556	0.388	1.43019e-72	5
AT3G62790	NADH-ubiquinone oxidoreductase-like protein	1.90772e-75	1.4179	0.582	0.4	3.81543e-72	5
AT3G605501	cyclin p3	5.72746e-75	0.536122	0.189	0.553	1.14549e-71	5
AT4G37870	PEPCK,PHOSPHOENOLPYRUVATE CARBOXYKINASE	1.27363e-73	5.78594	0.54	0.456	2.54727e-70	5
AT3G51720	WEB family protein (DUF827)	8.79154e-73	0.407812	0.44	0.321	1.75831e-69	5
AT2G27730	copper ion binding protein	1.45328e-72	2.35033	0.597	0.448	2.90656e-69	5
AT3G12260	LYR family of Fe/S cluster biogenesis protein	3.68314e-71	1.60166	0.602	0.524	7.36628e-68	5
AT3G54900	ATGRXCP,GLUTAREDOXIN	5.8349e-71	1.81523	0.585	0.444	1.16698e-67	5
AT5G15960	stress-responsive protein (KIN1) / stress-induced protein (KIN1)	1.32838e-70	3.44757	0.606	0.513	2.65676e-67	5
AT1G70260	nodulin MtN21 /EamA-like transporter family protein	2.18171e-70	0.268714	0.207	0.472	4.36342e-67	5
AT5G62700	tubulin beta chain 3	4.51296e-70	1.51547	0.571	0.455	9.02591e-67	5
AT3G17210	ATHS1,A. THALIANA HEAT STABLE PROTEIN 1	7.91383e-69	2.53995	0.58	0.387	1.58277e-65	5
AT3G52720	ATACA1,A. THALIANA ALPHA CARBONIC ANHYDRASE 1,CAH1,CARBONIC ANHYDRASE 1	1.91467e-68	16.4553	0.534	0.367	3.82933e-65	5
AT2G40060	Clathrin light chain protein	2.96297e-68	2.13225	0.522	0.366	5.92593e-65	5
AT4G25740	RNA binding Plectin/S10 domain-containing protein	2.39548e-67	1.80177	0.567	0.451	4.79096e-64	5
AT5G08050	wiskott-aldrich syndrome family protein, putative (DUF1118)	4.76316e-67	1.73118	0.585	0.482	9.52631e-64	5
AT3G19050	phragmoplast orienting kinesin 2	8.30089e-67	0.329905	0.426	0.326	1.66018e-63	5
AT2G37270	ATRPS5B,ribosomal protein 5B	8.93806e-67	1.63087	0.607	0.552	1.78761e-63	5
AT5G13440	Ubiquinol-cytochrome C reductase iron-sulfur subunit	1.96526e-66	1.14383	0.448	0.237	3.93053e-63	5
AT3G47833	SDH7A,succinate dehydrogenase 7A	5.41761e-66	0.904784	0.496	0.355	1.08352e-62	5
AT4G38740	rotamase CYP 1	1.01045e-65	2.32173	0.644	0.595	2.0209e-62	5
AT4G11010	nucleoside diphosphate kinase 3	1.14574e-65	3.43725	0.623	0.512	2.29148e-62	5
AT3G04790	Ribose 5-phosphate isomerase, type A protein	3.02956e-65	2.15171	0.579	0.455	6.05913e-62	5
AT1G14450	NADH dehydrogenase (ubiquinone)s	3.68123e-65	2.38989	0.59	0.465	7.36246e-62	5
AT4G18730	ribosomal protein L16B	4.40755e-65	2.21896	0.58	0.416	8.81509e-62	5
AT5G10980	H3.3,histone 3.3	3.87899e-63	0.877537	0.628	0.518	7.75799e-60	5
AT3G46320	Histone superfamily protein	6.42865e-63	0.59059	0.44	0.317	1.28573e-59	5
AT2G42840	protodermal factor 1	1.70303e-62	1.2414	0.5	0.364	3.40606e-59	5
AT1G79620	Leucine-rich repeat protein kinase family protein	2.90531e-62	0.501164	0.193	0.526	5.81063e-59	5
AT2G45710	Zinc-binding ribosomal protein family protein	1.11463e-61	0.387004	0.317	0.162	2.22926e-58	5
AT5G52840	NADH-ubiquinone oxidoreductase-like protein	1.35665e-61	1.4688	0.564	0.423	2.71331e-58	5
AT5G37780	ACAM-1,TCH1,TOUCH 1	1.86107e-61	1.90464	0.571	0.414	3.72214e-58	5
AT1G28400	GATA zinc finger protein	2.62239e-61	0.275383	0.51	0.354	5.24478e-58	5
AT1G43560	Aty2,thioredoxin Y2	3.39028e-59	1.43668	0.58	0.471	6.78055e-56	5
AT2G21290	30S ribosomal protein S31	4.24543e-59	1.44549	0.564	0.498	8.49086e-56	5
AT3G62400	cytochrome C oxidase subunit	1.633e-58	2.29814	0.608	0.563	3.266e-55	5
AT4G16450	NADH-ubiquinone oxidoreductase	5.12957e-58	2.58476	0.596	0.499	1.02591e-54	5
AT4G17600	Chlorophyll A-B binding family protein	7.18462e-58	2.94694	0.549	0.408	1.43692e-54	5
AT2G44620	MTACP1,MITOCHONDRIAL ACYL CARRIER PROTEIN 1	9.58563e-58	1.31786	0.541	0.424	1.91713e-54	5
AT2G21045	HAC1,High arsenic content 1	1.41116e-56	1.1811	0.562	0.515	2.82233e-53	5
AT4G27230	histone H2A 2	1.74367e-56	0.70785	0.478	0.39	3.48734e-53	5
AT1G56190	Phosphoglycerate kinase family protein	2.0215e-55	1.61029	0.614	0.59	4.04301e-52	5
AT3G53980	Bifunctional inhibitor/lipid-transfer protein/seed storage 2S albumin superfamily protein	2.19109e-55	1.42142	0.476	0.392	4.38219e-52	5
AT1G73120	F-box/RNI superfamily protein	3.30138e-54	1.4099	0.607	0.591	6.60276e-51	5
AT3G44770	transmembrane protein, putative (DUF626)	3.35684e-54	0.333411	0.394	0.27	6.71369e-51	5
AT1G34030	Ribosomal protein S13/S18 family	3.37632e-54	1.99104	0.574	0.53	6.75265e-51	5
AT2G18980	Peroxidase superfamily protein	7.20517e-54	0.255238	0.451	0.375	1.44103e-50	5
AT5G15580	TRM2,TON1 Recruiting Motif 2	1.7377e-53	0.62241	0.47	0.418	3.4754e-50	5
AT5G01650	Tautomerase/MIF superfamily protein	2.275e-53	1.39749	0.542	0.461	4.55e-50	5
AT4G09800	S18 ribosomal protein	5.73662e-52	2.29689	0.564	0.499	1.14732e-48	5
AT1G518301	Leucine-rich repeat protein kinase family protein	5.88415e-52	0.416921	0.195	0.522	1.17683e-48	5
AT5G55160	ATSUMO2,SUM2,SMALL UBIQUITIN-LIKE MODIFIER 2,SUMO 2,SMALL UBIQUITIN-LIKE MODIFIER 2	6.82791e-52	1.27042	0.576	0.574	1.36558e-48	5
AT3G05020	ACP,ACYL CARRIER PROTEIN	1.14091e-51	1.26124	0.521	0.42	2.28182e-48	5
AT2G47690	NADH-ubiquinone oxidoreductase-like protein	1.38262e-51	1.47376	0.489	0.324	2.76523e-48	5
AT5G46890	Bifunctional inhibitor/lipid-transfer protein/seed storage 2S albumin superfamily protein	1.64625e-51	0.990488	0.448	0.371	3.29249e-48	5
AT4G34970	actin depolymerizing factor 9	7.67525e-51	0.312432	0.303	0.201	1.53505e-47	5
AT3G06730	TRX P,thioredoxin putative plastidic	7.70355e-50	0.33081	0.299	0.146	1.54071e-46	5
AT2G42310	ESSS subunit of NADH:ubiquinone oxidoreductase (complex I) protein	9.7546e-48	1.65359	0.489	0.349	1.95092e-44	5
AT3G14600	Ribosomal protein L18ae/LX family protein	3.87291e-47	1.6829	0.585	0.568	7.74582e-44	5
AT1G747701	zinc ion binding protein	6.18726e-47	0.692609	0.47	0.379	1.23745e-43	5
AT2G40900	nodulin MtN21 /EamA-like transporter family protein	1.19755e-46	0.312179	0.225	0.565	2.3951e-43	5
AT3G55280	RPL23A2,RIBOSOMAL PROTEIN L23A2	2.80269e-46	1.67654	0.544	0.481	5.60537e-43	5
AT1G22140	zinc finger CCCH domain protein	5.09919e-46	0.542415	0.331	0.258	1.01984e-42	5
AT5G64120	AtPRX71,PRX71,peroxidase 71	1.86945e-45	0.260873	0.14	0.341	3.7389e-42	5
AT5G59970	Histone superfamily protein	1.97806e-45	0.984085	0.416	0.299	3.95613e-42	5
AT2G27510	ATFD3,ferredoxin 3	1.97898e-45	1.20019	0.525	0.495	3.95796e-42	5
AT1G16920	ATRABA1B,RAB GTPase homolog A1B,BEX5,BFA-visualized exocytic trafficking defective 5,RAB11	1.01695e-44	0.293481	0.186	0.492	2.03391e-41	5
AT5G60930	P-loop containing nucleoside triphosphate hydrolases superfamily protein	1.74599e-44	0.473099	0.475	0.421	3.49198e-41	5
AT5G35620	EIF(ISO)4E,EUKARYOTIC INITIATION FACTOR (ISO)4E,EIF4E2,EUKARYOTIC TRANSLATION INITATION FACTOR 4E2,LSP,eIFiso4E,eukaryotic translation Initiation Factor isoform 4E	3.76115e-43	0.835884	0.472	0.422	7.52229e-40	5
AT4G029401	oxidoreductase, 2OG-Fe(II) oxygenase family protein	1.06038e-42	0.607688	0.525	0.435	2.12076e-39	5
AT5G42850	Thioredoxin superfamily protein	1.46211e-42	0.947333	0.56	0.565	2.92421e-39	5
AT2G262501	FDH,FIDDLEHEAD	2.4047e-42	0.894999	0.702	0.661	4.8094e-39	5
AT5G47990	THAD1,THALIAN-DIOL DESATURASE,THAD,THALIAN-DIOL DESATURASE	4.93722e-42	0.371882	0.197	0.502	9.87443e-39	5
AT5G21920	YGGT family protein	7.70734e-41	1.19112	0.528	0.467	1.54147e-37	5
AT3G625301	ARM repeat superfamily protein	8.0415e-41	1.63379	0.56	0.489	1.6083e-37	5
AT5G65360	H3.1,histone 3.1	1.14493e-40	1.5009	0.527	0.443	2.28986e-37	5
AT1G33810	zinc finger/BTB domain protein	1.60553e-40	1.12618	0.416	0.305	3.21107e-37	5
AT4G34200	PGDH1,phosphoglycerate dehydrogenase 1	1.79555e-40	0.817769	0.456	0.394	3.5911e-37	5
AT1G20850	xylem cysteine peptidase 2	3.77026e-40	0.336348	0.448	0.427	7.54053e-37	5
AT1G22520	MICOS complex subunit Mic10-like protein (DUF543)	4.92726e-40	0.492929	0.431	0.339	9.85452e-37	5
AT2G452201	AtPME17,PME17,pectin methylesterase 17	9.98673e-40	0.366478	0.199	0.512	1.99735e-36	5
AT5G45680	ATFKBP13,FK506 BINDING PROTEIN 13	4.31065e-39	1.12314	0.461	0.362	8.6213e-36	5
AT5G45390	NCLPP4,NUCLEAR-ENCODED CLP PROTEASE P4	4.62829e-39	1.53514	0.593	0.624	9.25658e-36	5
AT1G71950	Proteinase inhibitor, propeptide	2.78473e-38	0.804698	0.491	0.416	5.56945e-35	5
AT5G53650	ABC transporter A family protein	4.33203e-38	0.552184	0.439	0.431	8.66407e-35	5
AT5G43940	ADH2,ALCOHOL DEHYDROGENASE 2,ATGSNOR1,GSNOR,S-NITROSOGLUTATHIONE REDUCTASE,PAR2,PARAQUAT RESISTANT 2	8.79669e-37	1.46075	0.542	0.514	1.75934e-33	5
AT5G12140	ATCYS1,cystatin-1	1.35667e-36	1.39473	0.552	0.535	2.71334e-33	5
AT5G23820	ML3,MD2-related lipid recognition 3	1.47927e-36	1.1815	0.526	0.471	2.95853e-33	5
AT1G42960	inner membrane localized protein	2.35357e-36	1.9184	0.539	0.491	4.70715e-33	5
AT5G086801	ATP synthase alpha/beta family protein	2.6084e-36	1.10499	0.436	0.319	5.21679e-33	5
AT1G44800	UMAMIT18,Usually multiple acids move in and out Transporters 18	8.11043e-36	0.313123	0.299	0.622	1.62209e-32	5
AT2G371301	Peroxidase superfamily protein	6.09808e-35	0.607086	0.527	0.494	1.21962e-31	5
AT1G04220	3-ketoacyl-CoA synthase 2	6.97177e-35	0.880527	0.469	0.378	1.39435e-31	5
AT5G50810	translocase inner membrane subunit 8	1.99404e-34	1.18143	0.475	0.445	3.98807e-31	5
AT2G398001	ATP5CS	1.01116e-33	4.87896	0.491	0.427	2.02233e-30	5
AT1G14240	APY3,apyrase3	7.40392e-33	1.08563	0.473	0.475	1.48078e-29	5
AT5G16400	ATF2	1.00706e-32	1.38485	0.466	0.441	2.01412e-29	5
AT3G51820	UbiA prenyltransferase family protein	1.61595e-32	0.768873	0.523	0.512	3.2319e-29	5
AT1G046801	Pectin lyase-like superfamily protein	5.48334e-32	0.420189	0.497	0.496	1.09667e-28	5
AT5G09530	PRP10,proline-rich protein 10	1.21368e-31	0.949386	0.529	0.515	2.42737e-28	5
AT2G46740	AtGulLO5	8.97485e-31	0.63868	0.097	0.282	1.79497e-27	5
AT4G23800	HMG (high mobility group) box protein	1.31031e-30	0.55535	0.433	0.405	2.62063e-27	5
AT4G28025	hypothetical protein	1.68903e-30	2.33727	0.537	0.521	3.37806e-27	5
AT2G44230	hypothetical protein (DUF946)	8.9341e-30	0.550803	0.439	0.482	1.78682e-26	5
AT3G60820	N-terminal nucleophile aminohydrolases (Ntn hydrolases) superfamily protein	1.19662e-29	0.807502	0.404	0.338	2.39324e-26	5
AT3G449701	Cytochrome P450 superfamily protein	3.5856e-29	0.539601	0.526	0.508	7.1712e-26	5
AT3G11930	Adenine nucleotide alpha hydrolases-like superfamily protein	3.8093e-29	0.902499	0.372	0.255	7.6186e-26	5
AT2G299951	PSY3-like protein	6.37365e-29	0.750384	0.3	0.597	1.27473e-25	5
AT5G12050	rho GTPase-activating protein	6.92938e-29	0.402829	0.534	0.578	1.38588e-25	5
AT4G189501	Integrin-linked protein kinase family	1.03735e-28	0.38299	0.241	0.552	2.0747e-25	5
AT4G20320	CTP synthase family protein	1.73296e-28	7.19188	0.176	0.457	3.46592e-25	5
AT2G32690	ATGRP23,GLYCINE-RICH PROTEIN 23	2.09732e-28	2.18259	0.568	0.562	4.19464e-25	5
AT1G78370	ATGSTU20,glutathione S-transferase TAU 20	6.58388e-28	1.04418	0.447	0.393	1.31678e-24	5
AT4G019501	ATGPAT3,GLYCEROL-3-PHOSPHATE sn-2-ACYLTRANSFERASE 3	1.49034e-27	0.57582	0.413	0.401	2.98068e-24	5
AT3G15640	Rubredoxin-like superfamily protein	2.62071e-27	0.676066	0.4	0.372	5.24142e-24	5
AT4G33260	AtCDC20.2	5.42449e-27	0.464765	0.186	0.463	1.0849e-23	5
AT2G36100	Uncharacterized protein family (UPF0497)	3.34633e-26	0.604188	0.187	0.423	6.69266e-23	5
AT3G492201	Plant invertase/pectin methylesterase inhibitor superfamily	1.58422e-25	3.22132	0.541	0.484	3.16844e-22	5
AT4G332201	ATPME44,A. THALIANA PECTIN METHYLESTERASE 44	2.32097e-25	0.671374	0.5	0.513	4.64195e-22	5
AT1G05135	NA	4.72509e-25	0.475283	0.221	0.466	9.45019e-22	5
AT5G36870	ATGSL09,glucan synthase-like 9,atgsl9,gsl09	8.93351e-25	0.536127	0.339	0.252	1.7867e-21	5
AT3G23430	ATPHO1,ARABIDOPSIS PHOSPHATE 1	2.85565e-24	0.452034	0.436	0.416	5.7113e-21	5
AT4G35160	O-methyltransferase family protein	2.92045e-24	0.303818	0.323	0.601	5.8409e-21	5
AT4G29480	Mitochondrial ATP synthase subunit G protein	7.7326e-24	1.53681	0.492	0.438	1.54652e-20	5
AT1G70890	MLP-like protein 43	7.82784e-24	1.22197	0.492	0.48	1.56557e-20	5
AT2G48130	Bifunctional inhibitor/lipid-transfer protein/seed storage 2S albumin superfamily protein	1.23226e-23	9.48191	0.457	0.399	2.46453e-20	5
AT3G03150	hypothetical protein	9.64849e-23	1.31443	0.51	0.522	1.9297e-19	5
AT1G08480	succinate dehydrogenase subunit	1.35295e-22	1.10809	0.479	0.487	2.7059e-19	5
AT5G54540	Uncharacterized conserved protein (UCP012943)	3.71148e-22	0.627001	0.319	0.238	7.42297e-19	5
AT5G45775	Ribosomal L5P family protein	3.88642e-22	1.36153	0.521	0.578	7.77284e-19	5
AT2G04400	Aldolase-type TIM barrel family protein	7.43534e-22	0.284525	0.403	0.448	1.48707e-18	5
AT2G34070	TRICHOME BIREFRINGENCE-LIKE 37	1.71165e-21	0.329899	0.252	0.52	3.42331e-18	5
AT2G46505	succinate dehydrogenase subunit 4	1.7865e-21	1.08145	0.517	0.552	3.57301e-18	5
AT3G59100	ATGSL11,glucan synthase-like 11,gsl11	1.48332e-20	0.64366	0.298	0.556	2.96664e-17	5
AT2G31980	AtCYS2,PHYTOCYSTATIN 2	1.67566e-20	3.26733	0.387	0.357	3.35132e-17	5
AT2G20490	nucleolar RNA-binding Nop10p family protein	1.92416e-20	0.895997	0.426	0.412	3.84833e-17	5
AT3G487201	HXXXD-type acyl-transferase family protein	2.01927e-20	0.275478	0.275	0.535	4.03853e-17	5
AT1G27970	nuclear transport factor 2B	3.6575e-20	1.09103	0.504	0.531	7.315e-17	5
AT1G79470	Aldolase-type TIM barrel family protein	1.34718e-19	0.609403	0.119	0.294	2.69437e-16	5
AT1G795201	Cation efflux family protein	1.44706e-19	0.307843	0.206	0.441	2.89412e-16	5
AT2G15000	caspase-6 protein	1.6674e-19	0.369052	0.348	0.366	3.3348e-16	5
AT1G30580	EngD-1	1.8255e-19	0.518045	0.527	0.591	3.65099e-16	5
AT3G07480	2Fe-2S ferredoxin-like superfamily protein	2.34985e-19	1.76422	0.499	0.522	4.69969e-16	5
AT3G44540	fatty acid reductase 4	9.68066e-19	0.493851	0.279	0.527	1.93613e-15	5
AT4G10380	AtNIP5	2.18264e-18	2.40963	0.433	0.691	4.36527e-15	5
AT4G23885	hypothetical protein	3.22821e-18	0.707679	0.334	0.292	6.45643e-15	5
AT5G48110	Terpenoid cyclases/Protein prenyltransferases superfamily protein	3.24076e-18	0.54856	0.346	0.608	6.48152e-15	5
AT5G01410	ATPDX1,ATPDX1.3,ARABIDOPSIS THALIANA PYRIDOXINE BIOSYNTHESIS 1.3,PDX1,PDX1.3,PYRIDOXINE BIOSYNTHESIS 1.3	9.80956e-18	0.976169	0.457	0.458	1.96191e-14	5
AT2G47710	Adenine nucleotide alpha hydrolases-like superfamily protein	9.82719e-18	0.727286	0.367	0.385	1.96544e-14	5
AT1G24310	nuclear pore complex protein	1.07619e-17	0.290965	0.44	0.557	2.15238e-14	5
AT2G02510	NADH dehydrogenase (ubiquinone)s	1.48493e-17	1.14577	0.442	0.404	2.96985e-14	5
AT2G37460	nodulin MtN21 /EamA-like transporter family protein	1.63396e-17	0.349883	0.384	0.373	3.26791e-14	5
AT1G780701	Transducin/WD40 repeat-like superfamily protein	8.14677e-17	0.441271	0.449	0.434	1.62935e-13	5
AT3G23470	Cyclopropane-fatty-acyl-phospholipid synthase	8.9132e-17	0.328516	0.403	0.467	1.78264e-13	5
AT2G38940	ATPT2,ARABIDOPSIS THALIANA PHOSPHATE TRANSPORTER 2	9.66094e-17	4.63193	0.171	0.386	1.93219e-13	5
AT1G64370	filaggrin-like protein	1.0553e-16	0.533541	0.276	0.221	2.1106e-13	5
AT2G38270	ATGRX2,GLUTAREDOXIN 2,AtGRXS16,glutaredoxin 16	1.18618e-16	0.501874	0.247	0.469	2.37235e-13	5
AT5G56870	beta-galactosidase 4	1.93958e-16	0.484707	0.551	0.588	3.87916e-13	5
AT2G47590	photolyase/blue-light receptor 2	1.25775e-15	0.70278	0.405	0.428	2.5155e-12	5
AT1G44170	ALDH4,aldehyde dehydrogenase 4	1.58218e-15	0.38921	0.313	0.571	3.16436e-12	5
AT2G38380	Peroxidase superfamily protein	2.07414e-15	0.344493	0.368	0.39	4.14828e-12	5
AT3G23090	WDL3	4.05971e-15	0.514893	0.289	0.533	8.11941e-12	5
AT3G44730	ATKP1,ARABIDOPSIS KINESIN-LIKE PROTEIN 1,AtKIN14h	4.55711e-15	0.256007	0.351	0.375	9.11422e-12	5
AT2G36420	nucleolin-like protein	9.96879e-15	0.409333	0.344	0.575	1.99376e-11	5
AT2G19110	ATHMA4,ARABIDOPSIS HEAVY METAL ATPASE 4	8.7999e-14	0.842833	0.46	0.495	1.75998e-10	5
AT5G67600	cysteine-rich TM module stress tolerance protein	1.7731e-13	1.00017	0.387	0.374	3.54621e-10	5
AT5G18690	ATAGP25,ARABIDOPSIS THALIANA ARABINOGALACTAN PROTEINS 25	1.99329e-13	0.436752	0.259	0.482	3.98658e-10	5
AT5G01590	TIC56,TRANSLOCON AT THE INNER ENVELOPE MEMBRANE OF CHLOROPLASTS 56	2.60289e-13	0.682361	0.395	0.414	5.20578e-10	5
AT5G56150	ubiquitin-conjugating enzyme 30	3.34164e-13	1.22787	0.423	0.463	6.68329e-10	5
AT2G43510	ATTI1,trypsin inhibitor protein 1	3.42908e-13	0.435835	0.419	0.497	6.85816e-10	5
AT3G44190	FAD/NAD(P)-binding oxidoreductase family protein	6.37017e-13	0.281957	0.306	0.284	1.27403e-09	5
AT5G23190	cytochrome P450, family 86, subfamily B, polypeptide 1	1.30195e-12	0.50295	0.183	0.373	2.6039e-09	5
AT5G46900	Bifunctional inhibitor/lipid-transfer protein/seed storage 2S albumin superfamily protein	1.38117e-12	1.04651	0.326	0.285	2.76234e-09	5
AT3G489201	AtMYB45,myb domain protein 45	1.60598e-12	0.358682	0.378	0.404	3.21196e-09	5
AT5G07322	other_RNA	1.96838e-12	0.573993	0.192	0.348	3.93676e-09	5
AT1G78580	ATTPS1,trehalose-6-phosphate synthase	2.45083e-12	0.500103	0.45	0.501	4.90166e-09	5
AT2G20930	SNARE-like superfamily protein	2.65585e-12	0.446972	0.419	0.491	5.31169e-09	5
AT2G47650	UDP-xylose synthase 4	4.9087e-12	0.414251	0.328	0.544	9.8174e-09	5
AT2G284701	beta-galactosidase 8	4.97812e-12	0.921544	0.436	0.431	9.95625e-09	5
AT1G06080	AtADS1	7.37086e-12	0.334988	0.252	0.465	1.47417e-08	5
AT2G45290	TKL2,transketolase 2	8.22907e-12	0.288257	0.381	0.454	1.64581e-08	5
AT5G59320	lipid transfer protein 3	1.82433e-11	0.587874	0.272	0.499	3.64867e-08	5
AT3G25770	allene oxide cyclase 2	2.87997e-11	0.288839	0.222	0.207	5.75995e-08	5
AT4G26320	arabinogalactan protein 13	3.9123e-11	0.681215	0.317	0.548	7.8246e-08	5
AT2G22510	hydroxyproline-rich glycoprotein family protein	4.08708e-11	0.721636	0.405	0.435	8.17416e-08	5
AT5G23020	MAM-L,METHYLTHIOALKYMALATE SYNTHASE-LIKE,MAM3	4.29476e-11	0.533835	0.185	0.31	8.58953e-08	5
AT1G141201	2-oxoglutarate (2OG) and Fe(II)-dependent oxygenase superfamily protein	4.30007e-11	0.661762	0.458	0.475	8.60014e-08	5
AT3G46280	kinase-like protein	5.15278e-11	1.06749	0.294	0.52	1.03056e-07	5
AT4G32880	ATHB-8,homeobox gene 8,ATHB8	1.07689e-10	0.283103	0.456	0.568	2.15379e-07	5
AT4G29930	basic helix-loop-helix (bHLH) DNA-binding superfamily protein	1.08454e-10	0.393107	0.214	0.387	2.16907e-07	5
AT3G464901	2-oxoglutarate (2OG) and Fe(II)-dependent oxygenase superfamily protein	2.1597e-10	0.636591	0.437	0.497	4.3194e-07	5
AT5G36120	YLMG3,atylmg3	2.67899e-10	0.68472	0.329	0.553	5.35797e-07	5
AT4G14800	20S proteasome beta subunit D2	5.33859e-10	0.618301	0.418	0.496	1.06772e-06	5
AT5G23310	SOD3,superoxide dismutase 3	6.30481e-10	0.452885	0.228	0.422	1.26096e-06	5
AT3G149401	ATPPC3,phosphoenolpyruvate carboxylase 3	6.45309e-10	0.586297	0.472	0.522	1.29062e-06	5
AT1G18870	ATICS2,ARABIDOPSIS ISOCHORISMATE SYNTHASE 2	1.10156e-09	3.18251	0.435	0.496	2.20311e-06	5
AT5G36180	serine carboxypeptidase-like 1	1.22426e-09	4.83049	0.472	0.531	2.44853e-06	5
AT3G042901	ATLTL1	1.35542e-09	0.687845	0.413	0.429	2.71084e-06	5
AT5G523001	RD29B,RESPONSIVE TO DESSICATION 29B	1.36716e-09	0.288701	0.174	0.353	2.73431e-06	5
AT2G33830	AtDRM2,DRM2,dormancy associated gene 2	2.07843e-09	0.349578	0.174	0.345	4.15686e-06	5
AT3G23890	ATTOPII	2.6585e-09	0.274633	0.368	0.437	5.31699e-06	5
AT1G11670	MATE efflux family protein	3.84204e-09	11.3488	0.415	0.659	7.68408e-06	5
AT3G070101	Pectin lyase-like superfamily protein	4.51207e-09	1.38347	0.389	0.423	9.02413e-06	5
AT3G02230	ATRGP1,ARABIDOPSIS THALIANA REVERSIBLY GLYCOSYLATED POLYPEPTIDE 1	6.096e-09	1.38133	0.495	0.583	1.2192e-05	5
AT5G22340	NF-kappa-B inhibitor-like protein	7.9435e-09	1.26461	0.449	0.5	1.5887e-05	5
AT4G11320	AtCP2,CP2,cysteine protease 2	1.66649e-08	0.467471	0.28	0.489	3.33298e-05	5
AT4G30270	MERI-5,MERISTEM 5,MERI5B,meristem-5,SEN4,SENESCENCE 4	1.6995e-08	0.40269	0.491	0.574	3.39901e-05	5
AT4G22220	SufE/NifU family protein	2.60382e-08	0.939644	0.386	0.38	5.20764e-05	5
AT3G610601	AtPP2-A13,phloem protein 2-A13	2.98201e-08	0.281278	0.391	0.638	5.96401e-05	5
AT5G489001	Pectin lyase-like superfamily protein	5.33583e-08	0.918794	0.417	0.452	0.000106717	5
AT3G497801	ATPSK3 (FORMER SYMBOL),ATPSK4,phytosulfokine 4 precursor	5.5076e-08	0.267569	0.306	0.484	0.000110152	5
AT4G19370	chitin synthase, putative (DUF1218)	8.24788e-08	0.250524	0.222	0.141	0.000164958	5
AT4G217501	Homeobox-leucine zipper family protein / lipid-binding START domain-containing protein	9.57888e-08	1.28671	0.459	0.499	0.000191578	5
AT3G54810	GATA8,GATA TRANSCRIPTION FACTOR 8	1.14233e-07	0.369717	0.446	0.495	0.000228466	5
AT4G21910	MATE efflux family protein	1.25514e-07	0.629129	0.494	0.589	0.000251028	5
AT2G23930	Putative small nuclear ribonucleoprotein G	1.33479e-07	0.946373	0.36	0.368	0.000266957	5
AT3G18280	Bifunctional inhibitor/lipid-transfer protein/seed storage 2S albumin superfamily protein	4.84699e-07	0.586318	0.341	0.391	0.000969399	5
AT1G629751	basic helix-loop-helix (bHLH) DNA-binding superfamily protein	4.95817e-07	1.40724	0.497	0.571	0.000991634	5
AT3G14570	ATGSL04,glucan synthase-like 4,GSL4,glucan synthase-like 4,atgsl4,gsl04	9.47792e-07	0.620643	0.381	0.497	0.00189558	5
AT3G08040	ATFRD3,MAN1,MANGANESE ACCUMULATOR 1	1.08673e-06	0.305275	0.307	0.377	0.00217346	5
AT1G05340	cysteine-rich TM module stress tolerance protein	1.19286e-06	0.432148	0.248	0.448	0.00238571	5
AT5G02540	NAD(P)-binding Rossmann-fold superfamily protein	1.56515e-06	0.405051	0.442	0.506	0.0031303	5
AT2G37120	S1FA-like DNA-binding protein	1.86104e-06	0.373443	0.264	0.412	0.00372208	5
AT1G618101	beta-glucosidase 45	3.97343e-06	0.44939	0.377	0.583	0.00794687	5
AT3G01190	Peroxidase superfamily protein	5.08081e-06	0.269035	0.263	0.422	0.0101616	5
AT1G63220	Calcium-dependent lipid-binding (CaLB domain) family protein	5.8671e-06	0.514177	0.292	0.481	0.0117342	5
AT1G27350	Ribosome associated membrane protein RAMP4	6.41634e-06	0.762503	0.444	0.511	0.0128327	5
AT5G62680	AtNPF2.11,NPF2.11,NRT1/ PTR family 2.11	8.11504e-06	23.2364	0.396	0.49	0.0162301	5
AT5G43260	chaperone protein dnaJ-like protein	1.24421e-05	0.262802	0.311	0.386	0.0248843	5
AT3G56490	HINT1,HISTIDINE TRIAD NUCLEOTIDE-BINDING 1	1.2534e-05	0.760061	0.335	0.363	0.025068	5
AT5G37478	TPX2 (targeting protein for Xklp2) protein family	2.64771e-05	0.560981	0.198	0.159	0.0529542	5
AT5G64100	Peroxidase superfamily protein	2.81496e-05	12.9447	0.276	0.45	0.0562991	5
AT1G11260	ATSTP1,SUGAR TRANSPORTER 1	5.01268e-05	0.274548	0.307	0.38	0.100254	5
AT4G39940	APK2,ADENOSINE-5'-PHOSPHOSULFATE (APS) KINASE 2	5.4588e-05	0.910036	0.397	0.452	0.109176	5
AT4G34265	hypothetical protein	7.69013e-05	0.794031	0.339	0.536	0.153803	5
AT2G16005	MD-2-related lipid recognition domain-containing protein	8.34431e-05	0.515097	0.385	0.458	0.166886	5
AT1G66280	Glycosyl hydrolase superfamily protein	0.000114793	0.308207	0.402	0.501	0.229585	5
AT5G17560	BolA4,homolog of E.coli BolA 4	0.000206832	0.780282	0.318	0.358	0.413664	5
AT3G61870	plant/protein	0.000215233	1.05652	0.377	0.425	0.430467	5
AT3G29250	AtSDR4	0.000263095	0.707509	0.386	0.464	0.526191	5
AT3G53480	ATPDR9,PLEIOTROPIC DRUG RESISTANCE 9,PDR9,pleiotropic drug resistance 9,PIS1,polar auxin transport inhibitor sensitive 1	0.000347912	11.5234	0.481	0.551	0.695825	5
AT3G46700	UDP-Glycosyltransferase superfamily protein	0.00035106	0.31184	0.335	0.371	0.70212	5
AT3G30875	NA	0.000351465	0.490187	0.343	0.529	0.70293	5
AT2G47000	ATPGP4,ARABIDOPSIS P-GLYCOPROTEIN 4,AtABCB4,MDR4,MULTIDRUG RESISTANCE 4,PGP4,P-GLYCOPROTEIN 4	0.00049316	0.297868	0.343	0.39	0.986319	5
AT1G64750	ATDSS1(I),deletion of SUV3 suppressor 1(I),DSS1(I),deletion of SUV3 suppressor 1(I)	0.000644907	1.26853	0.458	0.568	1	5
AT1G32100	ATPRR1	0.000831273	0.419329	0.273	0.337	1	5
AT1G67250	Proteasome maturation factor UMP1	0.000916813	0.676524	0.364	0.381	1	5
AT4G17810	C2H2 and C2HC zinc fingers superfamily protein	0.000921735	0.396817	0.187	0.347	1	5
AT4G23430	AtTic32-IVa,translocon at the inner envelope membrane of chloroplasts 32-IVa	0.0010177	0.657334	0.327	0.495	1	5
AT1G540101	GLL23,GDSL-like lipase 23	0.00162327	0.767964	0.494	0.581	1	5
AT4G19810	Glycosyl hydrolase family protein with chitinase insertion domain-containing protein	0.00173715	0.526486	0.127	0.078	1	5
AT2G46540	fiber	0.00180031	1.17149	0.43	0.529	1	5
AT1G12880	atnudt12,nudix hydrolase homolog 12	0.001956	0.271306	0.392	0.528	1	5
AT1G68850	Peroxidase superfamily protein	0.0031324	0.288977	0.374	0.521	1	5
AT3G16340	ATPDR1,PLEIOTROPIC DRUG RESISTANCE 1,AtABCG29,PDR1,pleiotropic drug resistance 1	0.00333199	4.22719	0.242	0.309	1	5
AT3G203951	RING/U-box superfamily protein	0.0037646	0.556282	0.366	0.487	1	5
AT4G088501	Leucine-rich repeat receptor-like protein kinase family protein	0.00471834	0.440792	0.405	0.47	1	5
AT4G020751	RING/FYVE/PHD zinc finger superfamily protein	0.00485527	0.39203	0.363	0.513	1	5
AT3G23990	heat shock protein 60	0.00489441	0.786165	0.331	0.413	1	5
AT3G10340	phenylalanine ammonia-lyase 4	0.0053514	0.506348	0.335	0.423	1	5
AT3G32980	Peroxidase superfamily protein	3.40036e-305	13.0359	0.928	0.575	6.80073e-302	6
AT5G55590	Pectin lyase-like superfamily protein	2.33685e-226	0.262626	0.576	0.089	4.6737e-223	6
AT1G042201	3-ketoacyl-CoA synthase 2	3.15428e-222	3.10334	0.825	0.359	6.30856e-219	6
AT3G44550	fatty acid reductase 5	1.12509e-177	6.27751	0.798	0.521	2.25017e-174	6
AT4G299301	basic helix-loop-helix (bHLH) DNA-binding superfamily protein	1.54716e-168	1.29713	0.747	0.353	3.09432e-165	6
AT1G49430	LRD2,LATERAL ROOT DEVELOPMENT 2	1.58129e-156	1.20768	0.787	0.447	3.16258e-153	6
AT1G35515	MYB8	3.35879e-153	1.26948	0.728	0.402	6.71758e-150	6
AT3G51860	ATCAX3,ATHCX1,CAX1-LIKE	1.67421e-148	4.84619	0.7	0.322	3.34841e-145	6
AT1G688501	Peroxidase superfamily protein	5.08407e-144	0.964323	0.732	0.498	1.01681e-140	6
AT4G16640	Matrixin family protein	1.1159e-140	0.381147	0.696	0.453	2.2318e-137	6
AT3G445401	fatty acid reductase 4	4.2482e-140	1.4468	0.729	0.497	8.49639e-137	6
AT5G279301	Protein phosphatase 2C family protein	5.0808e-138	0.317396	0.7	0.326	1.01616e-134	6
AT1G441701	ALDH4,aldehyde dehydrogenase 4	3.97549e-135	1.14695	0.761	0.541	7.95097e-132	6
AT5G24080	Protein kinase superfamily protein	4.01515e-135	1.19581	0.686	0.411	8.0303e-132	6
AT2G16750	kinase with adenine nucleotide alpha hydrolases-like domain-containing protein	1.42671e-131	0.390242	0.696	0.458	2.85341e-128	6
AT1G74460	GDSL-like Lipase/Acylhydrolase superfamily protein	5.56176e-129	0.941611	0.71	0.434	1.11235e-125	6
AT3G25820	ATTPS-CIN,terpene synthase-like sequence-1,8-cineole,TPS23	6.55433e-126	0.650516	0.722	0.457	1.31087e-122	6
AT2G19150	Pectin lyase-like superfamily protein	1.63083e-124	0.749494	0.648	0.287	3.26167e-121	6
AT5G54020	Cysteine/Histidine-rich C1 domain family protein	1.55748e-120	0.330389	0.663	0.339	3.11495e-117	6
AT5G58860	CYP86,HORST,hydroxylase of root suberized tissue	1.59236e-118	0.635868	0.656	0.341	3.18471e-115	6
AT1G72700	ATPase E1-E2 type family protein / haloacid dehalogenase-like hydrolase family protein	1.67581e-114	1.30489	0.743	0.417	3.35161e-111	6
AT3G11430	ATGPAT5,GLYCEROL-3-PHOSPHATE sn-2-ACYLTRANSFERASE 5	2.92483e-114	1.86655	0.717	0.538	5.84965e-111	6
AT2G46130	ATWRKY43,WRKY DNA-BINDING PROTEIN 43	1.01689e-109	0.283782	0.554	0.16	2.03378e-106	6
AT2G01900	t5ptase9,Inositol Polyphosphate Phosphatidylinositol 5-phosphatase9	1.59924e-107	0.275112	0.612	0.256	3.19849e-104	6
AT5G231901	cytochrome P450, family 86, subfamily B, polypeptide 1	1.99429e-105	0.990705	0.644	0.343	3.98857e-102	6
AT5G37500	gated outwardly-rectifying K+ channel	3.65084e-104	0.999652	0.66	0.355	7.30167e-101	6
AT1G775901	long chain acyl-CoA synthetase 9	4.82545e-104	1.91444	0.634	0.273	9.6509e-101	6
AT5G095301	PRP10,proline-rich protein 10	9.33385e-103	1.41563	0.742	0.503	1.86677e-99	6
AT4G351601	O-methyltransferase family protein	3.66062e-100	0.836898	0.72	0.574	7.32125e-97	6
AT1G284001	GATA zinc finger protein	1.9172e-98	3.71188	0.686	0.346	3.8344e-95	6
AT2G383801	Peroxidase superfamily protein	1.39814e-97	0.585789	0.644	0.374	2.79628e-94	6
AT2G225101	hydroxyproline-rich glycoprotein family protein	6.01802e-97	0.385896	0.669	0.419	1.2036e-93	6
AT2G180501	histone H1-3	1.28497e-94	1.04516	0.628	0.316	2.56994e-91	6
AT5G41040	ASFT,aliphatic suberin feruloyl-transferase,HHT,hydroxycinnamoyl- CoA:&omega	1.42214e-94	1.54084	0.699	0.402	2.84427e-91	6
AT1G61890	MATE efflux family protein	8.80168e-91	5.8499	0.71	0.492	1.76034e-87	6
AT1G55940	cytochrome P450 family protein	1.06051e-90	0.438137	0.605	0.327	2.12101e-87	6
AT4G34060	demeter-like protein 3	1.74123e-86	0.526098	0.641	0.427	3.48246e-83	6
AT1G04247	Natural antisense transcript overlaps with AT1G04220	1.4251e-85	2.16442	0.675	0.456	2.85019e-82	6
AT1G34670	AtMYB93,myb domain protein 93	2.57819e-85	0.314262	0.622	0.379	5.15638e-82	6
AT5G41570	ATWRKY24,ARABIDOPSIS THALIANA WRKY DNA-BINDING PROTEIN 24	6.97705e-81	0.941675	0.664	0.477	1.39541e-77	6
AT5G49350	Glycine-rich protein family	1.5426e-79	0.63437	0.646	0.44	3.08521e-76	6
AT3G527901	peptidoglycan-binding LysM domain-containing protein	2.50874e-78	0.922131	0.619	0.347	5.01748e-75	6
AT2G23540	GDSL-like Lipase/Acylhydrolase superfamily protein	1.19713e-76	2.70285	0.532	0.224	2.39425e-73	6
AT5G38030	MATE efflux family protein	2.1411e-73	1.25911	0.662	0.489	4.2822e-70	6
AT2G015301	ZCE2,(Zusammen-CA)-enhanced 2	2.49741e-72	0.340111	0.703	0.417	4.99483e-69	6
AT2G07080	NA	1.36527e-70	1.12474	0.599	0.415	2.73054e-67	6
AT5G24030	SLAC1 homologue 3	3.93223e-69	0.271552	0.718	0.544	7.86447e-66	6
AT1G64000	ATWRKY56	4.8093e-67	0.653046	0.648	0.513	9.6186e-64	6
AT1G61795	PAK-box/P21-Rho-binding family protein	3.50554e-66	0.605844	0.682	0.515	7.01107e-63	6
AT2G211871	Natural antisense transcript overlaps with AT2G21185	1.03671e-65	0.912568	0.61	0.31	2.07342e-62	6
AT3G62590	alpha/beta-Hydrolases superfamily protein	2.69942e-62	0.65309	0.546	0.261	5.39884e-59	6
AT5G08250	Cytochrome P450 superfamily protein	1.9371e-56	0.402073	0.496	0.162	3.87421e-53	6
AT2G45970	LCR,LACERATA	8.65792e-56	3.99739	0.62	0.422	1.73158e-52	6
AT4G28110	AtMYB41,myb domain protein 41	6.91498e-54	0.306306	0.497	0.221	1.383e-50	6
AT1G52690	Late embryogenesis abundant protein (LEA) family protein	7.34899e-51	0.670809	0.575	0.368	1.4698e-47	6
AT1G51640	ATEXO70G2,exocyst subunit exo70 family protein G2	3.01043e-47	0.299098	0.576	0.463	6.02086e-44	6
AT5G49340	TRICHOME BIREFRINGENCE-LIKE 4	5.11007e-47	0.553239	0.552	0.341	1.02201e-43	6
AT4G16670	auxin canalization protein (DUF828)	1.32966e-45	0.258411	0.546	0.364	2.65931e-42	6
AT2G24430	ANAC038,NAC domain containing protein 38,ANAC039,Arabidopsis NAC domain containing protein 39	1.25049e-43	0.364931	0.5	0.331	2.50098e-40	6
AT5G13580	ABC-2 type transporter family protein	2.7103e-38	1.47819	0.61	0.549	5.4206e-35	6
AT5G124201	O-acyltransferase (WSD1-like) family protein	5.49301e-38	1.00634	0.506	0.235	1.0986e-34	6
AT1G49960	Xanthine/uracil permease family protein	1.44719e-36	0.33674	0.316	0.1	2.89437e-33	6
AT4G20390	CASPL1B2,CASP-like protein 1B2	2.37132e-36	2.55188	0.558	0.374	4.74264e-33	6
AT3G447701	transmembrane protein, putative (DUF626)	1.10295e-34	0.254522	0.174	0.285	2.2059e-31	6
AT1G73410	ATMYB54,ARABIDOPSIS THALIANA MYB DOMAIN PROTEIN 54	3.4885e-33	0.350972	0.517	0.344	6.97701e-30	6
AT5G228601	Serine carboxypeptidase S28 family protein	1.06165e-32	0.443282	0.456	0.59	2.1233e-29	6
AT1G23800	ALDH2B,aldehyde dehydrogenase 2B	1.08621e-32	0.483393	0.544	0.389	2.17243e-29	6
AT4G166801	P-loop containing nucleoside triphosphate hydrolases superfamily protein	1.65894e-32	1.84764	0.577	0.422	3.31789e-29	6
AT5G59050	G patch domain protein	1.89227e-32	1.0108	0.517	0.342	3.78454e-29	6
AT5G37690	SGNH hydrolase-type esterase superfamily protein	6.79143e-32	11.3085	0.612	0.531	1.35829e-28	6
AT4G29230	anac075,NAC domain containing protein 75	3.08662e-31	0.944406	0.628	0.491	6.17324e-28	6
AT2G33205	Serinc-domain containing serine and sphingolipid biosynthesis protein	7.50588e-30	0.280027	0.215	0.283	1.50118e-26	6
AT5G54230	AtMYB49,myb domain protein 49	7.96186e-25	0.257306	0.532	0.425	1.59237e-21	6
AT3G55090	AtABCG16	1.0496e-24	0.274008	0.448	0.197	2.0992e-21	6
AT4G28940	Phosphorylase superfamily protein	4.4088e-24	0.323579	0.575	0.523	8.81761e-21	6
AT4G39720	VQ motif-containing protein	2.39208e-23	0.368693	0.428	0.167	4.78416e-20	6
AT4G103801	AtNIP5	3.78033e-23	1.0277	0.754	0.668	7.56066e-20	6
AT3G27884	other_rna	2.58849e-22	0.499963	0.572	0.52	5.17699e-19	6
AT1G14730	Cytochrome b561/ferric reductase transmembrane protein family	3.35989e-22	0.42149	0.598	0.618	6.71978e-19	6
AT3G103401	phenylalanine ammonia-lyase 4	8.14954e-22	0.696435	0.532	0.41	1.62991e-18	6
AT1G055701	ATGSL06,ATGSL6,GSL06,GSL6,GLUCAN SYNTHASE-LIKE 6	6.18896e-20	0.60986	0.671	0.608	1.23779e-16	6
AT4G02330	Plant invertase/pectin methylesterase inhibitor superfamily	1.0501e-19	3.53081	0.532	0.409	2.1002e-16	6
AT3G447301	ATKP1,ARABIDOPSIS KINESIN-LIKE PROTEIN 1,AtKIN14h	2.814e-18	1.12956	0.494	0.366	5.628e-15	6
AT2G284702	beta-galactosidase 8	2.86251e-17	2.3942	0.566	0.423	5.72502e-14	6
AT1G19230	Riboflavin synthase-like superfamily protein	2.60108e-16	0.302203	0.406	0.546	5.20216e-13	6
AT4G38080	hydroxyproline-rich glycoprotein family protein	7.61806e-16	5.27408	0.577	0.469	1.52361e-12	6
AT1G618102	beta-glucosidase 45	5.65303e-14	0.447298	0.591	0.567	1.13061e-10	6
AT1G30820	CTP synthase family protein	1.28954e-12	0.26652	0.521	0.462	2.57908e-09	6
AT5G48010	AtTHAS1,Arabidopsis thaliana thalianol synthase 1,THAS,THALIANOL SYNTHASE	2.48374e-12	4.95025	0.501	0.41	4.96749e-09	6
AT1G17960	Threonyl-tRNA synthetase	8.24483e-12	0.283592	0.409	0.201	1.64897e-08	6
AT4G24140	alpha/beta-Hydrolases superfamily protein	1.3319e-11	1.03364	0.434	0.238	2.6638e-08	6
AT5G37990	S-adenosyl-L-methionine-dependent methyltransferase superfamily protein	2.26303e-11	0.282135	0.597	0.556	4.52606e-08	6
AT3G01420	Peroxidase superfamily protein	5.24882e-11	5.70816	0.634	0.523	1.04976e-07	6
AT1G17060	CHI2,CHIBI 2,SHK1,SHRINK 1,SOB7,SUPPRESSOR OF PHYB-4 7	9.18815e-09	0.58585	0.468	0.406	1.83763e-05	6
AT4G219101	MATE efflux family protein	9.36324e-08	1.3119	0.586	0.582	0.000187265	6
AT2G364201	nucleolin-like protein	6.61037e-07	0.425299	0.573	0.558	0.00132207	6
AT5G10280	ATMYB64,ATMYB92,myb domain protein 92	1.48581e-06	0.256104	0.369	0.222	0.00297162	6
AT5G55180	O-Glycosyl hydrolases family 17 protein	1.8683e-06	0.43986	0.378	0.201	0.0037366	6
AT5G65685	UDP-Glycosyltransferase superfamily protein	4.73189e-06	0.902909	0.49	0.571	0.00946377	6
AT1G514701	TGG5,THIOGLUCOSIDE GLUCOHYDROLASE 5	1.33889e-05	0.667588	0.133	0.131	0.0267778	6
AT2G191101	ATHMA4,ARABIDOPSIS HEAVY METAL ATPASE 4	3.24914e-05	0.339907	0.551	0.49	0.0649828	6
AT1G33660	NA	4.7974e-05	0.292045	0.333	0.401	0.095948	6
AT1G70830	MLP-like protein 28	0.000363741	6.77974	0.443	0.476	0.727482	6
AT5G263401	Major facilitator superfamily protein	0.000507003	0.268831	0.518	0.493	1	6
AT3G04370	plasmodesmata-located protein 4	0.00148203	1.78909	0.199	0.098	1	6
AT3G308751	NA	5.14575e-175	1.88437	0.808	0.501	1.02915e-171	7
AT1G71960	ATABCG25,Arabidopsis thaliana ATP-binding cassette G25	1.42196e-127	0.86699	0.71	0.352	2.84393e-124	7
AT2G409001	nodulin MtN21 /EamA-like transporter family protein	4.74592e-123	1.68302	0.765	0.529	9.49183e-120	7
AT4G39950	cytochrome P450, family 79, subfamily B, polypeptide 2	4.42042e-112	0.886288	0.724	0.422	8.84084e-109	7
AT3G145701	ATGSL04,glucan synthase-like 4,GSL4,glucan synthase-like 4,atgsl4,gsl04	6.96401e-110	0.525892	0.706	0.478	1.3928e-106	7
AT5G23050	acyl-activating enzyme 17	4.39327e-104	0.741053	0.684	0.347	8.78653e-101	7
AT4G31910	PIZ,PIZZA	6.66235e-86	0.406542	0.623	0.315	1.33247e-82	7
AT1G321001	ATPRR1	7.35743e-82	0.329887	0.62	0.317	1.47149e-78	7
AT1G31050	basic helix-loop-helix (bHLH) DNA-binding superfamily protein	3.09423e-81	0.763055	0.618	0.277	6.18847e-78	7
AT4G399401	APK2,ADENOSINE-5'-PHOSPHOSULFATE (APS) KINASE 2	5.12036e-78	0.868266	0.696	0.435	1.02407e-74	7
AT3G234301	ATPHO1,ARABIDOPSIS PHOSPHATE 1	1.51394e-72	1.98169	0.656	0.404	3.02789e-69	7
AT1G55740	AtSIP1,seed imbibition 1,RS1,raffinose synthase 1	7.03337e-71	0.406227	0.586	0.3	1.40667e-67	7
AT1G448001	UMAMIT18,Usually multiple acids move in and out Transporters 18	1.12125e-67	0.720336	0.715	0.593	2.2425e-64	7
AT5G481101	Terpenoid cyclases/Protein prenyltransferases superfamily protein	3.31605e-62	0.765447	0.716	0.583	6.6321e-59	7
AT2G374601	nodulin MtN21 /EamA-like transporter family protein	2.91314e-55	1.06829	0.613	0.361	5.82628e-52	7
AT4G34600	transmembrane protein	5.7553e-55	0.773453	0.689	0.566	1.15106e-51	7
AT3G591001	ATGSL11,glucan synthase-like 11,gsl11	6.05023e-50	0.676006	0.652	0.532	1.21005e-46	7
AT4G203901	CASPL1B2,CASP-like protein 1B2	1.10313e-36	0.493523	0.192	0.394	2.20625e-33	7
AT4G23420	NAD(P)-binding Rossmann-fold superfamily protein	2.01277e-30	0.40116	0.63	0.542	4.02554e-27	7
AT4G30110	ATHMA2,ARABIDOPSIS HEAVY METAL ATPASE 2	2.56089e-30	0.314757	0.468	0.228	5.12178e-27	7
AT4G08290	nodulin MtN21 /EamA-like transporter family protein	3.44923e-30	0.47772	0.569	0.463	6.89845e-27	7
AT5G43180	transmembrane protein, putative (Protein of unknown function, DUF599)	2.18977e-24	0.390275	0.462	0.211	4.37954e-21	7
AT4G113201	AtCP2,CP2,cysteine protease 2	1.92662e-21	0.275572	0.575	0.469	3.85324e-18	7
AT3G24140	basic helix-loop-helix (bHLH) DNA-binding superfamily protein	6.6786e-17	0.253922	0.638	0.539	1.33572e-13	7
AT4G23410	tetraspanin5	1.5078e-15	0.433138	0.617	0.589	3.0156e-12	7
AT4G01450	nodulin MtN21 /EamA-like transporter family protein	8.66408e-10	0.650182	0.491	0.403	1.73282e-06	7
AT1G324501	AtNPF7.3,NPF7.3,NRT1/ PTR family 7.3	1.64982e-09	1.48584	0.506	0.439	3.29965e-06	7
AT2G191102	ATHMA4,ARABIDOPSIS HEAVY METAL ATPASE 4	2.70956e-08	3.03063	0.563	0.489	5.41912e-05	7
AT5G260001	AtTGG1,BGLU38,BETA GLUCOSIDASE 38	2.85962e-08	5.72876	0.173	0.271	5.71924e-05	7
AT2G31900	ATMYO5,MYOSIN 5,ATXIF,MYOSIN XI F	8.28667e-07	0.713527	0.456	0.392	0.00165733	7
AT1G12200	Flavin-binding monooxygenase family protein	0.000379225	0.314841	0.291	0.211	0.75845	7
AT3G080401	ATFRD3,MAN1,MANGANESE ACCUMULATOR 1	0.0013207	0.503643	0.436	0.368	1	7
AT1G23540	AtPERK12,proline-rich extensin like receptor kinase,IGI1,INFLORESCENCE GROWTH INHIBITOR 1	0	0.600124	0.738	0.156	0	8
AT5G28624	NA	0	0.381983	0.636	0.037	0	8
AT1G08183	long_noncoding_rna	0	0.347711	0.601	0.071	0	8
AT1G55290	F6'H2	0	0.277238	0.709	0.131	0	8
AT1G12560	ATEXP7,ATEXPA7,expansin A7,ATHEXP ALPHA 1.26,EXP7	3.22765e-289	2.32221	0.905	0.338	6.4553e-286	8
AT1G48930	AtGH9C1,glycosyl hydrolase 9C1	9.59106e-287	2.7304	0.885	0.246	1.91821e-283	8
AT5G02350	Cysteine/Histidine-rich C1 domain family protein	7.88877e-281	10.7583	0.888	0.406	1.57775e-277	8
AT5G13250	RING finger protein	2.00186e-280	5.03251	0.856	0.232	4.00372e-277	8
AT4G36520	Chaperone DnaJ-domain superfamily protein	2.20577e-276	10.8219	0.932	0.322	4.41153e-273	8
AT3G55720	replication factor C subunit, putative (DUF620)	7.04657e-276	0.700455	0.734	0.153	1.40931e-272	8
AT2G29620	dentin sialophosphoprotein	2.90994e-273	2.71164	0.846	0.176	5.81988e-270	8
AT5G65690	PEPCK,PHOSPHOENOLPYRUVATE CARBOXYKINASE	1.00369e-272	1.16805	0.716	0.052	2.00738e-269	8
AT3G54870	ARK1,ARMADILLO REPEAT-CONTAINING KINESIN 1,AtKINUc,Arabidopsis thaliana KINESIN Ungrouped clade,gene A,CAE1,CA-ROP2 ENHANCER 1	7.47028e-271	6.85897	0.892	0.43	1.49406e-267	8
AT5G65930	KCBP,KINESIN-LIKE CALMODULIN-BINDING PROTEIN,PKCBP,POTATO KINESIN-LIKE CALMODULIN-BINDING PROTEIN	8.63166e-270	8.60432	0.939	0.573	1.72633e-266	8
AT3G60330	AHA7,H(+)-ATPase 7	8.44662e-266	2.71625	0.893	0.46	1.68932e-262	8
AT3G21340	Leucine-rich repeat protein kinase family protein	3.21064e-255	0.604511	0.701	0.108	6.42128e-252	8
AT2G17590	Cysteine/Histidine-rich C1 domain family protein	9.6466e-255	0.844368	0.714	0.044	1.92932e-251	8
AT2G39690	ternary complex factor MIP1 leucine-zipper protein (Protein of unknown function, DUF547)	1.67953e-241	0.757203	0.733	0.105	3.35905e-238	8
AT1G33700	Beta-glucosidase, GBA2 type family protein	2.04381e-241	13.8292	0.844	0.268	4.08762e-238	8
AT3G13782	NFA04,NUCLEOSOME/CHROMATIN ASSEMBLY FACTOR GROUP A 04,NFA4,NUCLEOSOME/CHROMATIN ASSEMBLY FACTOR GROUP A 4	2.25048e-240	1.99787	0.809	0.292	4.50096e-237	8
AT1G55430	Cysteine/Histidine-rich C1 domain family protein	5.9738e-237	0.582512	0.646	0.032	1.19476e-233	8
AT1G70460	AtPERK13,proline-rich extensin-like receptor kinase 13,RHS10,root hair specific 10	3.85901e-234	1.60209	0.778	0.159	7.71803e-231	8
AT2G15390	atfut4	7.86148e-228	1.04723	0.773	0.236	1.5723e-224	8
AT1G34330	NA	4.5791e-224	6.72894	0.817	0.324	9.15821e-221	8
AT3G26690	ATNUDT13,ARABIDOPSIS THALIANA NUDIX HYDROLASE HOMOLOG 13,ATNUDX13,nudix hydrolase homolog 13	9.53131e-224	4.13812	0.875	0.38	1.90626e-220	8
AT2G04680	Cysteine/Histidine-rich C1 domain family protein	1.68473e-222	0.799086	0.746	0.219	3.36947e-219	8
AT5G54040	Cysteine/Histidine-rich C1 domain family protein	4.40157e-222	14.3041	0.888	0.627	8.80313e-219	8
AT1G51880	root hair specific 6	6.40948e-222	0.469011	0.68	0.111	1.2819e-218	8
AT1G65610	ATGH9A2,ARABIDOPSIS THALIANA GLYCOSYL HYDROLASE 9A2,AtKOR2	5.8515e-221	2.43188	0.822	0.356	1.1703e-217	8
AT5G51060	ATRBOHC,A. THALIANA RESPIRATORY BURST OXIDASE HOMOLOG C,RBOHC,RESPIRATORY BURST OXIDASE HOMOLOG C	3.80548e-218	2.50744	0.81	0.269	7.61097e-215	8
AT3G21070	ATNADK-1,NAD KINASE 1	1.86773e-212	19.6722	0.905	0.475	3.73545e-209	8
AT4G06534	transmembrane protein	2.20424e-211	1.04163	0.761	0.235	4.40849e-208	8
AT3G23870	magnesium transporter NIPA (DUF803)	3.76846e-211	0.980951	0.75	0.229	7.53691e-208	8
AT4G08620	sulfate transporter 1	3.72189e-205	0.268158	0.66	0.177	7.44379e-202	8
AT1G53340	Cysteine/Histidine-rich C1 domain family protein	2.30222e-201	2.56172	0.846	0.536	4.60444e-198	8
AT2G34830	AtWRKY35,WRKY DNA-BINDING PROTEIN 35,MEE24,maternal effect embryo arrest 24	2.80279e-201	1.00445	0.736	0.192	5.60559e-198	8
AT4G25090	Riboflavin synthase-like superfamily protein	1.33427e-199	1.09677	0.773	0.354	2.66855e-196	8
AT4G07960	ATCSLC12,Cellulose-synthase-like C12	3.5852e-196	2.26391	0.738	0.268	7.17041e-193	8
AT5G17390	Adenine nucleotide alpha hydrolases-like superfamily protein	1.57695e-194	2.14567	0.785	0.379	3.1539e-191	8
AT3G07070	Protein kinase superfamily protein	3.91273e-193	3.05533	0.788	0.399	7.82546e-190	8
AT5G54670	KATC,KINESIN-LIKE PROTEIN IN ARABIDOPSIS THALIANA C	1.76389e-192	2.27968	0.782	0.304	3.52779e-189	8
AT3G47740	ATATH2,A. THALIANA ABC2 HOMOLOG 2,ATH2,ABC2 homolog 2	9.27728e-192	1.00814	0.706	0.135	1.85546e-188	8
AT4G27290	S-locus lectin protein kinase family protein	5.32106e-191	0.806514	0.728	0.234	1.06421e-187	8
AT4G16920	Disease resistance protein (TIR-NBS-LRR class) family	1.17719e-190	1.3129	0.77	0.373	2.35438e-187	8
AT5G03640	Protein kinase superfamily protein	2.09377e-190	0.5677	0.69	0.175	4.18754e-187	8
AT5G486571	defense protein-like protein	3.77582e-188	0.723606	0.763	0.29	7.55163e-185	8
AT3G24670	Pectin lyase-like superfamily protein	6.34356e-188	3.96788	0.782	0.362	1.26871e-184	8
AT5G40510	Sucrase/ferredoxin-like family protein	1.0705e-186	1.07731	0.751	0.312	2.141e-183	8
AT2G27080	Late embryogenesis abundant (LEA) hydroxyproline-rich glycoprotein family	4.64406e-185	2.28502	0.763	0.196	9.28813e-182	8
AT1G50930	VUP2,VASCULAR-RELATED UNKNOWN PROTEIN 2	3.09565e-183	2.02168	0.758	0.302	6.1913e-180	8
AT3G61300	C2 calcium/lipid-binding plant phosphoribosyltransferase family protein	3.21118e-182	0.56876	0.672	0.182	6.42237e-179	8
AT1G70450	Protein kinase superfamily protein	4.34551e-182	1.20546	0.717	0.213	8.69102e-179	8
AT4G26690	GDPDL3,Glycerophosphodiester phosphodiesterase (GDPD) like 3,GPDL2,GLYCEROPHOSPHODIESTERASE-LIKE 2,MRH5,MUTANT ROOT HAIR 5	5.25439e-180	1.38335	0.799	0.408	1.05088e-176	8
AT5G240301	SLAC1 homologue 3	1.95531e-177	3.3413	0.863	0.539	3.91062e-174	8
AT1G44020	Cysteine/Histidine-rich C1 domain family protein	7.1888e-177	0.334393	0.655	0.198	1.43776e-173	8
AT4G01925	Cysteine/Histidine-rich C1 domain family protein	1.303e-176	0.538446	0.679	0.128	2.60599e-173	8
AT1G59725	DNAJ heat shock family protein	2.76977e-175	0.349174	0.618	0.059	5.53955e-172	8
AT3G49960	Peroxidase superfamily protein	2.97171e-175	1.69086	0.765	0.414	5.94341e-172	8
AT5G04960	Plant invertase/pectin methylesterase inhibitor superfamily	3.02793e-175	7.51262	0.822	0.521	6.05585e-172	8
AT4G18640	Leucine-rich repeat protein kinase family protein	5.17234e-175	1.73912	0.772	0.353	1.03447e-171	8
AT1G11160	Transducin/WD40 repeat-like superfamily protein	4.28096e-172	0.706269	0.709	0.235	8.56192e-169	8
AT4G00460	ATROPGEF3	1.52773e-171	1.76278	0.704	0.186	3.05546e-168	8
AT5G61350	CAP1,[Ca2+]cyt-associated protein kinase 1,ERU,ERULUS	2.6812e-169	1.19219	0.777	0.518	5.36239e-166	8
AT4G08450	Disease resistance protein (TIR-NBS-LRR class) family	1.2953e-168	0.906255	0.719	0.315	2.59061e-165	8
AT1G05990	RHS1,ROOT HAIR SPECIFIC 1	6.8976e-168	0.271451	0.618	0.131	1.37952e-164	8
AT2G13910	NA	8.33789e-167	1.33831	0.766	0.459	1.66758e-163	8
AT5G19560	ATROPGEF10,ARABIDOPSIS THALIANA ROP UANINE NUCLEOTIDE EXCHANGE FACTOR 10,GEF10,guanine exchange factor 10	1.75819e-165	5.59688	0.743	0.225	3.51638e-162	8
AT4G20160	golgin family A protein	4.38937e-165	1.27107	0.729	0.325	8.77874e-162	8
AT3G19390	Granulin repeat cysteine protease family protein	5.40753e-165	0.448421	0.719	0.321	1.08151e-161	8
AT3G51570	Disease resistance protein (TIR-NBS-LRR class) family	2.3578e-164	0.260857	0.607	0.101	4.7156e-161	8
AT5G05840	replication factor C subunit, putative (DUF620)	2.67819e-164	2.4092	0.729	0.293	5.35639e-161	8
AT1G57570	Mannose-binding lectin superfamily protein	5.53749e-164	0.710968	0.733	0.368	1.1075e-160	8
AT1G727001	ATPase E1-E2 type family protein / haloacid dehalogenase-like hydrolase family protein	7.14672e-163	2.09751	0.822	0.417	1.42934e-159	8
AT3G05920	Heavy metal transport/detoxification superfamily protein	6.82733e-162	1.38167	0.775	0.427	1.36547e-158	8
AT1G032001	hypothetical protein	1.13668e-161	2.2927	0.865	0.584	2.27336e-158	8
AT3G12540	ternary complex factor MIP1 leucine-zipper protein (Protein of unknown function, DUF547)	1.76592e-158	1.92078	0.724	0.278	3.53184e-155	8
AT3G63380	ACA12,auto-inhibited Ca2+ ATPase 12	4.31405e-158	2.79931	0.706	0.281	8.62811e-155	8
AT1G56660	MAEBL domain protein	2.89928e-157	14.4766	0.856	0.545	5.79856e-154	8
AT5G41730	Protein kinase family protein	1.35836e-156	0.38298	0.611	0.038	2.71672e-153	8
AT5G24310	ABL interactor-like protein 3	2.84251e-156	0.79703	0.692	0.213	5.68502e-153	8
AT4G20450	Leucine-rich repeat protein kinase family protein	4.85227e-154	2.21593	0.672	0.21	9.70454e-151	8
AT1G73860	P-loop containing nucleoside triphosphate hydrolases superfamily protein	1.18218e-152	1.88264	0.719	0.276	2.36435e-149	8
AT1G06923	transcription repressor OFP17-like protein	1.8799e-152	0.466046	0.682	0.246	3.7598e-149	8
AT2G35890	calcium-dependent protein kinase 25	6.21479e-152	1.01931	0.701	0.231	1.24296e-148	8
AT5G49680	SABRE-like protein	8.33037e-151	2.38069	0.782	0.489	1.66607e-147	8
AT5G54790	VUP4,VASCULAR-RELATED UNKNOWN PROTEIN 4	1.30684e-150	0.43994	0.665	0.247	2.61367e-147	8
AT5G24870	RING/U-box superfamily protein	8.41839e-149	0.971686	0.738	0.356	1.68368e-145	8
AT2G476501	UDP-xylose synthase 4	1.27819e-148	1.99371	0.807	0.516	2.55638e-145	8
AT4G22590	Haloacid dehalogenase-like hydrolase (HAD) superfamily protein	1.70179e-148	1.116	0.679	0.25	3.40358e-145	8
AT4G24170	ATP binding microtubule motor family protein	9.57478e-148	0.400833	0.643	0.211	1.91496e-144	8
AT3G11690	hypothetical protein	6.56312e-146	2.73829	0.797	0.452	1.31262e-142	8
AT4G38950	ATP binding microtubule motor family protein	1.65368e-145	3.38519	0.799	0.454	3.30736e-142	8
AT1G01750	actin depolymerizing factor 11	6.70781e-145	1.81808	0.75	0.454	1.34156e-141	8
AT2G45890	ATROPGEF4,RHO GUANYL-NUCLEOTIDE EXCHANGE FACTOR 4,GEF4,guanine exchange factor 4,RHS11,ROOT HAIR SPECIFIC 11	1.301e-144	0.678089	0.687	0.262	2.60201e-141	8
AT1G50890	ARM repeat superfamily protein	2.80719e-142	0.945559	0.717	0.375	5.61437e-139	8
AT3G56230	BTB/POZ domain-containing protein	9.34168e-142	2.04777	0.761	0.515	1.86834e-138	8
AT4G103802	AtNIP5	2.35734e-141	4.69649	0.919	0.661	4.71467e-138	8
AT5G46870	RNA-binding (RRM/RBD/RNP motifs) family protein	1.07354e-140	0.444467	0.619	0.134	2.14709e-137	8
AT5G21120	ETHYLENE-INSENSITIVE3-like 2	2.05015e-140	0.393663	0.702	0.408	4.1003e-137	8
AT4G19680	ATIRT2,IRON REGULATED TRANSPORTER 2	1.12866e-139	0.625183	0.689	0.265	2.25732e-136	8
AT2G37290	Ypt/Rab-GAP domain of gyp1p superfamily protein	1.38817e-138	0.892867	0.653	0.161	2.77634e-135	8
AT2G26420	1-phosphatidylinositol-4-phosphate 5-kinase 3	2.16314e-138	1.44589	0.756	0.523	4.32629e-135	8
AT5G43230	EEIG1/EHBP1 protein amino-terminal domain protein	5.66808e-138	0.960268	0.651	0.199	1.13362e-134	8
AT1G69240	ATMES15,ARABIDOPSIS THALIANA METHYL ESTERASE 15,RHS9,ROOT HAIR SPECIFIC 9	8.00613e-138	2.04393	0.761	0.584	1.60123e-134	8
AT1G29020	Calcium-binding EF-hand family protein	1.63286e-136	0.601463	0.646	0.225	3.26572e-133	8
AT2G35990	Putative lysine decarboxylase family protein	4.21955e-136	6.94641	0.645	0.199	8.43909e-133	8
AT5G540201	Cysteine/Histidine-rich C1 domain family protein	9.58423e-136	1.24527	0.719	0.339	1.91685e-132	8
AT1G09170	P-loop nucleoside triphosphate hydrolases superfamily protein with CH (Calponin Homology) domain-containing protein	4.04067e-135	1.51327	0.684	0.235	8.08134e-132	8
AT3G548101	GATA8,GATA TRANSCRIPTION FACTOR 8	8.02209e-135	2.4918	0.794	0.477	1.60442e-131	8
AT1G27180	disease resistance protein (TIR-NBS-LRR class)	1.97594e-134	1.37883	0.778	0.525	3.95188e-131	8
AT1G192301	Riboflavin synthase-like superfamily protein	1.71254e-133	1.26415	0.773	0.527	3.42509e-130	8
AT2G41970	Protein kinase superfamily protein	1.51093e-132	1.13753	0.731	0.502	3.02187e-129	8
AT5G61550	U-box domain-containing protein kinase family protein	3.62115e-132	0.658507	0.611	0.093	7.2423e-129	8
AT2G322701	zinc transporter 3 precursor	1.36894e-131	1.03303	0.734	0.396	2.73788e-128	8
AT4G24580	Rho GTPase activation protein (RhoGAP) with PH domain-containing protein	3.62538e-131	1.11684	0.687	0.338	7.25076e-128	8
AT3G11420	beta-1,3-N-acetylglucosaminyltransferase lunatic protein, putative (DUF604)	1.15188e-129	1.47177	0.745	0.424	2.30376e-126	8
AT2G470001	ATPGP4,ARABIDOPSIS P-GLYCOPROTEIN 4,AtABCB4,MDR4,MULTIDRUG RESISTANCE 4,PGP4,P-GLYCOPROTEIN 4	1.23521e-129	3.36539	0.77	0.368	2.47041e-126	8
AT2G48080	oxidoreductase, 2OG-Fe(II) oxygenase family protein	1.72565e-129	0.67459	0.668	0.259	3.45131e-126	8
AT2G45750	S-adenosyl-L-methionine-dependent methyltransferases superfamily protein	6.16685e-129	0.747244	0.69	0.344	1.23337e-125	8
AT2G25240	AtCCP3	3.94964e-128	0.484945	0.672	0.3	7.89927e-125	8
AT4G18430	AtRABA1e,RAB GTPase homolog A1E	1.0293e-126	0.403613	0.631	0.185	2.0586e-123	8
AT2G31860	NA	3.81454e-126	1.11402	0.636	0.167	7.62908e-123	8
AT1G30640	Protein kinase family protein	3.94702e-126	1.53921	0.761	0.502	7.89404e-123	8
AT2G12400	plasma membrane fusion protein	3.96562e-126	1.304	0.721	0.398	7.93124e-123	8
AT5G40860	transmembrane protein	3.88651e-125	1.30481	0.694	0.329	7.77302e-122	8
AT4G01480	AtPPa5,pyrophosphorylase 5	8.35404e-125	2.41972	0.709	0.318	1.67081e-121	8
AT1G65985	transmembrane protein, putative (DUF247)	1.93927e-124	1.08731	0.775	0.512	3.87853e-121	8
AT5G06300	Putative lysine decarboxylase family protein	2.31854e-124	5.60613	0.8	0.538	4.63708e-121	8
AT3G10710	root hair specific 12	2.2972e-123	0.996331	0.707	0.413	4.59439e-120	8
AT4G029402	oxidoreductase, 2OG-Fe(II) oxygenase family protein	6.61478e-123	2.21898	0.79	0.425	1.32296e-119	8
AT1G04160	ATXIB,ARABIDOPSIS THALIANA MYOSIN XI B,XI-8,MYOSIN XI-8,XI-B,MYOSIN XI B	2.29124e-122	1.76558	0.763	0.574	4.58248e-119	8
AT1G51850	Leucine-rich repeat protein kinase family protein	2.24874e-120	0.649768	0.729	0.52	4.49748e-117	8
AT1G79860	ATROPGEF12,MEE64,MATERNAL EFFECT EMBRYO ARREST 64	2.35753e-120	0.93241	0.626	0.203	4.71507e-117	8
AT1G55020	ATLOX1,ARABIDOPSIS LIPOXYGENASE 1	7.20982e-120	7.21913	0.78	0.49	1.44196e-116	8
AT1G58037	Cysteine/Histidine-rich C1 domain family protein	1.10224e-119	0.521697	0.655	0.28	2.20448e-116	8
AT3G20460	Major facilitator superfamily protein	5.16113e-119	1.84841	0.746	0.547	1.03223e-115	8
AT5G24880	chromo domain cec-like protein	1.29212e-118	3.26539	0.723	0.449	2.58423e-115	8
AT1G02520	MDR8,multi-drug resistance 8,PGP11,P-glycoprotein 11	9.72914e-118	2.70973	0.704	0.415	1.94583e-114	8
AT1G65180	Cysteine/Histidine-rich C1 domain family protein	4.5426e-117	0.488804	0.633	0.228	9.08521e-114	8
AT4G20460	NAD(P)-binding Rossmann-fold superfamily protein	2.55702e-115	0.74963	0.712	0.5	5.11405e-112	8
AT3G49210	O-acyltransferase (WSD1-like) family protein	2.88014e-115	1.68635	0.78	0.598	5.76027e-112	8
AT1G617951	PAK-box/P21-Rho-binding family protein	9.26363e-115	0.819587	0.741	0.514	1.85273e-111	8
AT1G09932	Phosphoglycerate mutase family protein	1.32549e-114	2.90595	0.636	0.253	2.65097e-111	8
AT4G14370	Disease resistance protein (TIR-NBS-LRR class) family	2.95352e-114	0.79351	0.726	0.498	5.90704e-111	8
AT5G156501	ATRGP2,REVERSIBLY GLYCOSYLATED POLYPEPTIDE 2	3.24611e-113	0.547415	0.77	0.446	6.49222e-110	8
AT1G22290	14-3-3 family protein	3.37381e-113	0.803121	0.592	0.162	6.74763e-110	8
AT4G34131	UDP-glucosyl transferase 73B3	1.33876e-112	1.13407	0.699	0.362	2.67753e-109	8
AT5G65090	DER4,DEFORMED ROOT HAIRS 4,MRH3	2.77503e-112	0.576437	0.643	0.261	5.55006e-109	8
AT5G57540	AtXTH13	4.57352e-112	1.26927	0.684	0.433	9.14705e-109	8
AT5G469001	Bifunctional inhibitor/lipid-transfer protein/seed storage 2S albumin superfamily protein	2.08603e-111	0.308728	0.658	0.271	4.17207e-108	8
AT1G04700	PB1 domain-containing protein tyrosine kinase	3.15949e-110	0.661008	0.658	0.309	6.31898e-107	8
AT5G24140	squalene monooxygenase 2	1.47094e-108	3.37267	0.724	0.463	2.94188e-105	8
AT5G13150	ATEXO70C1,exocyst subunit exo70 family protein C1	9.89648e-108	0.335652	0.616	0.219	1.9793e-104	8
AT1G121101	ATNRT1,ARABIDOPSIS THALIANA NITRATE TRANSPORTER 1,AtNPF6.3,B-1,CHL1-1,CHL1,CHLORINA 1,NPF6.3,NRT1/ PTR family 6.3,NRT1,NITRATE TRANSPORTER 1	5.08965e-106	0.391969	0.79	0.394	1.01793e-102	8
AT1G12740	cytochrome P450, family 87, subfamily A, polypeptide 2	7.11226e-106	5.12204	0.679	0.321	1.42245e-102	8
AT1G12950	root hair specific 2	1.37554e-104	0.427869	0.623	0.235	2.75109e-101	8
AT3G56400	ATWRKY70,ARABIDOPSIS THALIANA WRKY DNA-BINDING PROTEIN 70	7.65793e-104	0.340029	0.653	0.36	1.53159e-100	8
AT5G263402	Major facilitator superfamily protein	2.20823e-103	0.727307	0.736	0.483	4.41645e-100	8
AT2G16660	Major facilitator superfamily protein	7.90885e-103	0.349189	0.68	0.462	1.58177e-99	8
AT1G27740	root hair defective 6-like 4	2.86097e-102	0.805708	0.689	0.475	5.72194e-99	8
AT4G33880	ROOT HAIR DEFECTIVE 6-LIKE 2	1.12466e-101	1.04628	0.667	0.377	2.24932e-98	8
AT1G08340	Rho GTPase activating protein with PAK-box/P21-Rho-binding domain-containing protein	1.35806e-101	0.924993	0.68	0.374	2.71612e-98	8
AT5G24530	2-oxoglutarate (2OG) and Fe(II)-dependent oxygenase superfamily protein	1.65489e-100	5.25247	0.854	0.61	3.30979e-97	8
AT1G13300	AtNIGT1	2.51609e-100	0.572524	0.739	0.55	5.03218e-97	8
AT1G72140	Major facilitator superfamily protein	4.17223e-100	1.77075	0.723	0.488	8.34446e-97	8
AT1G30990	Polyketide cyclase/dehydrase and lipid transport superfamily protein	8.76951e-99	0.369874	0.679	0.511	1.7539e-95	8
AT2G44450	beta glucosidase 15	3.68769e-97	1.01184	0.699	0.531	7.37537e-94	8
AT3G21180	ATACA9	3.53584e-96	2.58582	0.665	0.287	7.07168e-93	8
AT5G44110	ATNAP2,ARABIDOPSIS THALIANA NON-INTRINSIC ABC PROTEIN,ATPOP1,POP1	1.28812e-95	0.720755	0.701	0.475	2.57625e-92	8
AT3G264401	transmembrane protein, putative (DUF707)	1.31411e-95	1.44711	0.739	0.442	2.62821e-92	8
AT4G02390	APP,poly(ADP-ribose) polymerase,PP,poly(ADP-ribose) polymerase	1.62616e-95	1.70202	0.69	0.461	3.25232e-92	8
AT1G18980	RmlC-like cupins superfamily protein	1.94686e-94	0.719875	0.623	0.258	3.89372e-91	8
AT4G22080	root hair specific 14	3.8253e-94	1.27895	0.619	0.234	7.6506e-91	8
AT1G53830	ATPME2,pectin methylesterase 2	2.3586e-92	3.42776	0.665	0.376	4.7172e-89	8
AT2G19410	U-box domain-containing protein kinase family protein	2.7043e-92	3.90721	0.677	0.402	5.40861e-89	8
AT2G299952	PSY3-like protein	1.42742e-90	1.84381	0.76	0.568	2.85484e-87	8
AT2G03720	Adenine nucleotide alpha hydrolases-like superfamily protein	2.15768e-88	0.959401	0.648	0.411	4.31537e-85	8
AT5G38700	cotton fiber protein	1.35502e-85	1.51923	0.64	0.32	2.71004e-82	8
AT5G01050	Laccase/Diphenol oxidase family protein	1.41271e-85	0.770827	0.684	0.536	2.82541e-82	8
AT1G67110	cytochrome P450, family 735, subfamily A, polypeptide 2	1.75853e-85	0.36179	0.521	0.147	3.51706e-82	8
AT1G73580	CAR3,C2-domain ABA-related3	6.31514e-84	0.450742	0.594	0.226	1.26303e-80	8
AT5G11110	ATSPS2F,sucrose phosphate synthase 2F,KNS2,KAONASHI 2,SPS1,SUCROSE PHOSPHATE SYNTHASE 1,SPSA2,sucrose-phosphate synthase A2	6.77056e-84	0.777543	0.699	0.442	1.35411e-80	8
AT1G33800	AtGXMT1,GXM1,glucuronoxylan methyltransferase 1	1.43803e-82	0.835496	0.653	0.38	2.87606e-79	8
AT5G01280	BPP3,BASIC PROLINE-RICH PROTEIN3	9.69347e-82	0.259067	0.604	0.296	1.93869e-78	8
AT5G65160	tetratricopeptide repeat (TPR)-containing protein	2.9894e-81	0.79448	0.614	0.237	5.97879e-78	8
AT1G02610	RING/FYVE/PHD zinc finger superfamily protein	3.0009e-81	0.809767	0.626	0.307	6.00181e-78	8
AT2G43500	NLP8,NIN-like protein 8	9.52813e-81	0.373463	0.607	0.293	1.90563e-77	8
AT4G19230	cytochrome P450, family 707, subfamily A, polypeptide 1	1.47786e-80	1.89256	0.701	0.541	2.95571e-77	8
AT2G37370	centrosomal protein of 135 kDa-like protein	1.25321e-79	0.675683	0.579	0.176	2.50641e-76	8
AT2G29010	NA	9.86083e-79	0.727643	0.66	0.496	1.97217e-75	8
AT3G08970	DNAJ heat shock N-terminal domain-containing protein	2.28385e-77	0.303865	0.604	0.392	4.56771e-74	8
AT1G08990	GUX5,Glucuronic Acid Substitution of Xylan 5	4.4391e-76	0.83115	0.663	0.442	8.8782e-73	8
AT3G011901	Peroxidase superfamily protein	9.44883e-76	0.782244	0.699	0.398	1.88977e-72	8
AT2G34910	root hair specific protein	2.59825e-75	0.866232	0.67	0.499	5.1965e-72	8
AT2G47890	B-box type zinc finger protein with CCT domain-containing protein	3.59659e-75	0.745507	0.707	0.546	7.19319e-72	8
AT5G58320	Kinase interacting (KIP1-like) family protein	5.52804e-75	2.8704	0.709	0.455	1.10561e-71	8
AT5G23030	tetraspanin12	5.80981e-75	1.7443	0.672	0.562	1.16196e-71	8
AT4G03610	Metallo-hydrolase/oxidoreductase superfamily protein	7.43112e-74	0.429225	0.614	0.354	1.48622e-70	8
AT5G43400	plant/protein	8.40965e-74	0.581032	0.646	0.445	1.68193e-70	8
AT2G44110	ATMLO15,MILDEW RESISTANCE LOCUS O 15	2.49155e-73	1.04586	0.624	0.339	4.9831e-70	8
AT2G02680	Cysteine/Histidine-rich C1 domain family protein	3.98756e-73	0.719166	0.682	0.524	7.97511e-70	8
AT5G41080	AtGDPD2	6.67463e-73	22.1572	0.755	0.57	1.33493e-69	8
AT5G48850	Tetratricopeptide repeat (TPR)-like superfamily protein	1.88717e-72	0.408162	0.606	0.334	3.77435e-69	8
AT3G441901	FAD/NAD(P)-binding oxidoreductase family protein	2.07428e-71	1.38703	0.599	0.271	4.14855e-68	8
AT5G51780	basic helix-loop-helix (bHLH) DNA-binding superfamily protein	3.21663e-70	2.02908	0.69	0.45	6.43326e-67	8
AT1G780702	Transducin/WD40 repeat-like superfamily protein	1.27371e-69	2.12564	0.716	0.422	2.54742e-66	8
AT5G49270	COBL9,COBRA-LIKE 9,DER9,DEFORMED ROOT HAIRS 9,MRH4,MUTANT ROOT HAIR 4	1.72205e-69	0.705611	0.57	0.185	3.4441e-66	8
AT1G518302	Leucine-rich repeat protein kinase family protein	5.89764e-69	1.03266	0.714	0.489	1.17953e-65	8
AT5G54030	Cysteine/Histidine-rich C1 domain family protein	4.83905e-68	1.00356	0.629	0.381	9.67811e-65	8
AT4G04900	ROP-interactive CRIB motif-containing protein 10	1.76876e-67	1.19102	0.68	0.611	3.53752e-64	8
AT5G48320	Cysteine/Histidine-rich C1 domain family protein	1.61952e-66	0.704602	0.645	0.485	3.23904e-63	8
AT3G489202	AtMYB45,myb domain protein 45	4.10988e-66	0.541173	0.675	0.389	8.21977e-63	8
AT4G28850	ATXTH26	1.21363e-64	0.791212	0.503	0.043	2.42727e-61	8
AT5G63270	RPM1-interacting protein 4 (RIN4) family protein	7.15395e-64	0.731183	0.594	0.27	1.43079e-60	8
AT3G481001	ARR5,response regulator 5,ATRR2,ARABIDOPSIS THALIANA RESPONSE REGULATOR 2,IBC6,INDUCED BY CYTOKININ 6	2.28541e-63	1.3298	0.68	0.5	4.57082e-60	8
AT1G09000	ANP1,NPK1-related protein kinase 1,MAPKKK1,MAP KINASE KINASE KINASE 1	2.89388e-63	0.939457	0.582	0.234	5.78775e-60	8
AT2G24610	ATCNGC14,cyclic nucleotide-gated channel 14	8.63281e-62	0.427921	0.641	0.494	1.72656e-58	8
AT2G28160	ATBHLH029,BASIC HELIX-LOOP-HELIX PROTEIN 29,ATBHLH29,BASIC HELIX-LOOP-HELIX PROTEIN 29,ATFIT1,ARABIDOPSIS FE-DEFICIENCY INDUCED TRANSCRIPTION FACTOR 1,BHLH029,BASIC HELIX-LOOP-HELIX PROTEIN 29,FIT1,FE-DEFICIENCY INDUCED TRANSCRIPTION FACTOR 1	1.11144e-59	0.403982	0.606	0.388	2.22288e-56	8
AT1G128801	atnudt12,nudix hydrolase homolog 12	1.89699e-58	0.312558	0.66	0.512	3.79397e-55	8
AT5G54050	Cysteine/Histidine-rich C1 domain family protein	8.19139e-58	0.516196	0.58	0.309	1.63828e-54	8
AT1G75160	DUF620 family protein (DUF620)	4.9127e-57	0.610627	0.518	0.13	9.8254e-54	8
AT3G230901	WDL3	5.20894e-57	0.605195	0.697	0.508	1.04179e-53	8
AT1G62570	flavin-monooxygenase glucosinolate S-oxygenase 4	9.38198e-57	1.12471	0.677	0.433	1.8764e-53	8
AT4G20190	hypothetical protein	1.18049e-56	0.317447	0.616	0.498	2.36098e-53	8
AT5G02360	DC1 domain-containing protein	1.38897e-56	1.54071	0.58	0.264	2.77795e-53	8
AT3G47770	ATATH5,A. THALIANA ABC2 HOMOLOG 5,ATH5,ABC2 homolog 5	1.47254e-56	0.345017	0.541	0.214	2.94509e-53	8
AT2G36380	ATPDR6,PLEIOTROPIC DRUG RESISTANCE 6,PDR6,pleiotropic drug resistance 6	1.82251e-56	2.69036	0.775	0.614	3.64502e-53	8
AT2G01830	AHK4,ARABIDOPSIS HISTIDINE KINASE 4,ATCRE1,CRE1,CYTOKININ RESPONSE 1,WOL1,WOODEN LEG 1	2.44223e-56	0.622051	0.585	0.339	4.88445e-53	8
AT5G05410	DREB2,DEHYDRATION-RESPONSIVE ELEMENT BINDING PROTEIN 2	1.61619e-55	0.464133	0.574	0.321	3.23237e-52	8
AT3G07960	Phosphatidylinositol-4-phosphate 5-kinase family protein	3.55384e-55	0.578648	0.548	0.232	7.10767e-52	8
AT1G54940	GUX4,Glucuronic Acid Substitution of Xylan 4	2.70139e-54	2.45856	0.611	0.417	5.40278e-51	8
AT3G13380	BRI1-like 3	3.51511e-54	0.352739	0.574	0.318	7.03023e-51	8
AT3G18170	Glycosyltransferase family 61 protein	5.37188e-54	0.75316	0.645	0.507	1.07438e-50	8
AT1G16440	root hair specific 3	4.93432e-53	0.999237	0.57	0.304	9.86864e-50	8
AT3G47780	ATATH6,A. THALIANA ABC2 HOMOLOG 6,ATH6,ABC2 homolog 6	3.24857e-49	1.1093	0.591	0.368	6.49715e-46	8
AT5G57830	zein-binding protein (Protein of unknown function, DUF593)	4.42988e-49	1.00018	0.607	0.461	8.85977e-46	8
AT2G18193	P-loop containing nucleoside triphosphate hydrolases superfamily protein	8.12694e-49	1.08104	0.599	0.394	1.62539e-45	8
AT3G09240	kinase with tetratricopeptide repeat domain-containing protein	1.436e-48	0.488374	0.547	0.27	2.872e-45	8
AT4G220701	ATWRKY31	2.79213e-48	1.33688	0.629	0.488	5.58426e-45	8
AT3G61410	U-box kinase family protein	4.15582e-48	0.259419	0.58	0.407	8.31164e-45	8
AT4G30560	ATCNGC9,cyclic nucleotide gated channel 9	1.0887e-47	0.64663	0.58	0.328	2.1774e-44	8
AT2G189801	Peroxidase superfamily protein	1.43444e-44	1.69138	0.597	0.37	2.86887e-41	8
AT3G02695	long_noncoding_rna	1.43753e-44	0.316809	0.264	0.368	2.87505e-41	8
AT3G54770	RNA-binding (RRM/RBD/RNP motifs) family protein	3.59484e-43	1.17416	0.621	0.532	7.18968e-40	8
AT4G35985	Senescence/dehydration-associated protein-like protein	4.44738e-43	0.358118	0.563	0.409	8.89475e-40	8
AT5G43350	ATPT1,ARABIDOPSIS THALIANA PHOSPHATE TRANSPORTER 1,PT1	6.07234e-43	1.11352	0.66	0.557	1.21447e-39	8
AT3G45095	NA	7.59569e-42	1.31617	0.56	0.323	1.51914e-38	8
AT5G52640	ATHS83,ATHSP90.1,heat shock protein 90.1,AtHsp90-1,HEAT SHOCK PROTEIN 90-1,HSP81-1,HEAT SHOCK PROTEIN 81-1,HSP81.1,HSP83,HEAT SHOCK PROTEIN 83	2.57448e-41	5.08686	0.609	0.359	5.14896e-38	8
AT1G581901	AtRLP9,receptor like protein 9	1.58445e-40	1.18455	0.707	0.65	3.16891e-37	8
AT3G03640	GLUC	2.32142e-40	1.42832	0.161	0.228	4.64285e-37	8
AT5G06230	TRICHOME BIREFRINGENCE-LIKE 9	5.59165e-40	0.635	0.591	0.461	1.11833e-36	8
AT5G16900	Leucine-rich repeat protein kinase family protein	3.09915e-39	0.447112	0.582	0.463	6.19829e-36	8
AT4G10370	Cysteine/Histidine-rich C1 domain family protein	3.13752e-38	0.578264	0.535	0.251	6.27505e-35	8
AT1G34760	GF14 OMICRON,RHS5,ROOT HAIR SPECIFIC 5	3.64767e-38	0.777053	0.596	0.46	7.29535e-35	8
AT2G467401	AtGulLO5	5.50799e-37	1.6253	0.531	0.256	1.1016e-33	8
AT5G47450	ATTIP2	9.66118e-37	1.33387	0.555	0.319	1.93224e-33	8
AT5G62310	AGC (cAMP-dependent, cGMP-dependent and protein kinase C) kinase family protein	5.33192e-36	0.866881	0.553	0.298	1.06638e-32	8
AT1G63450	XUT1,XYLOGLUCAN-SPECIFIC GALACTURONOSYLTRANSFERASE 1	8.36781e-36	0.346349	0.575	0.437	1.67356e-32	8
AT5G01040	laccase 8	6.85622e-33	0.668881	0.575	0.458	1.37124e-29	8
AT4G36120	filament-like protein (DUF869)	2.7339e-32	0.265073	0.519	0.318	5.46779e-29	8
AT4G01670	hypothetical protein	2.37499e-31	0.63167	0.509	0.268	4.74999e-28	8
AT3G05155	Major facilitator superfamily protein	5.65197e-31	0.38532	0.489	0.215	1.13039e-27	8
AT5G44380	FAD-binding Berberine family protein	7.16992e-31	0.635165	0.543	0.337	1.43398e-27	8
AT3G149402	ATPPC3,phosphoenolpyruvate carboxylase 3	3.27072e-30	0.52205	0.628	0.513	6.54144e-27	8
AT3G59340	solute carrier family 35 protein (DUF914)	1.06406e-29	0.303451	0.538	0.335	2.12812e-26	8
AT2G31020	OSBP(oxysterol binding protein)-related protein 1A	3.80552e-29	1.45003	0.596	0.498	7.61103e-26	8
AT1G01660	RING/U-box superfamily protein	1.22244e-28	0.756431	0.492	0.268	2.44488e-25	8
AT1G12150	weak chloroplast movement under blue light protein (DUF827)	4.75884e-28	0.742326	0.526	0.235	9.51767e-25	8
AT4G29180	root hair specific 16	9.57419e-27	0.483586	0.521	0.28	1.91484e-23	8
AT2G28620	P-loop containing nucleoside triphosphate hydrolases superfamily protein	1.23055e-26	0.900259	0.533	0.387	2.4611e-23	8
AT2G39980	HXXXD-type acyl-transferase family protein	1.76868e-26	0.809468	0.489	0.302	3.53736e-23	8
AT2G25810	tonoplast intrinsic protein 4	7.67765e-26	0.274586	0.437	0.131	1.53553e-22	8
AT4G33270	AtCDC20.1	8.53908e-25	1.12584	0.437	0.265	1.70782e-21	8
AT1G44050	Cysteine/Histidine-rich C1 domain family protein	2.1151e-24	2.67544	0.557	0.508	4.23021e-21	8
AT5G550501	GDSL-like Lipase/Acylhydrolase superfamily protein	6.8061e-24	0.73598	0.613	0.6	1.36122e-20	8
AT1G15040	GAT,glutamine amidotransferase	1.09292e-23	0.324343	0.491	0.31	2.18583e-20	8
AT2G25140	CLPB-M,CASEIN LYTIC PROTEINASE B-M,HSP98.7,HEAT SHOCK PROTEIN 98.7	1.1074e-23	5.07931	0.381	0.56	2.21481e-20	8
AT2G28760	UDP-XYL synthase 6	4.52996e-23	2.23829	0.545	0.346	9.05993e-20	8
AT1G747702	zinc ion binding protein	2.71333e-22	0.396647	0.541	0.378	5.42666e-19	8
AT1G34460	CYC3,CYCLIN 3	5.31263e-22	0.472003	0.574	0.423	1.06253e-18	8
AT2G46240	ATBAG6,ARABIDOPSIS THALIANA BCL-2-ASSOCIATED ATHANOGENE 6	1.51458e-21	1.41134	0.254	0.427	3.02917e-18	8
AT4G11290	Peroxidase superfamily protein	4.61887e-21	0.274624	0.264	0.177	9.23774e-18	8
AT4G29780	nuclease	8.28602e-21	0.343775	0.176	0.312	1.6572e-17	8
AT1G30850	root hair specific 4	1.73907e-20	0.332162	0.433	0.137	3.47815e-17	8
AT2G407651	transmembrane protein	4.7681e-20	0.964684	0.316	0.494	9.53619e-17	8
AT3G28153	NA	6.53789e-19	3.69459	0.514	0.322	1.30758e-15	8
AT4G40010	SRK2F	1.29173e-18	3.52746	0.609	0.538	2.58346e-15	8
AT1G62320	ERD (early-responsive to dehydration stress) family protein	1.33633e-17	0.407363	0.531	0.487	2.67267e-14	8
AT1G662801	Glycosyl hydrolase superfamily protein	6.06741e-17	0.267216	0.352	0.501	1.21348e-13	8
AT3G47340	AT-ASN1,ARABIDOPSIS THALIANA GLUTAMINE-DEPENDENT ASPARAGINE SYNTHASE 1,DIN6,DARK INDUCIBLE 6	2.65926e-16	0.884097	0.438	0.315	5.31852e-13	8
AT4G189502	Integrin-linked protein kinase family	4.05462e-16	0.436051	0.582	0.527	8.10925e-13	8
AT3G129771	NAC (No Apical Meristem) domain transcriptional regulator superfamily protein	1.10173e-15	0.268526	0.54	0.441	2.20346e-12	8
AT3G562401	copper chaperone	1.63905e-14	6.70434	0.745	0.614	3.2781e-11	8
AT5G24290	Vacuolar iron transporter (VIT) family protein	1.05084e-13	0.318691	0.611	0.56	2.10169e-10	8
AT5G48000	CYP708 A2,CYTOCHROME P450,FAMILY 708,SUBFAMILY A,POLYPEPTIDE 2,THAH1,THALIANOL HYDROXYLASE 1,THAH,THALIANOL HYDROXYLASE	1.47415e-12	0.634667	0.362	0.473	2.9483e-09	8
AT1G43160	related to AP2 6	1.979e-12	0.391102	0.523	0.457	3.95801e-09	8
AT1G780001	SEL1,SELENATE RESISTANT 1	2.56452e-12	0.499568	0.538	0.446	5.12903e-09	8
AT2G28960	Leucine-rich repeat protein kinase family protein	1.02845e-11	0.328516	0.313	0.16	2.05691e-08	8
AT3G145702	ATGSL04,glucan synthase-like 4,GSL4,glucan synthase-like 4,atgsl4,gsl04	4.06836e-11	0.401596	0.359	0.495	8.13671e-08	8
AT3G28930	AIG2-like (avirulence induced gene) family protein	4.9974e-11	1.02699	0.291	0.429	9.99479e-08	8
AT4G21730	NA	5.54097e-11	5.73648	0.481	0.609	1.10819e-07	8
AT1G05260	RCI3A	1.04535e-10	1.38074	0.509	0.398	2.0907e-07	8
AT1G18410	P-loop containing nucleoside triphosphate hydrolases superfamily protein	1.45994e-10	0.379464	0.435	0.181	2.91989e-07	8
AT3G51220	WEB family protein (DUF827)	3.4458e-10	0.313146	0.029	0.12	6.8916e-07	8
AT4G019502	ATGPAT3,GLYCEROL-3-PHOSPHATE sn-2-ACYLTRANSFERASE 3	6.74507e-10	0.663015	0.506	0.397	1.34901e-06	8
AT3G54040	PAR1 protein	1.06544e-09	0.439098	0.398	0.149	2.13088e-06	8
AT2G191501	Pectin lyase-like superfamily protein	1.37614e-08	0.733165	0.416	0.301	2.75227e-05	8
AT5G120501	rho GTPase-activating protein	1.92847e-08	2.38449	0.601	0.574	3.85694e-05	8
AT4G04450	WRKY family transcription factor	2.21407e-07	0.494385	0.438	0.336	0.000442814	8
AT1G083201	bZIP21	8.09352e-07	0.577812	0.552	0.496	0.0016187	8
AT2G02630	Cysteine/Histidine-rich C1 domain family protein	1.17994e-06	0.311577	0.528	0.452	0.00235988	8
AT5G23750	Remorin family protein	1.18667e-06	0.36926	0.464	0.398	0.00237334	8
AT1G61840	Cysteine/Histidine-rich C1 domain family protein	1.31267e-06	1.96533	0.482	0.435	0.00262533	8
AT3G54530	hypothetical protein	1.53287e-06	4.21924	0.455	0.393	0.00306573	8
AT4G342001	PGDH1,phosphoglycerate dehydrogenase 1	1.56736e-06	0.835514	0.306	0.403	0.00313472	8
AT2G39410	alpha/beta-Hydrolases superfamily protein	8.69148e-06	0.326219	0.482	0.401	0.017383	8
AT3G06500	Plant neutral invertase family protein	8.72645e-06	14.4135	0.452	0.354	0.0174529	8
AT4G363802	Cytochrome P450 superfamily protein	1.04188e-05	0.257566	0.609	0.516	0.0208377	8
AT1G51800	Leucine-rich repeat protein kinase family protein	1.39978e-05	0.28924	0.433	0.274	0.0279957	8
AT1G15210	ATPDR7,PLEIOTROPIC DRUG RESISTANCE 7,PDR7,pleiotropic drug resistance 7	1.73803e-05	0.298969	0.396	0.494	0.0347606	8
AT3G50130	transmembrane protein, putative (DUF247)	1.76311e-05	0.324612	0.46	0.456	0.0352623	8
AT5G568701	beta-galactosidase 4	2.28086e-05	1.68053	0.548	0.587	0.0456173	8
AT2G25260	Hyp O-arabinosyltransferase-like protein	0.00125884	0.392199	0.33	0.285	1	8
AT3G10740	ARAF1,ALPHA-L-ARABINOFURANOSIDASE 1,ARAF,ALPHA-L-ARABINOFURANOSIDASE,ATASD1,ARABIDOPSIS THALIANA ALPHA-L-ARABINOFURANOSIDASE 1	0.00213733	0.878947	0.645	0.539	1	8
AT2G198001	myo-inositol oxygenase 2	0.00463748	1.13783	0.633	0.6	1	8
AT5G42600	marneral synthase	0.00853513	6.90028	0.288	0.304	1	8
AT3G20557	VUP3,VASCULAR-RELATED UNKNOWN PROTEIN 3	0.00859872	0.341987	0.284	0.128	1	8
AT5G480101	AtTHAS1,Arabidopsis thaliana thalianol synthase 1,THAS,THALIANOL SYNTHASE	9.63886e-212	2.9131	0.931	0.397	1.92777e-208	9
AT5G480001	CYP708 A2,CYTOCHROME P450,FAMILY 708,SUBFAMILY A,POLYPEPTIDE 2,THAH1,THALIANOL HYDROXYLASE 1,THAH,THALIANOL HYDROXYLASE	3.7009e-185	3.7946	0.873	0.453	7.40179e-182	9
AT5G38020	S-adenosyl-L-methionine-dependent methyltransferases superfamily protein	9.30037e-181	9.05419	0.897	0.493	1.86007e-177	9
AT3G467001	UDP-Glycosyltransferase superfamily protein	1.41199e-154	3.24226	0.846	0.352	2.82399e-151	9
AT4G37410	cytochrome P450, family 81, subfamily F, polypeptide 4	2.80664e-150	2.98545	0.871	0.537	5.61329e-147	9
AT5G568702	beta-galactosidase 4	7.52053e-144	4.87594	0.868	0.575	1.50411e-140	9
AT5G380301	MATE efflux family protein	6.77885e-143	2.84241	0.824	0.487	1.35577e-139	9
AT1G66800	NAD(P)-binding Rossmann-fold superfamily protein	2.82538e-119	1.2154	0.717	0.311	5.65075e-116	9
AT3G593401	solute carrier family 35 protein (DUF914)	9.33412e-113	0.466687	0.708	0.331	1.86682e-109	9
AT3G258201	ATTPS-CIN,terpene synthase-like sequence-1,8-cineole,TPS23	9.54577e-113	1.35858	0.759	0.461	1.90915e-109	9
AT2G389401	ATPT2,ARABIDOPSIS THALIANA PHOSPHATE TRANSPORTER 2	2.12328e-112	0.744822	0.748	0.358	4.24657e-109	9
AT2G015302	ZCE2,(Zusammen-CA)-enhanced 2	2.88126e-102	3.06959	0.817	0.42	5.76253e-99	9
AT1G141202	2-oxoglutarate (2OG) and Fe(II)-dependent oxygenase superfamily protein	6.73654e-101	1.63732	0.768	0.463	1.34731e-97	9
AT3G23510	Cyclopropane-fatty-acyl-phospholipid synthase	5.53164e-98	7.97111	0.739	0.44	1.10633e-94	9
AT5G279302	Protein phosphatase 2C family protein	2.96386e-96	0.443722	0.71	0.334	5.92773e-93	9
AT5G26290	TRAF-like family protein	1.42895e-94	1.40063	0.739	0.476	2.8579e-91	9
AT5G426001	marneral synthase	5.99261e-94	1.37027	0.674	0.29	1.19852e-90	9
AT5G479901	THAD1,THALIAN-DIOL DESATURASE,THAD,THALIAN-DIOL DESATURASE	1.55266e-91	1.32549	0.739	0.472	3.10533e-88	9
AT5G361801	serine carboxypeptidase-like 1	7.93749e-89	0.324761	0.75	0.519	1.5875e-85	9
AT2G363801	ATPDR6,PLEIOTROPIC DRUG RESISTANCE 6,PDR6,pleiotropic drug resistance 6	7.92744e-82	3.793	0.846	0.614	1.58549e-78	9
AT2G160051	MD-2-related lipid recognition domain-containing protein	2.85924e-81	1.43435	0.696	0.444	5.71849e-78	9
AT5G38000	Zinc-binding dehydrogenase family protein	3.61101e-81	0.614364	0.676	0.385	7.22202e-78	9
AT2G191103	ATHMA4,ARABIDOPSIS HEAVY METAL ATPASE 4	3.29705e-77	1.9369	0.75	0.484	6.59411e-74	9
AT1G055702	ATGSL06,ATGSL6,GSL06,GSL6,GLUCAN SYNTHASE-LIKE 6	4.16489e-77	1.82378	0.804	0.605	8.32978e-74	9
AT5G242901	Vacuolar iron transporter (VIT) family protein	2.32726e-76	0.51873	0.737	0.556	4.65453e-73	9
AT3G45070	AtSULT202B1,SULT202B1,sulfotransferase 202B1	5.64874e-76	7.97658	0.703	0.374	1.12975e-72	9
AT4G234201	NAD(P)-binding Rossmann-fold superfamily protein	8.03963e-76	0.700449	0.73	0.54	1.60793e-72	9
AT3G14850	TRICHOME BIREFRINGENCE-LIKE 41	2.69211e-73	0.355645	0.609	0.274	5.38421e-70	9
AT5G42590	MRO,marneral oxidase	3.55969e-73	2.01086	0.694	0.482	7.11938e-70	9
AT2G28250	Protein kinase superfamily protein	2.24926e-71	0.338841	0.616	0.253	4.49852e-68	9
AT5G36140	cytochrome P450, family 716, subfamily A, polypeptide 2	1.3712e-70	0.601362	0.632	0.343	2.74241e-67	9
AT1G188701	ATICS2,ARABIDOPSIS ISOCHORISMATE SYNTHASE 2	1.56322e-68	5.28835	0.719	0.484	3.12644e-65	9
AT2G16970	Major facilitator superfamily protein	1.03218e-67	0.646444	0.69	0.453	2.06437e-64	9
AT1G142401	APY3,apyrase3	4.91935e-64	2.27003	0.676	0.468	9.83871e-61	9
AT5G67620	DUF4228 domain protein	9.60813e-63	0.250174	0.641	0.394	1.92163e-59	9
AT2G470002	ATPGP4,ARABIDOPSIS P-GLYCOPROTEIN 4,AtABCB4,MDR4,MULTIDRUG RESISTANCE 4,PGP4,P-GLYCOPROTEIN 4	1.26371e-62	0.383017	0.701	0.375	2.52743e-59	9
AT3G129772	NAC (No Apical Meristem) domain transcriptional regulator superfamily protein	4.28996e-61	0.66092	0.688	0.437	8.57993e-58	9
AT2G452202	AtPME17,PME17,pectin methylesterase 17	5.99153e-58	0.638577	0.692	0.483	1.19831e-54	9
AT4G234301	AtTic32-IVa,translocon at the inner envelope membrane of chloroplasts 32-IVa	1.62388e-57	1.03757	0.67	0.477	3.24776e-54	9
AT3G292501	AtSDR4	4.05654e-57	1.60063	0.679	0.451	8.11307e-54	9
AT4G029403	oxidoreductase, 2OG-Fe(II) oxygenase family protein	5.24981e-54	1.26334	0.717	0.432	1.04996e-50	9
AT1G121102	ATNRT1,ARABIDOPSIS THALIANA NITRATE TRANSPORTER 1,AtNPF6.3,B-1,CHL1-1,CHL1,CHLORINA 1,NPF6.3,NRT1/ PTR family 6.3,NRT1,NITRATE TRANSPORTER 1	9.09339e-53	2.65015	0.728	0.401	1.81868e-49	9
AT1G721401	Major facilitator superfamily protein	6.72082e-51	0.813219	0.674	0.493	1.34416e-47	9
AT4G020752	RING/FYVE/PHD zinc finger superfamily protein	4.03767e-48	0.995441	0.725	0.495	8.07533e-45	9
AT3G264402	transmembrane protein, putative (DUF707)	1.63175e-47	0.411558	0.696	0.447	3.26349e-44	9
AT5G517801	basic helix-loop-helix (bHLH) DNA-binding superfamily protein	4.03148e-47	0.692689	0.683	0.453	8.06296e-44	9
AT1G581902	AtRLP9,receptor like protein 9	8.14409e-47	0.553966	0.741	0.649	1.62882e-43	9
AT2G364202	nucleolin-like protein	1.11546e-45	0.746504	0.696	0.554	2.23092e-42	9
AT5G15180	PRX56,peroxidase 56	6.25345e-45	0.396251	0.612	0.398	1.25069e-41	9
AT2G20290	ATXIG,MYOSIN XI G	7.82455e-45	0.331215	0.565	0.29	1.56491e-41	9
AT4G15290	Cellulose synthase family protein	4.86061e-44	4.7574	0.627	0.43	9.72122e-41	9
AT5G379901	S-adenosyl-L-methionine-dependent methyltransferase superfamily protein	1.82839e-43	2.64647	0.683	0.553	3.65679e-40	9
AT5G263403	Major facilitator superfamily protein	1.20194e-40	0.291644	0.656	0.489	2.40389e-37	9
AT2G16980	Major facilitator superfamily protein	2.59814e-37	0.422608	0.58	0.361	5.19628e-34	9
AT5G531101	RING/U-box superfamily protein	1.96795e-35	0.283012	0.656	0.47	3.9359e-32	9
AT1G625701	flavin-monooxygenase glucosinolate S-oxygenase 4	6.46598e-35	1.36691	0.647	0.437	1.2932e-31	9
AT4G363803	Cytochrome P450 superfamily protein	1.67731e-34	0.585615	0.714	0.513	3.35463e-31	9
AT1G45015	MD-2-related lipid recognition domain-containing protein	3.2186e-33	0.48723	0.56	0.333	6.43721e-30	9
AT5G674301	Acyl-CoA N-acyltransferases (NAT) superfamily protein	3.52738e-33	0.683729	0.612	0.504	7.05476e-30	9
AT1G780002	SEL1,SELENATE RESISTANT 1	2.34539e-32	0.550642	0.629	0.444	4.69078e-29	9
AT4G219102	MATE efflux family protein	4.58253e-32	1.11002	0.688	0.579	9.16506e-29	9
AT3G230902	WDL3	4.82978e-32	0.377185	0.654	0.511	9.65957e-29	9
AT1G71400	AtRLP12,receptor like protein 12	5.37784e-31	2.82534	0.299	0.502	1.07557e-27	9
AT2G392001	ATMLO12,MILDEW RESISTANCE LOCUS O 12	6.47541e-31	0.985867	0.618	0.451	1.29508e-27	9
AT4G20110	BP80-3	9.98904e-29	0.279803	0.502	0.277	1.99781e-25	9
AT3G614201	BSD domain (BTF2-like transcription factors, Synapse-associated proteins and DOS2-like proteins)	8.16915e-28	1.01771	0.73	0.601	1.63383e-24	9
AT1G73300	serine carboxypeptidase-like 2	6.24313e-24	0.258758	0.5	0.278	1.24863e-20	9
AT2G371302	Peroxidase superfamily protein	9.29445e-21	0.362825	0.625	0.492	1.85889e-17	9
AT1G662802	Glycosyl hydrolase superfamily protein	4.11405e-20	1.18395	0.587	0.491	8.22809e-17	9
AT1G780703	Transducin/WD40 repeat-like superfamily protein	1.17425e-19	0.401534	0.612	0.429	2.3485e-16	9
AT4G28530	anac074,NAC domain containing protein 74	9.40022e-15	0.424168	0.455	0.278	1.88004e-11	9
AT5G42930	alpha/beta-Hydrolases superfamily protein	3.68753e-14	0.304468	0.478	0.275	7.37505e-11	9
AT4G13345	Serinc-domain containing serine and sphingolipid biosynthesis protein	7.3625e-13	0.264299	0.429	0.517	1.4725e-09	9
AT1G31710	Copper amine oxidase family protein	7.46773e-12	0.335902	0.522	0.408	1.49355e-08	9
AT5G45650	subtilase family protein	1.08529e-10	0.252435	0.558	0.534	2.17059e-07	9
AT1G083202	bZIP21	1.36921e-10	0.997663	0.576	0.496	2.73841e-07	9
AT1G147301	Cytochrome b561/ferric reductase transmembrane protein family	6.24357e-10	0.388685	0.616	0.617	1.24871e-06	9
AT1G52410	AtTSA1	2.01525e-09	0.578382	0.444	0.27	4.0305e-06	9
AT5G36150	ATPEN3,putative pentacyclic triterpene synthase 3	3.34538e-09	1.29402	0.482	0.335	6.69076e-06	9
AT3G278841	other_rna	3.45791e-07	1.02889	0.516	0.523	0.000691582	9
AT1G032002	hypothetical protein	5.12752e-06	0.776811	0.647	0.595	0.010255	9
AT5G146901	transmembrane protein	1.8935e-05	0.529026	0.538	0.506	0.03787	9
AT3G24982	ATRLP40,receptor like protein 40	0.000452506	0.550376	0.355	0.072	0.905012	9
AT1G336001	Leucine-rich repeat (LRR) family protein	0.000674187	0.258675	0.52	0.397	1	9
AT3G481002	ARR5,response regulator 5,ATRR2,ARABIDOPSIS THALIANA RESPONSE REGULATOR 2,IBC6,INDUCED BY CYTOKININ 6	0.00097563	0.408811	0.525	0.507	1	9
AT3G234701	Cyclopropane-fatty-acyl-phospholipid synthase	2.16356e-129	2.203	0.814	0.451	4.32711e-126	10
AT5G42630	KAN4,KANADI 4	1.6937e-115	0.335365	0.692	0.28	3.3874e-112	10
AT4G103701	Cysteine/Histidine-rich C1 domain family protein	1.32095e-100	0.571058	0.66	0.251	2.6419e-97	10
AT1G36060	TG,TRANSLUCENT GREEN	6.26446e-99	2.44018	0.761	0.477	1.25289e-95	10
AT5G023601	DC1 domain-containing protein	1.94217e-94	0.81013	0.696	0.265	3.88435e-91	10
AT1G170601	CHI2,CHIBI 2,SHK1,SHRINK 1,SOB7,SUPPRESSOR OF PHYB-4 7	1.74916e-91	1.77559	0.733	0.399	3.49832e-88	10
AT4G01630	ATEXP17,EXPANSIN 17,ATEXPA17,expansin A17,ATHEXP ALPHA 1.13	2.31378e-80	0.352077	0.465	0.146	4.62756e-77	10
AT5G155801	TRM2,TON1 Recruiting Motif 2	8.35853e-72	1.15364	0.723	0.412	1.67171e-68	10
AT5G02260	ATEXP9,ATEXPA9,expansin A9,ATHEXP ALPHA 1.10,EXP9	2.30696e-71	0.914104	0.737	0.59	4.61392e-68	10
AT5G496801	SABRE-like protein	2.02405e-70	0.737478	0.728	0.494	4.0481e-67	10
AT2G394101	alpha/beta-Hydrolases superfamily protein	1.00702e-66	0.648124	0.692	0.395	2.01403e-63	10
AT3G18200	nodulin MtN21 /EamA-like transporter family protein	1.16907e-62	0.37052	0.573	0.21	2.33814e-59	10
AT3G213401	Leucine-rich repeat protein kinase family protein	1.95724e-62	0.39197	0.427	0.126	3.91449e-59	10
AT2G189802	Peroxidase superfamily protein	1.24792e-60	2.18083	0.655	0.371	2.49584e-57	10
AT2G318601	NA	2.58724e-53	0.36335	0.487	0.178	5.17448e-50	10
AT2G252601	Hyp O-arabinosyltransferase-like protein	7.10983e-51	0.358464	0.573	0.277	1.42197e-47	10
AT2G39040	Peroxidase superfamily protein	1.10153e-48	0.741334	0.422	0.115	2.20306e-45	10
AT4G19030	AT-NLM1,ATNLM1,NOD26-LIKE MAJOR INTRINSIC PROTEIN 1,NIP1	1.49934e-46	0.339644	0.578	0.325	2.99868e-43	10
AT5G24100	Leucine-rich repeat protein kinase family protein	2.02462e-46	0.735822	0.622	0.403	4.04925e-43	10
AT3G547701	RNA-binding (RRM/RBD/RNP motifs) family protein	3.44279e-46	0.64261	0.687	0.531	6.88559e-43	10
AT2G169801	Major facilitator superfamily protein	4.87225e-46	0.355944	0.627	0.36	9.7445e-43	10
AT2G467402	AtGulLO5	2.32863e-45	0.995799	0.559	0.259	4.65725e-42	10
AT4G019503	ATGPAT3,GLYCEROL-3-PHOSPHATE sn-2-ACYLTRANSFERASE 3	2.51617e-43	0.542931	0.646	0.394	5.03235e-40	10
AT2G27430	ARM repeat superfamily protein	1.09647e-40	0.350297	0.54	0.238	2.19293e-37	10
AT1G09540	ATMYB61,ARABIDOPSIS THALIANA MYB DOMAIN PROTEIN 61	6.07319e-40	0.919806	0.643	0.453	1.21464e-36	10
AT1G65310	ATXTH17,XYLOGLUCAN ENDOTRANSGLUCOSYLASE/HYDROLASE 17	1.71242e-39	0.368351	0.487	0.221	3.42485e-36	10
AT3G070102	Pectin lyase-like superfamily protein	5.25038e-37	2.28333	0.665	0.413	1.05008e-33	10
AT2G39530	CASPL4D1,CASP-like protein 4D1	8.19643e-37	0.320356	0.431	0.198	1.63929e-33	10
AT2G139101	NA	1.16081e-36	0.831379	0.636	0.467	2.32161e-33	10
AT4G02290	AtGH9B13,glycosyl hydrolase 9B13	4.33457e-34	4.34503	0.619	0.46	8.66914e-31	10
AT1G13210	autoinhibited Ca2+/ATPase II	2.34406e-33	0.468741	0.667	0.528	4.68812e-30	10
AT1G112601	ATSTP1,SUGAR TRANSPORTER 1	2.51286e-33	0.774254	0.573	0.369	5.02572e-30	10
AT4G152901	Cellulose synthase family protein	9.28857e-31	4.89314	0.622	0.431	1.85771e-27	10
AT3G51330	Eukaryotic aspartyl protease family protein	5.87303e-28	0.309922	0.508	0.333	1.17461e-24	10
AT2G026301	Cysteine/Histidine-rich C1 domain family protein	2.26426e-27	1.03617	0.605	0.45	4.52852e-24	10
AT1G04610	YUCCA 3	1.66439e-26	0.630531	0.578	0.369	3.32878e-23	10
AT1G19900	glyoxal oxidase-related protein	2.57891e-26	0.482157	0.422	0.197	5.15781e-23	10
AT1G66270	Glycosyl hydrolase superfamily protein	7.46698e-26	0.726426	0.549	0.341	1.4934e-22	10
AT1G659851	transmembrane protein, putative (DUF247)	1.97019e-25	2.24886	0.643	0.52	3.94037e-22	10
AT3G59130	Cysteine/Histidine-rich C1 domain family protein	2.17687e-24	0.406443	0.624	0.448	4.35373e-21	10
AT5G481102	Terpenoid cyclases/Protein prenyltransferases superfamily protein	6.83882e-24	0.885166	0.692	0.586	1.36776e-20	10
AT5G45200	Disease resistance protein (TIR-NBS-LRR class) family	7.22654e-24	0.269724	0.487	0.22	1.44531e-20	10
AT5G48560	CIB2,CRY2-interacting bHLH 2	1.73651e-23	1.30577	0.564	0.399	3.47303e-20	10
AT5G26660	ATMYB86,myb domain protein 86	6.10148e-22	0.390928	0.508	0.287	1.2203e-18	10
AT3G614202	BSD domain (BTF2-like transcription factors, Synapse-associated proteins and DOS2-like proteins)	1.4066e-20	2.63203	0.754	0.6	2.81319e-17	10
AT2G389402	ATPT2,ARABIDOPSIS THALIANA PHOSPHATE TRANSPORTER 2	1.72381e-20	0.405678	0.569	0.365	3.44763e-17	10
AT5G65800	ATACS5,CIN5,CYTOKININ-INSENSITIVE 5,ETO2,ETHYLENE OVERPRODUCER 2	8.23591e-19	0.30063	0.535	0.406	1.64718e-15	10
AT4G112901	Peroxidase superfamily protein	4.76205e-17	0.45166	0.39	0.175	9.52411e-14	10
AT1G06120	Fatty acid desaturase family protein	2.18112e-16	0.49306	0.352	0.192	4.36225e-13	10
AT4G33790	FAR3,FATTY ACID REDUCTASE 3,G7	2.56251e-16	4.80796	0.545	0.468	5.12503e-13	10
AT1G581903	AtRLP9,receptor like protein 9	5.69564e-16	0.437395	0.716	0.65	1.13913e-12	10
AT3G230903	WDL3	6.71312e-16	1.54875	0.663	0.511	1.34262e-12	10
AT1G29050	TRICHOME BIREFRINGENCE-LIKE 38	2.91323e-15	0.262931	0.542	0.439	5.82646e-12	10
AT2G019001	t5ptase9,Inositol Polyphosphate Phosphatidylinositol 5-phosphatase9	3.70278e-14	0.320343	0.436	0.271	7.40557e-11	10
AT2G026801	Cysteine/Histidine-rich C1 domain family protein	4.8178e-14	4.14017	0.593	0.529	9.6356e-11	10
AT3G450951	NA	3.93878e-13	1.03729	0.463	0.33	7.87757e-10	10
AT3G62270	BOR2,REQUIRES HIGH BORON 2	8.17196e-13	0.345957	0.61	0.499	1.63439e-09	10
AT3G011902	Peroxidase superfamily protein	1.1558e-12	0.51326	0.523	0.407	2.3116e-09	10
AT3G548102	GATA8,GATA TRANSCRIPTION FACTOR 8	5.00492e-11	1.07241	0.598	0.488	1.00098e-07	10
AT1G337901	jacalin lectin family protein	4.30506e-10	0.878255	0.494	0.39	8.61013e-07	10
AT1G538301	ATPME2,pectin methylesterase 2	7.23757e-10	0.751604	0.475	0.386	1.44751e-06	10
AT1G51790	Leucine-rich repeat protein kinase family protein	9.11085e-10	0.354582	0.59	0.525	1.82217e-06	10
AT4G37950	Rhamnogalacturonate lyase family protein	3.50709e-09	0.301315	0.313	0.335	7.01419e-06	10
AT1G518001	Leucine-rich repeat protein kinase family protein	6.72229e-09	0.371275	0.402	0.277	1.34446e-05	10
AT2G02610	Cysteine/Histidine-rich C1 domain family protein	7.28331e-09	0.884535	0.542	0.477	1.45666e-05	10
AT5G24580	Heavy metal transport/detoxification superfamily protein	7.42714e-09	0.315612	0.335	0.162	1.48543e-05	10
AT1G29025	Calcium-binding EF-hand family protein	1.66174e-08	0.373829	0.405	0.228	3.32349e-05	10
AT5G443801	FAD-binding Berberine family protein	1.87347e-08	0.567037	0.451	0.342	3.74695e-05	10
AT2G018301	AHK4,ARABIDOPSIS HISTIDINE KINASE 4,ATCRE1,CRE1,CYTOKININ RESPONSE 1,WOL1,WOODEN LEG 1	2.79755e-08	0.747501	0.463	0.347	5.5951e-05	10
AT5G10720	AHK5,histidine kinase 5,CKI2,CYTOKININ INDEPENDENT 2	7.74053e-08	0.487688	0.499	0.425	0.000154811	10
AT1G72210	bHLH096,bHLH96	4.27936e-06	0.502584	0.325	0.162	0.00855872	10
AT3G562301	BTB/POZ domain-containing protein	4.59699e-06	0.333311	0.554	0.526	0.00919397	10
AT1G47860	NA	5.36858e-06	1.2637	0.371	0.488	0.0107372	10
AT1G152101	ATPDR7,PLEIOTROPIC DRUG RESISTANCE 7,PDR7,pleiotropic drug resistance 7	5.40587e-06	0.887103	0.533	0.488	0.0108117	10
AT2G319001	ATMYO5,MYOSIN 5,ATXIF,MYOSIN XI F	7.09221e-06	0.583868	0.46	0.393	0.0141844	10
AT1G05650	Pectin lyase-like superfamily protein	5.28478e-05	0.454364	0.357	0.208	0.105696	10
AT4G26200	ACCS7,1-amino-cyclopropane-1-carboxylate synthase 7,ATACS7	5.8358e-05	0.449001	0.364	0.298	0.116716	10
AT1G08590	ATPXL1,PHLOEM INTERCALATED WITH XYLEM-LIKE 1,PXL1,PXY-like1	0.000273127	0.306538	0.535	0.504	0.546253	10
AT1G05660	Pectin lyase-like superfamily protein	0.00664696	1.17398	0.489	0.483	1	10
AT3G20570	AtENODL9	2.93561e-215	3.152	0.064	0.221	5.87122e-212	11
AT1G338001	AtGXMT1,GXM1,glucuronoxylan methyltransferase 1	9.23782e-180	0.271803	0.994	0.376	1.84756e-176	11
AT5G609301	P-loop containing nucleoside triphosphate hydrolases superfamily protein	1.04953e-172	0.274956	0.997	0.41	2.09905e-169	11
AT1G31770	AtABCG14	3.91623e-168	0.261987	0.988	0.39	7.83246e-165	11
AT4G272301	histone H2A 2	4.69361e-166	1.13211	0.988	0.381	9.38723e-163	11
AT3G182801	Bifunctional inhibitor/lipid-transfer protein/seed storage 2S albumin superfamily protein	2.67089e-162	0.499903	0.976	0.373	5.34178e-159	11
AT3G134351	transmembrane protein	1.72486e-157	0.326101	0.988	0.282	3.44973e-154	11
AT5G17160	aspartic/glutamic acid-rich protein	2.92888e-157	0.447101	0.985	0.355	5.85777e-154	11
AT2G065201	photosystem II subunit X	5.56011e-155	2.29219	1	0.863	1.11202e-151	11
AT4G11080	HMG (high mobility group) box protein	6.78397e-150	0.366782	0.966	0.344	1.35679e-146	11
AT4G335501	Bifunctional inhibitor/lipid-transfer protein/seed storage 2S albumin superfamily protein	1.41375e-149	1.02608	0.994	0.412	2.8275e-146	11
AT4G143421	Splicing factor 3B subunit 5/RDS3 complex subunit 10	8.31976e-149	0.804593	0.988	0.513	1.66395e-145	11
AT1G133001	AtNIGT1	3.83971e-147	0.266565	0.991	0.547	7.67941e-144	11
AT3G170201	Adenine nucleotide alpha hydrolases-like superfamily protein	2.00733e-146	1.31376	0.991	0.45	4.01466e-143	11
AT2G446201	MTACP1,MITOCHONDRIAL ACYL CARRIER PROTEIN 1	1.30418e-142	1.57343	0.988	0.418	2.60836e-139	11
AT5G596131	ATP synthase	1.43114e-142	2.38028	1	0.559	2.86227e-139	11
AT1G632201	Calcium-dependent lipid-binding (CaLB domain) family protein	2.32211e-142	0.667495	0.954	0.455	4.64423e-139	11
AT5G443802	FAD-binding Berberine family protein	1.388e-141	0.347021	0.991	0.329	2.77601e-138	11
AT3G463201	Histone superfamily protein	1.41755e-141	0.940165	0.945	0.31	2.83511e-138	11
AT5G219201	YGGT family protein	1.44195e-141	0.771542	0.985	0.458	2.88389e-138	11
AT1G15550	ATGA3OX1,ARABIDOPSIS THALIANA GIBBERELLIN 3 BETA-HYDROXYLASE 1,GA4,GA REQUIRING 4	8.5194e-141	0.295967	0.985	0.42	1.70388e-137	11
AT3G527902	peptidoglycan-binding LysM domain-containing protein	2.52669e-140	0.409292	0.976	0.347	5.05337e-137	11
AT3G153601	ATHM4,ATM4,ARABIDOPSIS THIOREDOXIN M-TYPE 4	1.08927e-139	1.47935	1	0.412	2.17854e-136	11
AT5G149101	Heavy metal transport/detoxification superfamily protein	5.98559e-138	2.12106	0.982	0.429	1.19712e-134	11
AT1G790751	other_RNA	2.35773e-137	0.827826	0.948	0.32	4.71547e-134	11
AT5G598501	Ribosomal protein S8 family protein	3.60201e-136	1.13559	0.982	0.421	7.20402e-133	11
AT2G468201	CURT1B,CURVATURE THYLAKOID 1B,PSAP,PTAC8,PLASTID TRANSCRIPTIONALLY ACTIVE 8,TMP14,THYLAKOID MEMBRANE PHOSPHOPROTEIN OF 14 KDA	5.06359e-135	7.68798	0.997	0.742	1.01272e-131	11
AT3G608201	N-terminal nucleophile aminohydrolases (Ntn hydrolases) superfamily protein	6.40436e-135	0.960914	0.957	0.327	1.28087e-131	11
AT4G293901	Ribosomal protein S30 family protein	1.24111e-134	2.05951	0.985	0.409	2.48222e-131	11
AT3G552801	RPL23A2,RIBOSOMAL PROTEIN L23A2	7.23631e-134	1.15927	0.979	0.473	1.44726e-130	11
AT2G252101	Ribosomal protein L39 family protein	8.19741e-134	1.08129	0.991	0.44	1.63948e-130	11
AT5G053701	Cytochrome b-c1 complex, subunit 8 protein	1.13743e-133	1.28862	0.979	0.385	2.27487e-130	11
AT3G527301	ubiquinol-cytochrome C reductase UQCRX/QCR9-like family protein	1.32199e-133	2.196	0.988	0.411	2.64398e-130	11
AT4G251301	MSRA4,methionine sulfoxide reductase A4	1.86433e-133	1.91335	0.985	0.359	3.72865e-130	11
AT4G319851	Ribosomal protein L39 family protein	1.01887e-132	0.565975	0.988	0.583	2.03775e-129	11
AT1G76040	calcium-dependent protein kinase 29	1.18142e-132	0.462855	0.067	0.437	2.36284e-129	11
AT5G038501	Nucleic acid-binding, OB-fold-like protein	2.04047e-132	1.12866	0.985	0.425	4.08093e-129	11
AT3G139201	RH4,TIF4A1	4.42021e-132	1.16825	0.994	0.532	8.84043e-129	11
AT1G106821	other_rna	3.07868e-131	0.557762	0.994	0.459	6.15735e-128	11
AT5G207201	ATCPN21,CHCPN10,CHLOROPLAST CHAPERONIN 10,CPN10,CHLOROPLAST CHAPERONIN 10,CPN21	9.1003e-131	1.50041	0.997	0.502	1.82006e-127	11
AT1G686601	Ribosomal protein L12/ ATP-dependent Clp protease adaptor protein ClpS family protein	1.25419e-128	1.23175	0.954	0.322	2.50838e-125	11
AT1G708901	MLP-like protein 43	9.94968e-128	1.03951	0.951	0.469	1.98994e-124	11
AT3G022301	ATRGP1,ARABIDOPSIS THALIANA REVERSIBLY GLYCOSYLATED POLYPEPTIDE 1	4.59216e-127	1.09126	0.96	0.567	9.18432e-124	11
AT1G747301	transmembrane protein, putative (DUF1118)	1.53749e-126	1.66135	0.973	0.393	3.07498e-123	11
AT1G731201	F-box/RNI superfamily protein	2.08042e-126	1.29007	0.96	0.583	4.16083e-123	11
AT5G070201	proline-rich family protein	5.61732e-126	1.38738	0.966	0.46	1.12346e-122	11
AT5G015901	TIC56,TRANSLOCON AT THE INNER ENVELOPE MEMBRANE OF CHLOROPLASTS 56	1.01724e-125	1.14565	0.939	0.4	2.03449e-122	11
AT1G143201	RPL10A,ribosomal protein L10 A,RPL10,ribosomal protein L10	2.89727e-125	2.32736	0.994	0.621	5.79453e-122	11
AT1G073201	EMB2784,EMBRYO DEFECTIVE 2784,PRPL4,plastid ribosomal protein L4	7.98378e-125	2.22768	0.973	0.547	1.59676e-121	11
AT1G305801	EngD-1	1.10426e-124	0.992615	0.976	0.576	2.20852e-121	11
AT3G115101	Ribosomal protein S11 family protein	1.22944e-124	1.61358	0.988	0.545	2.45889e-121	11
AT1G565801	plant/protein (Protein of unknown function, DUF538)	4.41565e-124	1.27022	0.979	0.52	8.83131e-121	11
AT3G166401	AtTCTP2	1.0274e-123	4.45358	0.976	0.666	2.0548e-120	11
AT4G400301	H3.3,histone 3.3	8.54485e-123	2.42324	0.976	0.461	1.70897e-119	11
AT3G516001	lipid transfer protein 5	1.36677e-122	2.5369	0.976	0.451	2.73354e-119	11
AT1G545801	acyl carrier protein 2	1.61302e-122	1.64722	0.994	0.503	3.22603e-119	11
AT1G025601	NCLPP1,NUCLEAR-ENCODED CLPP 1,NCLPP5,NUCLEAR CLPP 5	1.7998e-122	1.73517	0.976	0.597	3.59959e-119	11
AT5G016501	Tautomerase/MIF superfamily protein	3.1839e-122	0.992945	0.951	0.455	6.3678e-119	11
AT4G05190	kinesin 5	4.16371e-122	0.313056	0.921	0.428	8.32743e-119	11
AT4G341901	stress enhanced protein 1	1.38651e-121	3.62998	0.982	0.4	2.77302e-118	11
AT1G077701	ribosomal protein S15A	1.81941e-121	1.08111	0.991	0.583	3.63882e-118	11
AT1G783801	ATGSTU19,A. THALIANA GLUTATHIONE S-TRANSFERASE TAU 19,GST8,GLUTATHIONE TRANSFERASE 8	3.70703e-121	1.88217	0.982	0.476	7.41407e-118	11
AT3G085201	Ribosomal protein L41 family	6.54404e-121	1.77557	0.966	0.406	1.30881e-117	11
AT3G529601	Thioredoxin superfamily protein	6.86175e-121	1.18458	0.97	0.504	1.37235e-117	11
AT4G286601	photosystem II reaction center PSB28 protein	7.56027e-121	1.55131	0.963	0.493	1.51205e-117	11
AT5G508101	translocase inner membrane subunit 8	3.27591e-120	0.565883	0.936	0.435	6.55182e-117	11
AT5G453901	NCLPP4,NUCLEAR-ENCODED CLP PROTEASE P4	8.59339e-120	1.18415	0.979	0.613	1.71868e-116	11
AT4G181001	Ribosomal protein L32e	1.31638e-118	0.336582	0.979	0.443	2.63275e-115	11
AT1G044801	Ribosomal protein L14p/L23e family protein	3.81822e-118	1.9107	0.96	0.434	7.63644e-115	11
AT2G197301	Ribosomal L28e protein family	3.09938e-117	0.851198	0.966	0.47	6.19876e-114	11
AT5G356201	EIF(ISO)4E,EUKARYOTIC INITIATION FACTOR (ISO)4E,EIF4E2,EUKARYOTIC TRANSLATION INITATION FACTOR 4E2,LSP,eIFiso4E,eukaryotic translation Initiation Factor isoform 4E	5.18714e-117	0.886298	0.939	0.412	1.03743e-113	11
AT4G211051	cytochrome-c oxidase/ electron carrier	1.62438e-116	2.22937	0.966	0.537	3.24876e-113	11
AT5G183801	Ribosomal protein S5 domain 2-like superfamily protein	7.32461e-116	0.782413	0.976	0.553	1.46492e-112	11
AT1G73330	ATDR4,drought-repressed 4	8.27719e-116	0.535488	0.927	0.498	1.65544e-112	11
AT5G596901	Histone superfamily protein	3.48123e-115	1.13862	0.948	0.375	6.96247e-112	11
AT1G798501	CS17,PDE347,PIGMENT DEFECTIVE 347,PRPS17,PLASTID RIBOSOMAL SMALL SUBUNIT PROTEIN 17	9.82753e-115	0.505949	0.976	0.495	1.96551e-111	11
AT5G582501	YCF54	1.45408e-114	1.52789	0.951	0.468	2.90816e-111	11
AT3G44050	P-loop containing nucleoside triphosphate hydrolases superfamily protein	1.61608e-114	0.303136	0.933	0.378	3.23215e-111	11
AT1G560451	Ribosomal protein L41 family	9.33094e-114	0.58583	0.966	0.594	1.86619e-110	11
AT4G035201	Thioredoxin superfamily protein	1.37923e-113	3.14277	0.951	0.44	2.75846e-110	11
AT3G122601	LYR family of Fe/S cluster biogenesis protein	4.05221e-113	1.17262	0.945	0.518	8.10441e-110	11
AT5G117701	NADH-ubiquinone oxidoreductase 20 kDa subunit	6.69962e-113	1.48398	0.976	0.498	1.33992e-109	11
AT5G403701	AtGRXC2	1.56361e-111	0.993929	0.912	0.392	3.12722e-108	11
AT5G470301	ATPase, F1 complex, delta/epsilon subunit	2.3276e-111	1.44353	0.991	0.553	4.6552e-108	11
AT2G361601	Ribosomal protein S11 family protein	8.13976e-111	1.93261	0.957	0.368	1.62795e-107	11
AT5G547701	thiazole biosynthetic enzyme, chloroplast (ARA6) (THI1) (THI4)	4.82722e-110	3.67894	0.97	0.726	9.65444e-107	11
AT4G148801	ATCYS-3A,CYTACS1,OLD3,ONSET OF LEAF DEATH 3	5.2487e-110	1.04611	0.96	0.417	1.04974e-106	11
AT4G143201	API2,APICULATA 2,RPL36aB,RPL36a B	5.6276e-110	1.34769	0.954	0.513	1.12552e-106	11
AT3G093901	ATMT-1,ARABIDOPSIS THALIANA METALLOTHIONEIN-1,ATMT-K,ARABIDOPSIS THALIANA METALLOTHIONEIN-K	1.13693e-109	0.360765	0.963	0.569	2.27387e-106	11
AT3G542101	Ribosomal protein L17 family protein	1.35323e-109	3.31849	0.96	0.592	2.70646e-106	11
AT2G471701	Ras-related small GTP-binding family protein	6.65351e-109	2.55016	0.951	0.349	1.3307e-105	11
AT3G048401	Ribosomal protein S3Ae	3.20505e-108	1.41118	0.96	0.498	6.41011e-105	11
AT3G557501	Ribosomal protein L35Ae family protein	1.72793e-107	0.338371	0.945	0.532	3.45586e-104	11
AT4G351602	O-methyltransferase family protein	2.23787e-107	0.330559	0.924	0.573	4.47575e-104	11
AT4G302701	MERI-5,MERISTEM 5,MERI5B,meristem-5,SEN4,SENESCENCE 4	1.2946e-106	1.12417	0.93	0.559	2.5892e-103	11
AT3G538901	Ribosomal protein S21e	2.99207e-105	1.40437	0.96	0.469	5.98414e-102	11
AT1G674301	Ribosomal protein L22p/L17e family protein	3.09572e-105	0.947126	0.982	0.628	6.19143e-102	11
AT3G127801	phosphoglycerate kinase 1	3.22909e-105	5.55672	0.954	0.461	6.45818e-102	11
AT5G435801	Serine protease inhibitor, potato inhibitor I-type family protein	1.70233e-104	0.727349	0.994	0.646	3.40467e-101	11
AT5G237501	Remorin family protein	3.78221e-104	0.401125	0.915	0.388	7.56442e-101	11
AT2G332201	GRIM-19 protein	1.87721e-103	1.71568	0.905	0.359	3.75443e-100	11
AT1G139301	oleosin-B3-like protein	2.30609e-103	2.79195	0.948	0.585	4.61219e-100	11
AT5G535601	ATB5-A,ATCB5-E,ARABIDOPSIS CYTOCHROME B5 ISOFORM E,B5 #2	2.36599e-103	1.06322	0.942	0.503	4.73199e-100	11
AT3G222301	Ribosomal L27e protein family	5.02341e-103	1.47948	0.942	0.414	1.00468e-99	11
AT4G187301	ribosomal protein L16B	1.94641e-102	0.989563	0.936	0.415	3.89281e-99	11
AT2G166001	AtCYP19-1,CYP19,cyclophilin 19	6.42897e-102	0.978731	0.951	0.432	1.28579e-98	11
AT2G442301	hypothetical protein (DUF946)	3.01462e-101	0.272196	0.899	0.468	6.02923e-98	11
AT2G428401	protodermal factor 1	4.04045e-101	0.671609	0.921	0.36	8.0809e-98	11
AT1G429601	inner membrane localized protein	5.77682e-101	2.00113	0.936	0.483	1.15536e-97	11
AT1G756901	DnaJ/Hsp40 cysteine-rich domain superfamily protein	6.61178e-101	2.09257	0.945	0.485	1.32236e-97	11
AT3G620301	CYP20-3,cyclophilin 20-3	8.14563e-101	2.33643	0.963	0.613	1.62913e-97	11
AT1G662401	ATATX1	1.55116e-100	1.25066	0.945	0.438	3.10232e-97	11
AT1G356801	Ribosomal protein L21	2.6396e-100	3.45053	0.942	0.594	5.2792e-97	11
AT5G67590	NADH-ubiquinone oxidoreductase-like protein	1.70381e-99	1.45953	0.899	0.519	3.40763e-96	11
AT1G338101	zinc finger/BTB domain protein	6.20029e-99	1.03926	0.872	0.298	1.24006e-95	11
AT1G232901	Ribosomal protein L18e/L15 superfamily protein	7.24756e-99	1.34452	0.939	0.477	1.44951e-95	11
AT3G622501	ubiquitin 5	1.40301e-98	2.32139	0.966	0.632	2.80602e-95	11
AT5G134501	delta subunit of Mt ATP synthase	1.87865e-98	1.61744	0.948	0.461	3.75729e-95	11
AT2G277301	copper ion binding protein	6.84204e-98	1.74949	0.936	0.446	1.36841e-94	11
AT2G423101	ESSS subunit of NADH:ubiquinone oxidoreductase (complex I) protein	2.76074e-97	1.05239	0.899	0.345	5.52148e-94	11
AT2G394601	ATRPL23A,ARABIDOPSIS THALIANA RIBOSOMAL PROTEIN L23A,RPL23A1,RIBOSOMAL PROTEIN L23A1,RPL23A,RIBOSOMAL PROTEIN L23A	4.56087e-96	0.836693	0.948	0.533	9.12174e-93	11
AT1G036001	photosystem II family protein	1.16336e-95	4.54487	0.93	0.529	2.32672e-92	11
AT4G347001	AtCIB22	1.62878e-95	2.28088	0.957	0.61	3.25755e-92	11
AT2G364203	nucleolin-like protein	2.03305e-95	0.33435	0.973	0.548	4.06609e-92	11
AT3G595401	Ribosomal L38e protein family	2.24399e-95	1.17611	0.927	0.482	4.48798e-92	11
AT3G260601	ATPRX Q	4.65766e-95	2.82617	0.902	0.468	9.31532e-92	11
AT3G58720	RING/U-box superfamily protein	8.22544e-95	0.320313	0.14	0.316	1.64509e-91	11
AT5G080501	wiskott-aldrich syndrome family protein, putative (DUF1118)	8.87781e-95	1.16524	0.921	0.479	1.77556e-91	11
AT1G152701	Translation machinery associated TMA7	9.17847e-95	2.05664	0.927	0.448	1.83569e-91	11
AT1G431701	ARP1,ribosomal protein 1,RPL3A,emb2207,embryo defective 2207	1.25449e-93	0.825103	0.945	0.471	2.50898e-90	11
AT5G641401	ribosomal protein S28	3.42673e-93	3.80117	0.899	0.413	6.85346e-90	11
AT5G095101	Ribosomal protein S19 family protein	8.81774e-93	1.62276	0.909	0.406	1.76355e-89	11
AT1G120901	extensin-like protein	1.25873e-92	1.31227	0.957	0.523	2.51747e-89	11
AT2G326901	ATGRP23,GLYCINE-RICH PROTEIN 23	1.69363e-92	2.08675	0.93	0.553	3.38726e-89	11
AT1G340001	one-helix protein 2	1.36685e-91	3.07028	0.918	0.444	2.7337e-88	11
AT5G262901	TRAF-like family protein	1.15201e-90	0.275416	0.146	0.493	2.30403e-87	11
AT2G320601	Ribosomal protein L7Ae/L30e/S12e/Gadd45 family protein	2.90303e-90	1.27405	0.93	0.605	5.80607e-87	11
AT3G271601	Ribosomal protein S21 family protein	3.4741e-90	2.40095	0.924	0.47	6.9482e-87	11
AT5G276601	AtPARK13,Arabidopsis PARK13 homolog,PARK13	4.29104e-90	0.542282	0.918	0.484	8.58209e-87	11
AT4G148901	2Fe-2S ferredoxin-like superfamily protein	5.9816e-89	1.65994	0.884	0.378	1.19632e-85	11
AT1G445751	CP22,PSBS,PHOTOSYSTEM II SUBUNIT S	1.5306e-88	1.61049	0.945	0.626	3.0612e-85	11
AT3G020801	Ribosomal protein S19e family protein	2.3619e-88	2.10006	0.905	0.496	4.7238e-85	11
AT1G522201	CURT1C,CURVATURE THYLAKOID 1C	2.68575e-88	0.382762	0.902	0.531	5.3715e-85	11
AT2G02100	PDF2.2	3.18456e-87	1.46783	0.942	0.557	6.36912e-84	11
AT4G251001	ATFSD1,ARABIDOPSIS FE SUPEROXIDE DISMUTASE 1	3.72458e-87	1.43713	0.939	0.555	7.44916e-84	11
AT3G187401	Ribosomal protein L7Ae/L30e/S12e/Gadd45 family protein	2.24366e-86	0.971446	0.912	0.499	4.48732e-83	11
AT5G014101	ATPDX1,ATPDX1.3,ARABIDOPSIS THALIANA PYRIDOXINE BIOSYNTHESIS 1.3,PDX1,PDX1.3,PYRIDOXINE BIOSYNTHESIS 1.3	2.76351e-86	0.956686	0.905	0.446	5.52701e-83	11
AT5G432601	chaperone protein dnaJ-like protein	2.90653e-86	0.294501	0.829	0.369	5.81306e-83	11
AT5G656401	beta HLH protein 93	6.99806e-86	0.250294	0.93	0.421	1.39961e-82	11
AT1G044101	Lactate/malate dehydrogenase family protein	1.20083e-85	3.17455	0.948	0.521	2.40166e-82	11
AT4G378301	cytochrome c oxidase-like protein	7.36183e-85	3.65725	0.927	0.496	1.47237e-81	11
AT3G024801	Late embryogenesis abundant protein (LEA) family protein	3.14259e-84	1.37528	0.893	0.479	6.28518e-81	11
AT4G263201	arabinogalactan protein 13	3.2504e-84	0.492353	0.89	0.522	6.5008e-81	11
AT2G240901	Ribosomal protein L35	4.92861e-84	1.14495	0.924	0.561	9.85721e-81	11
AT5G021201	PDE335,PIGMENT DEFECTIVE 335	1.48832e-83	1.77984	0.902	0.46	2.97665e-80	11
AT5G223401	NF-kappa-B inhibitor-like protein	5.25401e-83	1.49561	0.872	0.487	1.0508e-79	11
AT1G742701	Ribosomal protein L35Ae family protein	1.6053e-82	1.15286	0.884	0.371	3.2106e-79	11
AT1G516501	ATP synthase epsilon chain	1.60896e-82	1.48413	0.902	0.523	3.21793e-79	11
AT2G371201	S1FA-like DNA-binding protein	1.87912e-82	0.420313	0.838	0.391	3.75823e-79	11
AT1G036801	ATHM1,thioredoxin M-type 1,ATM1,ARABIDOPSIS THIOREDOXIN M-TYPE 1,TRX-M1,THIOREDOXIN M-TYPE 1	2.43883e-82	2.14575	0.887	0.557	4.87765e-79	11
AT5G599701	Histone superfamily protein	2.44805e-82	1.14699	0.86	0.293	4.8961e-79	11
AT1G28100	hypothetical protein	1.03411e-81	4.57329	0.171	0.277	2.06822e-78	11
AT1G749701	TWN3	1.07129e-81	1.50097	0.89	0.513	2.14258e-78	11
AT2G277101	60S acidic ribosomal protein family	2.33241e-81	0.603741	0.918	0.51	4.66482e-78	11
AT2G225102	hydroxyproline-rich glycoprotein family protein	2.98171e-81	0.270884	0.869	0.422	5.96342e-78	11
AT1G483501	Ribosomal L18p/L5e family protein	3.14089e-81	3.00775	0.905	0.447	6.28178e-78	11
AT2G407652	transmembrane protein	1.95921e-80	1.01396	0.89	0.476	3.91841e-77	11
AT2G275101	ATFD3,ferredoxin 3	2.95462e-80	1.54258	0.893	0.487	5.90924e-77	11
AT3G074801	2Fe-2S ferredoxin-like superfamily protein	1.07481e-79	1.25819	0.872	0.511	2.14963e-76	11
AT5G104501	14-3-3lambda,14-3-3 PROTEIN G-BOX FACTOR14 LAMBDA,AFT1	4.53248e-79	1.99512	0.884	0.422	9.06496e-76	11
AT5G59520	AtZIP2	2.46911e-78	0.287681	0.854	0.424	4.93823e-75	11
AT3G055601	Ribosomal L22e protein family	3.11076e-78	1.14294	0.896	0.419	6.22153e-75	11
AT4G025301	chloroplast thylakoid lumen protein	4.98481e-78	1.49176	0.884	0.369	9.96963e-75	11
AT3G473701	Ribosomal protein S10p/S20e family protein	1.64647e-77	0.977662	0.863	0.417	3.29294e-74	11
AT3G111201	Ribosomal protein L41 family	2.92842e-77	1.4584	0.887	0.485	5.85684e-74	11
AT1G685901	Ribosomal protein PSRP-3/Ycf65	5.14095e-77	1.52312	0.878	0.47	1.02819e-73	11
AT3G441902	FAD/NAD(P)-binding oxidoreductase family protein	1.80535e-76	0.318491	0.808	0.273	3.61071e-73	11
AT5G073221	other_RNA	4.45284e-76	0.269093	0.817	0.325	8.90569e-73	11
AT1G185401	Ribosomal protein L6 family protein	1.03259e-74	1.69583	0.912	0.421	2.06519e-71	11
AT5G409501	ribosomal protein large subunit 27	2.1038e-74	1.1542	0.899	0.629	4.20759e-71	11
AT2G465051	succinate dehydrogenase subunit 4	3.37623e-74	0.649956	0.866	0.541	6.75245e-71	11
AT5G551601	ATSUMO2,SUM2,SMALL UBIQUITIN-LIKE MODIFIER 2,SUMO 2,SMALL UBIQUITIN-LIKE MODIFIER 2	6.25477e-74	0.527485	0.872	0.567	1.25095e-70	11
AT5G167101	dehydroascorbate reductase 1	2.03728e-72	1.06031	0.875	0.484	4.07456e-69	11
AT2G393901	Ribosomal L29 family protein	9.68436e-72	2.23155	0.872	0.38	1.93687e-68	11
AT5G156502	ATRGP2,REVERSIBLY GLYCOSYLATED POLYPEPTIDE 2	1.05745e-71	1.18344	0.899	0.449	2.11489e-68	11
AT2G209301	SNARE-like superfamily protein	2.13342e-71	0.389207	0.832	0.477	4.26684e-68	11
AT3G257701	allene oxide cyclase 2	3.9683e-71	0.465688	0.753	0.194	7.93659e-68	11
AT2G266701	ATHO1,ARABIDOPSIS THALIANA HEME OXYGENASE 1,GUN2,GENOMES UNCOUPLED 2,HO1,HEME OXYGENASE 1,HY1,HEME OXYGENASE 1,HY6,HEME OXYGENASE 6	9.03303e-71	1.10629	0.872	0.439	1.80661e-67	11
AT1G331401	Ribosomal protein L6 family	1.19428e-70	1.58742	0.896	0.482	2.38856e-67	11
AT4G293501	PRF2,PROFILIN 2,PRO2,PROFILIN 2	3.3963e-70	0.984551	0.909	0.59	6.7926e-67	11
AT4G267101	ATPase, V0 complex, subunit E	9.52086e-70	1.1406	0.857	0.501	1.90417e-66	11
AT2G353701	glycine decarboxylase complex H	1.87211e-69	1.90099	0.899	0.618	3.74423e-66	11
AT5G152001	Ribosomal protein S4	5.38842e-69	0.36077	0.902	0.623	1.07768e-65	11
AT3G450301	Ribosomal protein S10p/S20e family protein	1.21477e-68	1.27284	0.86	0.429	2.42953e-65	11
AT2G334501	Ribosomal L28 family	2.64065e-68	2.58543	0.869	0.521	5.28129e-65	11
AT1G761001	plastocyanin 1	3.41699e-68	1.7071	0.881	0.53	6.83399e-65	11
AT4G113202	AtCP2,CP2,cysteine protease 2	1.09116e-67	0.377196	0.204	0.482	2.18232e-64	11
AT2G446501	CPN10,CHLOROPLAST CHAPERONIN 10	1.26292e-67	2.33791	0.881	0.52	2.52585e-64	11
AT4G150001	Ribosomal L27e protein family	2.2801e-67	0.88615	0.89	0.56	4.5602e-64	11
AT4G399501	cytochrome P450, family 79, subfamily B, polypeptide 2	5.30878e-67	0.31918	0.86	0.426	1.06176e-63	11
AT3G607701	Ribosomal protein S13/S15	9.02588e-67	1.58159	0.863	0.451	1.80518e-63	11
AT3G031001	NADH:ubiquinone oxidoreductase, 17.2kDa subunit	1.92253e-66	1.434	0.857	0.498	3.84507e-63	11
AT2G015303	ZCE2,(Zusammen-CA)-enhanced 2	2.8552e-66	1.26331	0.915	0.421	5.71041e-63	11
AT5G456801	ATFKBP13,FK506 BINDING PROTEIN 13	2.96611e-66	1.82463	0.829	0.357	5.93221e-63	11
AT5G175601	BolA4,homolog of E.coli BolA 4	1.02545e-65	0.420533	0.226	0.358	2.05089e-62	11
AT4G300101	ATP-dependent RNA helicase	1.22297e-65	1.97471	0.878	0.484	2.44594e-62	11
AT5G086802	ATP synthase alpha/beta family protein	3.11935e-64	0.866476	0.835	0.314	6.23869e-61	11
AT4G203601	ATRAB8D,ATRABE1B,RAB GTPase homolog E1B	2.78222e-63	3.06124	0.881	0.66	5.56444e-60	11
AT4G090301	ATAGP10	4.88549e-62	0.459785	0.823	0.403	9.77097e-59	11
AT1G62420	DUF506 family protein (DUF506)	1.57983e-61	0.301748	0.933	0.428	3.15966e-58	11
AT1G088301	AtSOD1,superoxide dismutase 1,SOD1,superoxide dismutase 1	2.84628e-61	0.892425	0.869	0.44	5.69255e-58	11
AT5G237401	ribosomal protein S11-beta	6.45145e-61	1.6397	0.832	0.469	1.29029e-57	11
AT5G477001	60S acidic ribosomal protein family	7.17724e-61	1.29265	0.823	0.3	1.43545e-57	11
AT5G653601	H3.1,histone 3.1	1.62332e-60	1.78203	0.835	0.439	3.24665e-57	11
AT3G248301	Ribosomal protein L13 family protein	7.14537e-60	1.31051	0.881	0.567	1.42907e-56	11
AT4G001001	ATRPS13A,ribosomal protein S13A,PFL2,POINTED FIRST LEAF 2,RPS13	1.67447e-59	1.16151	0.851	0.58	3.34894e-56	11
AT3G233901	RPL36aA,RPL36a A	2.71514e-59	1.32958	0.86	0.55	5.43028e-56	11
AT4G18780	ATCESA8,CELLULOSE SYNTHASE 8,CESA8,CELLULOSE SYNTHASE 8,LEW2,LEAF WILTING 2	5.84157e-59	1.73777	0.247	0.291	1.16831e-55	11
AT1G053401	cysteine-rich TM module stress tolerance protein	8.03982e-59	0.556267	0.805	0.424	1.60796e-55	11
AT5G545401	Uncharacterized conserved protein (UCP012943)	1.03161e-58	0.295951	0.241	0.244	2.06322e-55	11
AT2G047001	ferredoxin thioredoxin reductase catalytic beta chain family protein	1.49991e-58	1.52346	0.817	0.408	2.99981e-55	11
AT1G732301	Nascent polypeptide-associated complex NAC	3.10263e-58	1.42965	0.848	0.442	6.20526e-55	11
AT4G110101	nucleoside diphosphate kinase 3	8.42916e-58	1.66231	0.817	0.512	1.68583e-54	11
AT1G151201	Ubiquinol-cytochrome C reductase hinge protein	1.74816e-57	2.52111	0.854	0.541	3.49631e-54	11
AT2G476901	NADH-ubiquinone oxidoreductase-like protein	1.6903e-56	0.848198	0.817	0.324	3.3806e-53	11
AT3G067301	TRX P,thioredoxin putative plastidic	9.83788e-56	0.254463	0.75	0.142	1.96758e-52	11
AT1G677851	hypothetical protein	1.45967e-55	1.20902	0.805	0.381	2.91933e-52	11
AT3G563401	Ribosomal protein S26e family protein	3.81037e-55	1.87266	0.826	0.482	7.62074e-52	11
AT2G477101	Adenine nucleotide alpha hydrolases-like superfamily protein	6.45952e-55	0.617542	0.198	0.389	1.2919e-51	11
AT4G30220	small nuclear ribonucleoprotein F	1.06251e-54	0.415478	0.253	0.397	2.12501e-51	11
AT2G32300	uclacyanin 1	1.1085e-54	0.26327	0.927	0.43	2.217e-51	11
AT2G230901	Uncharacterized protein family SERF	4.56135e-54	2.08813	0.817	0.437	9.12271e-51	11
AT1G547801	AtTLP18.3	5.20563e-54	4.33031	0.835	0.512	1.04113e-50	11
AT4G319101	PIZ,PIZZA	6.09727e-54	0.310122	0.82	0.318	1.21945e-50	11
AT4G399402	APK2,ADENOSINE-5'-PHOSPHOSULFATE (APS) KINASE 2	9.93422e-54	0.372808	0.93	0.436	1.98684e-50	11
AT3G554401	ATCTIMC,CYTOSOLIC TRIOSE PHOSPHATE ISOMERASE,CYTOTPI,CYTOSOLIC ISOFORM TRIOSE PHOSPHATE ISOMERASE	1.05769e-53	0.91314	0.851	0.503	2.11538e-50	11
AT4G217301	NA	1.54987e-53	2.19954	0.933	0.595	3.09974e-50	11
AT5G361201	YLMG3,atylmg3	8.76379e-53	0.349616	0.811	0.531	1.75276e-49	11
AT3G464902	2-oxoglutarate (2OG) and Fe(II)-dependent oxygenase superfamily protein	1.16968e-52	0.260369	0.854	0.483	2.33937e-49	11
AT3G042902	ATLTL1	1.4533e-52	1.50907	0.881	0.417	2.90661e-49	11
AT4G342651	hypothetical protein	1.17846e-51	0.537427	0.802	0.515	2.35693e-48	11
AT5G271201	NOP56-like pre RNA processing ribonucleoprotein	1.25082e-51	0.722579	0.799	0.293	2.50164e-48	11
AT2G330401	gamma subunit of Mt ATP synthase	3.32144e-51	0.877376	0.823	0.437	6.64288e-48	11
AT1G441702	ALDH4,aldehyde dehydrogenase 4	6.61144e-51	0.419261	0.918	0.544	1.32229e-47	11
AT3G027301	ATF1	2.41062e-50	1.17622	0.866	0.535	4.82125e-47	11
AT5G23010	IMS3,2-ISOPROPYLMALATE SYNTHASE 3	4.53599e-50	0.669314	0.793	0.415	9.07199e-47	11
AT4G299302	basic helix-loop-helix (bHLH) DNA-binding superfamily protein	2.24074e-49	0.350493	0.848	0.363	4.48149e-46	11
AT1G783701	ATGSTU20,glutathione S-transferase TAU 20	3.06679e-49	1.129	0.768	0.387	6.13359e-46	11
AT5G230501	acyl-activating enzyme 17	4.87654e-49	0.361092	0.232	0.367	9.75309e-46	11
AT1G526901	Late embryogenesis abundant protein (LEA) family protein	6.99714e-49	0.652504	0.787	0.369	1.39943e-45	11
AT5G475701	NADH dehydrogenase ubiquinone 1 beta subcomplex subunit	2.71776e-48	1.41972	0.814	0.482	5.43551e-45	11
AT5G277701	Ribosomal L22e protein family	6.82924e-48	1.64951	0.796	0.427	1.36585e-44	11
AT3G241401	basic helix-loop-helix (bHLH) DNA-binding superfamily protein	8.22215e-48	0.493715	0.976	0.533	1.64443e-44	11
AT5G095302	PRP10,proline-rich protein 10	1.70934e-47	0.679534	0.851	0.508	3.41868e-44	11
AT2G052201	Ribosomal S17 family protein	2.62142e-47	1.72252	0.814	0.401	5.24285e-44	11
AT5G593201	lipid transfer protein 3	3.87378e-47	0.340721	0.274	0.488	7.74757e-44	11
AT3G497802	ATPSK3 (FORMER SYMBOL),ATPSK4,phytosulfokine 4 precursor	7.77426e-46	1.19875	0.814	0.463	1.55485e-42	11
AT3G628701	Ribosomal protein L7Ae/L30e/S12e/Gadd45 family protein	9.73856e-45	2.81854	0.793	0.42	1.94771e-41	11
AT1G576601	Translation protein SH3-like family protein	2.03534e-44	0.950722	0.82	0.493	4.07069e-41	11
AT1G079301	GTP binding Elongation factor Tu family protein	1.97716e-43	1.83487	0.799	0.434	3.95432e-40	11
AT1G273501	Ribosome associated membrane protein RAMP4	3.5122e-42	0.661335	0.28	0.512	7.02439e-39	11
AT4G098001	S18 ribosomal protein	7.0727e-42	0.858585	0.787	0.496	1.41454e-38	11
AT5G676001	cysteine-rich TM module stress tolerance protein	7.24157e-42	0.420657	0.296	0.377	1.44831e-38	11
AT2G47500	P-loop nucleoside triphosphate hydrolases superfamily protein with CH (Calponin Homology) domain-containing protein	1.08126e-41	0.293884	0.832	0.495	2.16251e-38	11
AT1G561901	Phosphoglycerate kinase family protein	1.56939e-41	1.06753	0.82	0.586	3.13878e-38	11
AT4G324701	Cytochrome bd ubiquinol oxidase, 14kDa subunit	2.38974e-41	1.70832	0.787	0.43	4.77947e-38	11
AT4G222201	SufE/NifU family protein	1.15192e-40	0.929337	0.777	0.37	2.30385e-37	11
AT1G777101	AtCCP2	1.19513e-39	0.492759	0.78	0.354	2.39027e-36	11
AT5G428501	Thioredoxin superfamily protein	1.77047e-39	0.3836	0.927	0.555	3.54094e-36	11
AT1G329901	plastid ribosomal protein l11	7.92419e-39	1.56222	0.762	0.36	1.58484e-35	11
AT4G332202	ATPME44,A. THALIANA PECTIN METHYLESTERASE 44	1.93992e-38	0.408783	0.909	0.502	3.87984e-35	11
AT3G070103	Pectin lyase-like superfamily protein	2.60844e-38	0.828685	0.832	0.41	5.21688e-35	11
AT5G135101	Ribosomal protein L10 family protein	2.68785e-38	1.6472	0.768	0.478	5.3757e-35	11
AT5G469002	Bifunctional inhibitor/lipid-transfer protein/seed storage 2S albumin superfamily protein	2.52227e-37	0.474654	0.274	0.289	5.04455e-34	11
AT4G336401	costars family protein	3.21058e-37	0.951776	0.78	0.439	6.42116e-34	11
AT2G414201	proline-rich family protein	4.68919e-37	0.61463	0.765	0.465	9.37839e-34	11
AT2G239301	Putative small nuclear ribonucleoprotein G	6.25931e-37	0.261915	0.305	0.369	1.25186e-33	11
AT3G517201	WEB family protein (DUF827)	2.06585e-36	0.269499	0.732	0.319	4.13169e-33	11
AT5G153201	ATP synthase E chain	3.0564e-36	1.6713	0.741	0.369	6.1128e-33	11
AT2G215801	Ribosomal protein S25 family protein	4.94801e-36	1.37024	0.799	0.54	9.89602e-33	11
AT1G042471	Natural antisense transcript overlaps with AT1G04220	9.97397e-36	2.82999	0.29	0.472	1.99479e-32	11
AT2G036801	SKU6	2.19946e-35	1.86438	0.774	0.521	4.39892e-32	11
AT3G445901	60S acidic ribosomal protein family	4.63732e-35	0.429089	0.765	0.479	9.27465e-32	11
AT1G29520	AWPM-19-like family protein	5.32809e-35	0.322789	0.744	0.437	1.06562e-31	11
AT3G523001	ATP synthase D chain	6.29563e-35	1.00415	0.79	0.529	1.25913e-31	11
AT3G278301	RPL12,RIBOSOMAL PROTEIN L12	2.79883e-34	0.508758	0.784	0.524	5.59766e-31	11
AT3G123451	FKBP-type peptidyl-prolyl cis-trans isomerase	3.49073e-34	1.58426	0.78	0.459	6.98145e-31	11
AT4G008101	60S acidic ribosomal protein family	8.00796e-34	0.573094	0.759	0.419	1.60159e-30	11
AT1G228401	ATCYTC-A,CYTOCHROME C-A	1.5928e-33	0.820195	0.784	0.448	3.18559e-30	11
AT4G257401	RNA binding Plectin/S10 domain-containing protein	7.21503e-32	0.721505	0.753	0.452	1.44301e-28	11
AT2G314901	neuronal acetylcholine receptor subunit alpha-5	3.92224e-31	1.26459	0.75	0.448	7.84447e-28	11
AT2G218701	MALE GAMETOPHYTE DEFECTIVE 1	6.86921e-31	0.805661	0.79	0.496	1.37384e-27	11
AT3G086101	NADH dehydrogenase ubiquinone 1 alpha subcomplex subunit	3.20603e-30	1.1696	0.753	0.508	6.41205e-27	11
AT1G079401	GTP binding Elongation factor Tu family protein	3.42995e-30	0.696221	0.756	0.48	6.85989e-27	11
AT4G005851	transmembrane protein	3.44322e-29	0.941168	0.713	0.416	6.88645e-26	11
AT5G410401	ASFT,aliphatic suberin feruloyl-transferase,HHT,hydroxycinnamoyl- CoA:&omega	4.87714e-29	0.360271	0.771	0.41	9.75428e-26	11
AT5G423001	ubiquitin-like protein 5	1.63327e-28	2.08408	0.735	0.462	3.26654e-25	11
AT5G488101	ATB5-B,ATCB5-D,ARABIDOPSIS CYTOCHROME B5 ISOFORM D,B5 #3,CYTB5-B	1.41526e-27	1.26963	0.71	0.374	2.83052e-24	11
AT4G374101	cytochrome P450, family 81, subfamily F, polypeptide 4	5.57157e-27	0.535371	0.808	0.542	1.11431e-23	11
AT3G06050	ATPRXIIF,PEROXIREDOXIN IIF	1.21763e-26	0.508617	0.345	0.502	2.43527e-23	11
AT4G148001	20S proteasome beta subunit D2	2.48666e-26	0.374083	0.741	0.484	4.97332e-23	11
AT2G197501	Ribosomal protein S30 family protein	4.05005e-26	0.835716	0.713	0.367	8.10009e-23	11
AT2G043901	Ribosomal S17 family protein	4.59014e-26	1.33828	0.698	0.343	9.18029e-23	11
AT5G19530	S-adenosyl-L-methionine-dependent methyltransferases superfamily protein	2.24357e-25	0.394172	0.704	0.392	4.48714e-22	11
AT4G167201	Ribosomal protein L23/L15e family protein	3.66759e-25	1.73787	0.814	0.609	7.33519e-22	11
AT2G204901	nucleolar RNA-binding Nop10p family protein	1.02337e-24	0.480325	0.707	0.405	2.04675e-21	11
AT5G164001	ATF2	2.05815e-24	0.685438	0.716	0.435	4.11629e-21	11
AT5G210202	transmembrane protein	3.57141e-24	1.50277	0.738	0.483	7.14282e-21	11
AT1G659801	thioredoxin-dependent peroxidase 1	1.67952e-23	1.08057	0.71	0.419	3.35903e-20	11
AT3G154501	aluminum induced protein with YGL and LRDR motifs	3.59392e-23	0.963979	0.695	0.356	7.18783e-20	11
AT1G225201	MICOS complex subunit Mic10-like protein (DUF543)	9.3313e-23	0.516587	0.683	0.337	1.86626e-19	11
AT2G180502	histone H1-3	9.41934e-23	0.276642	0.701	0.324	1.88387e-19	11
AT5G478901	NADH-ubiquinone oxidoreductase B8 subunit	2.15553e-21	1.42075	0.707	0.388	4.31106e-18	11
AT2G475901	photolyase/blue-light receptor 2	1.38031e-20	0.654523	0.351	0.428	2.76061e-17	11
AT2G249401	AtMAPR2,membrane-associated progesterone binding protein 2	3.75779e-20	2.48831	0.704	0.43	7.51559e-17	11
AT1G532401	Lactate/malate dehydrogenase family protein	4.04097e-20	1.12088	0.649	0.342	8.08193e-17	11
AT3G631601	outer envelope membrane protein	1.40041e-19	0.272342	0.707	0.46	2.80081e-16	11
AT3G119301	Adenine nucleotide alpha hydrolases-like superfamily protein	6.78674e-19	0.460517	0.323	0.261	1.35735e-15	11
AT3G464301	ATP synthase	1.25244e-18	0.929588	0.707	0.445	2.50488e-15	11
AT3G614203	BSD domain (BTF2-like transcription factors, Synapse-associated proteins and DOS2-like proteins)	1.29778e-18	1.2012	0.457	0.609	2.59555e-15	11
AT3G478331	SDH7A,succinate dehydrogenase 7A	1.58482e-18	0.969511	0.686	0.357	3.16964e-15	11
AT5G526501	RNA binding Plectin/S10 domain-containing protein	1.92403e-18	0.938844	0.686	0.447	3.84807e-15	11
AT1G042701	cytosolic ribosomal protein S15	1.0203e-17	0.948404	0.701	0.47	2.0406e-14	11
AT4G169801	arabinogalactan-protein family	3.84152e-17	2.98383	0.72	0.47	7.68305e-14	11
AT5G047501	F1F0-ATPase inhibitor protein	4.1249e-17	1.39965	0.707	0.558	8.24981e-14	11
AT5G529601	tRNA dimethylallyltransferase	5.72344e-17	0.545404	0.738	0.508	1.14469e-13	11
AT5G439401	ADH2,ALCOHOL DEHYDROGENASE 2,ATGSNOR1,GSNOR,S-NITROSOGLUTATHIONE REDUCTASE,PAR2,PARAQUAT RESISTANT 2	1.01566e-15	0.632411	0.393	0.519	2.03131e-12	11
AT4G387401	rotamase CYP 1	2.64871e-15	1.49681	0.735	0.595	5.29741e-12	11
AT4G280601	Cytochrome c oxidase, subunit Vib family protein	4.81027e-15	1.15473	0.674	0.426	9.62053e-12	11
AT1G331201	Ribosomal protein L6 family	4.83971e-15	0.886871	0.683	0.472	9.67942e-12	11
AT2G012501	Ribosomal protein L30/L7 family protein	6.19551e-15	2.93407	0.716	0.619	1.2391e-11	11
AT3G627901	NADH-ubiquinone oxidoreductase-like protein	6.87128e-15	0.790528	0.671	0.406	1.37426e-11	11
AT1G720201	TonB-dependent heme receptor A	7.82063e-15	1.12844	0.637	0.402	1.56413e-11	11
AT5G457751	Ribosomal L5P family protein	1.29236e-14	0.726468	0.686	0.571	2.58473e-11	11
AT2G372701	ATRPS5B,ribosomal protein 5B	3.24775e-14	1.23189	0.726	0.552	6.4955e-11	11
AT3G098201	ATADK1	5.39577e-14	0.58029	0.387	0.429	1.07915e-10	11
AT3G145703	ATGSL04,glucan synthase-like 4,GSL4,glucan synthase-like 4,atgsl4,gsl04	5.6986e-14	0.266661	0.71	0.483	1.13972e-10	11
AT1G491401	NADH dehydrogenase ubiquinone 1 beta subcomplex subunit 10-B-like protein (Complex I subunit NDUFS6)	1.22406e-13	0.736767	0.405	0.343	2.44812e-10	11
AT3G057301	defensin-like protein	4.40643e-13	0.416757	0.363	0.466	8.81287e-10	11
AT2G382701	ATGRX2,GLUTAREDOXIN 2,AtGRXS16,glutaredoxin 16	9.70858e-13	0.594993	0.649	0.448	1.94172e-09	11
AT2G465401	fiber	1.62281e-12	0.983056	0.692	0.518	3.24562e-09	11
AT3G534301	Ribosomal protein L11 family protein	2.18341e-12	0.592473	0.683	0.456	4.36681e-09	11
AT1G578601	Translation protein SH3-like family protein	2.2371e-12	1.11162	0.381	0.438	4.47419e-09	11
AT5G584201	Ribosomal protein S4 (RPS4A) family protein	3.69833e-12	1.02992	0.668	0.446	7.39665e-09	11
AT1G279701	nuclear transport factor 2B	4.2957e-12	0.77952	0.692	0.525	8.59139e-09	11
AT5G644001	CHCH domain protein	8.54738e-12	1.05987	0.692	0.482	1.70948e-08	11
AT2G212901	30S ribosomal protein S31	1.16996e-11	0.711046	0.384	0.506	2.33992e-08	11
AT2G025101	NADH dehydrogenase (ubiquinone)s	1.45886e-11	1.00188	0.369	0.407	2.91772e-08	11
AT5G377801	ACAM-1,TCH1,TOUCH 1	4.15418e-11	0.645892	0.646	0.42	8.30836e-08	11
AT4G026201	vacuolar ATPase subunit F family protein	1.10084e-10	1.35704	0.665	0.506	2.20168e-07	11
AT3G518201	UbiA prenyltransferase family protein	2.67766e-10	0.968785	0.68	0.509	5.35531e-07	11
AT3G448901	ribosomal protein L9	5.91314e-10	1.73866	0.631	0.433	1.18263e-06	11
AT1G274501	ATAPT1,ARABIDOPSIS THALIANA ADENINE PHOSPHORIBOSYLTRANSFERASE 1	1.76325e-09	0.671558	0.399	0.408	3.52649e-06	11
AT1G084801	succinate dehydrogenase subunit	2.08494e-09	0.967729	0.424	0.488	4.16987e-06	11
AT3G618701	plant/protein	2.67303e-09	0.560226	0.649	0.416	5.34606e-06	11
AT2G30424	Homeodomain-like superfamily protein	3.15454e-09	0.267643	0.695	0.435	6.30908e-06	11
AT5G134401	Ubiquinol-cytochrome C reductase iron-sulfur subunit	3.75338e-09	0.84798	0.384	0.249	7.50677e-06	11
AT4G217502	Homeobox-leucine zipper family protein / lipid-binding START domain-containing protein	5.86212e-09	0.273747	0.723	0.491	1.17242e-05	11
AT5G536501	ABC transporter A family protein	8.98511e-09	0.515633	0.652	0.425	1.79702e-05	11
AT1G435601	Aty2,thioredoxin Y2	9.16116e-09	0.587443	0.439	0.479	1.83223e-05	11
AT4G166802	P-loop containing nucleoside triphosphate hydrolases superfamily protein	2.70332e-08	0.392536	0.692	0.424	5.40663e-05	11
AT3G624001	cytochrome C oxidase subunit	4.59211e-08	1.36575	0.659	0.563	9.18421e-05	11
AT5G287501	Bacterial sec-independent translocation protein mttA/Hcf106	1.29852e-07	0.462057	0.652	0.418	0.000259705	11
AT5G121401	ATCYS1,cystatin-1	2.26298e-07	0.936364	0.637	0.534	0.000452597	11
AT3G538701	Ribosomal protein S3 family protein	5.40311e-07	0.858889	0.454	0.463	0.00108062	11
AT3G146001	Ribosomal protein L18ae/LX family protein	1.35415e-06	1.07117	0.457	0.572	0.00270831	11
AT3G489301	Nucleic acid-binding, OB-fold-like protein	2.7118e-06	1.30188	0.631	0.545	0.00542359	11
AT3G050201	ACP,ACYL CARRIER PROTEIN	3.93628e-06	0.564537	0.613	0.422	0.00787256	11
AT2G333701	Ribosomal protein L14p/L23e family protein	4.37461e-06	0.693096	0.405	0.344	0.00874922	11
AT4G103001	RmlC-like cupins superfamily protein	7.06139e-06	0.979553	0.439	0.354	0.0141228	11
AT3G153532	ATMT3	8.95981e-06	0.809023	0.564	0.347	0.0179196	11
AT1G704901	Ras-related small GTP-binding family protein	9.1802e-06	0.830665	0.646	0.546	0.0183604	11
AT1G180801	Transducin/WD40 repeat-like superfamily protein	1.90297e-05	1.0969	0.616	0.457	0.0380594	11
AT4G164501	NADH-ubiquinone oxidoreductase	3.11805e-05	0.511767	0.47	0.507	0.0623611	11
AT1G227801	PFL1,POINTED FIRST LEAVES 1,RPS18A,40S RIBOSOMAL PROTEIN S18	5.10565e-05	0.342141	0.649	0.529	0.102113	11
AT5G238201	ML3,MD2-related lipid recognition 3	5.49081e-05	0.878679	0.64	0.471	0.109816	11
AT3G564901	HINT1,HISTIDINE TRIAD NUCLEOTIDE-BINDING 1	6.87611e-05	0.472854	0.463	0.359	0.137522	11
AT5G243141	PDE225,PIGMENT DEFECTIVE 225,TAC7	0.000115328	1.43766	0.613	0.583	0.230656	11
AT4G176001	Chlorophyll A-B binding family protein	0.00014638	0.807222	0.479	0.416	0.29276	11
AT4G008601	monopolar spindle protein (DUF1138)	0.000150038	1.47135	0.631	0.482	0.300076	11
AT5G468901	Bifunctional inhibitor/lipid-transfer protein/seed storage 2S albumin superfamily protein	0.000174572	0.471562	0.415	0.376	0.349145	11
AT4G223101	Uncharacterized protein family (UPF0041)	0.000272573	0.561434	0.518	0.296	0.545146	11
AT5G150901	ATVDAC3,ARABIDOPSIS THALIANA VOLTAGE DEPENDENT ANION CHANNEL 3,AtVDAC-3	0.000369452	1.03675	0.588	0.409	0.738904	11
AT3G476501	DnaJ/Hsp40 cysteine-rich domain superfamily protein	0.00053246	0.976141	0.61	0.367	1	11
AT1G719501	Proteinase inhibitor, propeptide	0.000548552	0.577685	0.619	0.417	1	11
AT3G109201	ATMSD1,ARABIDOPSIS MANGANESE SUPEROXIDE DISMUTASE 1,AtSOD1,superoxide dismutase 1,MEE33,MATERNAL EFFECT EMBRYO ARREST 33	0.000585583	2.35477	0.573	0.445	1	11
AT1G647501	ATDSS1(I),deletion of SUV3 suppressor 1(I),DSS1(I),deletion of SUV3 suppressor 1(I)	0.000768686	0.782028	0.543	0.561	1	11
AT4G280251	hypothetical protein	0.000799201	0.298798	0.491	0.523	1	11
AT2G463901	succinate dehydrogenase subunit	0.000811584	0.982412	0.53	0.4	1	11
AT1G144501	NADH dehydrogenase (ubiquinone)s	0.000857184	1.77654	0.595	0.471	1	11
AT5G080601	furry	0.00113171	1.18882	0.591	0.473	1	11
AT3G625302	ARM repeat superfamily protein	0.0017059	0.313711	0.494	0.494	1	11
AT1G540102	GLL23,GDSL-like lipase 23	0.00171995	0.290665	0.518	0.576	1	11
AT3G539801	Bifunctional inhibitor/lipid-transfer protein/seed storage 2S albumin superfamily protein	0.00215255	0.65701	0.57	0.394	1	11
AT3G031501	hypothetical protein	0.00342379	1.64835	0.613	0.519	1	11
AT2G210451	HAC1,High arsenic content 1	0.00402891	0.79844	0.485	0.519	1	11
AT5G528401	NADH-ubiquinone oxidoreductase-like protein	0.00530973	1.35633	0.488	0.432	1	11
AT3G521501	RNA-binding (RRM/RBD/RNP motifs) family protein	0.00637979	1.7163	0.579	0.388	1	11
AT1G221401	zinc finger CCCH domain protein	0.00657296	0.610822	0.515	0.257	1	11
AT1G340301	Ribosomal protein S13/S18 family	0.00675972	0.852844	0.491	0.534	1	11
AT1G195701	ATDHAR1,DHAR5,DEHYDROASCORBATE REDUCTASE 5	0.00949524	0.656398	0.503	0.488	1	11
AT5G37247	hypothetical protein	1.30845e-130	0.718123	0.794	0.324	2.61689e-127	12
AT4G332701	AtCDC20.1	8.67124e-130	3.23024	0.822	0.259	1.73425e-126	12
AT4G332601	AtCDC20.2	3.52784e-116	2.34034	0.825	0.434	7.05568e-113	12
AT1G72250	Di-glucose binding protein with Kinesin motor domain-containing protein	3.09519e-97	1.05846	0.803	0.465	6.19038e-94	12
AT4G110801	HMG (high mobility group) box protein	7.63395e-96	1.43183	0.791	0.349	1.52679e-92	12
AT3G28155	hypothetical protein	6.86443e-93	0.267938	0.669	0.152	1.37289e-89	12
AT1G76310	CYCLIN B2	7.87899e-93	1.10065	0.816	0.607	1.5758e-89	12
AT1G49870	myosin-2 heavy chain-like protein	2.31087e-91	0.418506	0.672	0.143	4.62174e-88	12
AT1G16630	transmembrane protein	1.55932e-90	0.901046	0.772	0.447	3.11864e-87	12
AT1G02730	ATCSLD5,cellulose synthase-like D5,SOS6,SALT OVERLY SENSITIVE 6	1.36295e-87	0.828642	0.738	0.303	2.72589e-84	12
AT3G46616	hypothetical protein	1.11147e-86	0.676419	0.816	0.603	2.22293e-83	12
AT4G051901	kinesin 5	2.32352e-82	1.82905	0.784	0.432	4.64704e-79	12
AT3G440501	P-loop containing nucleoside triphosphate hydrolases superfamily protein	1.29029e-81	1.1345	0.772	0.382	2.58059e-78	12
AT3G46617	hypothetical protein	3.27654e-74	1.18333	0.747	0.472	6.55308e-71	12
AT1G75920	GDSL-like Lipase/Acylhydrolase superfamily protein	7.72696e-72	0.513314	0.678	0.322	1.54539e-68	12
AT5G55250	AtIAMT1	2.57756e-60	0.436416	0.762	0.542	5.15511e-57	12
AT5G609302	P-loop containing nucleoside triphosphate hydrolases superfamily protein	5.19858e-57	0.796985	0.75	0.417	1.03972e-53	12
AT3G238901	ATTOPII	6.40841e-55	1.29363	0.731	0.425	1.28168e-51	12
AT2G286201	P-loop containing nucleoside triphosphate hydrolases superfamily protein	1.28164e-54	1.1037	0.709	0.386	2.56328e-51	12
AT4G238001	HMG (high mobility group) box protein	1.99844e-52	3.76527	0.722	0.399	3.99689e-49	12
AT1G046802	Pectin lyase-like superfamily protein	1.50794e-49	0.561614	0.75	0.49	3.01588e-46	12
AT5G656851	UDP-Glycosyltransferase superfamily protein	5.9187e-48	1.06195	0.766	0.561	1.18374e-44	12
AT4G361201	filament-like protein (DUF869)	8.20049e-41	0.484014	0.653	0.319	1.6401e-37	12
AT5G47500	Pectin lyase-like superfamily protein	3.96579e-39	2.6727	0.697	0.476	7.93157e-36	12
AT2G07680	ATMRP11,multidrug resistance-associated protein 11,AtABCC13,MRP11,multidrug resistance-associated protein 11	1.57315e-36	0.32017	0.684	0.46	3.1463e-33	12
AT3G447302	ATKP1,ARABIDOPSIS KINESIN-LIKE PROTEIN 1,AtKIN14h	1.82341e-36	0.574809	0.647	0.366	3.64681e-33	12
AT1G344601	CYC3,CYCLIN 3	2.75306e-36	0.340969	0.703	0.423	5.50612e-33	12
AT3G190501	phragmoplast orienting kinesin 2	5.60162e-36	1.4178	0.647	0.325	1.12032e-32	12
AT4G38062	basic helix loop helix (bHLH) DNA-binding superfamily protein	3.01741e-35	0.61165	0.578	0.197	6.03481e-32	12
AT5G171601	aspartic/glutamic acid-rich protein	4.00732e-34	0.730115	0.656	0.363	8.01464e-31	12
AT1G336601	NA	4.45583e-33	2.20738	0.675	0.391	8.91166e-30	12
AT4G23750	TMO3,TARGET OF MONOPTEROS 3	4.15449e-27	0.262364	0.338	0.563	8.30897e-24	12
AT3G03130	lisH domain-like protein	6.40777e-15	0.502609	0.591	0.42	1.28155e-11	12
AT3G61118	other_RNA	2.9259e-09	0.252465	0.444	0.072	5.85179e-06	12
AT1G51405	myosin-like protein	3.89982e-06	0.564632	0.547	0.438	0.00779964	12
AT3G59765	other_rna	1.54995e-05	1.74374	0.469	0.255	0.0309991	12
AT3G517202	WEB family protein (DUF827)	0.000731271	0.649043	0.462	0.326	1	12
AT4G14330	P-loop containing nucleoside triphosphate hydrolases superfamily protein	0.00212326	0.547357	0.356	0.206	1	12
AT4G16620	nodulin MtN21 /EamA-like transporter family protein	4.65432e-192	0.275135	1	0.515	9.30865e-189	13
AT4G37390	Auxin-responsive GH3 family protein	1.12328e-149	1.27616	0.973	0.272	2.24656e-146	13
AT3G190502	phragmoplast orienting kinesin 2	7.92943e-149	0.327357	1	0.318	1.58589e-145	13
AT3G114301	ATGPAT5,GLYCEROL-3-PHOSPHATE sn-2-ACYLTRANSFERASE 5	1.04803e-142	0.422021	1	0.537	2.09605e-139	13
AT2G475001	P-loop nucleoside triphosphate hydrolases superfamily protein with CH (Calponin Homology) domain-containing protein	6.05051e-130	0.372488	0.997	0.492	1.2101e-126	13
AT5G02600	NPCC6,nuclear-enriched phloem companion cell gene 6	5.43621e-129	0.444337	0.997	0.425	1.08724e-125	13
AT3G129773	NAC (No Apical Meristem) domain transcriptional regulator superfamily protein	6.07569e-129	0.378279	1	0.433	1.21514e-125	13
AT3G622701	BOR2,REQUIRES HIGH BORON 2	3.78472e-128	0.499827	1	0.491	7.56945e-125	13
AT4G00780	TRAF-like family protein	2.79897e-127	0.312575	0.936	0.348	5.59795e-124	13
AT3G257702	allene oxide cyclase 2	5.08672e-127	0.882397	0.946	0.19	1.01734e-123	13
AT4G237501	TMO3,TARGET OF MONOPTEROS 3	1.81056e-125	0.26973	0.993	0.548	3.62112e-122	13
AT1G266301	ATELF5A-2,EUKARYOTIC ELONGATION FACTOR 5A-2,ELF5A-2,EUKARYOTIC ELONGATION FACTOR 5A-2	1.36242e-124	2.46866	0.97	0.572	2.72484e-121	13
AT4G328801	ATHB-8,homeobox gene 8,ATHB8	6.08775e-123	0.416414	0.993	0.55	1.21755e-119	13
AT5G016502	Tautomerase/MIF superfamily protein	3.59105e-122	1.85587	0.96	0.456	7.18209e-119	13
AT2G252102	Ribosomal protein L39 family protein	1.16683e-121	1.37702	0.983	0.442	2.33366e-118	13
AT3G529602	Thioredoxin superfamily protein	8.99816e-121	4.0108	0.963	0.505	1.79963e-117	13
AT3G116901	hypothetical protein	1.81735e-117	0.388479	0.997	0.455	3.63469e-114	13
AT2G180503	histone H1-3	6.04088e-116	0.714341	0.953	0.319	1.20818e-112	13
AT5G195301	S-adenosyl-L-methionine-dependent methyltransferases superfamily protein	7.93105e-116	0.266371	0.966	0.386	1.58621e-112	13
AT5G219202	YGGT family protein	1.86162e-115	1.57431	0.953	0.46	3.72325e-112	13
AT5G547702	thiazole biosynthetic enzyme, chloroplast (ARA6) (THI1) (THI4)	1.51422e-109	3.07615	0.973	0.726	3.02844e-106	13
AT1G688502	Peroxidase superfamily protein	1.5162e-109	0.317035	0.987	0.5	3.03241e-106	13
AT5G356301	ATGSL1,GLUTAMINE SYNTHETASE LIKE 1,GLN2,GLUTAMINE SYNTHETASE 2	6.36387e-108	1.49919	0.977	0.647	1.27277e-104	13
AT3G109202	ATMSD1,ARABIDOPSIS MANGANESE SUPEROXIDE DISMUTASE 1,AtSOD1,superoxide dismutase 1,MEE33,MATERNAL EFFECT EMBRYO ARREST 33	1.80287e-107	2.52845	0.956	0.436	3.60575e-104	13
AT5G029601	Ribosomal protein S12/S23 family protein	2.73894e-106	2.92118	0.956	0.586	5.47788e-103	13
AT3G181701	Glycosyltransferase family 61 protein	5.20296e-105	0.293689	0.997	0.502	1.04059e-101	13
AT4G181002	Ribosomal protein L32e	5.82444e-103	2.08109	0.95	0.445	1.16489e-99	13
AT1G109601	ATFD1,ferredoxin 1	7.35544e-103	0.738866	0.956	0.59	1.47109e-99	13
AT1G565802	plant/protein (Protein of unknown function, DUF538)	1.99167e-102	2.9656	0.953	0.522	3.98334e-99	13
AT1G077702	ribosomal protein S15A	1.65866e-101	4.03551	0.963	0.585	3.31731e-98	13
AT1G317101	Copper amine oxidase family protein	6.32224e-101	0.871299	0.993	0.398	1.26445e-97	13
AT5G609303	P-loop containing nucleoside triphosphate hydrolases superfamily protein	2.33326e-100	0.271988	0.977	0.412	4.66651e-97	13
AT1G355151	MYB8	2.78296e-99	0.344893	0.973	0.407	5.56593e-96	13
AT1G143202	RPL10A,ribosomal protein L10 A,RPL10,ribosomal protein L10	3.50761e-98	1.56145	0.94	0.623	7.01522e-95	13
AT5G598502	Ribosomal protein S8 family protein	3.23725e-97	1.43054	0.919	0.424	6.47449e-94	13
AT4G110802	HMG (high mobility group) box protein	4.4231e-97	0.308038	0.916	0.347	8.8462e-94	13
AT1G780003	SEL1,SELENATE RESISTANT 1	4.38499e-96	0.265616	1	0.437	8.76998e-93	13
AT4G20140	Leucine-rich repeat transmembrane protein kinase	1.80946e-92	1.17645	0.916	0.267	3.61893e-89	13
AT1G215001	hypothetical protein	4.13192e-92	1.66376	0.956	0.697	8.26385e-89	13
AT1G336002	Leucine-rich repeat (LRR) family protein	3.64115e-90	0.46832	0.93	0.389	7.28229e-87	13
AT1G516502	ATP synthase epsilon chain	1.76928e-88	4.2166	0.903	0.524	3.53856e-85	13
AT5G542301	AtMYB49,myb domain protein 49	2.5636e-88	0.279247	0.091	0.439	5.12719e-85	13
AT2G344801	Ribosomal protein L18ae/LX family protein	4.90385e-87	0.559277	0.923	0.447	9.80771e-84	13
AT3G470701	thylakoid soluble phosphoprotein	2.12285e-86	0.381933	0.919	0.505	4.24569e-83	13
AT3G527903	peptidoglycan-binding LysM domain-containing protein	1.08254e-85	0.488014	0.899	0.35	2.16509e-82	13
AT3G066801	Ribosomal L29e protein family	1.64131e-85	1.7386	0.903	0.492	3.28263e-82	13
AT1G079302	GTP binding Elongation factor Tu family protein	2.38989e-81	1.35125	0.899	0.433	4.77977e-78	13
AT4G234202	NAD(P)-binding Rossmann-fold superfamily protein	4.69128e-81	0.266487	0.926	0.538	9.38255e-78	13
AT2G371202	S1FA-like DNA-binding protein	1.49499e-80	0.289538	0.872	0.391	2.98997e-77	13
AT1G139302	oleosin-B3-like protein	2.4924e-80	0.290933	0.916	0.586	4.98479e-77	13
AT5G596132	ATP synthase	3.43128e-80	1.03171	0.903	0.562	6.86257e-77	13
AT4G338651	Ribosomal protein S14p/S29e family protein	3.80448e-80	2.52994	0.916	0.516	7.60895e-77	13
AT3G086102	NADH dehydrogenase ubiquinone 1 alpha subcomplex subunit	7.60256e-79	2.01545	0.886	0.505	1.52051e-75	13
AT3G564902	HINT1,HISTIDINE TRIAD NUCLEOTIDE-BINDING 1	1.09454e-78	0.772452	0.866	0.349	2.18907e-75	13
AT5G038502	Nucleic acid-binding, OB-fold-like protein	1.60327e-78	1.40828	0.903	0.428	3.20654e-75	13
AT3G258202	ATTPS-CIN,terpene synthase-like sequence-1,8-cineole,TPS23	3.07486e-78	1.0918	0.188	0.478	6.14972e-75	13
AT5G230201	MAM-L,METHYLTHIOALKYMALATE SYNTHASE-LIKE,MAM3	1.62947e-77	0.340006	0.852	0.288	3.25894e-74	13
AT3G119401	AML1,ARABIDOPSIS MINUTE-LIKE 1,ATRPS5A,ribosomal protein 5A	3.41342e-77	0.827389	0.883	0.473	6.82684e-74	13
AT2G435101	ATTI1,trypsin inhibitor protein 1	4.24967e-77	0.404558	0.188	0.499	8.49934e-74	13
AT2G25510	transmembrane protein	9.72907e-77	0.369065	0.171	0.49	1.94581e-73	13
AT4G251002	ATFSD1,ARABIDOPSIS FE SUPEROXIDE DISMUTASE 1	1.26089e-76	2.74998	0.903	0.557	2.52177e-73	13
AT4G351603	O-methyltransferase family protein	1.44483e-76	0.399463	0.185	0.591	2.88966e-73	13
AT4G247701	ATRBP31,ARABIDOPSIS THALIANA RNA BINDING PROTEIN,APPROXIMATELY 31 KD,ATRBP33,CP31	3.3885e-76	2.61726	0.893	0.458	6.777e-73	13
AT5G183802	Ribosomal protein S5 domain 2-like superfamily protein	1.58775e-75	0.756394	0.896	0.556	3.1755e-72	13
AT2G277201	60S acidic ribosomal protein family	2.76719e-75	2.19742	0.889	0.466	5.53438e-72	13
AT1G317701	AtABCG14	2.9299e-75	0.275778	0.883	0.394	5.85979e-72	13
AT3G308752	NA	9.88932e-75	0.347409	0.185	0.524	1.97786e-71	13
AT4G280602	Cytochrome c oxidase, subunit Vib family protein	1.14646e-74	1.78458	0.879	0.422	2.29292e-71	13
AT4G090302	ATAGP10	1.20598e-74	0.962706	0.869	0.403	2.41195e-71	13
AT5G159701	stress-responsive protein (KIN2) / stress-induced protein (KIN2) / cold-responsive protein (COR6.6) / cold-regulated protein (COR6.6)	1.60925e-74	1.62355	0.903	0.615	3.21851e-71	13
AT4G082901	nodulin MtN21 /EamA-like transporter family protein	1.4714e-73	0.449374	0.95	0.457	2.9428e-70	13
AT1G290701	Ribosomal protein L34	1.83529e-73	1.32335	0.896	0.616	3.67059e-70	13
AT5G06670	P-loop containing nucleoside triphosphate hydrolases superfamily protein	4.67753e-73	4.32547	0.191	0.433	9.35507e-70	13
AT1G532402	Lactate/malate dehydrogenase family protein	4.72857e-73	1.69298	0.879	0.337	9.45714e-70	13
AT1G015801	ATFRO2,FERRIC REDUCTION OXIDASE 2,FRD1,FERRIC CHELATE REDUCTASE DEFECTIVE 1	1.53183e-72	5.34897	0.161	0.502	3.06367e-69	13
AT1G310501	basic helix-loop-helix (bHLH) DNA-binding superfamily protein	5.93247e-72	0.265875	0.896	0.28	1.18649e-68	13
AT5G207202	ATCPN21,CHCPN10,CHLOROPLAST CHAPERONIN 10,CPN10,CHLOROPLAST CHAPERONIN 10,CPN21	1.3154e-71	2.22879	0.906	0.505	2.63079e-68	13
AT4G211052	cytochrome-c oxidase/ electron carrier	1.91719e-71	2.50055	0.869	0.54	3.83437e-68	13
AT5G432602	chaperone protein dnaJ-like protein	2.18195e-71	0.406573	0.826	0.371	4.36389e-68	13
AT5G120502	rho GTPase-activating protein	1.25294e-70	0.250141	0.983	0.566	2.50588e-67	13
AT5G186901	ATAGP25,ARABIDOPSIS THALIANA ARABINOGALACTAN PROTEINS 25	1.56028e-70	0.401933	0.195	0.472	3.12056e-67	13
AT4G201501	excitatory amino acid transporter	1.05911e-69	6.21566	0.869	0.576	2.11822e-66	13
AT2G452203	AtPME17,PME17,pectin methylesterase 17	3.40855e-69	0.274692	0.195	0.497	6.8171e-66	13
AT2G338301	AtDRM2,DRM2,dormancy associated gene 2	5.47348e-69	0.345193	0.185	0.337	1.0947e-65	13
AT3G116301	Thioredoxin superfamily protein	6.16721e-68	2.51849	0.872	0.458	1.23344e-64	13
AT1G120902	extensin-like protein	8.24545e-68	4.21562	0.893	0.526	1.64909e-64	13
AT1G662402	ATATX1	9.22678e-68	1.40505	0.852	0.441	1.84536e-64	13
AT3G127802	phosphoglycerate kinase 1	1.6569e-67	0.685412	0.896	0.464	3.3138e-64	13
AT4G378302	cytochrome c oxidase-like protein	4.56883e-67	1.73358	0.872	0.498	9.13766e-64	13
AT1G685902	Ribosomal protein PSRP-3/Ycf65	6.22446e-67	1.89983	0.876	0.471	1.24489e-63	13
AT1G306401	Protein kinase family protein	6.50689e-67	0.266095	0.161	0.522	1.30138e-63	13
AT1G046803	Pectin lyase-like superfamily protein	2.25824e-66	1.38759	0.909	0.487	4.51648e-63	13
AT3G048402	Ribosomal protein S3Ae	2.67703e-65	2.37034	0.866	0.502	5.35405e-62	13
AT3G093902	ATMT-1,ARABIDOPSIS THALIANA METALLOTHIONEIN-1,ATMT-K,ARABIDOPSIS THALIANA METALLOTHIONEIN-K	1.44538e-64	4.92812	0.859	0.572	2.89076e-61	13
AT2G340701	TRICHOME BIREFRINGENCE-LIKE 37	6.95067e-64	0.330131	0.923	0.492	1.39013e-60	13
AT3G441903	FAD/NAD(P)-binding oxidoreductase family protein	1.52763e-63	0.533504	0.215	0.288	3.05526e-60	13
AT1G227802	PFL1,POINTED FIRST LEAVES 1,RPS18A,40S RIBOSOMAL PROTEIN S18	2.40902e-63	1.62426	0.906	0.523	4.81805e-60	13
AT4G293502	PRF2,PROFILIN 2,PRO2,PROFILIN 2	4.71318e-63	1.07134	0.876	0.592	9.42635e-60	13
AT3G020802	Ribosomal protein S19e family protein	6.79245e-63	1.7608	0.849	0.498	1.35849e-59	13
AT3G523002	ATP synthase D chain	1.7662e-62	1.83949	0.866	0.528	3.53241e-59	13
AT2G166002	AtCYP19-1,CYP19,cyclophilin 19	8.22174e-62	1.98959	0.856	0.435	1.64435e-58	13
AT2G240902	Ribosomal protein L35	1.0307e-61	4.23303	0.869	0.564	2.0614e-58	13
AT5G080602	furry	3.62872e-61	1.64062	0.862	0.467	7.25745e-58	13
AT4G143202	API2,APICULATA 2,RPL36aB,RPL36a B	3.64084e-61	3.74793	0.862	0.517	7.28169e-58	13
AT1G679001	Phototropic-responsive NPH3 family protein	1.88882e-60	1.02773	0.987	0.625	3.77765e-57	13
AT3G447303	ATKP1,ARABIDOPSIS KINESIN-LIKE PROTEIN 1,AtKIN14h	2.04356e-60	0.344294	0.893	0.361	4.08712e-57	13
AT1G152702	Translation machinery associated TMA7	6.29716e-59	2.18383	0.846	0.451	1.25943e-55	13
AT3G278302	RPL12,RIBOSOMAL PROTEIN L12	3.61919e-58	2.2084	0.859	0.523	7.23838e-55	13
AT3G271602	Ribosomal protein S21 family protein	4.74246e-58	1.92263	0.866	0.473	9.48493e-55	13
AT3G610602	AtPP2-A13,phloem protein 2-A13	4.85714e-58	0.428687	0.997	0.612	9.71428e-55	13
AT4G379301	SHMT1,SERINE HYDROXYMETHYLTRANSFERASE 1,STM,SERINE TRANSHYDROXYMETHYLTRANSFERASE	9.37209e-58	0.969039	0.883	0.584	1.87442e-54	13
AT4G093201	nucleoside diphosphate kinase	1.02205e-57	2.43387	0.849	0.429	2.0441e-54	13
AT3G122602	LYR family of Fe/S cluster biogenesis protein	2.38879e-57	1.46539	0.872	0.521	4.77758e-54	13
AT3G549001	ATGRXCP,GLUTAREDOXIN	2.64074e-57	1.60917	0.846	0.445	5.28148e-54	13
AT5G111101	ATSPS2F,sucrose phosphate synthase 2F,KNS2,KAONASHI 2,SPS1,SUCROSE PHOSPHATE SYNTHASE 1,SPSA2,sucrose-phosphate synthase A2	3.0794e-57	0.500133	0.232	0.459	6.1588e-54	13
AT1G632202	Calcium-dependent lipid-binding (CaLB domain) family protein	4.33455e-57	0.431098	0.235	0.473	8.6691e-54	13
AT1G777102	AtCCP2	1.28127e-55	0.952665	0.832	0.354	2.56255e-52	13
AT1G036002	photosystem II family protein	2.08139e-55	0.813047	0.862	0.531	4.16278e-52	13
AT3G449702	Cytochrome P450 superfamily protein	4.47742e-55	0.270908	0.252	0.515	8.95484e-52	13
AT1G340302	Ribosomal protein S13/S18 family	5.00057e-55	1.40161	0.883	0.525	1.00011e-51	13
AT4G319401	cytochrome P450, family 82, subfamily C, polypeptide 4	8.24129e-55	0.441583	0.218	0.39	1.64826e-51	13
AT4G178101	C2H2 and C2HC zinc fingers superfamily protein	1.60007e-54	0.296944	0.826	0.324	3.20013e-51	13
AT3G620302	CYP20-3,cyclophilin 20-3	2.54742e-54	1.65831	0.852	0.616	5.09483e-51	13
AT3G473702	Ribosomal protein S10p/S20e family protein	1.5575e-53	1.75216	0.812	0.419	3.11499e-50	13
AT1G762001	NADH dehydrogenase ubiquinone 1 beta subcomplex subunit	1.85721e-53	0.754274	0.822	0.507	3.71442e-50	13
AT4G035202	Thioredoxin superfamily protein	2.7483e-53	1.32673	0.832	0.444	5.49661e-50	13
AT5G149102	Heavy metal transport/detoxification superfamily protein	4.32442e-53	2.08115	0.832	0.434	8.64883e-50	13
AT3G628702	Ribosomal protein L7Ae/L30e/S12e/Gadd45 family protein	4.52568e-53	2.37025	0.829	0.42	9.05135e-50	13
AT3G607702	Ribosomal protein S13/S15	5.56147e-53	1.75743	0.836	0.452	1.11229e-49	13
AT2G160052	MD-2-related lipid recognition domain-containing protein	8.11401e-53	0.693979	0.235	0.458	1.6228e-49	13
AT2G30860	ATGSTF7,ATGSTF9,glutathione S-transferase PHI 9,GLUTTR	2.30828e-52	12.3617	0.829	0.606	4.61656e-49	13
AT3G111202	Ribosomal protein L41 family	2.44134e-52	1.33104	0.842	0.487	4.88268e-49	13
AT3G180001	NMT1,N-METHYLTRANSFERASE 1,PEAMT	1.42909e-51	0.34107	0.802	0.369	2.85818e-48	13
AT5G481103	Terpenoid cyclases/Protein prenyltransferases superfamily protein	1.69949e-51	0.337939	0.302	0.596	3.39898e-48	13
AT5G164002	ATF2	1.98381e-51	0.929105	0.819	0.434	3.96762e-48	13
AT1G185402	Ribosomal protein L6 family protein	2.49796e-51	2.45376	0.822	0.424	4.99592e-48	13
AT4G135751	hypothetical protein	2.66111e-51	0.272584	0.235	0.547	5.32223e-48	13
AT3G108601	Cytochrome b-c1 complex, subunit 8 protein	1.65955e-50	2.74536	0.832	0.522	3.31909e-47	13
AT3G153602	ATHM4,ATM4,ARABIDOPSIS THIOREDOXIN M-TYPE 4	9.17657e-50	4.02515	0.815	0.418	1.83531e-46	13
AT4G143422	Splicing factor 3B subunit 5/RDS3 complex subunit 10	1.78611e-49	1.04719	0.829	0.518	3.57222e-46	13
AT4G347002	AtCIB22	1.89822e-49	2.96472	0.839	0.613	3.79644e-46	13
AT3G557502	Ribosomal protein L35Ae family protein	2.65122e-49	0.724095	0.819	0.536	5.30244e-46	13
AT5G021202	PDE335,PIGMENT DEFECTIVE 335	3.4336e-49	3.74576	0.812	0.463	6.86721e-46	13
AT3G54600	Class I glutamine amidotransferase-like superfamily protein	4.49312e-49	0.292905	0.174	0.29	8.98625e-46	13
AT3G560201	Ribosomal protein L41 family	1.64228e-48	1.18538	0.849	0.5	3.28457e-45	13
AT3G534302	Ribosomal protein L11 family protein	2.06741e-48	2.07052	0.802	0.453	4.13482e-45	13
AT5G435802	Serine protease inhibitor, potato inhibitor I-type family protein	3.58581e-48	5.09647	0.846	0.65	7.17163e-45	13
AT2G353702	glycine decarboxylase complex H	7.38902e-48	1.06348	0.846	0.62	1.4778e-44	13
AT3G234302	ATPHO1,ARABIDOPSIS PHOSPHATE 1	1.0175e-47	1.60438	0.272	0.42	2.03501e-44	13
AT3G491201	ATPCB,ARABIDOPSIS THALIANA PEROXIDASE CB,ATPERX34,PERX34,PEROXIDASE 34,PRX34,PEROXIDASE 34	1.96214e-47	0.531441	0.819	0.574	3.92428e-44	13
AT3G554402	ATCTIMC,CYTOSOLIC TRIOSE PHOSPHATE ISOMERASE,CYTOTPI,CYTOSOLIC ISOFORM TRIOSE PHOSPHATE ISOMERASE	2.59828e-47	1.61335	0.826	0.504	5.19656e-44	13
AT3G260602	ATPRX Q	4.50451e-47	2.97932	0.795	0.472	9.00903e-44	13
AT1G448002	UMAMIT18,Usually multiple acids move in and out Transporters 18	1.85838e-46	0.684384	0.802	0.594	3.71675e-43	13
AT3G563402	Ribosomal protein S26e family protein	1.88678e-46	1.82278	0.799	0.484	3.77357e-43	13
AT5G146902	transmembrane protein	1.89799e-46	0.452041	0.805	0.5	3.79598e-43	13
[truncated: 653 more rows]

## Sheet: Seed_1.25d
Table S2. Table of cluster markers and cell type annotation of individual tissue datasets
Gene	Desc	p_val	avg_log2FC	pct.1	pct.2	p_val_adj	cluster
AT1G67090	ribulose bisphosphate carboxylase small chain 1A	0	0.482704	0.837	0.798	0	0
AT3G41768	rRNA	0	0.373831	1	1	0	0
AT5G38410	Ribulose bisphosphate carboxylase (small chain) family protein	6.48742e-185	0.462962	0.666	0.652	1.4454e-180	0
AT4G34620	small subunit ribosomal protein 16	7.58161e-151	0.482031	0.622	0.64	1.68918e-146	0
AT1G01320	Tetratricopeptide repeat (TPR)-like superfamily protein	2.44127e-146	0.62009	0.513	0.497	5.43914e-142	0
AT3G53460	chloroplast RNA-binding protein 29	4.07604e-89	0.484351	0.532	0.567	9.08141e-85	0
AT5G38420	Ribulose bisphosphate carboxylase (small chain) family protein	1.2612e-61	0.503507	0.443	0.456	2.80995e-57	0
AT1G55490	Cpn60beta1,chaperonin-60beta1,LEN1,LESION INITIATION 1	1.74763e-42	0.504685	0.428	0.468	3.89373e-38	0
AT3G27850	ribosomal protein L12-C	5.34398e-42	0.489749	0.43	0.462	1.19064e-37	0
AT4G29060	elongation factor Ts family protein	7.96687e-42	0.50865	0.426	0.461	1.77502e-37	0
AT3G56910	plastid-specific 50S ribosomal protein 5	5.66427e-40	0.489633	0.431	0.472	1.262e-35	0
AT1G62390	CLMP1,CLUMPED CHLOROPLASTS 1	8.37271e-38	0.257398	0.168	0.253	1.86544e-33	0
AT4G24770	ATRBP31,ARABIDOPSIS THALIANA RNA BINDING PROTEIN,APPROXIMATELY 31 KD,ATRBP33,CP31	5.10092e-37	0.495839	0.42	0.462	1.13649e-32	0
AT4G35450	AFT,AKR2A	1.9604e-34	0.265507	0.171	0.254	4.36777e-30	0
AT3G46740	MAR1,MODIFIER OF ARG1 1	1.41462e-33	0.262717	0.124	0.186	3.15178e-29	0
AT1G33040	nascent polypeptide-associated complex subunit alpha-like protein 5	3.88674e-33	0.251521	0.117	0.176	8.65967e-29	0
AT5G42270	FTSH5	1.00786e-31	0.256045	0.104	0.157	2.24551e-27	0
AT4G25130	MSRA4,methionine sulfoxide reductase A4	5.75283e-31	0.256868	0.097	0.147	1.28173e-26	0
AT5G45390	NCLPP4,NUCLEAR-ENCODED CLP PROTEASE P4	7.54036e-31	0.258431	0.139	0.204	1.67999e-26	0
AT5G16620	ATTIC40,translocon at the inner envelope membrane of chloroplasts 40,PDE120,pigment defective embryo 120	1.17482e-30	0.257379	0.101	0.153	2.61749e-26	0
AT5G01650	Tautomerase/MIF superfamily protein	2.47564e-30	0.268261	0.116	0.172	5.51573e-26	0
AT3G16290	AAA-type ATPase family protein	6.00798e-30	0.265809	0.121	0.179	1.33858e-25	0
AT1G71260	WHY2,WHIRLY 2	1.61021e-29	0.255782	0.088	0.134	3.58754e-25	0
AT5G49030	tRNA synthetase class I (I, L, M and V) family protein	1.97798e-29	0.267285	0.091	0.138	4.40695e-25	0
AT5G13630	ABAR,ABA-BINDING PROTEIN,CCH1,CCH,CONDITIONAL CHLORINA,CHLH,H SUBUNIT OF MG-CHELATASE	2.44423e-29	0.252739	0.127	0.186	5.44575e-25	0
AT3G09860	actin T1-like protein	3.97736e-29	0.283726	0.125	0.184	8.86156e-25	0
AT1G32200	phospholipid/glycerol acyltransferase family protein	6.24575e-28	0.267447	0.108	0.159	1.39155e-23	0
AT3G63410	E37,IEP37,INNER ENVELOPE PROTEIN 37,VTE3,VITAMIN E DEFECTIVE 3	1.79172e-27	0.295274	0.148	0.214	3.99195e-23	0
AT4G30950	FADC,FATTY ACID DESATURASE C,SFD4,STEAROYL DESATURASE DEFICIENCY 4	2.34622e-27	0.270492	0.111	0.163	5.22739e-23	0
AT4G09730	RH39	2.72412e-27	0.270887	0.107	0.157	6.06933e-23	0
AT3G62530	ARM repeat superfamily protein	8.19138e-27	0.254621	0.226	0.326	1.82504e-22	0
AT3G04340	FtsH extracellular protease family	8.54931e-27	0.288988	0.162	0.233	1.90479e-22	0
AT1G56200	embryo defective 1303	2.61161e-26	0.274168	0.112	0.163	5.81867e-22	0
AT1G79560	EMB1047,EMBRYO DEFECTIVE 1047,EMB156,EMBRYO DEFECTIVE 156,EMB36,EMBRYO DEFECTIVE 36	3.22919e-26	0.297806	0.137	0.198	7.19463e-22	0
AT1G33810	zinc finger/BTB domain protein	9.02573e-26	0.295747	0.109	0.159	2.01093e-21	0
AT3G53560	Tetratricopeptide repeat (TPR)-like superfamily protein	2.40192e-25	0.290332	0.116	0.168	5.35148e-21	0
AT1G72040	AtdNK	3.45028e-25	0.268606	0.084	0.125	7.68723e-21	0
AT3G49470	nascent polypeptide-associated complex subunit alpha-like protein 2	9.49735e-25	0.2746	0.106	0.153	2.11601e-20	0
AT2G28190	AtSOD2,CZSOD2,COPPER/ZINC SUPEROXIDE DISMUTASE 2,SOD2,superoxide dismutase 2	2.20822e-23	0.306634	0.197	0.279	4.9199e-19	0
AT3G14110	Tetratricopeptide repeat (TPR)-like superfamily protein	2.45326e-23	0.257334	0.09	0.132	5.46587e-19	0
AT4G39960	DJA5,DNA J protein A5	2.77688e-23	0.256945	0.082	0.12	6.18689e-19	0
AT1G80480	plastid transcriptionally active 17	3.22433e-23	0.291898	0.097	0.14	7.1838e-19	0
AT3G26570	ORF02	3.7082e-23	0.255698	0.071	0.106	8.26186e-19	0
AT5G60600	CLB4,CHLOROPLAST BIOGENESIS 4,CSB3,CONSTITUTIVE SUBTILISIN 3,GCPE,ISPG	3.8906e-23	0.258662	0.087	0.127	8.66826e-19	0
AT5G46420	16S rRNA processing protein RimM family	4.44411e-23	0.298876	0.131	0.185	9.90149e-19	0
AT5G23040	CPP1,CHAPERONE-LIKE PROTEIN OF POR1	6.83862e-23	0.264984	0.091	0.132	1.52364e-18	0
AT3G48730	glutamate-1-semialdehyde 2,1-aminomutase 2	2.70901e-22	0.310712	0.121	0.172	6.03568e-18	0
AT4G17040	HON5,happy on norflurazon 5	6.25841e-22	0.289672	0.092	0.132	1.39437e-17	0
AT4G04640	ATPase, F1 complex, gamma subunit protein	6.30805e-22	0.296453	0.114	0.162	1.40543e-17	0
AT5G58250	YCF54	6.56933e-22	0.287675	0.133	0.187	1.46365e-17	0
AT2G47590	photolyase/blue-light receptor 2	1.09167e-21	0.294163	0.112	0.159	2.43225e-17	0
AT2G28800	63 kDa inner membrane family protein	1.20604e-21	0.251262	0.078	0.113	2.68705e-17	0
AT5G54770	thiazole biosynthetic enzyme, chloroplast (ARA6) (THI1) (THI4)	3.25162e-21	0.265401	0.155	0.215	7.2446e-17	0
AT2G39730	rubisco activase	4.02495e-21	0.264025	0.091	0.13	8.96758e-17	0
AT2G39670	Radical SAM superfamily protein	4.43278e-21	0.257693	0.083	0.12	9.87624e-17	0
AT1G31330	photosystem I subunit F	5.32062e-21	0.275474	0.106	0.149	1.18543e-16	0
AT5G53860	EMB64,EMBRYO DEFECTIVE 64	6.20328e-21	0.252581	0.08	0.115	1.38209e-16	0
AT1G02280	ATTOC33,PPI1,PLASTID PROTEIN IMPORT 1	1.02036e-20	0.277235	0.111	0.156	2.27336e-16	0
AT1G03475	ATCPO-I,HEMF1	1.02103e-20	0.319346	0.136	0.19	2.27486e-16	0
AT1G08640	Chloroplast J-like domain 1	1.32179e-20	0.287285	0.105	0.149	2.94495e-16	0
AT2G21385	hypothetical protein	1.36323e-20	0.258817	0.078	0.113	3.03728e-16	0
AT4G24750	Rhodanese/Cell cycle control phosphatase superfamily protein	4.71701e-20	0.292733	0.106	0.149	1.05095e-15	0
AT3G20230	Ribosomal L18p/L5e family protein	5.24892e-20	0.305392	0.095	0.135	1.16946e-15	0
AT2G24060	AtIF3-2,Initiation factor 3-2,AtINFC-2	6.83708e-20	0.297593	0.108	0.152	1.5233e-15	0
AT4G39460	SAMT1,SAM TRANSPORTER1	8.4097e-20	0.26918	0.082	0.117	1.87368e-15	0
AT5G01590	TIC56,TRANSLOCON AT THE INNER ENVELOPE MEMBRANE OF CHLOROPLASTS 56	8.64893e-20	0.316539	0.102	0.143	1.92698e-15	0
AT5G64580	AAA-type ATPase family protein	8.80727e-20	0.269685	0.079	0.113	1.96226e-15	0
AT5G03940	54CP,54 CHLOROPLAST PROTEIN,FFC,FIFTY-FOUR CHLOROPLAST HOMOLOGUE,SRP54CP,SIGNAL RECOGNITION PARTICLE 54 KDA SUBUNIT CHLOROPLAST PROTEIN	1.45695e-19	0.282618	0.095	0.134	3.24607e-15	0
AT1G78080	AtWIND1,WIND1,wound induced dedifferentiation 1	1.71513e-19	0.272206	0.176	0.241	3.82131e-15	0
AT5G17710	Co-chaperone GrpE family protein	1.85924e-19	0.329052	0.129	0.18	4.1424e-15	0
AT1G69740	Aldolase superfamily protein	2.22145e-19	0.301633	0.1	0.14	4.9494e-15	0
AT2G06520	photosystem II subunit X	3.60272e-19	0.29426	0.18	0.248	8.02687e-15	0
AT4G34290	SWIB/MDM2 domain superfamily protein	5.75705e-19	0.27927	0.079	0.113	1.28267e-14	0
AT1G01170	ozone-responsive stress-like protein (DUF1138)	7.61945e-19	0.260011	0.078	0.111	1.69761e-14	0
AT2G30570	photosystem II reaction center W	9.2202e-19	0.299324	0.122	0.169	2.05426e-14	0
AT3G11170	AtFAD7,FADD,FATTY ACID DESATURASE D	9.6835e-19	0.254511	0.071	0.103	2.15748e-14	0
AT5G52520	PRORS1,PROLYL-TRNA SYNTHETASE 1	1.03606e-18	0.254638	0.07	0.1	2.30835e-14	0
AT2G24020	Putative BCR, YbaB family COG0718	1.03821e-18	0.312335	0.117	0.163	2.31313e-14	0
AT1G60950	2Fe-2S ferredoxin-like superfamily protein	1.22564e-18	0.518399	0.332	0.362	2.73073e-14	0
AT3G18680	Amino acid kinase family protein	1.77842e-18	0.283089	0.088	0.124	3.96233e-14	0
AT4G09040	RNA-binding (RRM/RBD/RNP motifs) family protein	2.33087e-18	0.321227	0.109	0.152	5.19319e-14	0
AT1G50900	LTD,LHCP translocation defect	2.65342e-18	0.277235	0.09	0.127	5.91183e-14	0
AT2G32650	RmlC-like cupins superfamily protein	3.13095e-18	0.27353	0.083	0.117	6.97575e-14	0
AT3G48110	EDD	3.49865e-18	0.297364	0.088	0.123	7.795e-14	0
AT2G28000	CH-CPN60A,CHLOROPLAST CHAPERONIN 60ALPHA,Cpn60alpha1,chaperonin-60alpha1,SLP,SCHLEPPERLESS	3.91561e-18	0.406392	0.433	0.507	8.72398e-14	0
AT1G66670	NCLPP3	5.37868e-18	0.283543	0.079	0.112	1.19837e-13	0
AT5G24314	PDE225,PIGMENT DEFECTIVE 225,TAC7	5.72795e-18	0.319	0.11	0.152	1.27619e-13	0
AT5G11480	EngB-2	6.46317e-18	0.286119	0.074	0.105	1.43999e-13	0
AT2G40490	Uroporphyrinogen decarboxylase	1.02673e-17	0.291975	0.081	0.114	2.28756e-13	0
AT1G63680	ALBINO OR PALE-GREEN 13	1.50971e-17	0.316586	0.093	0.13	3.36364e-13	0
AT3G01370	ATCFM2,Arabidopsis thaliana CRM family member 2	1.5255e-17	0.291093	0.077	0.109	3.39882e-13	0
AT2G46820	CURT1B,CURVATURE THYLAKOID 1B,PSAP,PTAC8,PLASTID TRANSCRIPTIONALLY ACTIVE 8,TMP14,THYLAKOID MEMBRANE PHOSPHOPROTEIN OF 14 KDA	2.80547e-17	0.325449	0.101	0.14	6.2506e-13	0
AT2G29180	transmembrane protein	4.4577e-17	0.307409	0.086	0.119	9.93175e-13	0
AT3G12930	Lojap-related protein	6.04369e-17	0.287146	0.079	0.11	1.34653e-12	0
AT5G64570	ATBXL4,ARABIDOPSIS THALIANA BETA-D-XYLOSIDASE 4	7.3767e-17	0.253539	0.073	0.102	1.64353e-12	0
AT4G36390	Methylthiotransferase	7.53503e-17	0.31333	0.074	0.104	1.6788e-12	0
AT5G13650	elongation factor family protein	7.99128e-17	0.330614	0.161	0.22	1.78046e-12	0
AT1G15820	CP24	8.32269e-17	0.259614	0.101	0.138	1.8543e-12	0
AT5G20720	ATCPN21,CHCPN10,CHLOROPLAST CHAPERONIN 10,CPN10,CHLOROPLAST CHAPERONIN 10,CPN21	8.91711e-17	0.409653	0.418	0.486	1.98673e-12	0
AT3G23790	AMP-dependent synthetase and ligase family protein	9.27225e-17	0.30936	0.135	0.184	2.06586e-12	0
AT5G13510	Ribosomal protein L10 family protein	1.07169e-16	0.338214	0.137	0.187	2.38772e-12	0
AT2G31890	RAP	1.26262e-16	0.327083	0.099	0.136	2.81312e-12	0
AT5G46580	pentatricopeptide (PPR) repeat-containing protein	1.45667e-16	0.304726	0.079	0.111	3.24547e-12	0
AT2G04030	Chaperone protein htpG family protein	1.82526e-16	0.385015	0.448	0.528	4.06667e-12	0
AT5G51110	Transcriptional coactivator/pterin dehydratase	2.10639e-16	0.27287	0.076	0.106	4.69304e-12	0
AT5G20130	sulfate adenylyltransferase subunit	2.14662e-16	0.296483	0.072	0.102	4.78266e-12	0
AT2G17240	arginine/serine-rich-like splicing factor	2.19774e-16	0.332448	0.165	0.225	4.89656e-12	0
AT1G17220	Translation initiation factor 2, small GTP-binding protein	4.30627e-16	0.331197	0.127	0.173	9.59437e-12	0
AT4G10340	light harvesting complex of photosystem II 5	6.69503e-16	0.289923	0.108	0.147	1.49165e-11	0
AT5G66570	MSP-1,MANGANESE-STABILIZING PROTEIN 1,OE33,OXYGEN EVOLVING COMPLEX 33 KILODALTON PROTEIN,OEE1,33 KDA OXYGEN EVOLVING POLYPEPTIDE 1,OEE33,OXYGEN EVOLVING ENHANCER PROTEIN 33,PSBO-1,PS II OXYGEN-EVOLVING COMPLEX 1	8.6403e-16	0.297633	0.11	0.149	1.92506e-11	0
AT1G79850	CS17,PDE347,PIGMENT DEFECTIVE 347,PRPS17,PLASTID RIBOSOMAL SMALL SUBUNIT PROTEIN 17	9.29331e-16	0.488137	0.357	0.401	2.07055e-11	0
AT2G24270	aldehyde dehydrogenase 11A3	1.34365e-15	0.268153	0.081	0.112	2.99365e-11	0
AT4G02770	photosystem I subunit D-1	1.47018e-15	0.305074	0.137	0.185	3.27557e-11	0
AT5G18570	ATOBGC,ATOBGL,OBG-like protein,CPSAR1,chloroplastic SAR1,EMB3138,EMBRYO DEFECTIVE 3138,Obg A-2	2.78758e-15	0.299717	0.073	0.101	6.21073e-11	0
AT1G69200	fructokinase-like protein	2.85646e-15	0.338862	0.125	0.169	6.36418e-11	0
AT1G15290	Tetratricopeptide repeat (TPR)-like superfamily protein	3.33045e-15	0.332856	0.106	0.143	7.42024e-11	0
AT3G07430	YGGT family protein	3.37406e-15	0.346551	0.174	0.235	7.5174e-11	0
AT4G03210	xyloglucan endotransglucosylase/hydrolase 9	4.08197e-15	0.323979	0.157	0.211	9.09463e-11	0
AT1G74470	Pyridine nucleotide-disulfide oxidoreductase family protein	4.80359e-15	0.327543	0.146	0.197	1.07024e-10	0
AT3G18390	CRS1 / YhbY (CRM) domain-containing protein	5.94477e-15	0.331226	0.124	0.167	1.32449e-10	0
AT3G47470	CAB4	6.19277e-15	0.302031	0.111	0.15	1.37975e-10	0
AT1G73885	AT-rich interactive domain protein	8.41179e-15	0.304792	0.081	0.111	1.87415e-10	0
AT1G17650	AtGLYR2,GR2,GLYOXYLATE REDUCTASE 2	1.06727e-14	0.27554	0.078	0.107	2.37787e-10	0
AT4G28750	Photosystem I reaction centre subunit IV / PsaE protein	1.13905e-14	0.307149	0.115	0.154	2.5378e-10	0
AT1G62780	dimethylallyl, adenosine tRNA methylthiotransferase	2.00306e-14	0.258759	0.072	0.1	4.46281e-10	0
AT4G32260	ATPase, F0 complex, subunit B/B', bacterial/chloroplast	2.46432e-14	0.337249	0.141	0.189	5.49051e-10	0
AT3G54090	fructokinase-like 1	2.73483e-14	0.291694	0.079	0.108	6.09319e-10	0
AT1G03600	photosystem II family protein	3.72038e-14	0.305819	0.076	0.104	8.28901e-10	0
AT2G32230	proteinaceous RNase P 1	3.74727e-14	0.325864	0.099	0.134	8.34892e-10	0
AT2G24120	PDE319,PIGMENT DEFECTIVE 319	4.54462e-14	0.343906	0.11	0.147	1.01254e-09	0
AT3G63160	outer envelope membrane protein	5.27321e-14	0.339261	0.1	0.135	1.17487e-09	0
AT4G03280	PGR1,PROTON GRADIENT REGULATION 1	5.36403e-14	0.317592	0.107	0.144	1.19511e-09	0
AT1G32470	Single hybrid motif superfamily protein	6.07529e-14	0.341456	0.117	0.157	1.35357e-09	0
AT4G18480	P-loop containing nucleoside triphosphate hydrolases superfamily protein	1.35066e-13	0.346196	0.126	0.169	3.00927e-09	0
AT4G12800	photosystem I subunit l	2.1378e-13	0.29516	0.081	0.109	4.76301e-09	0
AT1G12800	Nucleic acid-binding, OB-fold-like protein	2.88156e-13	0.3496	0.165	0.221	6.42011e-09	0
AT4G39040	CFM4,CRM family member subfamily 4	2.99915e-13	0.359155	0.119	0.158	6.6821e-09	0
AT3G06980	DEA(D/H)-box RNA helicase family protein	5.92933e-13	0.318818	0.097	0.129	1.32105e-08	0
AT3G59040	Tetratricopeptide repeat (TPR)-like superfamily protein	6.28945e-13	0.300388	0.082	0.11	1.40129e-08	0
AT2G14880	SWIB/MDM2 domain superfamily protein	6.72165e-13	0.364669	0.161	0.214	1.49758e-08	0
AT1G65090	nucleolin	7.03341e-13	0.327364	0.103	0.137	1.56704e-08	0
AT3G49140	Pentatricopeptide repeat (PPR) superfamily protein	8.05098e-13	0.318755	0.106	0.141	1.79376e-08	0
AT4G16410	transmembrane protein	8.29215e-13	0.324527	0.08	0.108	1.84749e-08	0
AT4G28660	photosystem II reaction center PSB28 protein	1.15282e-12	0.367291	0.135	0.18	2.56849e-08	0
AT3G56940	ACSF,CHL27	1.30616e-12	0.339195	0.134	0.178	2.91014e-08	0
AT1G74970	TWN3	1.48545e-12	0.364434	0.155	0.205	3.30958e-08	0
AT1G70200	RNA-binding (RRM/RBD/RNP motifs) family protein	1.74344e-12	0.366932	0.13	0.172	3.88439e-08	0
AT5G47190	Ribosomal protein L19 family protein	1.98446e-12	0.349137	0.16	0.212	4.42137e-08	0
AT1G67740	YCF32	2.30134e-12	0.3306	0.088	0.117	5.12739e-08	0
AT5G51100	Fe superoxide dismutase 2	2.38489e-12	0.313223	0.077	0.104	5.31354e-08	0
AT1G02560	NCLPP1,NUCLEAR-ENCODED CLPP 1,NCLPP5,NUCLEAR CLPP 5	2.93644e-12	0.385739	0.167	0.222	6.54238e-08	0
AT3G03710	PDE326,PIGMENT DEFECTIVE 326,PNP,POLYNUCLEOTIDE PHOSPHORYLASE	3.52258e-12	0.349419	0.093	0.124	7.84831e-08	0
AT5G28750	Bacterial sec-independent translocation protein mttA/Hcf106	3.68188e-12	0.360595	0.135	0.179	8.20323e-08	0
AT1G08520	ALB-1V,CHLD,PDE166,PIGMENT DEFECTIVE EMBRYO 166,V157	4.21893e-12	0.351951	0.118	0.156	9.39977e-08	0
AT2G31840	Thioredoxin superfamily protein	4.54034e-12	0.309353	0.078	0.105	1.01159e-07	0
AT1G10960	ATFD1,ferredoxin 1	9.27774e-12	0.384038	0.402	0.463	2.06708e-07	0
AT4G37510	Ribonuclease III family protein	1.30184e-11	0.326114	0.078	0.104	2.90051e-07	0
AT3G48870	Clp ATPase	1.34715e-11	0.285672	0.273	0.371	3.00144e-07	0
AT3G12080	EngA-1	1.40594e-11	0.334795	0.093	0.123	3.13243e-07	0
AT1G10522	Serine/Threonine-kinase	1.46685e-11	0.358401	0.132	0.174	3.26813e-07	0
AT1G06680	OE23,OXYGEN EVOLVING COMPLEX SUBUNIT 23 KDA,OEE2,OXYGEN-EVOLVING ENHANCER PROTEIN 2,PSII-P,PHOTOSYSTEM II SUBUNIT P	1.47701e-11	0.338553	0.172	0.227	3.29078e-07	0
AT3G08740	elongation factor P (EF-P) family protein	1.5182e-11	0.370509	0.124	0.163	3.38255e-07	0
AT1G13270	MAP1B,METHIONINE AMINOPEPTIDASE 1B	1.54343e-11	0.349202	0.1	0.132	3.43876e-07	0
AT2G34420	LHCB1.5,PHOTOSYSTEM II LIGHT HARVESTING COMPLEX GENE 1.5	1.62122e-11	0.283569	0.163	0.212	3.61208e-07	0
AT1G71500	PSB33,PhotoSystem B protein 33	1.78532e-11	0.32873	0.077	0.103	3.97769e-07	0
AT4G37930	SHMT1,SERINE HYDROXYMETHYLTRANSFERASE 1,STM,SERINE TRANSHYDROXYMETHYLTRANSFERASE	1.89273e-11	0.316047	0.089	0.118	4.21701e-07	0
AT3G04260	PDE324,PIGMENT DEFECTIVE 324	2.24683e-11	0.364765	0.12	0.158	5.00593e-07	0
AT1G42970	glyceraldehyde-3-phosphate dehydrogenase B subunit	3.81549e-11	0.326823	0.095	0.125	8.50092e-07	0
AT5G17870	plastid-specific 50S ribosomal protein 6	3.85787e-11	0.439095	0.368	0.426	8.59534e-07	0
AT5G08260	serine carboxypeptidase-like 35	4.9971e-11	0.380574	0.166	0.217	1.11335e-06	0
AT3G21055	photosystem II subunit T	5.893e-11	0.34574	0.108	0.141	1.31296e-06	0
AT4G26370	antitermination NusB domain-containing protein	6.37083e-11	0.372564	0.109	0.143	1.41942e-06	0
AT4G21280	PSBQ-1,PHOTOSYSTEM II SUBUNIT Q-1,PSBQ,PHOTOSYSTEM II SUBUNIT Q	6.59282e-11	0.362475	0.118	0.155	1.46888e-06	0
AT3G09210	plastid transcriptionally active 13	1.10947e-10	0.342855	0.089	0.117	2.4719e-06	0
AT5G23310	SOD3,superoxide dismutase 3	1.14655e-10	0.354929	0.115	0.15	2.55451e-06	0
AT5G26742	AtRH3,RH3	1.61293e-10	0.465178	0.339	0.387	3.5936e-06	0
AT2G44650	CPN10,CHLOROPLAST CHAPERONIN 10	2.10477e-10	0.355757	0.199	0.262	4.68943e-06	0
AT3G06730	TRX P,thioredoxin putative plastidic	2.95704e-10	0.359046	0.104	0.135	6.58829e-06	0
AT5G63420	RNA-metabolising metallo-beta-lactamase family protein	4.21449e-10	0.374207	0.134	0.174	9.38988e-06	0
AT4G01037	AtWTF1	4.49713e-10	0.367682	0.106	0.138	1.00196e-05	0
AT1G03630	PORC	4.59166e-10	0.346081	0.084	0.11	1.02302e-05	0
AT3G11120	Ribosomal protein L41 family	4.90391e-10	0.261269	0.31	0.422	1.09259e-05	0
AT1G11430	plastid developmental protein DAG	5.54748e-10	0.380214	0.156	0.204	1.23598e-05	0
AT5G66470	Era-1	5.58987e-10	0.32257	0.079	0.103	1.24542e-05	0
AT1G21600	plastid transcriptionally active 6	6.48449e-10	0.370533	0.109	0.141	1.44474e-05	0
AT1G29930	AB140,CAB140,CHLOROPHYLL A/B PROTEIN 140,LHCB1.3,LIGHT-HARVESTING CHLOROPHYLL A/B-PROTEIN 1.3	1.06886e-09	0.379005	0.364	0.408	2.38143e-05	0
AT2G26500	cytochrome b6f complex subunit (petM)	1.29653e-09	0.380254	0.148	0.191	2.88867e-05	0
AT4G20360	ATRAB8D,ATRABE1B,RAB GTPase homolog E1B	5.84213e-09	0.44581	0.356	0.414	0.000130163	0
AT4G17600	Chlorophyll A-B binding family protein	5.9895e-09	0.408515	0.127	0.163	0.000133446	0
AT1G15500	TLC ATP/ADP transporter	6.28666e-09	0.365343	0.414	0.499	0.000140067	0
AT3G22120	cell wall-plasma membrane linker protein	6.59406e-09	0.427946	0.363	0.419	0.000146916	0
AT2G42170	Actin family protein	7.10517e-09	0.293776	0.078	0.1	0.000158303	0
AT3G26710	cofactor assembly of complex C	1.03964e-08	0.370388	0.093	0.119	0.000231632	0
AT5G04140	FD-GOGAT,FERREDOXIN-DEPENDENT GLUTAMATE SYNTHASE,GLS1,FERREDOXIN-DEPENDENT GLUTAMATE SYNTHASE 1,GLUS	1.57822e-08	0.359149	0.089	0.113	0.000351627	0
AT3G08520	Ribosomal protein L41 family	1.61396e-08	0.265608	0.333	0.453	0.00035959	0
AT2G47450	CPSRP43,CHLOROPLAST SIGNAL RECOGNITION PARTICLE 43	2.0608e-08	0.359968	0.09	0.115	0.000459147	0
AT5G63310	ATNDPK2,ARABIDOPSIS NUCLEOSIDE DIPHOSPHATE KINASE 2,NDPK IA IA,NDPK IA,NUCLEOSIDE DIPHOSPHATE KINASE IA,NDPK1A,NDP KINASE 1A	2.47468e-08	0.404499	0.169	0.218	0.000551359	0
AT2G33800	Ribosomal protein S5 family protein	3.43045e-08	0.384615	0.186	0.24	0.000764305	0
AT5G08610	P-loop containing nucleoside triphosphate hydrolases superfamily protein	3.58074e-08	0.41921	0.153	0.196	0.000797789	0
AT5G49910	HSC70-7,HEAT SHOCK PROTEIN 70-7	6.71489e-08	0.34274	0.252	0.333	0.00149608	0
AT2G35370	glycine decarboxylase complex H	7.23465e-08	0.389283	0.122	0.155	0.00161188	0
AT2G37660	NAD(P)-binding Rossmann-fold superfamily protein	7.61183e-08	0.386256	0.167	0.214	0.00169592	0
AT5G11450	PsbP domain protein (Mog1/PsbP/DUF1795-like photosystem II reaction center PsbP family protein)	9.32567e-08	0.410032	0.141	0.179	0.00207776	0
AT2G38140	plastid-specific ribosomal protein 4	9.91459e-08	0.476576	0.326	0.377	0.00220897	0
AT3G11630	Thioredoxin superfamily protein	1.16161e-07	0.377298	0.223	0.292	0.00258807	0
AT5G28500	rubisco accumulation factor-like protein	1.82239e-07	0.411583	0.144	0.183	0.00406028	0
AT1G06190	Rho termination factor	2.29208e-07	0.389997	0.189	0.242	0.00510675	0
AT1G44575	CP22,PSBS,PHOTOSYSTEM II SUBUNIT S	3.04001e-07	0.374253	0.188	0.241	0.00677314	0
AT4G24280	chloroplast heat shock protein 70-1	5.09982e-07	0.385911	0.389	0.468	0.0113624	0
AT1G20340	PETE2,PLASTOCYANIN 2	5.39149e-07	0.357533	0.174	0.22	0.0120122	0
AT5G40950	ribosomal protein large subunit 27	8.06455e-07	0.398393	0.188	0.24	0.0179678	0
AT4G01150	CURT1A,CURVATURE THYLAKOID 1A	8.44588e-07	0.354802	0.225	0.29	0.0188174	0
AT2G37220	RNA-binding (RRM/RBD/RNP motifs) family protein	9.73888e-07	0.436738	0.346	0.407	0.0216982	0
AT3G26060	ATPRX Q	1.41975e-06	0.408126	0.146	0.184	0.0316321	0
AT4G01310	Ribosomal L5P family protein	1.75557e-06	0.395223	0.183	0.233	0.0391141	0
AT1G68590	Ribosomal protein PSRP-3/Ycf65	2.64865e-06	0.39326	0.173	0.218	0.0590119	0
AT1G35680	Ribosomal protein L21	4.60804e-06	0.485951	0.299	0.342	0.102667	0
AT3G26650	glyceraldehyde 3-phosphate dehydrogenase A subunit	4.70432e-06	0.404455	0.112	0.139	0.104812	0
AT1G64510	Translation elongation factor EF1B/ribosomal protein S6 family protein	5.75909e-06	0.402512	0.163	0.204	0.128312	0
AT3G13470	TCP-1/cpn60 chaperonin family protein	6.17945e-06	0.393799	0.38	0.46	0.137678	0
AT1G29070	Ribosomal protein L34	6.78934e-06	0.438845	0.324	0.374	0.151267	0
AT5G08280	RUG1,RUGOSA 1	7.61962e-06	0.380647	0.209	0.267	0.169765	0
AT2G47940	DEGP2,DEGP protease 2,EMB3117,EMBRYO DEFECTIVE 3117	8.19417e-06	0.42421	0.155	0.193	0.182566	0
AT3G17170	Translation elongation factor EF1B/ribosomal protein S6 family protein	9.30322e-06	0.420159	0.165	0.207	0.207276	0
AT3G48500	PTAC10,PLASTID TRANSCRIPTIONALLY ACTIVE 10,TAC10	1.03251e-05	0.423675	0.149	0.186	0.230044	0
AT5G38430	Ribulose bisphosphate carboxylase (small chain) family protein	1.05352e-05	0.345572	0.181	0.225	0.234723	0
AT1G79040	photosystem II subunit R	1.65141e-05	0.365982	0.205	0.259	0.367935	0
AT2G03420	hypothetical protein	2.08493e-05	0.400688	0.091	0.111	0.464522	0
AT4G17560	Ribosomal protein L19 family protein	2.13812e-05	0.398045	0.112	0.137	0.476373	0
AT1G06950	ATTIC110,ARABIDOPSIS THALIANA TRANSLOCON AT THE INNER ENVELOPE MEMBRANE OF CHLOROPLASTS 110	2.55962e-05	0.379257	0.255	0.331	0.570283	0
AT3G52380	PDE322,PIGMENT DEFECTIVE 322	3.74651e-05	0.423523	0.174	0.218	0.834723	0
AT5G55220	trigger factor type chaperone family protein	0.000159529	0.452301	0.164	0.203	1	0
AT3G63490	PRPL1,plastid ribosomal protein L1	0.000269916	0.405662	0.212	0.268	1	0
AT1G32990	plastid ribosomal protein l11	0.000282523	0.431736	0.186	0.232	1	0
AT5G30510	ARRPS1,PRPS1,plastid ribosomal protein S1	0.000332571	0.398433	0.226	0.286	1	0
AT3G14310	ATPME3,pectin methylesterase 3,OZS2,OVERLY ZINC SENSITIVE 2	0.000542322	0.251989	0.344	0.444	1	0
AT5G50920	ATHSP93-V,CLPC,DCA1,DE-REGULATED CAO ACCUMULATION 1,HSP93-V,HEAT SHOCK PROTEIN 93-V	0.000872274	0.329196	0.298	0.386	1	0
AT1G19720	Pentatricopeptide repeat (PPR-like) superfamily protein	0.000878295	0.36824	0.096	0.114	1	0
AT5G14910	Heavy metal transport/detoxification superfamily protein	0.00115377	0.412613	0.204	0.254	1	0
AT1G62750	ATSCO1/CPEF-G,ATSCO1,SNOWY COTYLEDON 1	0.00138039	0.44107	0.191	0.237	1	0
AT3G44890	ribosomal protein L9	0.00156518	0.426899	0.199	0.246	1	0
AT5G54600	SVR8,SUPPRESSOR OF VARIEGATION 8	0.00269051	0.395536	0.228	0.286	1	0
AT4G28080	Tetratricopeptide repeat (TPR)-like superfamily protein	0.00282755	0.434984	0.185	0.226	1	0
AT5G22640	TIC100,TRANSLOCON AT THE INNER ENVELOPE MEMBRANE OF CHLOROPLASTS 100	0.00328517	0.407214	0.236	0.295	1	0
AT2G43030	Ribosomal protein L3 family protein	0.00328941	0.420823	0.226	0.283	1	0
AT1G20020	ATLFNR2,LEAF FNR 2,LFNR2,leaf-type chloroplast-targeted FNR 2	0.0034838	0.423558	0.111	0.131	1	0
AT4G02510	ATTOC159,PPI2,PLASTID PROTEIN IMPORT 2,TOC160,TRANSLOCON AT THE OUTER ENVELOPE MEMBRANE OF CHLOROPLASTS 160,TOC86,TRANSLOCON AT THE OUTER ENVELOPE MEMBRANE OF CHLOROPLASTS 86	0.00352004	0.33394	0.311	0.401	1	0
AT2G10940	Bifunctional inhibitor/lipid-transfer protein/seed storage 2S albumin superfamily protein	0.00357992	0.45046	0.135	0.161	1	0
AT1G05190	Ribosomal protein L6 family	0.00601248	0.451014	0.288	0.336	1	0
AT3G47650	DnaJ/Hsp40 cysteine-rich domain superfamily protein	0.00622499	0.438566	0.184	0.225	1	0
AT3G13120	Ribosomal protein S10p/S20e family protein	0.00687625	0.440242	0.193	0.236	1	0
AT1G80340	ATGA3OX2,ARABIDOPSIS THALIANA GIBBERELLIN-3-OXIDASE 2,GA4H	0	2.14839	0.377	0.06	0	1
AT2G36810	SGR6,SHOOT GRAVITROPISM 6	0	1.96723	0.251	0.063	0	1
AT1G62480	Vacuolar calcium-binding protein-like protein	0	1.89666	0.618	0.214	0	1
AT4G02700	sulfate transporter 3	0	1.7346	0.224	0.028	0	1
AT1G27020	plant/protein	0	1.58607	0.241	0.044	0	1
AT1G11580	ATPMEPCRA	0	1.4701	0.452	0.159	0	1
AT5G27410	D-aminoacid aminotransferase-like PLP-dependent enzymes superfamily protein	0	1.43049	0.379	0.109	0	1
AT1G20620	ATCAT3,SEN2,SENESCENCE 2	0	1.41079	0.398	0.122	0	1
AT2G19590	ATACO1	0	1.37979	0.291	0.082	0	1
AT1G33790	jacalin lectin family protein	0	1.3497	0.531	0.234	0	1
AT5G41790	COP1-interactive protein 1	0	1.3329	0.433	0.157	0	1
AT1G12240	Glycosyl hydrolases family 32 protein	0	1.30749	0.252	0.05	0	1
AT2G38400	alanine:glyoxylate aminotransferase 3	0	1.30012	0.279	0.078	0	1
AT5G60890	ATMYB34,ATR1,ALTERED TRYPTOPHAN REGULATION 1	0	1.26212	0.336	0.112	0	1
AT3G23470	Cyclopropane-fatty-acyl-phospholipid synthase	0	1.25806	0.304	0.101	0	1
AT1G12090	extensin-like protein	0	1.25373	0.738	0.441	0	1
AT4G39940	APK2,ADENOSINE-5'-PHOSPHOSULFATE (APS) KINASE 2	0	1.24267	0.303	0.091	0	1
AT4G39950	cytochrome P450, family 79, subfamily B, polypeptide 2	0	1.22347	0.209	0.052	0	1
AT4G11320	AtCP2,CP2,cysteine protease 2	0	1.22062	0.179	0.024	0	1
AT5G64330	JK218,RPT3,ROOT PHOTOTROPISM 3	0	1.20759	0.247	0.055	0	1
AT1G19450	Major facilitator superfamily protein	0	1.20114	0.239	0.054	0	1
AT2G36830	GAMMA-TIP1,GAMMA TONOPLAST INTRINSIC PROTEIN 1,TIP1	0	1.18553	0.249	0.062	0	1
AT1G16390	ATOCT3,organic cation/carnitine transporter 3	0	1.16714	0.186	0.032	0	1
AT3G23800	selenium-binding protein 3	0	1.15819	0.426	0.179	0	1
AT1G23030	ARM repeat superfamily protein	0	1.14443	0.225	0.057	0	1
AT3G45780	JK224,NPH1,NONPHOTOTROPIC HYPOCOTYL 1,RPT1,ROOT PHOTOTROPISM 1	0	1.13458	0.27	0.079	0	1
AT3G28130	nodulin MtN21 /EamA-like transporter family protein	0	1.13256	0.24	0.065	0	1
AT5G65390	arabinogalactan protein 7	0	1.09678	0.288	0.093	0	1
AT2G30520	Phototropic-responsive NPH3 family protein	0	1.08926	0.323	0.118	0	1
AT4G31500	ATR4,ALTERED TRYPTOPHAN REGULATION 4,RED1,RED ELONGATED 1,RNT1,RUNT 1,SUR2,SUPERROOT 2	0	1.0621	0.276	0.088	0	1
AT3G05150	Major facilitator superfamily protein	0	1.04863	0.15	0.022	0	1
AT5G15150	ATHB-3,homeobox 3,ATHB3,HAT7,HOMEOBOX FROM ARABIDOPSIS THALIANA 7	0	1.02907	0.187	0.037	0	1
AT2G30860	ATGSTF7,ATGSTF9,glutathione S-transferase PHI 9,GLUTTR	0	1.0167	0.608	0.358	0	1
AT3G04730	indoleacetic acid-induced protein 16	0	1.00754	0.316	0.118	0	1
AT1G74710	ATICS1,ARABIDOPSIS ISOCHORISMATE SYNTHASE 1,ICS1,ISOCHORISMATE SYNTHASE 1,SID2,SALICYLIC ACID INDUCTION DEFICIENT 2	0	1.00194	0.166	0.035	0	1
AT5G58900	Homeodomain-like transcriptional regulator	0	0.992886	0.419	0.198	0	1
AT2G43910	ATHOL1	0	0.987869	0.365	0.159	0	1
AT1G15210	ATPDR7,PLEIOTROPIC DRUG RESISTANCE 7,PDR7,pleiotropic drug resistance 7	0	0.98195	0.354	0.145	0	1
AT1G37130	ATNR2,ARABIDOPSIS NITRATE REDUCTASE 2,B29,CHL3,CHLORATE RESISTANT 3,NR2,NITRATE REDUCTASE 2,NR,NITRATE REDUCTASE	0	0.963284	0.208	0.067	0	1
AT5G59130	Subtilase family protein	0	0.96221	0.21	0.062	0	1
AT2G05710	aconitase 3	0	0.960181	0.774	0.536	0	1
AT3G58120	Basic-leucine zipper (bZIP) transcription factor family protein	0	0.958487	0.182	0.048	0	1
AT1G79245	NA	0	0.947897	0.337	0.168	0	1
AT5G03150	C2H2-like zinc finger protein	0	0.931478	0.138	0.023	0	1
AT2G19800	myo-inositol oxygenase 2	0	0.929781	0.222	0.079	0	1
AT1G68240	basic helix-loop-helix (bHLH) DNA-binding superfamily protein	0	0.926626	0.122	0.023	0	1
AT1G23020	ATFRO3,FERRIC REDUCTION OXIDASE 3	0	0.913957	0.211	0.069	0	1
AT2G46450	ATCNGC12,cyclic nucleotide-gated channel 12	0	0.909103	0.319	0.14	0	1
AT5G15230	GAST1 protein homolog 4	0	0.905696	0.682	0.471	0	1
AT5G10430	ATAGP4	0	0.894121	0.247	0.09	0	1
AT5G64740	E112,IXR2,ISOXABEN RESISTANT 2,PRC1,PROCUSTE 1	0	0.891772	0.381	0.184	0	1
AT3G13520	ATAGP12	0	0.889829	0.315	0.134	0	1
AT4G19160	transglutaminase family protein	0	0.887595	0.245	0.105	0	1
AT1G15550	ATGA3OX1,ARABIDOPSIS THALIANA GIBBERELLIN 3 BETA-HYDROXYLASE 1,GA4,GA REQUIRING 4	0	0.884788	0.131	0.024	0	1
AT1G03870	FASCICLIN-like arabinoogalactan 9	0	0.8807	0.24	0.086	0	1
AT2G38170	ATCAX1,RCI4,RARE COLD INDUCIBLE 4	0	0.86533	0.143	0.036	0	1
AT1G24100	UDP-glucosyl transferase 74B1	0	0.864497	0.189	0.062	0	1
AT3G53420	AtPIP2	0	0.862955	0.275	0.113	0	1
AT2G32440	ATKAO2,ARABIDOPSIS ENT-KAURENOIC ACID HYDROXYLASE 2,CYP88A4	0	0.861792	0.163	0.041	0	1
AT5G03760	Nucleotide-diphospho-sugar transferases superfamily protein	0	0.852115	0.253	0.099	0	1
AT3G51950	Zinc finger (CCCH-type) family protein / RNA recognition motif (RRM)-containing protein	0	0.847162	0.274	0.114	0	1
AT4G35770	ATSEN1,ARABIDOPSIS THALIANA SENESCENCE 1,DIN1,DARK INDUCIBLE 1	0	0.844877	0.141	0.034	0	1
AT1G27030	hypothetical protein	0	0.841451	0.112	0.017	0	1
AT5G22310	trichohyalin-like protein	0	0.835106	0.112	0.016	0	1
AT2G42320	nucleolar protein gar2-like protein	0	0.820139	0.13	0.027	0	1
AT2G45180	Bifunctional inhibitor/lipid-transfer protein/seed storage 2S albumin superfamily protein	0	0.816789	0.62	0.404	0	1
AT5G44580	transmembrane protein	0	0.811303	0.1	0.013	0	1
AT3G02410	alpha/beta-Hydrolases superfamily protein	0	0.804667	0.151	0.042	0	1
AT3G23810	ATSAHH2,S-ADENOSYL-L-HOMOCYSTEINE (SAH) HYDROLASE 2	0	0.801541	0.398	0.209	0	1
AT2G02100	PDF2.2	0	0.788399	0.497	0.302	0	1
AT1G75780	tubulin beta-1 chain	0	0.782529	0.239	0.089	0	1
AT2G46330	ATAGP16	0	0.780409	0.341	0.175	0	1
AT3G49220	Plant invertase/pectin methylesterase inhibitor superfamily	0	0.779077	0.173	0.049	0	1
AT1G55330	ATAGP21,ARABINOGALACTAN PROTEIN 21	0	0.778156	0.212	0.079	0	1
AT4G23100	ATECS1,AtGSH1,CAD2,CADMIUM SENSITIVE 2,GSHA,PAD2,PHYTOALEXIN DEFICIENT 2,RML1,ROOT MERISTEMLESS 1	0	0.774372	0.353	0.178	0	1
AT2G03240	EXS (ERD1/XPR1/SYG1) family protein	0	0.770077	0.156	0.046	0	1
AT3G01470	ATHB-1,homeobox 1,ATHB1,ARABIDOPSIS THALIANA HOMEOBOX 1,HAT5,HOMEODOMAIN PROTEIN FROM ARABIDOIPSIS THALIANA 5,HD-ZIP-1	0	0.769953	0.186	0.062	0	1
AT1G65960	glutamate decarboxylase 2	0	0.756716	0.156	0.043	0	1
AT1G74100	ATSOT16,SULFOTRANSFERASE 16,ATST5A,ARABIDOPSIS SULFOTRANSFERASE 5A,CORI-7,CORONATINE INDUCED-7	0	0.75587	0.235	0.098	0	1
AT5G07820	Plant calmodulin-binding protein-like protein	0	0.748898	0.114	0.022	0	1
AT1G55740	AtSIP1,seed imbibition 1,RS1,raffinose synthase 1	0	0.740124	0.22	0.082	0	1
AT4G36648	other_RNA	0	0.737609	0.701	0.495	0	1
AT5G49800	Polyketide cyclase/dehydrase and lipid transport superfamily protein	0	0.735544	0.127	0.029	0	1
AT2G35880	TPX2 (targeting protein for Xklp2) protein family	0	0.72864	0.211	0.082	0	1
AT5G43060	Granulin repeat cysteine protease family protein	0	0.723565	0.344	0.162	0	1
AT1G76160	SKU5 similar 5	0	0.7234	0.438	0.248	0	1
AT4G24110	NADP-specific glutamate dehydrogenase	0	0.704765	0.226	0.094	0	1
AT2G27190	ATPAP12,PURPLE ACID PHOSPHATASE 12	0	0.701026	0.22	0.089	0	1
AT5G09980	elicitor peptide 4 precursor	0	0.690153	0.162	0.055	0	1
AT4G15160	Bifunctional inhibitor/lipid-transfer protein/seed storage 2S albumin superfamily protein	0	0.684367	0.193	0.073	0	1
AT3G28180	ATCSLC04,Cellulose-synthase-like C4,ATCSLC4,CSLC4,CELLULOSE-SYNTHASE LIKE C4	0	0.644802	0.111	0.027	0	1
AT4G15530	pyruvate orthophosphate dikinase	0	0.628622	0.326	0.162	0	1
AT3G21720	isocitrate lyase	0	0.399134	0.987	0.955	0	1
AT1G23380	KNAT6L,KNAT6S	1.47831e-302	0.588199	0.14	0.046	3.29367e-298	1
AT1G76790	O-methyltransferase family protein	4.84379e-300	0.642779	0.346	0.183	1.0792e-295	1
AT2G34020	Calcium-binding EF-hand family protein	4.97586e-299	0.700917	0.222	0.096	1.10862e-294	1
AT1G01140	PKS6,PROTEIN KINASE 6,SnRK3.12,SNF1-RELATED PROTEIN KINASE 3.12	2.88804e-297	0.646332	0.13	0.042	6.43454e-293	1
AT5G14920	GASA14,A-stimulated in Arabidopsis 14	1.13049e-293	0.708764	0.214	0.092	2.51873e-289	1
AT2G36080	NGAL1,NGATHA-Like 1	1.05863e-292	0.829241	0.239	0.11	2.35864e-288	1
AT4G32460	choice-of-anchor C domain protein, putative (Protein of unknown function, DUF642)	1.33584e-288	0.628906	0.517	0.332	2.97625e-284	1
AT1G20440	AtCOR47,RD17	1.73727e-288	0.613488	0.2	0.082	3.87063e-284	1
AT1G08930	Major facilitator superfamily protein	1.29165e-287	0.691349	0.13	0.043	2.87779e-283	1
AT3G28860	ATABCB19,Arabidopsis thaliana ATP-binding cassette B19,ATMDR1,ATMDR11,MULTIDRUG RESISTANCE PROTEIN 11,ATPGP19,MDR1,MDR11,PGP19,P-GLYCOPROTEIN 19	2.68531e-284	0.707185	0.261	0.126	5.98287e-280	1
AT4G32410	ANY1,anisotropy1,AtCESA1,CELLULOSE SYNTHASE 1,RSW1,RADIALLY SWOLLEN 1	2.96707e-280	0.658921	0.339	0.184	6.61064e-276	1
AT3G54810	GATA8,GATA TRANSCRIPTION FACTOR 8	5.81757e-280	0.725202	0.183	0.074	1.29615e-275	1
AT2G06850	EXGT-A1,endoxyloglucan transferase A1,EXT,ENDOXYLOGLUCAN TRANSFERASE	1.4111e-279	0.640609	0.194	0.081	3.14394e-275	1
AT3G06355	long_noncoding_rna	7.4715e-278	0.415401	0.991	0.983	1.66465e-273	1
AT4G12730	FASCICLIN-like arabinogalactan 2	4.85888e-275	0.586827	0.173	0.068	1.08256e-270	1
AT4G31800	ATWRKY18,ARABIDOPSIS THALIANA WRKY DNA-BINDING PROTEIN 18	9.18639e-274	0.728063	0.197	0.084	2.04673e-269	1
AT5G13870	EXGT-A4,endoxyloglucan transferase A4	3.71209e-270	0.708605	0.239	0.112	8.27054e-266	1
AT5G65380	MATE efflux family protein	1.22962e-265	0.624431	0.17	0.068	2.7396e-261	1
AT1G55360	tRNA-splicing ligase (DUF239)	2.04241e-264	0.624255	0.179	0.074	4.5505e-260	1
AT3G27220	Galactose oxidase/kelch repeat superfamily protein	3.55516e-264	0.703933	0.146	0.054	7.92089e-260	1
AT1G72500	inter alpha-trypsin inhibitor, heavy chain-like protein	5.99211e-262	0.567471	0.119	0.039	1.33504e-257	1
AT2G44790	uclacyanin 2	5.58574e-261	0.673287	0.113	0.036	1.2445e-256	1
AT3G27960	Tetratricopeptide repeat (TPR)-like superfamily protein	1.71968e-258	0.594437	0.116	0.038	3.83145e-254	1
AT5G49810	methionine S-methyltransferase	1.15948e-257	0.592655	0.225	0.104	2.58332e-253	1
AT5G05170	ATCESA3,ATH-B,CESA3,CELLULOSE SYNTHASE 3,ELI1,ECTOPIC LIGNIFICATION 1,IXR1,ISOXABEN RESISTANT 1,MRE1,multiple response expansion 1	4.57489e-257	0.639238	0.321	0.175	1.01928e-252	1
AT3G14840	LIK1,LysM RLK1-interacting kinase 1	6.78539e-254	0.679616	0.232	0.11	1.51179e-249	1
AT3G25500	AHF1,ATFH1,ARABIDOPSIS THALIANA FORMIN HOMOLOGY 1,FH1,FORMIN HOMOLOGY 1	2.87646e-252	0.620741	0.14	0.052	6.40874e-248	1
AT2G34300	S-adenosyl-L-methionine-dependent methyltransferases superfamily protein	5.8852e-251	0.667138	0.26	0.13	1.31122e-246	1
AT2G32240	early endosome antigen	5.13703e-249	0.499614	0.391	0.23	1.14453e-244	1
AT1G75390	AtbZIP44,basic leucine-zipper 44	1.00826e-246	0.579569	0.121	0.041	2.2464e-242	1
AT4G29905	hypothetical protein	6.17984e-246	0.55925	0.114	0.038	1.37687e-241	1
AT1G55850	ATCSLE1	5.28215e-244	0.588514	0.144	0.055	1.17686e-239	1
AT2G21620	Adenine nucleotide alpha hydrolases-like superfamily protein	7.421e-244	0.567778	0.185	0.08	1.6534e-239	1
AT1G28330	AtDRM1,DRM1,DORMANCY-ASSOCIATED PROTEIN 1	8.7138e-244	0.654174	0.183	0.079	1.94143e-239	1
AT2G22125	POM2,POM-POM 2	4.73822e-243	0.664203	0.227	0.109	1.05568e-238	1
AT3G23690	CIL2,CIB1 Like protein 2	3.90326e-241	0.550131	0.124	0.043	8.69646e-237	1
AT3G143101	ATPME3,pectin methylesterase 3,OZS2,OVERLY ZINC SENSITIVE 2	4.43036e-241	0.599235	0.58	0.411	9.87085e-237	1
AT5G48110	Terpenoid cyclases/Protein prenyltransferases superfamily protein	4.97478e-241	0.921622	0.189	0.085	1.10838e-236	1
AT1G27921	Natural antisense transcript overlaps with AT1G27920	5.9857e-238	0.597543	0.161	0.066	1.33361e-233	1
AT1G33470	RNA-binding (RRM/RBD/RNP motifs) family protein	1.33294e-237	0.590479	0.174	0.074	2.96978e-233	1
AT1G10760	GWD,GWD1,SOP,SOP1	8.67811e-236	0.61544	0.352	0.204	1.93348e-231	1
AT1G21310	ATEXT3,extensin 3,RSH,ROOT-SHOOT-HYPOCOTYL DEFECTIVE	9.15346e-233	0.805746	0.324	0.186	2.03939e-228	1
AT3G50330	basic helix-loop-helix (bHLH) DNA-binding superfamily protein	1.08829e-230	0.508899	0.109	0.037	2.4247e-226	1
AT2G22170	Lipase/lipooxygenase, PLAT/LH2 family protein	3.28221e-230	0.565578	0.436	0.274	7.31276e-226	1
AT1G22360	AtUGT85A2,UDP-glucosyl transferase 85A2	2.04273e-228	0.574653	0.217	0.104	4.55121e-224	1
AT1G20450	LTI29,LOW TEMPERATURE INDUCED 29,LTI45,LOW TEMPERATURE INDUCED 45	8.52315e-227	0.519846	0.108	0.036	1.89896e-222	1
AT5G17920	ATCIMS,COBALAMIN-INDEPENDENT METHIONINE SYNTHASE,ATMETS	7.7403e-225	0.420578	0.834	0.746	1.72454e-220	1
AT4G22130	STRUBBELIG-receptor family 8	4.64921e-223	0.502326	0.123	0.045	1.03584e-218	1
AT4G30450	glycine-rich protein	7.16515e-223	0.547784	0.127	0.047	1.5964e-218	1
AT2G30870	ATGSTF10,ARABIDOPSIS THALIANA GLUTATHIONE S-TRANSFERASE PHI 10,ATGSTF4,ERD13,EARLY DEHYDRATION-INDUCED 13	8.86811e-221	0.56629	0.265	0.139	1.97581e-216	1
AT2G44500	O-fucosyltransferase family protein	2.44632e-220	0.57981	0.127	0.048	5.45041e-216	1
AT5G03860	malate synthase	2.88519e-219	0.341357	0.897	0.816	6.42819e-215	1
AT3G59060	PIF5,PHYTOCHROME-INTERACTING FACTOR 5	4.01293e-219	0.517718	0.107	0.036	8.94081e-215	1
AT3G05900	neurofilament protein-like protein	4.05274e-219	0.528081	0.142	0.057	9.0295e-215	1
AT5G14450	GDSL-like Lipase/Acylhydrolase superfamily protein	3.4272e-218	0.63286	0.4	0.251	7.6358e-214	1
AT3G23150	Signal transduction histidine kinase, hybrid-type, ethylene sensor	5.47963e-215	0.563482	0.136	0.053	1.22086e-210	1
AT5G53460	NADH-dependent glutamate synthase 1	1.13373e-214	0.565359	0.457	0.302	2.52595e-210	1
AT1G09530	PAP3,PHYTOCHROME-ASSOCIATED PROTEIN 3,POC1,PHOTOCURRENT 1	9.16951e-214	0.594085	0.157	0.067	2.04297e-209	1
AT3G57230	AGAMOUS-like 16	4.8508e-213	0.590606	0.112	0.04	1.08076e-208	1
AT1G60090	beta glucosidase 4	5.05302e-213	0.534836	0.268	0.142	1.12581e-208	1
AT5G40890	ATCLC-A,chloride channel A,ATCLCA,CLCA,CHLORIDE CHANNEL A	8.73829e-213	0.439311	0.124	0.046	1.94689e-208	1
AT3G05910	Pectinacetylesterase family protein	1.61524e-212	0.52508	0.163	0.07	3.59876e-208	1
AT1G07440	NAD(P)-binding Rossmann-fold superfamily protein	1.26442e-210	0.536141	0.101	0.034	2.81712e-206	1
AT3G13404	hypothetical protein	1.16899e-209	0.501157	0.103	0.035	2.60451e-205	1
AT2G14247	Expressed protein	1.4677e-208	0.571598	0.117	0.043	3.27003e-204	1
AT1G03080	kinase interacting (KIP1-like) family protein	4.59294e-208	0.549079	0.251	0.132	1.02331e-203	1
AT2G14890	arabinogalactan protein 9	4.50826e-203	0.54519	0.51	0.36	1.00444e-198	1
AT4G39350	ATCESA2,ATH-A	6.18364e-203	0.500803	0.11	0.04	1.37771e-198	1
AT5G66920	SKU5 similar 17	6.45483e-201	0.511879	0.19	0.09	1.43814e-196	1
AT2G16060	AHB1,hemoglobin 1,ARATH GLB1,ATGLB1,GLB1,CLASS I HEMOGLOBIN,NSHB1	2.76674e-200	0.569174	0.161	0.071	6.16429e-196	1
AT1G64640	AtENODL8	6.75301e-200	0.466788	0.116	0.043	1.50457e-195	1
AT2G37640	Barwin-like endoglucanases superfamily protein	8.90157e-200	0.543512	0.301	0.171	1.98327e-195	1
AT2G32560	F-box family protein	4.12588e-198	0.549543	0.194	0.093	9.19246e-194	1
AT3G27770	plant/protein	7.95801e-197	0.517849	0.161	0.072	1.77304e-192	1
AT2G24280	alpha/beta-Hydrolases superfamily protein	3.3511e-194	0.514964	0.205	0.101	7.46625e-190	1
AT3G18000	NMT1,N-METHYLTRANSFERASE 1,PEAMT	1.76462e-190	0.551793	0.136	0.057	3.93158e-186	1
AT3G57010	Calcium-dependent phosphotriesterase superfamily protein	8.50196e-190	0.503159	0.145	0.062	1.89424e-185	1
AT4G34000	AtABF3,DPBF5,DC3 PROMOTER-BINDING FACTOR 5	2.25739e-188	0.55543	0.119	0.047	5.02947e-184	1
AT5G08130	basic helix-loop-helix (bHLH) DNA-binding superfamily protein	2.37168e-188	0.5585	0.21	0.106	5.28411e-184	1
AT4G30530	Class I glutamine amidotransferase-like superfamily protein	7.99988e-188	0.484519	0.16	0.072	1.78237e-183	1
AT3G05190	D-aminoacid aminotransferase-like PLP-dependent enzymes superfamily protein	5.40392e-187	0.514675	0.132	0.054	1.20399e-182	1
AT5G65310	ATHB-5,ATHB5,homeobox protein 5	5.74174e-187	0.498816	0.297	0.171	1.27926e-182	1
AT1G78260	RNA-binding (RRM/RBD/RNP motifs) family protein	7.57112e-186	0.51459	0.148	0.065	1.68685e-181	1
AT1G11670	MATE efflux family protein	9.57454e-185	0.562379	0.135	0.057	2.13321e-180	1
AT1G63940	monodehydroascorbate reductase 6	5.6481e-184	0.538965	0.345	0.213	1.2584e-179	1
AT3G19450	GroES-like zinc-binding alcohol dehydrogenase family protein	6.8449e-184	0.546457	0.158	0.072	1.52504e-179	1
AT3G61440	ARATH	1.00286e-183	0.499843	0.36	0.224	2.23438e-179	1
AT1G33240	AT-GTL1,GT2-LIKE 1,ATGTL1	4.85277e-182	0.525865	0.195	0.097	1.0812e-177	1
AT2G38860	Class I glutamine amidotransferase-like superfamily protein	2.3013e-181	0.492659	0.114	0.044	5.12731e-177	1
AT5G56040	SKM2,STERILITY-REGULATING KINASE MEMBER 2	5.28371e-180	0.51628	0.122	0.049	1.17721e-175	1
AT4G20300	Serine/Threonine-kinase, putative (DUF1639)	1.26531e-179	0.513369	0.152	0.068	2.81911e-175	1
AT1G78570	ATRHM1,ARABIDOPSIS THALIANA RHAMNOSE BIOSYNTHESIS 1,ROL1,REPRESSOR OF LRX1 1	1.41561e-179	0.59354	0.238	0.13	3.15399e-175	1
AT3G51240	F3'H,TT6,TRANSPARENT TESTA 6	2.4133e-179	0.557327	0.161	0.075	5.37684e-175	1
AT5G49720	ATGH9A1,glycosyl hydrolase 9A1,DEC,DEFECTIVE CYTOKINESIS,IRX2,IRREGULAR XYLEM 2,KOR1,KORRIGAN 1,KOR,KORRIGAN,RSW2,RADIALLY SWOLLEN 2,TSD1,TUMOROUS SHOOT DEVELOPMENT 1	3.36535e-179	0.50366	0.198	0.1	7.49799e-175	1
AT1G27770	PEA1,PLASTID ENVELOPE ATPASE 1	4.44721e-179	0.500115	0.154	0.07	9.90838e-175	1
AT5G21105	Plant L-ascorbate oxidase	1.59529e-177	0.498071	0.192	0.095	3.5543e-173	1
AT5G41080	AtGDPD2	2.71427e-176	0.509044	0.205	0.105	6.0474e-172	1
AT5G16730	weak chloroplast movement under blue light protein (DUF827)	8.9527e-176	0.518086	0.184	0.091	1.99466e-171	1
AT2G28080	UDP-Glycosyltransferase superfamily protein	2.37936e-175	0.4848	0.151	0.068	5.30121e-171	1
AT4G30960	ATCIPK6,CBL-INTERACTING PROTEIN KINASE 6,CIPK6,CBL-INTERACTING PROTEIN KINASE 6,SNRK3.14,SNF1-RELATED PROTEIN KINASE 3.14	7.22752e-175	0.465201	0.468	0.321	1.61029e-170	1
AT4G30290	ATXTH19,XYLOGLUCAN ENDOTRANSGLUCOSYLASE/HYDROLASE 19	1.18644e-174	0.546524	0.144	0.065	2.64338e-170	1
AT5G25900	ATKO1,ARABIDOPSIS THALIANA ENT-KAURENE OXIDASE 1,CYP701A3,CYTOCHROME P450 701 A3	4.70388e-174	0.521281	0.137	0.06	1.04803e-169	1
AT1G61740	Sulfite exporter TauE/SafE family protein	1.4837e-173	0.523009	0.123	0.051	3.30569e-169	1
AT3G03780	ATMS2,methionine synthase 2	7.53895e-173	0.500412	0.139	0.061	1.67968e-168	1
AT1G29470	S-adenosyl-L-methionine-dependent methyltransferases superfamily protein	3.04791e-172	0.468215	0.448	0.304	6.79075e-168	1
AT2G12400	plasma membrane fusion protein	6.41116e-170	0.448063	0.108	0.043	1.42841e-165	1
AT5G17330	AtGAD1,GAD1,GLUTAMATE DECARBOXYLASE 1	1.11937e-169	0.518925	0.12	0.05	2.49395e-165	1
AT3G43600	AO3,aldehyde oxidase 3,AOgamma,Aldehyde oxidase gamma,AtAO3,Arabidopsis thaliana aldehyde oxidase 3,atAO-2,Arabidopsis thaliana aldehyde oxidase 2	1.22474e-168	0.462715	0.13	0.056	2.72873e-164	1
AT1G54730	Major facilitator superfamily protein	3.91121e-168	0.467653	0.125	0.052	8.71418e-164	1
AT4G19230	cytochrome P450, family 707, subfamily A, polypeptide 1	5.69377e-168	0.458683	0.1	0.038	1.26857e-163	1
AT1G66180	Eukaryotic aspartyl protease family protein	9.8171e-167	0.471992	0.109	0.043	2.18725e-162	1
AT5G15580	TRM2,TON1 Recruiting Motif 2	1.83641e-166	0.519144	0.152	0.071	4.09153e-162	1
AT3G16560	Protein phosphatase 2C family protein	7.52214e-166	0.427407	0.105	0.041	1.67593e-161	1
AT4G13930	serine hydroxymethyltransferase 4	3.79881e-165	0.458767	0.384	0.249	8.46374e-161	1
AT4G16380	Heavy metal transport/detoxification superfamily protein	7.99571e-165	0.527152	0.139	0.062	1.78144e-160	1
AT1G20010	tubulin beta-5 chain	3.69257e-164	0.472607	0.297	0.178	8.22704e-160	1
AT5G07460	ATMSRA2,ARABIDOPSIS THALIANA METHIONINE SULFOXIDE REDUCTASE 2	7.8655e-164	0.476789	0.171	0.084	1.75243e-159	1
AT1G65010	WEB family protein (DUF827)	5.62509e-163	0.490429	0.293	0.176	1.25327e-158	1
AT2G26980	SnRK3.17,SNF1-RELATED PROTEIN KINASE 3.17	2.66822e-162	0.489152	0.132	0.058	5.9448e-158	1
AT3G27390	transmembrane protein	1.48602e-158	0.471094	0.112	0.046	3.31085e-154	1
AT5G06700	TBR,TBR,TRICHOME BIREFRINGENCE	2.58973e-157	0.443422	0.116	0.049	5.76992e-153	1
AT5G52280	Myosin heavy chain-related protein	3.38597e-156	0.427609	0.14	0.064	7.54395e-152	1
AT3G11700	FASCICLIN-like arabinogalactan protein 18 precursor	4.34083e-156	0.457038	0.121	0.052	9.67138e-152	1
AT1G10120	CIB4,CRY2-interacting bHLH 4	4.43997e-156	0.463364	0.123	0.054	9.89225e-152	1
AT5G37020	ATARF8	9.23353e-156	0.446006	0.142	0.065	2.05723e-151	1
AT4G36360	beta-galactosidase 3	1.05651e-155	0.559588	0.113	0.048	2.35389e-151	1
AT3G18080	B-S glucosidase 44	1.80315e-154	0.458336	0.163	0.08	4.01741e-150	1
AT1G76880	Duplicated homeodomain-like superfamily protein	3.46998e-152	0.486276	0.194	0.103	7.73112e-148	1
AT1G67750	Pectate lyase family protein	5.02269e-151	0.381206	0.121	0.052	1.11906e-146	1
AT5G19520	ATMSL9	5.09103e-151	0.488651	0.352	0.229	1.13428e-146	1
AT4G02380	AtLEA5,Arabidopsis thaliana late embryogenensis abundant like 5	1.09548e-149	0.376152	0.655	0.518	2.44072e-145	1
AT3G20820	Leucine-rich repeat (LRR) family protein	3.59852e-147	0.430067	0.144	0.068	8.01751e-143	1
AT2G45960	ATHH2,PIP1	8.68399e-147	0.47755	0.35	0.23	1.93479e-142	1
AT5G03670	histone-lysine N-methyltransferase SETD1B-like protein	6.70343e-146	0.449093	0.102	0.042	1.49352e-141	1
AT3G44200	ATNEK6,NIMA-RELATED KINASE6,IBO1	9.00698e-146	0.427676	0.127	0.057	2.00676e-141	1
AT4G13495	other_RNA	1.45254e-144	0.581639	0.198	0.108	3.23625e-140	1
AT5G63370	CDKG1,cyclin-dependent kinase G1	1.33921e-143	0.463169	0.213	0.119	2.98377e-139	1
AT3G24929	hypothetical protein	3.08939e-143	0.440861	0.207	0.113	6.88316e-139	1
AT1G76670	URGT1,UDP-Rha/UDP-Gal transporter 1	3.19425e-143	0.436842	0.126	0.058	7.11678e-139	1
AT4G30190	AHA2,H(+)-ATPase 2,PMA2,PLASMA MEMBRANE PROTON ATPASE 2	5.06722e-143	0.40249	0.464	0.33	1.12898e-138	1
AT5G20250	RS6,raffinose synthase 6	7.42688e-143	0.44958	0.42	0.291	1.65471e-138	1
AT3G61820	Eukaryotic aspartyl protease family protein	1.2857e-142	0.40301	0.114	0.05	2.86454e-138	1
AT2G24755	Natural antisense transcript overlaps with AT2G24750 and AT2G24760	5.46109e-142	0.447112	0.201	0.11	1.21673e-137	1
AT1G53400	Ubiquitin domain-containing protein	7.40817e-142	0.452082	0.117	0.052	1.65054e-137	1
AT3G62630	stress response NST1-like protein (DUF1645)	1.19684e-140	0.397894	0.107	0.046	2.66657e-136	1
AT4G39080	vacuolar proton ATPase A3	2.57525e-140	0.418721	0.245	0.144	5.73767e-136	1
AT4G00710	BR-signaling kinase 3	5.14828e-140	0.450067	0.193	0.105	1.14704e-135	1
AT5G03630	Pyridine nucleotide-disulfide oxidoreductase family protein	4.13478e-138	0.436881	0.239	0.14	9.21229e-134	1
AT1G29120	UP9,UP9	1.05313e-135	0.47409	0.171	0.09	2.34637e-131	1
AT1G70410	ATBCA4,BETA CARBONIC ANHYDRASE 4,CA4,BETA CARBONIC ANHYDRASE 4	3.09497e-134	0.455702	0.261	0.158	6.8956e-130	1
AT4G34260	1,2-alpha-L-fucosidase	5.79421e-134	0.413004	0.137	0.066	1.29095e-129	1
AT5G44110	ATNAP2,ARABIDOPSIS THALIANA NON-INTRINSIC ABC PROTEIN,ATPOP1,POP1	1.26988e-132	0.435925	0.118	0.054	2.82929e-128	1
AT2G31360	AtADS2	1.84461e-132	0.434113	0.219	0.126	4.1098e-128	1
AT1G17720	Protein phosphatase 2A, regulatory subunit PR55	8.05863e-132	0.414292	0.349	0.232	1.79546e-127	1
AT1G05850	ATCTL1,CTL1,CHITINASE-LIKE PROTEIN 1,ELP1,ECTOPIC DEPOSITION OF LIGNIN IN PITH 1,ELP,ECTOPIC DEPOSITION OF LIGNIN IN PITH,ERH2,ECTOPIC ROOT HAIR 2,HOT2,SENSITIVE TO HOT TEMPERATURES 2	1.39948e-130	0.387721	0.192	0.105	3.11804e-126	1
AT1G61100	disease resistance protein (TIR class)	9.52759e-130	0.419885	0.126	0.06	2.12275e-125	1
AT3G43300	BEN1,BFA-VISUALIZED ENDOCYTIC TRAFFICKING DEFECTIVE1,MIN7	1.02914e-129	0.408512	0.224	0.131	2.29293e-125	1
AT5G19090	Heavy metal transport/detoxification superfamily protein	3.56376e-129	0.407966	0.121	0.056	7.94007e-125	1
AT2G28310	trimethylguanosine synthase (DUF707)	1.65955e-128	0.427915	0.155	0.08	3.69747e-124	1
AT2G41560	autoinhibited Ca(2+)-ATPase, isoform 4	1.74439e-128	0.441839	0.161	0.084	3.8865e-124	1
AT4G18030	S-adenosyl-L-methionine-dependent methyltransferases superfamily protein	1.39727e-127	0.382997	0.216	0.125	3.11311e-123	1
AT5G02270	ATNAP9,ARABIDOPSIS THALIANA NON-INTRINSIC ABC PROTEIN 9,NAP9,non-intrinsic ABC protein 9	1.02943e-126	0.447861	0.158	0.083	2.29356e-122	1
AT4G32060	calcium-binding EF hand family protein	1.30207e-126	0.39945	0.219	0.127	2.901e-122	1
AT5G55790	hypothetical protein	1.37082e-126	0.445588	0.24	0.144	3.05419e-122	1
AT4G39840	cell wall integrity/stress response component-like protein	4.56637e-124	0.40222	0.162	0.086	1.01739e-119	1
AT5G05270	AtCHIL	1.10492e-122	0.515261	0.114	0.053	2.46177e-118	1
AT2G40840	disproportionating enzyme 2	2.40873e-122	0.374441	0.185	0.103	5.36666e-118	1
AT1G65930	cytosolic NADP+-dependent isocitrate dehydrogenase	5.81693e-122	0.379881	0.428	0.304	1.29601e-117	1
AT1G24160	triadin	6.46557e-122	0.40792	0.123	0.06	1.44053e-117	1
AT5G60920	COBRA-like extracellular glycosyl-phosphatidyl inositol-anchored protein family	1.49655e-121	0.374392	0.168	0.091	3.33431e-117	1
AT5G55850	RPM1-interacting protein 4 (RIN4) family protein	1.57041e-121	0.419546	0.183	0.102	3.49888e-117	1
AT3G10760	Homeodomain-like superfamily protein	3.1933e-121	0.388679	0.103	0.046	7.11467e-117	1
AT2G25490	FBL6	4.65286e-121	0.428829	0.172	0.094	1.03666e-116	1
AT2G01008	maternal effect embryo arrest protein	8.30085e-121	0.354194	0.698	0.58	1.84943e-116	1
AT2G20610	ALF1,ABERRANT LATERAL ROOT FORMATION 1,HLS3,HOOKLESS 3,RTY1,ROOTY 1,RTY,ROOTY	1.58276e-120	0.38116	0.117	0.056	3.5264e-116	1
AT2G46710	Rho GTPase activating protein with PAK-box/P21-Rho-binding domain-containing protein	3.13372e-119	0.390029	0.127	0.062	6.98193e-115	1
AT5G48180	AtNSP5	2.87898e-118	0.404352	0.19	0.108	6.41436e-114	1
AT5G67060	basic helix-loop-helix (bHLH) DNA-binding superfamily protein	4.88497e-118	0.370982	0.182	0.102	1.08837e-113	1
AT3G11130	AtCHC1,CHC1,clathrin heavy chain 1	7.56634e-118	0.391109	0.37	0.255	1.68578e-113	1
AT1G08200	UDP-D-apiose/UDP-D-xylose synthase 2	3.77538e-117	0.382134	0.235	0.143	8.41155e-113	1
AT5G41670	6-phosphogluconate dehydrogenase family protein	4.26929e-117	0.446481	0.205	0.121	9.51198e-113	1
AT2G01450	ATMPK17,MAP kinase 17	2.49984e-116	0.381902	0.386	0.268	5.56963e-112	1
AT1G79990	coatomer subunit beta-2	1.60562e-115	0.395573	0.199	0.116	3.57733e-111	1
AT3G59760	ATCS-C,ARABIDOPSIS THALIANA CYSTEINSYNTHASE-C	4.18352e-115	0.392801	0.143	0.075	9.32088e-111	1
AT3G08030	DNA-directed RNA polymerase subunit beta (Protein of unknown function, DUF642)	7.91181e-115	0.397236	0.28	0.18	1.76275e-110	1
AT5G43630	zinc knuckle (CCHC-type) family protein	9.05128e-115	0.403086	0.119	0.058	2.01663e-110	1
AT3G15530	S-adenosyl-L-methionine-dependent methyltransferases superfamily protein	1.21158e-114	0.399652	0.119	0.058	2.6994e-110	1
AT1G32230	ATP8,ARABIDOPSIS THALIANA P8 (INTERACTING PROTEIN),AtRCD1,CEO,CEO1,RIMB1,REDOX IMBALANCED 1	1.01003e-113	0.384189	0.398	0.28	2.25034e-109	1
AT3G43800	ATGSTU27,glutathione S-transferase tau 27	1.76508e-113	0.39325	0.118	0.058	3.93259e-109	1
AT1G26260	cryptochrome-interacting basic-helix-loop-helix 5	4.73961e-113	0.40285	0.111	0.053	1.05599e-108	1
AT3G56360	hypothetical protein	8.77054e-113	0.394734	0.278	0.179	1.95408e-108	1
AT4G26760	microtubule-associated protein 65-2	1.00534e-112	0.395329	0.226	0.138	2.2399e-108	1
AT1G28580	GDSL-like Lipase/Acylhydrolase superfamily protein	1.1603e-112	0.361826	0.174	0.097	2.58514e-108	1
AT3G53990	Adenine nucleotide alpha hydrolases-like superfamily protein	9.13877e-112	0.357478	0.221	0.133	2.03612e-107	1
AT4G17140	pleckstrin homology (PH) domain-containing protein	1.15846e-111	0.402783	0.257	0.163	2.58106e-107	1
AT2G03680	SKU6	1.28634e-111	0.384005	0.266	0.17	2.86596e-107	1
AT1G48660	Auxin-responsive GH3 family protein	2.09294e-111	0.35073	0.126	0.063	4.66307e-107	1
AT1G56700	Peptidase C15, pyroglutamyl peptidase I-like protein	2.65119e-111	0.371286	0.169	0.094	5.90686e-107	1
AT4G32020	serine/arginine repetitive matrix-like protein	2.78619e-111	0.392043	0.187	0.107	6.20763e-107	1
AT1G49240	FIZ1,FRIZZY AND KINKED SHOOTS	4.75748e-111	0.378785	0.204	0.121	1.05997e-106	1
AT4G33080	AGC (cAMP-dependent, cGMP-dependent and protein kinase C) kinase family protein	8.92723e-111	0.427774	0.114	0.056	1.98899e-106	1
AT2G44670	senescence-associated family protein (DUF581)	9.85275e-111	0.370988	0.11	0.052	2.19519e-106	1
AT3G08530	AtCHC2,CHC2,clathrin heavy chain 2	3.3085e-110	0.375858	0.34	0.233	7.37133e-106	1
AT2G47930	ATAGP26,ARABIDOPSIS THALIANA ARABINOGALACTAN PROTEIN 26	1.214e-109	0.338609	0.114	0.056	2.7048e-105	1
AT1G20260	AtVAB3	5.81032e-109	0.341856	0.145	0.077	1.29454e-104	1
AT3G09390	ATMT-1,ARABIDOPSIS THALIANA METALLOTHIONEIN-1,ATMT-K,ARABIDOPSIS THALIANA METALLOTHIONEIN-K	9.7947e-109	0.366594	0.32	0.214	2.18226e-104	1
AT5G67300	ATMYB44,ARABIDOPSIS THALIANA MYB DOMAIN PROTEIN 44,ATMYBR1,MYB44	1.60422e-108	0.360048	0.103	0.048	3.5742e-104	1
AT1G45688	transmembrane protein	2.02869e-108	0.381714	0.112	0.055	4.51992e-104	1
AT4G11830	phospholipase D gamma 2	3.11503e-108	0.377031	0.118	0.058	6.94029e-104	1
AT5G09410	CAMTA1,calmodulin-binding transcription activator 1	4.09677e-108	0.377986	0.168	0.094	9.12761e-104	1
AT1G80940	Snf1 kinase interactor-like protein	6.89073e-108	0.395202	0.177	0.101	1.53525e-103	1
AT2G28840	hypothetical protein	1.61535e-107	0.371488	0.242	0.152	3.599e-103	1
AT4G03190	AFB1,AUXIN SIGNALING F BOX PROTEIN 1,ATGRH1	2.03695e-107	0.372936	0.102	0.048	4.53833e-103	1
AT5G66030	Golgi-localized GRIP domain-containing protein	1.07475e-106	0.380094	0.189	0.111	2.39454e-102	1
AT3G55020	Ypt/Rab-GAP domain of gyp1p superfamily protein	4.24551e-106	0.395779	0.205	0.123	9.45899e-102	1
AT1G72070	Chaperone DnaJ-domain superfamily protein	2.05888e-105	0.42903	0.249	0.158	4.58718e-101	1
AT3G48990	AMP-dependent synthetase and ligase family protein	2.7151e-105	0.370156	0.243	0.153	6.04924e-101	1
AT1G63000	UER1,UDP-4-KETO-6-DEOXY-D-GLUCOSE-3,5-EPIMERASE-4-REDUCTASE 1	6.10017e-105	0.335035	0.189	0.111	1.35912e-100	1
AT1G64970	TMT1,VTE4,VITAMIN E DEFICIENT 4	2.92967e-104	0.390891	0.245	0.156	6.5273e-100	1
AT4G21410	cysteine-rich RLK (RECEPTOR-like protein kinase) 29	5.97724e-104	0.379505	0.174	0.1	1.33173e-99	1
AT1G78040	Pollen Ole e 1 allergen and extensin family protein	7.93106e-104	0.32655	0.544	0.427	1.76704e-99	1
AT5G61780	AtTudor2,Arabidopsis thaliana TUDOR-SN protein 2,TSN2,TUDOR-SN protein 2	8.07862e-104	0.35444	0.26	0.168	1.79992e-99	1
AT1G28660	GDSL-like Lipase/Acylhydrolase superfamily protein	1.81719e-103	0.342031	0.173	0.098	4.04869e-99	1
AT3G62860	alpha/beta-Hydrolases superfamily protein	3.18998e-103	0.365413	0.151	0.083	7.10728e-99	1
AT1G04430	S-adenosyl-L-methionine-dependent methyltransferases superfamily protein	8.4107e-103	0.331233	0.159	0.089	1.8739e-98	1
AT1G28670	GDSL-like Lipase/Acylhydrolase superfamily protein	1.35829e-102	0.310222	0.151	0.083	3.02627e-98	1
AT5G63810	AtBGAL10,Arabidopsis thaliana beta-galactosidase 10	2.53344e-102	0.371425	0.297	0.198	5.6445e-98	1
AT5G25350	EIN3-binding F box protein 2	3.25316e-101	0.390095	0.189	0.112	7.24805e-97	1
AT5G05890	UDP-Glycosyltransferase superfamily protein	5.6991e-101	0.316114	0.114	0.057	1.26976e-96	1
AT2G30500	Kinase interacting (KIP1-like) family protein	7.30004e-101	0.405303	0.159	0.09	1.62645e-96	1
AT4G27180	KATB,KINESIN-LIKE PROTEIN IN ARABIDOPSIS THALIANA B	2.7795e-100	0.362053	0.128	0.067	6.19273e-96	1
AT1G20970	calponin-like domain protein	4.53746e-100	0.336702	0.185	0.109	1.01095e-95	1
AT5G25280	serine-rich protein-like protein	4.7708e-100	0.348163	0.242	0.154	1.06293e-95	1
AT1G19870	IQD32,IQ-domain 32	5.15637e-100	0.359477	0.191	0.114	1.14884e-95	1
AT5G53420	CCT motif family protein	6.61484e-100	0.376344	0.114	0.057	1.47379e-95	1
AT4G38920	ATVHA-C3,vacuolar-type H(+)-ATPase C3,AVA-P3	6.69153e-100	0.347421	0.317	0.217	1.49087e-95	1
AT3G23820	UDP-D-glucuronate 4-epimerase 6	7.82666e-100	0.322316	0.186	0.11	1.74378e-95	1
AT2G21410	vacuolar proton ATPase A2	1.219e-99	0.346533	0.128	0.067	2.71593e-95	1
AT2G20180	PIF1,PHY-INTERACTING FACTOR 1	1.78481e-99	0.351304	0.143	0.078	3.97656e-95	1
AT3G54920	Pectin lyase-like superfamily protein	2.63082e-98	0.344976	0.116	0.059	5.86146e-94	1
AT4G27430	COP1-interacting protein 7	5.77886e-98	0.34564	0.146	0.081	1.28753e-93	1
AT1G75680	AtGH9B7,glycosyl hydrolase 9B7	1.61462e-97	0.347272	0.142	0.078	3.59738e-93	1
AT2G44060	LEA26,late embryogenesis abundant 26	1.77626e-97	0.309891	0.211	0.129	3.9575e-93	1
AT1G70000	myb-like transcription factor family protein	1.01878e-96	0.351034	0.101	0.049	2.26984e-92	1
AT4G26940	Galactosyltransferase family protein	1.1276e-96	0.344616	0.1	0.049	2.51229e-92	1
AT4G05050	ubiquitin 11	1.16389e-96	0.331756	0.236	0.15	2.59316e-92	1
AT4G19410	PAE7,pectin acetylesterase 7	1.37915e-96	0.317396	0.144	0.079	3.07274e-92	1
AT2G33150	KAT2,3-KETOACYL-COA THIOLASE 2,PED1,PEROXISOME DEFECTIVE 1	1.45907e-96	0.300368	0.638	0.53	3.2508e-92	1
AT1G26270	Phosphatidylinositol 3- and 4-kinase family protein	2.56102e-96	0.369273	0.264	0.174	5.70595e-92	1
AT1G05960	ARM repeat superfamily protein	3.30152e-96	0.324913	0.137	0.075	7.35578e-92	1
AT2G36880	methionine adenosyltransferase 3	3.41407e-96	0.360154	0.229	0.146	7.60655e-92	1
AT1G23190	Phosphoglucomutase/phosphomannomutase family protein	5.43008e-96	0.304986	0.192	0.115	1.20982e-91	1
AT2G41740	ATVLN2	5.89286e-96	0.2879	0.103	0.051	1.31293e-91	1
AT3G06860	ATMFP2,MULTIFUNCTIONAL PROTEIN 2	1.5044e-95	0.300748	0.594	0.484	3.3518e-91	1
AT1G79830	golgin Putative 5	1.77556e-95	0.328629	0.261	0.171	3.95596e-91	1
AT5G65630	global transcription factor group E7	2.11834e-95	0.377478	0.291	0.197	4.71967e-91	1
AT2G01910	Microtubule associated protein (MAP65/ASE1) family protein	4.86499e-95	0.363916	0.123	0.065	1.08392e-90	1
AT1G59520	CW7	1.04641e-94	0.325226	0.102	0.05	2.3314e-90	1
AT5G43310	COP1-interacting protein-like protein	1.49597e-94	0.331933	0.11	0.056	3.33303e-90	1
AT2G39280	Ypt/Rab-GAP domain of gyp1p superfamily protein	2.91666e-94	0.359456	0.152	0.086	6.49832e-90	1
AT5G54160	ATOMT1,O-methyltransferase 1,AtCOMT,COMT1,caffeate O-methyltransferase 1,OMT3,O-methyltransferase 3	2.92767e-94	0.333344	0.156	0.089	6.52285e-90	1
AT2G34770	ATFAH1,ARABIDOPSIS FATTY ACID HYDROXYLASE 1	3.61823e-94	0.327607	0.113	0.058	8.06141e-90	1
AT5G20490	myosin family protein with Dil	1.68069e-93	0.345514	0.157	0.09	3.74458e-89	1
AT3G02910	AIG2-like (avirulence induced gene) family protein	2.21285e-93	0.326233	0.138	0.076	4.93024e-89	1
AT1G62380	ATACO2	5.12004e-93	0.426482	0.119	0.063	1.14074e-88	1
AT3G29360	UDP-glucose 6-dehydrogenase family protein	7.46538e-93	0.328134	0.192	0.117	1.66329e-88	1
AT1G64110	P-loop containing nucleoside triphosphate hydrolases superfamily protein	1.38426e-92	0.332929	0.196	0.12	3.08413e-88	1
AT1G58350	Putative serine esterase family protein	1.49961e-92	0.314887	0.112	0.057	3.34112e-88	1
AT4G28270	ATRMA2	1.5739e-92	0.290256	0.101	0.05	3.50664e-88	1
AT5G19770	tubulin alpha-3	1.67308e-92	0.310722	0.29	0.196	3.72763e-88	1
AT1G78900	vacuolar ATP synthase subunit A	2.73152e-92	0.33199	0.338	0.238	6.08584e-88	1
AT3G26810	auxin signaling F-box 2	3.42514e-92	0.356117	0.133	0.072	7.63122e-88	1
AT1G35516	myb-like transcription factor family protein	4.44853e-92	0.365296	0.145	0.081	9.91132e-88	1
AT2G31750	UDP-glucosyl transferase 74D1	8.4233e-92	0.386645	0.167	0.098	1.87671e-87	1
AT2G39890	ATPROT1,PROLINE TRANSPORTER 1	1.03341e-91	0.291324	0.112	0.057	2.30245e-87	1
AT5G08640	ATFLS1,FLS,FLAVONOL SYNTHASE	1.19854e-91	0.545856	0.144	0.082	2.67034e-87	1
AT3G61990	S-adenosyl-L-methionine-dependent methyltransferases superfamily protein	3.45376e-91	0.321532	0.151	0.086	7.69498e-87	1
AT3G14415	Aldolase-type TIM barrel family protein	1.34254e-90	0.32015	0.388	0.281	2.99117e-86	1
AT3G15730	PLD	1.58123e-90	0.312091	0.277	0.186	3.52297e-86	1
AT4G30660	Low temperature and salt responsive protein family	2.59203e-90	0.313851	0.236	0.153	5.77503e-86	1
AT3G60530	GATA transcription factor 4	3.02847e-90	0.333147	0.128	0.069	6.74744e-86	1
AT2G18440	other_RNA	3.38896e-90	0.285801	0.617	0.501	7.5506e-86	1
AT1G76490	AtHMGR1,HMGR1,3-HYDROXY-3-METHYLGLUTARYL COA REDUCTASE 1,MAD3,miRNA action deficient 3	3.40693e-90	0.305893	0.124	0.066	7.59065e-86	1
AT1G13390	translocase subunit seca	6.06435e-90	0.36491	0.121	0.064	1.35114e-85	1
AT1G19910	ATPase, F0/V0 complex, subunit C protein	7.0215e-90	0.309396	0.242	0.157	1.56439e-85	1
AT3G17390	MAT4,METHIONINE ADENOSYLTRANSFERASE 4,SAMS3,S-ADENOSYLMETHIONINE SYNTHETASE 3	2.08357e-89	0.310093	0.584	0.477	4.6422e-85	1
AT1G76990	ACT domain repeat 3	2.48324e-89	0.334569	0.124	0.067	5.53265e-85	1
AT4G39210	Glucose-1-phosphate adenylyltransferase family protein	4.38965e-89	0.346309	0.132	0.073	9.78014e-85	1
AT5G27380	AtGSH2,GSHB	4.63153e-89	0.318581	0.104	0.053	1.0319e-84	1
AT3G13870	GOM8,GOLGI MUTANT 8	5.80115e-89	0.297153	0.183	0.111	1.2925e-84	1
AT5G47770	farnesyl diphosphate synthase 1	8.51869e-89	0.35235	0.115	0.061	1.89796e-84	1
AT2G34660	ATMRP2,multidrug resistance-associated protein 2,AtABCC2,Arabidopsis thaliana ATP-binding cassette C2,EST4,MRP2,multidrug resistance-associated protein 2	3.50966e-87	0.387416	0.161	0.096	7.81952e-83	1
AT2G41430	CID1,CTC-Interacting Domain 1,LSR1,LIGHT STRESS-REGULATED 1	4.46575e-87	0.292516	0.446	0.335	9.94968e-83	1
AT5G39570	transmembrane protein	4.74695e-87	0.300715	0.305	0.21	1.05762e-82	1
AT1G25175	other_rna	7.69403e-87	0.296011	0.1	0.05	1.71423e-82	1
AT2G26080	AtGLDP2,glycine decarboxylase P-protein 2	8.76482e-87	0.341759	0.227	0.148	1.9528e-82	1
AT1G67140	HEAT repeat-containing protein	9.34177e-87	0.32668	0.182	0.111	2.08135e-82	1
AT2G43140	basic helix-loop-helix (bHLH) DNA-binding superfamily protein	1.08973e-85	0.324259	0.26	0.174	2.42792e-81	1
AT1G47840	hexokinase 3	1.18237e-85	0.285049	0.112	0.059	2.63432e-81	1
AT2G39580	zinc finger C3H1 domain protein	1.82132e-85	0.350374	0.22	0.142	4.0579e-81	1
AT4G27960	ubiquitin conjugating enzyme 9	1.95153e-85	0.319871	0.135	0.076	4.34802e-81	1
AT2G07050	cycloartenol synthase 1	3.18639e-85	0.301217	0.172	0.104	7.09929e-81	1
AT4G03390	STRUBBELIG-receptor family 3	7.74645e-85	0.321276	0.135	0.076	1.72591e-80	1
AT2G45540	BCHC2,Beach-Domain Homolog C2	1.66134e-84	0.312761	0.175	0.106	3.70146e-80	1
AT5G43900	ATMYA2,ARABIDOPSIS MYOSIN 2,XI-2,MYOSIN X1 2,XI-6,MYOSIN XI-6	2.19997e-84	0.329629	0.155	0.091	4.90153e-80	1
AT2G44080	ARGOS-like protein	2.48181e-84	0.343775	0.319	0.225	5.52948e-80	1
AT1G53310	ATPEPC1,ATPPC1,phosphoenolpyruvate carboxylase 1,PEPC1,PEP(PHOSPHOENOLPYRUVATE) CARBOXYLASE 1	2.84549e-84	0.301682	0.17	0.102	6.33975e-80	1
AT1G07670	ATECA4	7.41439e-84	0.321469	0.182	0.112	1.65193e-79	1
AT5G61190	putative endonuclease or glycosyl hydrolase with C2H2-type zinc finger domain-containing protein	4.74675e-82	0.319849	0.114	0.061	1.05758e-77	1
AT2G24150	heptahelical protein 3	7.5346e-82	0.32559	0.104	0.054	1.67871e-77	1
AT2G18160	ATBZIP2,basic leucine-zipper 2,FTM3,FLORAL TRANSITION AT THE MERISTEM3,GBF5,G-BOX BINDING FACTOR 5	2.05182e-81	0.315495	0.221	0.144	4.57145e-77	1
AT4G27500	proton pump interactor 1	5.47604e-81	0.280438	0.425	0.319	1.22006e-76	1
AT5G04510	ATPDK1	6.1985e-81	0.323397	0.113	0.061	1.38102e-76	1
AT4G30210	AR2	8.79509e-81	0.294686	0.121	0.067	1.95955e-76	1
AT5G22780	Adaptor protein complex AP-2, alpha subunit	4.65093e-80	0.310309	0.175	0.108	1.03623e-75	1
AT3G23050	AXR2,AUXIN RESISTANT 2	5.76798e-80	0.331341	0.109	0.058	1.28511e-75	1
AT2G44280	Major facilitator superfamily protein	1.07594e-79	0.329397	0.101	0.053	2.3972e-75	1
AT5G47820	P-loop containing nucleoside triphosphate hydrolases superfamily protein	1.69758e-79	0.288006	0.133	0.076	3.7822e-75	1
AT3G18820	ATRAB7B,RAB GTPase homolog G3F,ATRABG3F,RAB71,RABG3F	3.93813e-79	0.281306	0.118	0.065	8.77414e-75	1
AT1G22530	PATELLIN 2	1.00633e-78	0.299246	0.289	0.201	2.24211e-74	1
AT4G17870	RCAR11,regulatory component of ABA receptor 11	1.96998e-78	0.282527	0.321	0.229	4.3891e-74	1
AT5G40910	Disease resistance protein (TIR-NBS-LRR class) family	2.16129e-78	0.327491	0.123	0.069	4.81535e-74	1
AT4G08980	F-BOX WITH WD-40 2	5.59215e-78	0.332076	0.119	0.066	1.24593e-73	1
AT1G06290	ATACX3	8.81541e-78	0.261576	0.213	0.138	1.96407e-73	1
AT1G19835	filament-like protein (DUF869)	1.21041e-77	0.264697	0.136	0.078	2.6968e-73	1
AT1G66260	RNA-binding (RRM/RBD/RNP motifs) family protein	1.25425e-77	0.318582	0.231	0.154	2.79447e-73	1
AT4G18020	CheY-like two-component responsive regulator family protein	1.68259e-77	0.299385	0.103	0.054	3.74881e-73	1
AT1G21980	ATPIP5K1,phosphatidylinositol-4-phosphate 5-kinase 1,ATPIPK1	2.24045e-77	0.345507	0.135	0.078	4.99173e-73	1
AT4G12040	AtSAP7	2.43835e-77	0.315052	0.164	0.1	5.43264e-73	1
AT5G10550	global transcription factor group E2	4.98498e-77	0.348252	0.125	0.071	1.11065e-72	1
AT1G26580	ELM2 domain protein	5.8286e-77	0.304348	0.212	0.138	1.29861e-72	1
AT5G25460	transmembrane protein, putative (Protein of unknown function, DUF642)	7.00798e-77	0.286005	0.247	0.167	1.56138e-72	1
AT1G18840	IQ-domain 30	1.34444e-76	0.273962	0.123	0.069	2.99541e-72	1
AT3G46830	ATRAB-A2C,ARABIDOPSIS RAB GTPASE HOMOLOG A2C,ATRAB11A,ATRABA2C,RAB GTPase homolog A2C,RAB-A2C,RAB GTPASE HOMOLOG A2C	1.49401e-76	0.279698	0.119	0.067	3.32865e-72	1
AT2G35630	GEM1	2.70115e-76	0.27416	0.341	0.247	6.01815e-72	1
AT3G03250	AtUGP1,UDP-GLUCOSE PYROPHOSPHORYLASE 1,UGP,UDP-glucose pyrophosphorylase	3.01675e-76	0.256586	0.189	0.119	6.72132e-72	1
AT1G72150	PATELLIN 1	5.23251e-76	0.272171	0.143	0.084	1.1658e-71	1
AT2G28900	ATOEP16-1,outer plastid envelope protein 16-1,ATOEP16-L,OUTER PLASTID ENVELOPE PROTEIN 16-L,OEP16,outer envelope protein 16	5.47656e-76	0.297752	0.234	0.157	1.22018e-71	1
AT4G10380	AtNIP5	9.79497e-76	0.253152	0.187	0.118	2.18232e-71	1
AT5G62720	Integral membrane HPP family protein	1.68244e-75	0.414888	0.153	0.093	3.74849e-71	1
AT5G26850	Uncharacterized protein	1.98029e-75	0.306086	0.12	0.068	4.41208e-71	1
AT1G65840	ATPAO4,polyamine oxidase 4	2.02244e-75	0.331933	0.117	0.065	4.50599e-71	1
AT1G53380	hypothetical protein (DUF641)	2.40109e-75	0.291711	0.116	0.065	5.34963e-71	1
AT1G76180	Dehydrin family protein	3.4768e-75	0.305978	0.105	0.057	7.74631e-71	1
AT1G09780	Phosphoglycerate mutase, 2,3-bisphosphoglycerate-independent	4.32161e-75	0.272205	0.238	0.16	9.62854e-71	1
AT1G22060	sporulation-specific protein	5.83347e-75	0.296686	0.116	0.065	1.2997e-70	1
AT2G42880	ATMPK20,MAP kinase 20	1.34019e-74	0.300531	0.136	0.08	2.98593e-70	1
AT2G22795	hypothetical protein	2.35488e-74	0.288943	0.235	0.158	5.24667e-70	1
AT1G59610	ADL3,dynamin-like 3,CF1,DRP2B,Dynamin related protein 2B	3.06274e-74	0.28788	0.215	0.142	6.82378e-70	1
AT4G12420	Cupredoxin superfamily protein	8.71839e-74	0.306037	0.164	0.102	1.94246e-69	1
AT4G31340	myosin heavy chain-like protein	1.07605e-73	0.278779	0.258	0.178	2.39745e-69	1
AT5G17910	cardiomyopathy-associated protein	1.40907e-73	0.270404	0.122	0.069	3.1394e-69	1
AT1G24460	TGN-related, localized SYP41 interacting protein	2.78446e-73	0.27929	0.207	0.135	6.20378e-69	1
AT3G18780	DER1,DEFORMED ROOT HAIRS 1,ENL2,ENHANCER OF LRX1 2,FIZ2,FRIZZY AND KINKED SHOOTS 2,LSR2,LIGHT STRESS-REGULATED 2	2.86622e-73	0.267437	0.371	0.275	6.38595e-69	1
AT1G68060	ATMAP70-1,microtubule-associated proteins 70-1	5.79306e-73	0.298222	0.141	0.084	1.29069e-68	1
AT3G23530	Cyclopropane-fatty-acyl-phospholipid synthase	4.06173e-72	0.300376	0.251	0.173	9.04954e-68	1
AT2G22780	peroxisomal NAD-malate dehydrogenase 1	7.67906e-72	0.274741	0.336	0.246	1.71089e-67	1
AT2G15890	maternal effect embryo arrest 14	1.21195e-71	0.279222	0.134	0.079	2.70022e-67	1
AT1G49660	AtCXE5,carboxyesterase 5	1.5527e-71	0.287293	0.112	0.062	3.45941e-67	1
AT4G22010	SKU5 similar 4	1.59205e-71	0.260689	0.141	0.084	3.54709e-67	1
AT5G63980	SAL1 phosphatase-like protein	2.84099e-71	0.28312	0.132	0.078	6.32972e-67	1
AT1G08190	ATVAM2,ATVPS41,VACUOLAR PROTEIN SORTING 41,VAM2,ZIP2,ZIGZAG SUPPRESSOR 2	2.95627e-71	0.278334	0.131	0.077	6.58657e-67	1
AT1G01490	Heavy metal transport/detoxification superfamily protein	3.48911e-71	0.297585	0.155	0.095	7.77373e-67	1
AT1G79340	AtMC4,metacaspase 4,AtMCP2d,metacaspase 2d,MCP2d,metacaspase 2d	5.53062e-71	0.26289	0.11	0.062	1.23222e-66	1
AT1G74160	LONGIFOLIA protein	8.63758e-71	0.288193	0.122	0.07	1.92445e-66	1
AT1G49670	ARP protein (REF)	1.28468e-70	0.271197	0.158	0.097	2.86226e-66	1
AT5G09870	MUM3,MUCILAGE-MODIFIED 3	1.42487e-70	0.283502	0.113	0.064	3.1746e-66	1
AT5G26780	serine hydroxymethyltransferase 2	2.458e-70	0.260218	0.187	0.121	5.47643e-66	1
AT4G34050	S-adenosyl-L-methionine-dependent methyltransferases superfamily protein	2.9107e-70	0.31737	0.128	0.075	6.48504e-66	1
AT1G55860	LOW protein: E3 ubiquitin ligase-like protein	3.16235e-70	0.297744	0.201	0.132	7.04572e-66	1
AT4G23850	AMP-dependent synthetase and ligase family protein	9.92381e-70	0.283882	0.161	0.1	2.21103e-65	1
AT2G30490	ATC4H,CINNAMATE 4-HYDROXYLASE,CYP73A5,REF3,REDUCED EPRDERMAL FLUORESCENCE 3	1.09668e-68	0.29637	0.17	0.109	2.4434e-64	1
AT1G07890	ATAPX01,ATAPX1,CS1,MEE6,maternal effect embryo arrest 6	1.36032e-68	0.254143	0.381	0.285	3.03079e-64	1
AT4G18710	ATSK21,SHAGGY-LIKE KINASE 21,DWF12,DWARF 12,SK21,SHAGGY-LIKE KINASE 21,UCU1,ULTRACURVATA 1	2.04738e-68	0.283535	0.101	0.055	4.56155e-64	1
AT1G71010	FORMS APLOID AND BINUCLEATE CELLS 1C	2.42201e-68	0.253842	0.243	0.167	5.39623e-64	1
AT5G50000	Protein kinase superfamily protein	3.09825e-68	0.261456	0.135	0.081	6.90291e-64	1
AT3G57410	ATVLN3	4.14089e-68	0.259038	0.144	0.087	9.22589e-64	1
AT4G38240	CGL,COMPLEX GLYCAN LESS,GNTI,N-ACETYLGLUCOSAMINYLTRANSFERASE I	4.91988e-68	0.278075	0.106	0.059	1.09615e-63	1
AT5G47480	MAG5,MAIGO 5	1.55973e-67	0.260234	0.138	0.083	3.47507e-63	1
AT3G09300	OSBP(oxysterol binding protein)-related protein 3B	2.15383e-67	0.251586	0.129	0.077	4.79873e-63	1
AT4G31480	Coatomer, beta subunit	4.01123e-67	0.257718	0.192	0.126	8.93701e-63	1
AT2G31960	ATGSL03,glucan synthase-like 3,ATGSL3	5.47601e-67	0.276784	0.147	0.09	1.22005e-62	1
AT5G13360	Auxin-responsive GH3 family protein	9.58082e-67	0.261241	0.12	0.069	2.13461e-62	1
AT3G02260	ASA1,ATTENUATED SHADE AVOIDANCE 1,CRM1,CORYMBOSA1,DOC1,DARK OVER-EXPRESSION OF CAB 1,LPR1,LOW PHOSPHATE-RESISTANT ROOT 1,TIR3,TRANSPORT INHIBITOR RESPONSE 3,UMB1,UMBRELLA 1	3.49414e-66	0.282272	0.313	0.229	7.78494e-62	1
AT3G23730	xyloglucan endotransglucosylase/hydrolase 16	5.83301e-66	0.271516	0.225	0.153	1.2996e-61	1
AT2G38650	LGT7,LIKE GLYCOSYL TRANSFERASE 7	1.06853e-65	0.282048	0.149	0.092	2.38068e-61	1
AT5G09890	Protein kinase family protein	1.41672e-65	0.264805	0.106	0.06	3.15645e-61	1
AT2G02130	PDF2.3	4.40943e-65	0.284796	0.243	0.169	9.8242e-61	1
AT2G20190	ATCLASP,CLIP-ASSOCIATED PROTEIN	5.37796e-65	0.256861	0.164	0.105	1.19821e-60	1
AT2G26510	NAT3,nucleobase ascorbate transporter 3	1.87047e-64	0.260088	0.11	0.063	4.1674e-60	1
AT2G47320	Cyclophilin-like peptidyl-prolyl cis-trans isomerase family protein	2.84706e-64	0.258935	0.157	0.099	6.34324e-60	1
AT1G03060	BCHA1,Beach-Domain Homolog A1	7.71063e-64	0.274076	0.177	0.115	1.71793e-59	1
AT4G10840	Tetratricopeptide repeat (TPR)-like superfamily protein	1.96547e-63	0.253244	0.103	0.058	4.37907e-59	1
AT3G26520	GAMMA-TIP2,SITIP,SALT-STRESS INDUCIBLE TONOPLAST INTRINSIC PROTEIN,TIP1	7.03306e-63	0.273207	0.248	0.175	1.56697e-58	1
AT3G27906	hypothetical protein	8.4858e-63	0.265904	0.105	0.06	1.89064e-58	1
AT1G74920	aldehyde dehydrogenase 10A8	5.87653e-62	0.256372	0.2	0.135	1.30929e-57	1
AT4G16340	guanyl-nucleotide exchange factors	7.87441e-62	0.251456	0.123	0.073	1.75442e-57	1
AT3G14205	SAC2,suppressor of actin 2	7.91994e-62	0.267788	0.128	0.078	1.76456e-57	1
AT2G35190	ATNPSN11,NSPN11	1.10739e-61	0.255896	0.111	0.064	2.46726e-57	1
AT1G780801	AtWIND1,WIND1,wound induced dedifferentiation 1	3.96169e-61	0.287662	0.302	0.223	8.82664e-57	1
AT3G52890	KCBP-interacting protein kinase	4.29201e-61	0.258808	0.111	0.064	9.5626e-57	1
AT3G43690	NA	1.48921e-60	0.286639	0.125	0.076	3.31797e-56	1
AT5G03730	AtCTR1,SIS1,SUGAR-INSENSITIVE 1	1.49966e-60	0.276515	0.119	0.071	3.34123e-56	1
AT2G04039	DUF2996 family protein	1.71235e-60	0.297271	0.11	0.065	3.81512e-56	1
AT5G65440	transmembrane protein	1.83289e-60	0.251474	0.107	0.062	4.08367e-56	1
AT1G70780	hypothetical protein	3.23079e-60	0.277888	0.223	0.155	7.19821e-56	1
AT1G35115	NA	1.84931e-59	0.267318	0.199	0.135	4.12025e-55	1
AT2G16586	transmembrane protein	2.9909e-59	0.26341	0.357	0.272	6.66372e-55	1
AT3G10040	HRA1,HYPOXIA RESPONSE ATTENUATOR1	2.62852e-58	0.260043	0.104	0.06	5.85634e-54	1
AT1G31420	Leucine-rich repeat protein kinase family protein	1.0719e-57	0.250793	0.125	0.076	2.3882e-53	1
AT5G15860	ATPCME,prenylcysteine methylesterase,ICME,Isoprenylcysteine methylesterase	1.93301e-57	0.269297	0.126	0.078	4.30676e-53	1
AT1G58250	HPS4,hypersensitive to Pi starvation 4	1.99556e-57	0.257718	0.138	0.087	4.44611e-53	1
AT5G02480	HSP20-like chaperones superfamily protein	8.25384e-56	0.265483	0.18	0.121	1.83896e-51	1
AT3G20260	DUF1666 family protein (DUF1666)	4.62547e-55	0.266863	0.106	0.063	1.03056e-50	1
AT5G64030	S-adenosyl-L-methionine-dependent methyltransferases superfamily protein	5.47218e-55	0.250316	0.223	0.157	1.2192e-50	1
AT5G28300	AtGT2L,GT2L,GT-2Like protein	1.84496e-54	0.288622	0.154	0.101	4.11058e-50	1
AT3G02550	LOB domain-containing protein 41	2.20559e-52	0.287015	0.114	0.07	4.91405e-48	1
AT1G75860	DNA ligase	2.7089e-52	0.264169	0.194	0.135	6.03542e-48	1
AT3G17850	Protein kinase superfamily protein	5.07973e-52	0.260526	0.11	0.067	1.13176e-47	1
AT5G28640	ATGIF1,ARABIDOPSIS GRF1-INTERACTING FACTOR 1,GIF1,GRF1-INTERACTING FACTOR 1,GIF,GRF1-INTERACTING FACTOR	2.3126e-50	0.28285	0.106	0.065	5.15246e-46	1
AT5G57090	AGR1,AGRAVITROPIC ROOT 1,AGR,AGRAVITROPIC ROOT,ATPIN2,ARABIDOPSIS THALIANA PIN-FORMED 2,MM31,PIN2,PIN-FORMED 2,WAV6,WAVY ROOTS 6	1.2245e-47	0.275888	0.103	0.063	2.7282e-43	1
AT1G29910	AB180,LHCB1.2,LIGHT HARVESTING CHLOROPHYLL A/B BINDING PROTEIN 1.2	0	1.07177	0.5	0.207	0	2
AT5G384201	Ribulose bisphosphate carboxylase (small chain) family protein	0	1.04245	0.821	0.412	0	2
AT5G384101	Ribulose bisphosphate carboxylase (small chain) family protein	0	1.02706	0.948	0.62	0	2
AT1G299301	AB140,CAB140,CHLOROPHYLL A/B PROTEIN 140,LHCB1.3,LIGHT-HARVESTING CHLOROPHYLL A/B-PROTEIN 1.3	0	1.00816	0.711	0.365	0	2
AT5G384301	Ribulose bisphosphate carboxylase (small chain) family protein	0	1.00553	0.474	0.189	0	2
AT1G609501	2Fe-2S ferredoxin-like superfamily protein	0	0.967408	0.7	0.318	0	2
AT1G670901	ribulose bisphosphate carboxylase small chain 1A	0	0.938727	0.992	0.782	0	2
AT1G109601	ATFD1,ferredoxin 1	0	0.905049	0.79	0.415	0	2
AT3G278501	ribosomal protein L12-C	0	0.90299	0.792	0.418	0	2
AT2G344201	LHCB1.5,PHOTOSYSTEM II LIGHT HARVESTING COMPLEX GENE 1.5	0	0.883497	0.417	0.181	0	2
AT1G48350	Ribosomal L18p/L5e family protein	0	0.876725	0.628	0.287	0	2
AT1G203401	PETE2,PLASTOCYANIN 2	0	0.865434	0.449	0.186	0	2
AT3G27830	RPL12,RIBOSOMAL PROTEIN L12	0	0.855566	0.677	0.327	0	2
AT1G290701	Ribosomal protein L34	0	0.849734	0.687	0.33	0	2
AT1G356801	Ribosomal protein L21	0	0.846745	0.637	0.3	0	2
AT1G798501	CS17,PDE347,PIGMENT DEFECTIVE 347,PRPS17,PLASTID RIBOSOMAL SMALL SUBUNIT PROTEIN 17	0	0.835509	0.714	0.358	0	2
AT5G20630	ATGER3,ARABIDOPSIS THALIANA GERMIN 3,GLP3A,GLP3B,GLP3,GERMIN-LIKE PROTEIN 3	0	0.832245	0.233	0.08	0	2
AT1G790401	photosystem II subunit R	0	0.831953	0.504	0.222	0	2
AT2G24090	Ribosomal protein L35	0	0.827671	0.532	0.231	0	2
AT4G287501	Photosystem I reaction centre subunit IV / PsaE protein	0	0.825167	0.335	0.127	0	2
AT3G54210	Ribosomal protein L17 family protein	0	0.805902	0.616	0.295	0	2
AT4G27440	protochlorophyllide oxidoreductase B	0	0.802449	0.61	0.304	0	2
AT3G569101	plastid-specific 50S ribosomal protein 5	0	0.794241	0.783	0.429	0	2
AT3G27160	Ribosomal protein S21 family protein	0	0.791401	0.526	0.238	0	2
AT4G25050	acyl carrier protein 4	0	0.788922	0.561	0.257	0	2
AT1G685901	Ribosomal protein PSRP-3/Ycf65	0	0.78655	0.441	0.185	0	2
AT3G631601	outer envelope membrane protein	0	0.780409	0.3	0.11	0	2
AT1G066801	OE23,OXYGEN EVOLVING COMPLEX SUBUNIT 23 KDA,OEE2,OXYGEN-EVOLVING ENHANCER PROTEIN 2,PSII-P,PHOTOSYSTEM II SUBUNIT P	0	0.778287	0.444	0.193	0	2
AT3G52150	RNA-binding (RRM/RBD/RNP motifs) family protein	0	0.774529	0.565	0.263	0	2
AT1G55670	photosystem I subunit G	0	0.768796	0.263	0.1	0	2
AT3G534601	chloroplast RNA-binding protein 29	0	0.765614	0.86	0.527	0	2
AT1G158201	CP24	0	0.758216	0.292	0.114	0	2
AT4G346201	small subunit ribosomal protein 16	0	0.755344	0.919	0.604	0	2
AT2G305701	photosystem II reaction center W	0	0.749211	0.346	0.141	0	2
AT1G78630	Ribosomal protein L13 family protein	0	0.747329	0.57	0.272	0	2
AT2G148801	SWIB/MDM2 domain superfamily protein	0	0.740765	0.416	0.182	0	2
AT4G011501	CURT1A,CURVATURE THYLAKOID 1A	0	0.732595	0.534	0.251	0	2
AT1G29920	AB165,LHCB1.1,LIGHT HARVESTING CHLOROPHYLL A/B-BINDING PROTEIN 1.1	0	0.731642	0.171	0.06	0	2
AT3G54890	chlorophyll a-b binding protein 6	0	0.722455	0.209	0.076	0	2
AT4G203601	ATRAB8D,ATRABE1B,RAB GTPase homolog E1B	0	0.721051	0.698	0.372	0	2
AT2G372201	RNA-binding (RRM/RBD/RNP motifs) family protein	0	0.718202	0.683	0.365	0	2
AT2G065201	photosystem II subunit X	0	0.717464	0.464	0.212	0	2
AT4G38970	AtFBA2	0	0.715786	0.524	0.245	0	2
AT5G14320	Ribosomal protein S13/S18 family	0	0.711606	0.497	0.23	0	2
AT5G178701	plastid-specific 50S ribosomal protein 6	0	0.70422	0.702	0.384	0	2
AT2G430301	Ribosomal protein L3 family protein	0	0.703995	0.527	0.245	0	2
AT1G61520	PSI type III chlorophyll a/b-binding protein	0	0.703736	0.251	0.098	0	2
AT1G051901	Ribosomal protein L6 family	0	0.70089	0.593	0.298	0	2
AT5G54270	light-harvesting chlorophyll B-binding protein 3	0	0.693886	0.273	0.115	0	2
AT1G445751	CP22,PSBS,PHOTOSYSTEM II SUBUNIT S	0	0.690001	0.446	0.208	0	2
AT1G329901	plastid ribosomal protein l11	0	0.686624	0.442	0.201	0	2
AT2G381401	plastid-specific ribosomal protein 4	0	0.685259	0.648	0.338	0	2
AT5G546001	SVR8,SUPPRESSOR OF VARIEGATION 8	0	0.681616	0.514	0.25	0	2
AT4G247701	ATRBP31,ARABIDOPSIS THALIANA RNA BINDING PROTEIN,APPROXIMATELY 31 KD,ATRBP33,CP31	0	0.681405	0.748	0.422	0	2
AT4G027701	photosystem I subunit D-1	0	0.680771	0.36	0.158	0	2
AT4G290601	elongation factor Ts family protein	0	0.68073	0.752	0.422	0	2
AT5G135101	Ribosomal protein L10 family protein	0	0.676598	0.361	0.158	0	2
AT5G207201	ATCPN21,CHCPN10,CHLOROPLAST CHAPERONIN 10,CPN10,CHLOROPLAST CHAPERONIN 10,CPN21	0	0.67635	0.762	0.443	0	2
AT1G07320	EMB2784,EMBRYO DEFECTIVE 2784,PRPL4,plastid ribosomal protein L4	0	0.674988	0.489	0.232	0	2
AT3G210551	photosystem II subunit T	0	0.672162	0.292	0.118	0	2
AT3G260601	ATPRX Q	0	0.668875	0.361	0.157	0	2
AT4G286601	photosystem II reaction center PSB28 protein	0	0.665446	0.355	0.152	0	2
AT1G554901	Cpn60beta1,chaperonin-60beta1,LEN1,LESION INITIATION 1	0	0.664729	0.751	0.429	0	2
AT3G15190	chloroplast 30S ribosomal protein S20	0	0.662512	0.521	0.256	0	2
AT4G013101	Ribosomal L5P family protein	0	0.660766	0.433	0.202	0	2
AT3G476501	DnaJ/Hsp40 cysteine-rich domain superfamily protein	0	0.658954	0.431	0.194	0	2
AT4G103401	light harvesting complex of photosystem II 5	0	0.654447	0.29	0.124	0	2
AT3G131201	Ribosomal protein S10p/S20e family protein	0	0.649422	0.44	0.205	0	2
AT5G285001	rubisco accumulation factor-like protein	0	0.640751	0.353	0.156	0	2
AT1G75350	Ribosomal protein L31	0	0.64028	0.506	0.247	0	2
AT5G65220	Ribosomal L29 family protein	0	0.639219	0.577	0.298	0	2
AT2G33450	Ribosomal L28 family	0	0.638142	0.52	0.261	0	2
AT5G305101	ARRPS1,PRPS1,plastid ribosomal protein S1	0	0.637594	0.512	0.25	0	2
AT2G47400	CP12,CP12 DOMAIN-CONTAINING PROTEIN 1	0	0.637125	0.563	0.287	0	2
AT1G749701	TWN3	0	0.63624	0.386	0.176	0	2
AT5G267421	AtRH3,RH3	0	0.634656	0.645	0.35	0	2
AT3G523801	PDE322,PIGMENT DEFECTIVE 322	0	0.630202	0.406	0.189	0	2
AT5G633101	ATNDPK2,ARABIDOPSIS NUCLEOSIDE DIPHOSPHATE KINASE 2,NDPK IA IA,NDPK IA,NUCLEOSIDE DIPHOSPHATE KINASE IA,NDPK1A,NDP KINASE 1A	0	0.626034	0.398	0.189	0	2
AT3G62030	CYP20-3,cyclophilin 20-3	0	0.625857	0.556	0.286	0	2
AT1G324701	Single hybrid motif superfamily protein	0	0.623607	0.306	0.133	0	2
AT1G313301	photosystem I subunit F	0	0.620363	0.29	0.126	0	2
AT3G448901	ribosomal protein L9	0	0.617352	0.446	0.215	0	2
AT3G52960	Thioredoxin superfamily protein	0	0.615594	0.553	0.303	0	2
AT2G280001	CH-CPN60A,CHLOROPLAST CHAPERONIN 60ALPHA,Cpn60alpha1,chaperonin-60alpha1,SLP,SCHLEPPERLESS	0	0.613342	0.765	0.465	0	2
AT5G582501	YCF54	0	0.610517	0.35	0.16	0	2
AT1G645101	Translation elongation factor EF1B/ribosomal protein S6 family protein	0	0.607005	0.38	0.177	0	2
AT5G149101	Heavy metal transport/detoxification superfamily protein	0	0.60592	0.456	0.223	0	2
AT3G634901	PRPL1,plastid ribosomal protein L1	0	0.604596	0.477	0.234	0	2
AT1G744701	Pyridine nucleotide-disulfide oxidoreductase family protein	0	0.600262	0.362	0.169	0	2
AT5G471901	Ribosomal protein L19 family protein	0	0.595628	0.388	0.183	0	2
AT5G287501	Bacterial sec-independent translocation protein mttA/Hcf106	0	0.594243	0.334	0.154	0	2
AT2G38540	ATLTP1,ARABIDOPSIS THALIANA LIPID TRANSFER PROTEIN 1,LTP1,LIPID TRANSFER PROTEIN 1	0	0.593837	0.449	0.224	0	2
AT1G061901	Rho termination factor	0	0.593581	0.429	0.212	0	2
AT2G446501	CPN10,CHLOROPLAST CHAPERONIN 10	0	0.588656	0.454	0.23	0	2
AT1G013201	Tetratricopeptide repeat (TPR)-like superfamily protein	0	0.588412	0.788	0.465	0	2
AT2G353701	glycine decarboxylase complex H	0	0.588111	0.304	0.132	0	2
AT2G265001	cytochrome b6f complex subunit (petM)	0	0.586522	0.362	0.165	0	2
AT1G627501	ATSCO1/CPEF-G,ATSCO1,SNOWY COTYLEDON 1	0	0.58511	0.428	0.207	0	2
AT3G25920	ribosomal protein L15	0	0.58476	0.497	0.254	0	2
AT2G338001	Ribosomal protein S5 family protein	0	0.584398	0.429	0.209	0	2
AT4G242801	chloroplast heat shock protein 70-1	0	0.582935	0.71	0.427	0	2
AT4G212801	PSBQ-1,PHOTOSYSTEM II SUBUNIT Q-1,PSBQ,PHOTOSYSTEM II SUBUNIT Q	0	0.582514	0.299	0.132	0	2
AT2G376601	NAD(P)-binding Rossmann-fold superfamily protein	0	0.580283	0.39	0.186	0	2
AT3G569401	ACSF,CHL27	0	0.577084	0.328	0.153	0	2
AT1G036001	photosystem II family protein	0	0.576855	0.216	0.087	0	2
AT3G116301	Thioredoxin superfamily protein	0	0.576751	0.489	0.258	0	2
AT5G409501	ribosomal protein large subunit 27	0	0.570471	0.429	0.21	0	2
AT1G105221	Serine/Threonine-kinase	0	0.568157	0.325	0.15	0	2
AT2G040301	Chaperone protein htpG family protein	0	0.564662	0.77	0.487	0	2
AT5G499101	HSC70-7,HEAT SHOCK PROTEIN 70-7	0	0.561413	0.538	0.296	0	2
AT3G487301	glutamate-1-semialdehyde 2,1-aminomutase 2	0	0.559593	0.317	0.147	0	2
AT5G082801	RUG1,RUGOSA 1	0	0.556893	0.455	0.236	0	2
AT2G109401	Bifunctional inhibitor/lipid-transfer protein/seed storage 2S albumin superfamily protein	0	0.54571	0.305	0.14	0	2
AT3G087401	elongation factor P (EF-P) family protein	0	0.538945	0.303	0.141	0	2
AT5G243141	PDE225,PIGMENT DEFECTIVE 225,TAC7	0	0.534326	0.286	0.13	0	2
AT2G172401	arginine/serine-rich-like splicing factor	0	0.533175	0.39	0.197	0	2
AT3G171701	Translation elongation factor EF1B/ribosomal protein S6 family protein	0	0.531421	0.364	0.182	0	2
AT4G184801	P-loop containing nucleoside triphosphate hydrolases superfamily protein	0	0.531074	0.307	0.146	0	2
AT4G176001	Chlorophyll A-B binding family protein	0	0.520611	0.303	0.141	0	2
AT5G509201	ATHSP93-V,CLPC,DCA1,DE-REGULATED CAO ACCUMULATION 1,HSP93-V,HEAT SHOCK PROTEIN 93-V	0	0.520362	0.595	0.348	0	2
AT1G069501	ATTIC110,ARABIDOPSIS THALIANA TRANSLOCON AT THE INNER ENVELOPE MEMBRANE OF CHLOROPLASTS 110	0	0.519942	0.527	0.296	0	2
AT3G134701	TCP-1/cpn60 chaperonin family protein	0	0.518198	0.689	0.421	0	2
AT3G074301	YGGT family protein	0	0.515485	0.395	0.207	0	2
AT1G114301	plastid developmental protein DAG	0	0.513453	0.353	0.179	0	2
AT3G63190	AtcpRRF,Arabidopsis thaliana chloroplast ribosome recycling factor,HFP108,HIGH CHLOROPHYLL FLUORESCENCE AND PALE GREEN MUTANT 108,cpRRF,chloroplast ribosome recycling factor	0	0.490898	0.353	0.177	0	2
AT5G552201	trigger factor type chaperone family protein	0	0.482134	0.359	0.179	0	2
AT3G221201	cell wall-plasma membrane linker protein	0	0.474201	0.637	0.384	0	2
AT1G155001	TLC ATP/ADP transporter	0	0.474023	0.716	0.461	0	2
AT5G57180	chloroplast import apparatus 2	0	0.470101	0.372	0.181	0	2
AT1G70600	Ribosomal protein L18e/L15 superfamily protein	0	0.405476	0.975	0.833	0	2
AT5G15200	Ribosomal protein S4	0	0.395323	0.969	0.814	0	2
AT3G62250	ubiquitin 5	0	0.394521	0.955	0.782	0	2
AT5G18380	Ribosomal protein S5 domain 2-like superfamily protein	0	0.368663	0.948	0.768	0	2
AT1G26630	ATELF5A-2,EUKARYOTIC ELONGATION FACTOR 5A-2,ELF5A-2,EUKARYOTIC ELONGATION FACTOR 5A-2	0	0.366287	0.955	0.794	0	2
AT5G20290	Ribosomal protein S8e family protein	0	0.347125	0.962	0.81	0	2
AT1G509001	LTD,LHCP translocation defect	6.06655e-307	0.535525	0.246	0.107	1.35163e-302	2
AT4G18100	Ribosomal protein L32e	1.91526e-306	0.346793	0.957	0.799	4.26719e-302	2
AT5G665701	MSP-1,MANGANESE-STABILIZING PROTEIN 1,OE33,OXYGEN EVOLVING COMPLEX 33 KILODALTON PROTEIN,OEE1,33 KDA OXYGEN EVOLVING POLYPEPTIDE 1,OEE33,OXYGEN EVOLVING ENHANCER PROTEIN 33,PSBO-1,PS II OXYGEN-EVOLVING COMPLEX 1	3.03176e-306	0.585391	0.277	0.128	6.75475e-302	2
AT3G634101	E37,IEP37,INNER ENVELOPE PROTEIN 37,VTE3,VITAMIN E DEFECTIVE 3	7.72057e-304	0.501432	0.361	0.186	1.72014e-299	2
AT3G61470	photosystem I light harvesting complex protein	3.77368e-303	0.583029	0.231	0.098	8.40776e-299	2
AT1G72610	ATGER1,A. THALIANA GERMIN-LIKE PROTEIN 1,GLP1,GERMIN-LIKE PROTEIN 1	4.97889e-303	0.586979	0.178	0.066	1.1093e-298	2
AT1G034751	ATCPO-I,HEMF1	1.03875e-302	0.515227	0.331	0.165	2.31434e-298	2
AT1G677401	YCF32	5.02959e-302	0.549946	0.232	0.099	1.12059e-297	2
AT1G692001	fructokinase-like protein	4.6901e-300	0.501579	0.305	0.146	1.04495e-295	2
AT5G02960	Ribosomal protein S12/S23 family protein	7.41847e-300	0.321172	0.974	0.84	1.65283e-295	2
AT4G090401	RNA-binding (RRM/RBD/RNP motifs) family protein	1.88282e-299	0.526062	0.279	0.13	4.19493e-295	2
AT4G39260	ATGRP8,GLYCINE-RICH PROTEIN 8,GR-RBP8,glycine-rich RNA-binding protein 8,GRP8	4.90186e-299	0.325318	0.954	0.812	1.09213e-294	2
AT5G01530	light harvesting complex photosystem II	1.11596e-297	0.571584	0.24	0.105	2.48636e-293	2
AT5G136301	ABAR,ABA-BINDING PROTEIN,CCH1,CCH,CONDITIONAL CHLORINA,CHLH,H SUBUNIT OF MG-CHELATASE	4.455e-297	0.538767	0.323	0.161	9.92574e-293	2
AT3G485001	PTAC10,PLASTID TRANSCRIPTIONALLY ACTIVE 10,TAC10	1.92748e-296	0.48662	0.329	0.164	4.29442e-292	2
AT3G04400	Ribosomal protein L14p/L23e family protein	1.55465e-293	0.336583	0.954	0.791	3.46377e-289	2
AT4G14890	2Fe-2S ferredoxin-like superfamily protein	2.53731e-293	0.562007	0.195	0.078	5.65314e-289	2
AT3G535601	Tetratricopeptide repeat (TPR)-like superfamily protein	8.18464e-291	0.515448	0.297	0.144	1.82354e-286	2
AT2G281901	AtSOD2,CZSOD2,COPPER/ZINC SUPEROXIDE DISMUTASE 2,SOD2,superoxide dismutase 2	1.15813e-289	0.464627	0.44	0.247	2.58032e-285	2
AT3G474701	CAB4	1.26961e-287	0.529438	0.276	0.129	2.8287e-283	2
AT5G547701	thiazole biosynthetic enzyme, chloroplast (ARA6) (THI1) (THI4)	1.45953e-286	0.537398	0.361	0.189	3.25184e-282	2
AT2G34640	HMR,HEMERA,TAC12	8.56113e-286	0.469888	0.372	0.196	1.90742e-281	2
AT5G136501	elongation factor family protein	6.50079e-283	0.457031	0.367	0.193	1.44838e-278	2
AT1G738851	AT-rich interactive domain protein	9.90141e-283	0.522195	0.219	0.093	2.20604e-278	2
AT4G322601	ATPase, F0 complex, subunit B/B', bacterial/chloroplast	1.01199e-280	0.474097	0.327	0.165	2.25472e-276	2
AT1G025601	NCLPP1,NUCLEAR-ENCODED CLPP 1,NCLPP5,NUCLEAR CLPP 5	1.58605e-279	0.464157	0.369	0.196	3.53371e-275	2
AT2G21330	AtFBA1	2.43112e-279	0.534331	0.182	0.072	5.41654e-275	2
AT4G280801	Tetratricopeptide repeat (TPR)-like superfamily protein	1.07322e-278	0.444367	0.379	0.202	2.39115e-274	2
AT3G042601	PDE324,PIGMENT DEFECTIVE 324	1.66409e-277	0.489201	0.284	0.137	3.70759e-273	2
AT4G046401	ATPase, F1 complex, gamma subunit protein	7.2805e-276	0.477834	0.288	0.139	1.6221e-271	2
AT3G49910	Translation protein SH3-like family protein	7.02835e-275	0.328724	0.945	0.776	1.56592e-270	2
AT4G390401	CFM4,CRM family member subfamily 4	6.74888e-274	0.499893	0.283	0.138	1.50365e-269	2
AT1G61800	ATGPT2,ARABIDOPSIS GLUCOSE-6-PHOSPHATE/PHOSPHATE TRANSLOCATOR 2	1.25686e-273	0.47009	0.312	0.155	2.80028e-269	2
AT2G27710	60S acidic ribosomal protein family	4.41263e-273	0.292866	0.977	0.86	9.83134e-269	2
AT1G036301	PORC	2.45381e-272	0.493943	0.217	0.094	5.46709e-268	2
AT1G338101	zinc finger/BTB domain protein	3.42692e-272	0.473579	0.281	0.136	7.63517e-268	2
AT2G475901	photolyase/blue-light receptor 2	4.51637e-271	0.495682	0.282	0.137	1.00625e-266	2
AT3G488701	Clp ATPase	1.96204e-269	0.439731	0.546	0.335	4.37142e-265	2
AT2G291801	transmembrane protein	5.10506e-268	0.488128	0.228	0.101	1.13741e-263	2
AT5G114501	PsbP domain protein (Mog1/PsbP/DUF1795-like photosystem II reaction center PsbP family protein)	5.50431e-267	0.457238	0.312	0.157	1.22636e-262	2
AT1G128001	Nucleic acid-binding, OB-fold-like protein	6.69664e-267	0.417682	0.367	0.195	1.49201e-262	2
AT1G702001	RNA-binding (RRM/RBD/RNP motifs) family protein	1.0323e-266	0.462342	0.301	0.15	2.29996e-262	2
AT5G59690	Histone superfamily protein	5.47505e-266	0.431938	0.536	0.326	1.21984e-261	2
AT1G429701	glyceraldehyde-3-phosphate dehydrogenase B subunit	1.19474e-264	0.50621	0.236	0.107	2.66187e-260	2
AT3G22230	Ribosomal L27e protein family	1.49254e-264	0.360024	0.89	0.679	3.32539e-260	2
AT3G63540	thylakoid lumenal protein (Mog1/PsbP/DUF1795-like photosystem II reaction center PsbP family protein)	6.16706e-264	0.480381	0.189	0.078	1.37402e-259	2
AT3G266501	glyceraldehyde 3-phosphate dehydrogenase A subunit	3.84281e-263	0.46613	0.258	0.121	8.56178e-259	2
AT4G09650	PDE332,PIGMENT DEFECTIVE 332	9.15362e-261	0.504967	0.237	0.109	2.03943e-256	2
AT1G330401	nascent polypeptide-associated complex subunit alpha-like protein 5	6.26162e-260	0.491068	0.298	0.152	1.39509e-255	2
AT3G625301	ARM repeat superfamily protein	2.38758e-259	0.419352	0.488	0.292	5.31954e-255	2
AT2G474501	CPSRP43,CHLOROPLAST SIGNAL RECOGNITION PARTICLE 43	2.04126e-258	0.5032	0.221	0.099	4.54792e-254	2
AT2G468201	CURT1B,CURVATURE THYLAKOID 1B,PSAP,PTAC8,PLASTID TRANSCRIPTIONALLY ACTIVE 8,TMP14,THYLAKOID MEMBRANE PHOSPHOPROTEIN OF 14 KDA	2.83769e-258	0.474067	0.254	0.12	6.32238e-254	2
AT3G11510	Ribosomal protein S11 family protein	1.57823e-257	0.352484	0.905	0.703	3.51629e-253	2
AT3G067301	TRX P,thioredoxin putative plastidic	6.25815e-257	0.479308	0.248	0.117	1.39432e-252	2
AT1G216001	plastid transcriptionally active 6	5.42056e-255	0.459469	0.256	0.122	1.2077e-250	2
AT5G47930	Zinc-binding ribosomal protein family protein	8.52608e-254	0.35778	0.88	0.667	1.89961e-249	2
AT5G177101	Co-chaperone GrpE family protein	1.11677e-253	0.460143	0.305	0.157	2.48816e-249	2
AT3G53890	Ribosomal protein S21e	4.43422e-252	0.376068	0.827	0.597	9.87945e-248	2
AT2G20890	THF1,THYLAKOID FORMATION1	4.44317e-251	0.4693	0.266	0.13	9.89939e-247	2
AT5G453901	NCLPP4,NUCLEAR-ENCODED CLP PROTEASE P4	7.22162e-251	0.457101	0.335	0.179	1.60898e-246	2
AT1G01100	60S acidic ribosomal protein family	1.69804e-250	0.327792	0.926	0.745	3.78324e-246	2
AT4G010371	AtWTF1	2.4172e-250	0.44309	0.252	0.119	5.38551e-246	2
AT4G128001	photosystem I subunit l	6.27e-250	0.519911	0.21	0.093	1.39696e-245	2
AT2G034201	hypothetical protein	1.73029e-249	0.465993	0.215	0.096	3.85509e-245	2
AT5G233101	SOD3,superoxide dismutase 3	3.26002e-249	0.45	0.267	0.13	7.26332e-245	2
AT4G35090	catalase 2	7.14431e-249	0.366937	0.722	0.483	1.59175e-244	2
AT1G132701	MAP1B,METHIONINE AMINOPEPTIDASE 1B	1.12269e-248	0.453744	0.242	0.114	2.50135e-244	2
AT4G025101	ATTOC159,PPI2,PLASTID PROTEIN IMPORT 2,TOC160,TRANSLOCON AT THE OUTER ENVELOPE MEMBRANE OF CHLOROPLASTS 160,TOC86,TRANSLOCON AT THE OUTER ENVELOPE MEMBRANE OF CHLOROPLASTS 86	1.20125e-248	0.389219	0.582	0.366	2.67638e-244	2
AT5G59850	Ribosomal protein S8 family protein	3.8886e-248	0.375573	0.81	0.577	8.6638e-244	2
AT4G032801	PGR1,PROTON GRADIENT REGULATION 1	7.64087e-248	0.476508	0.259	0.125	1.70239e-243	2
AT1G17880	ATBTF3	6.5096e-244	0.38126	0.789	0.553	1.45034e-239	2
AT1G02780	Ribosomal protein L19e family protein	2.41931e-243	0.282039	0.973	0.849	5.39022e-239	2
AT4G25990	CCT motif family protein	1.34096e-242	0.433599	0.21	0.093	2.98766e-238	2
AT4G34190	stress enhanced protein 1	1.15196e-241	0.478442	0.205	0.091	2.56656e-237	2
AT1G08380	photosystem I subunit O	6.47552e-240	0.516695	0.164	0.066	1.44275e-235	2
AT4G39200	Ribosomal protein S25 family protein	2.64631e-239	0.302972	0.955	0.804	5.89598e-235	2
AT1G23290	Ribosomal protein L18e/L15 superfamily protein	2.88975e-239	0.351153	0.868	0.649	6.43836e-235	2
AT4G164101	transmembrane protein	4.55472e-239	0.469375	0.205	0.092	1.01479e-234	2
AT2G37190	Ribosomal protein L11 family protein	6.80239e-239	0.359754	0.857	0.633	1.51557e-234	2
AT4G15000	Ribosomal L27e protein family	1.54462e-235	0.34971	0.888	0.678	3.44141e-231	2
AT1G623901	CLMP1,CLUMPED CHLOROPLASTS 1	2.75889e-234	0.409766	0.389	0.223	6.14682e-230	2
AT4G263701	antitermination NusB domain-containing protein	2.43347e-232	0.429164	0.254	0.125	5.42178e-228	2
AT3G098601	actin T1-like protein	7.85258e-232	0.457965	0.302	0.16	1.74955e-227	2
AT5G041401	FD-GOGAT,FERREDOXIN-DEPENDENT GLUTAMATE SYNTHASE,GLS1,FERREDOXIN-DEPENDENT GLUTAMATE SYNTHASE 1,GLUS	1.30473e-229	0.446836	0.213	0.098	2.90694e-225	2
AT4G342901	SWIB/MDM2 domain superfamily protein	1.34694e-229	0.451514	0.209	0.096	3.00098e-225	2
AT5G016501	Tautomerase/MIF superfamily protein	1.25504e-228	0.442848	0.287	0.15	2.79623e-224	2
AT3G04550	rubisco accumulation factor-like protein	1.25224e-227	0.45809	0.185	0.08	2.78999e-223	2
AT1G52230	PSAH-2,PHOTOSYSTEM I SUBUNIT H-2,PSI-H	5.63618e-227	0.522263	0.171	0.072	1.25574e-222	2
AT3G129301	Lojap-related protein	1.70811e-226	0.445828	0.206	0.094	3.80567e-222	2
AT5G27850	Ribosomal protein L18e/L15 superfamily protein	6.01949e-226	0.301777	0.936	0.757	1.34114e-221	2
AT1G41880	Ribosomal protein L35Ae family protein	1.79825e-225	0.347568	0.816	0.585	4.0065e-221	2
AT1G804801	plastid transcriptionally active 17	2.03493e-222	0.445054	0.244	0.121	4.53382e-218	2
AT5G01410	ATPDX1,ATPDX1.3,ARABIDOPSIS THALIANA PYRIDOXINE BIOSYNTHESIS 1.3,PDX1,PDX1.3,PYRIDOXINE BIOSYNTHESIS 1.3	1.29163e-220	0.355566	0.51	0.317	2.87775e-216	2
AT5G465801	pentatricopeptide (PPR) repeat-containing protein	6.57538e-219	0.438333	0.205	0.095	1.46499e-214	2
AT5G634201	RNA-metabolising metallo-beta-lactamase family protein	6.97306e-219	0.400191	0.292	0.154	1.5536e-214	2
AT3G28900	Ribosomal protein L34e superfamily protein	4.88164e-218	0.357745	0.725	0.497	1.08763e-213	2
AT4G309501	FADC,FATTY ACID DESATURASE C,SFD4,STEAROYL DESATURASE DEFICIENCY 4	8.64204e-218	0.439659	0.273	0.142	1.92545e-213	2
AT2G47110	UBI6,UBIQUITIN EXTENSION PROTEIN 6	6.96229e-217	0.32589	0.877	0.667	1.5512e-212	2
AT2G397301	rubisco activase	9.05559e-217	0.450031	0.231	0.112	2.01759e-212	2
AT2G240201	Putative BCR, YbaB family COG0718	8.99539e-216	0.407813	0.275	0.143	2.00417e-211	2
AT1G11860	Glycine cleavage T-protein family	2.14746e-215	0.439896	0.305	0.166	4.78455e-211	2
AT4G379301	SHMT1,SERINE HYDROXYMETHYLTRANSFERASE 1,STM,SERINE TRANSHYDROXYMETHYLTRANSFERASE	2.77518e-215	0.416849	0.216	0.102	6.18309e-211	2
AT3G56340	Ribosomal protein S26e family protein	5.36623e-215	0.336024	0.831	0.598	1.1956e-210	2
AT5G09510	Ribosomal protein S19 family protein	5.37197e-214	0.358102	0.656	0.439	1.19687e-209	2
AT4G175601	Ribosomal protein L19 family protein	6.79967e-214	0.386259	0.244	0.121	1.51497e-209	2
AT3G202301	Ribosomal L18p/L5e family protein	2.67641e-212	0.41265	0.236	0.117	5.96304e-208	2
AT4G247501	Rhodanese/Cell cycle control phosphatase superfamily protein	4.08983e-212	0.414102	0.256	0.13	9.11215e-208	2
AT4G25740	RNA binding Plectin/S10 domain-containing protein	4.46295e-212	0.346407	0.565	0.363	9.94346e-208	2
AT2G322301	proteinaceous RNase P 1	9.69709e-212	0.426107	0.236	0.117	2.16051e-207	2
AT5G10980	H3.3,histone 3.3	4.58446e-211	0.372977	0.466	0.289	1.02142e-206	2
AT1G57660	Translation protein SH3-like family protein	1.45221e-210	0.339625	0.736	0.506	3.23552e-206	2
AT4G00810	60S acidic ribosomal protein family	3.96398e-210	0.341511	0.73	0.504	8.83174e-206	2
AT3G18420	SG1,SLOW GREEN 1	8.19936e-210	0.434526	0.224	0.11	1.82682e-205	2
AT5G56710	Ribosomal protein L31e family protein	1.13855e-209	0.296266	0.925	0.753	2.53668e-205	2
AT1G67810	sulfur E2	1.17093e-209	0.441216	0.212	0.101	2.60882e-205	2
AT2G19750	Ribosomal protein S30 family protein	1.46099e-209	0.345509	0.644	0.428	3.25509e-205	2
AT5G42890	ATSCP2,STEROL CARRIER PROTEIN 2	2.80449e-209	0.322534	0.71	0.486	6.24841e-205	2
AT2G34480	Ribosomal protein L18ae/LX family protein	3.23332e-209	0.287518	0.938	0.766	7.20385e-205	2
AT3G09500	Ribosomal L29 family protein	2.9391e-207	0.306076	0.902	0.703	6.54831e-203	2
AT3G14420	Aldolase-type TIM barrel family protein	7.26213e-207	0.42487	0.188	0.085	1.618e-202	2
AT3G05590	ribosomal protein L18	2.00088e-206	0.308891	0.891	0.698	4.45797e-202	2
AT3G52590	EMB2167,EMBRYO DEFECTIVE 2167,ERD16,EARLY-RESPONSIVE TO DEHYDRATION 16,HAP4,HAPLESS 4	3.6579e-206	0.282916	0.934	0.758	8.14979e-202	2
AT2G318901	RAP	3.81303e-206	0.405015	0.237	0.119	8.49543e-202	2
AT5G511101	Transcriptional coactivator/pterin dehydratase	8.443e-206	0.414471	0.196	0.091	1.8811e-201	2
AT1G73230	Nascent polypeptide-associated complex NAC	5.47403e-204	0.32305	0.628	0.414	1.21961e-199	2
AT1G200201	ATLFNR2,LEAF FNR 2,LFNR2,leaf-type chloroplast-targeted FNR 2	8.76787e-202	0.395875	0.233	0.116	1.95348e-197	2
AT2G18020	Ribosomal protein L2 family	1.32441e-201	0.296079	0.904	0.7	2.95078e-197	2
AT4G16390	pentatricopeptide (PPR) repeat-containing protein	1.54841e-200	0.429744	0.204	0.098	3.44986e-196	2
AT1G69530	AT-EXP1,ATEXP1,ATEXPA1,expansin A1,ATHEXP ALPHA 1.2,EXP1,EXPANSIN 1	6.07728e-200	0.299564	0.372	0.214	1.35402e-195	2
AT3G11940	AML1,ARABIDOPSIS MINUTE-LIKE 1,ATRPS5A,ribosomal protein 5A	1.09714e-199	0.312857	0.852	0.631	2.44442e-195	2
AT4G13170	Ribosomal protein L13 family protein	8.01005e-199	0.336908	0.429	0.262	1.78464e-194	2
AT2G326501	RmlC-like cupins superfamily protein	4.94773e-198	0.407699	0.208	0.101	1.10235e-193	2
AT4G10480	Nascent polypeptide-associated complex (NAC), alpha subunit family protein	3.82591e-197	0.32811	0.648	0.435	8.52413e-193	2
AT2G240601	AtIF3-2,Initiation factor 3-2,AtINFC-2	7.02517e-197	0.401346	0.255	0.133	1.56521e-192	2
AT3G12780	phosphoglycerate kinase 1	2.73277e-196	0.3946	0.298	0.165	6.08861e-192	2
AT5G086101	P-loop containing nucleoside triphosphate hydrolases superfamily protein	3.80829e-196	0.36545	0.314	0.175	8.48486e-192	2
AT3G47070	thylakoid soluble phosphoprotein	1.02288e-195	0.443641	0.156	0.067	2.27897e-191	2
AT3G16080	Zinc-binding ribosomal protein family protein	1.49194e-195	0.320029	0.833	0.616	3.32405e-191	2
AT3G092101	plastid transcriptionally active 13	6.41307e-195	0.408497	0.209	0.102	1.42883e-190	2
AT4G25080	magnesium-protoporphyrin IX methyltransferase	4.36488e-194	0.409265	0.184	0.085	9.72496e-190	2
AT3G186801	Amino acid kinase family protein	6.22187e-194	0.383593	0.218	0.108	1.38623e-189	2
AT4G29390	Ribosomal protein S30 family protein	6.37105e-194	0.322887	0.71	0.489	1.41947e-189	2
AT5G50250	chloroplast RNA-binding protein 31B	3.17326e-193	0.423061	0.155	0.067	7.07001e-189	2
AT2G31400	s uncoupled 1	8.77208e-193	0.372287	0.285	0.156	1.95442e-188	2
AT4G27090	Ribosomal protein L14	1.0982e-192	0.257555	0.956	0.809	2.44679e-188	2
AT3G06700	Ribosomal L29e protein family	1.41932e-191	0.293952	0.892	0.687	3.16225e-187	2
AT4G00895	ATPase, F1 complex, OSCP/delta subunit protein	8.4958e-191	0.437516	0.179	0.083	1.89287e-186	2
AT5G16030	mental retardation GTPase activating protein	1.29067e-190	0.449552	0.108	0.039	2.87561e-186	2
AT5G52650	RNA binding Plectin/S10 domain-containing protein	1.81975e-189	0.318313	0.749	0.523	4.05441e-185	2
AT5G464201	16S rRNA processing protein RimM family	2.11117e-187	0.357949	0.295	0.164	4.70368e-183	2
AT4G00100	ATRPS13A,ribosomal protein S13A,PFL2,POINTED FIRST LEAF 2,RPS13	2.14219e-187	0.312843	0.812	0.589	4.77279e-183	2
AT1G57860	Translation protein SH3-like family protein	3.43317e-187	0.330611	0.499	0.321	7.6491e-183	2
AT5G14660	ATDEF2,DEF2	4.99967e-187	0.401002	0.184	0.087	1.11393e-182	2
AT3G494701	nascent polypeptide-associated complex subunit alpha-like protein 2	3.67187e-186	0.393507	0.252	0.134	8.18093e-182	2
AT5G015901	TIC56,TRANSLOCON AT THE INNER ENVELOPE MEMBRANE OF CHLOROPLASTS 56	4.9336e-186	0.392538	0.24	0.125	1.09921e-181	2
AT5G67510	Translation protein SH3-like family protein	1.09454e-185	0.315997	0.523	0.338	2.43863e-181	2
AT1G022801	ATTOC33,PPI1,PLASTID PROTEIN IMPORT 1	7.44866e-185	0.363042	0.257	0.137	1.65956e-180	2
AT5G28840	GDP-D-mannose 3',5'-epimerase	1.00402e-184	0.298061	0.542	0.352	2.23695e-180	2
AT5G61170	Ribosomal protein S19e family protein	1.1456e-184	0.312689	0.82	0.602	2.5524e-180	2
AT5G06290	2CPB,2-CYS PEROXIREDOXIN B	3.37229e-184	0.399911	0.181	0.085	7.51346e-180	2
AT3G237901	AMP-dependent synthetase and ligase family protein	4.43635e-184	0.337838	0.295	0.163	9.88419e-180	2
AT2G27720	60S acidic ribosomal protein family	4.52495e-184	0.260769	0.942	0.785	1.00816e-179	2
AT3G61110	ARS27A,ribosomal protein S27	4.89457e-184	0.316347	0.758	0.539	1.09051e-179	2
AT3G60750	AtTKL1,TKL1,transketolase 1	5.08889e-184	0.335486	0.419	0.259	1.13381e-179	2
AT5G59910	Histone superfamily protein	1.54809e-183	0.316204	0.598	0.398	3.44915e-179	2
AT3G53740	Ribosomal protein L36e family protein	1.65347e-183	0.277809	0.908	0.721	3.68393e-179	2
AT4G251301	MSRA4,methionine sulfoxide reductase A4	2.26998e-183	0.398602	0.241	0.128	5.05752e-179	2
AT3G45030	Ribosomal protein S10p/S20e family protein	2.47494e-183	0.317675	0.717	0.501	5.51416e-179	2
AT2G23670	homolog of Synechocystis YCF37	3.74706e-183	0.427321	0.157	0.07	8.34844e-179	2
AT2G19730	Ribosomal L28e protein family	5.34996e-183	0.313218	0.844	0.632	1.19197e-178	2
AT5G57290	60S acidic ribosomal protein family	9.33486e-183	0.281032	0.894	0.7	2.07981e-178	2
AT4G09320	nucleoside diphosphate kinase	1.13374e-182	0.298664	0.841	0.625	2.52597e-178	2
AT5G64350	ATFKBP12,ARABIDOPSIS THALIANA FK506-BINDING PROTEIN 12,FKP12,FK506-binding protein 12	1.26367e-182	0.316905	0.628	0.425	2.81545e-178	2
AT5G45930	CHL I2,CHLI-2	1.45921e-182	0.397542	0.168	0.077	3.25113e-178	2
AT3G043401	FtsH extracellular protease family	1.58656e-182	0.328482	0.353	0.208	3.53485e-178	2
AT5G422701	FTSH5	3.02617e-182	0.39933	0.255	0.137	6.7423e-178	2
AT5G64040	photosystem I reaction center subunit PSI-N, chloroplast, putative / PSI-N, putative (PSAN)	3.69317e-182	0.437793	0.146	0.063	8.22838e-178	2
AT3G267101	cofactor assembly of complex C	3.89702e-182	0.363296	0.21	0.105	8.68257e-178	2
AT5G65360	H3.1,histone 3.1	1.48045e-181	0.336147	0.479	0.308	3.29844e-177	2
AT4G26670	HP20,hypothetical protein 20	1.62425e-181	0.40292	0.234	0.123	3.61883e-177	2
AT4G26840	ATSUMO1,ARABIDOPSIS THALIANA SMALL UBIQUITIN-LIKE MODIFIER 1,SUM1,SMALL UBIQUITIN-LIKE MODIFIER 1,SUMO 1,SMALL UBIQUITIN-LIKE MODIFIER 1	3.14958e-181	0.348572	0.376	0.228	7.01725e-177	2
AT3G55750	Ribosomal protein L35Ae family protein	4.74429e-181	0.299347	0.767	0.543	1.05703e-176	2
AT2G479401	DEGP2,DEGP protease 2,EMB3117,EMBRYO DEFECTIVE 3117	1.26019e-180	0.329117	0.308	0.174	2.8077e-176	2
AT1G172201	Translation initiation factor 2, small GTP-binding protein	2.46344e-180	0.349977	0.278	0.153	5.48854e-176	2
AT3G037101	PDE326,PIGMENT DEFECTIVE 326,PNP,POLYNUCLEOTIDE PHOSPHORYLASE	2.96035e-180	0.374917	0.215	0.109	6.59565e-176	2
AT5G63570	glutamate-1-semialdehyde-2,1-aminomutase	1.38318e-179	0.407502	0.215	0.11	3.08172e-175	2
AT3G15360	ATHM4,ATM4,ARABIDOPSIS THIOREDOXIN M-TYPE 4	1.43404e-179	0.419316	0.151	0.066	3.19504e-175	2
AT1G14320	RPL10A,ribosomal protein L10 A,RPL10,ribosomal protein L10	1.6212e-179	0.290878	0.871	0.664	3.61203e-175	2
AT1G03680	ATHM1,thioredoxin M-type 1,ATM1,ARABIDOPSIS THIOREDOXIN M-TYPE 1,TRX-M1,THIOREDOXIN M-TYPE 1	4.19175e-179	0.421717	0.164	0.076	9.33922e-175	2
AT5G114801	EngB-2	2.00635e-178	0.400992	0.187	0.09	4.47015e-174	2
AT2G21580	Ribosomal protein S25 family protein	1.49348e-177	0.300831	0.779	0.558	3.32748e-173	2
AT2G22360	DJA6,DNA J protein A6	2.35287e-177	0.39012	0.194	0.095	5.24219e-173	2
AT5G24490	30S ribosomal protein	3.70367e-177	0.395592	0.191	0.093	8.25178e-173	2
AT3G23390	RPL36aA,RPL36a A	3.54455e-176	0.291738	0.804	0.584	7.89726e-172	2
AT1G562001	embryo defective 1303	5.63248e-176	0.387642	0.261	0.144	1.25492e-171	2
AT3G02080	Ribosomal protein S19e family protein	5.79189e-175	0.29372	0.771	0.546	1.29043e-170	2
AT1G650901	nucleolin	5.58004e-174	0.366497	0.231	0.121	1.24323e-169	2
AT4G21105	cytochrome-c oxidase/ electron carrier	5.97832e-174	0.311386	0.444	0.281	1.33197e-169	2
AT2G38230	ATPDX1.1,ARABIDOPSIS THALIANA PYRIDOXINE BIOSYNTHESIS 1.1	8.30349e-173	0.302148	0.377	0.228	1.85002e-168	2
AT4G11175	Nucleic acid-binding, OB-fold-like protein	1.34241e-172	0.388893	0.173	0.082	2.99089e-168	2
AT2G33180	hypothetical protein	4.90239e-172	0.389226	0.17	0.08	1.09225e-167	2
AT5G19940	Plastid-lipid associated protein PAP / fibrillin family protein	2.09584e-171	0.379196	0.207	0.105	4.66952e-167	2
AT2G32180	plastid transcriptionally active 18	2.8048e-171	0.36833	0.165	0.076	6.2491e-167	2
AT4G375101	Ribonuclease III family protein	4.03033e-171	0.375804	0.186	0.091	8.97958e-167	2
AT5G64140	ribosomal protein S28	1.03438e-170	0.293705	0.713	0.501	2.30459e-166	2
AT2G37600	Ribosomal protein L36e family protein	2.04044e-170	0.30817	0.463	0.299	4.54609e-166	2
AT1G627801	dimethylallyl, adenosine tRNA methylthiotransferase	2.68505e-170	0.372065	0.179	0.086	5.98229e-166	2
AT1G43560	Aty2,thioredoxin Y2	7.33752e-170	0.40606	0.151	0.068	1.6348e-165	2
AT3G069801	DEA(D/H)-box RNA helicase family protein	8.94431e-170	0.353098	0.219	0.113	1.99279e-165	2
AT5G04800	Ribosomal S17 family protein	2.28855e-169	0.296137	0.571	0.382	5.0989e-165	2
AT1G49975	photosystem I reaction center subunit N	4.27504e-169	0.363436	0.13	0.055	9.5248e-165	2
AT1G67700	HHL1,HYPERSENSITIVE TO HIGH LIGHT 1	5.30246e-169	0.370862	0.169	0.08	1.18139e-164	2
AT3G04920	Ribosomal protein S24e family protein	3.34531e-168	0.291665	0.784	0.566	7.45335e-164	2
AT3G24830	Ribosomal protein L13 family protein	3.36704e-168	0.287893	0.809	0.589	7.50178e-164	2
AT3G18740	Ribosomal protein L7Ae/L30e/S12e/Gadd45 family protein	6.1817e-168	0.28137	0.807	0.597	1.37728e-163	2
AT5G226401	TIC100,TRANSLOCON AT THE INNER ENVELOPE MEMBRANE OF CHLOROPLASTS 100	9.05566e-168	0.281984	0.43	0.27	2.0176e-163	2
AT1G085201	ALB-1V,CHLD,PDE166,PIGMENT DEFECTIVE EMBRYO 166,V157	1.07373e-167	0.33275	0.254	0.138	2.39228e-163	2
AT1G32060	phosphoribulokinase	4.89682e-167	0.400149	0.137	0.06	1.09101e-162	2
AT5G11270	overexpressor of cationic peroxidase 3	1.13762e-166	0.370073	0.184	0.09	2.53462e-162	2
AT2G05220	Ribosomal S17 family protein	1.34782e-166	0.295207	0.686	0.474	3.00294e-162	2
AT5G19510	Translation elongation factor EF1B/ribosomal protein S6 family protein	3.70568e-166	0.285971	0.824	0.604	8.25626e-162	2
AT2G404901	Uroporphyrinogen decarboxylase	3.23935e-165	0.362325	0.196	0.099	7.21727e-161	2
AT5G47110	Chlorophyll A-B binding family protein	1.86462e-164	0.355144	0.21	0.109	4.15436e-160	2
AT1G09690	Translation protein SH3-like family protein	5.01453e-164	0.267466	0.894	0.702	1.11724e-159	2
AT3G44590	60S acidic ribosomal protein family	7.05318e-164	0.293094	0.554	0.371	1.57145e-159	2
AT1G11750	NCLPP1,NUCLEAR-ENCODED CLPP 1,NCLPP6	9.34098e-164	0.367213	0.189	0.095	2.08117e-159	2
AT2G36160	Ribosomal protein S11 family protein	1.20511e-163	0.284466	0.717	0.503	2.68499e-159	2
AT3G19170	ATPREP1,presequence protease 1,ATZNMP	2.1193e-163	0.340212	0.285	0.164	4.72181e-159	2
AT2G47840	AtTic20-II,translocon at the inner envelope membrane of chloroplasts 20-II	4.6806e-163	0.367363	0.21	0.11	1.04284e-158	2
AT3G51140	DnaJ (DUF3353)	7.17232e-163	0.383279	0.181	0.09	1.59799e-158	2
AT1G720401	AtdNK	1.36168e-162	0.359142	0.208	0.108	3.03383e-158	2
AT1G54500	Rubredoxin-like superfamily protein	1.09667e-161	0.409964	0.135	0.06	2.44338e-157	2
AT3G07110	Ribosomal protein L13 family protein	2.51991e-161	0.280191	0.801	0.581	5.61436e-157	2
AT3G540901	fructokinase-like 1	4.26908e-161	0.366269	0.188	0.094	9.51151e-157	2
AT1G69620	ribosomal protein L34	8.33507e-161	0.278824	0.857	0.652	1.85705e-156	2
AT1G77940	Ribosomal protein L7Ae/L30e/S12e/Gadd45 family protein	1.01288e-160	0.285259	0.825	0.611	2.25669e-156	2
AT2G36000	Mitochondrial transcription termination factor family protein	6.83333e-160	0.369036	0.145	0.066	1.52246e-155	2
AT5G27770	Ribosomal L22e protein family	2.14591e-159	0.271128	0.672	0.465	4.78108e-155	2
AT1G64720	Polyketide cyclase/dehydrase and lipid transport superfamily protein	2.42512e-158	0.259569	0.458	0.292	5.40316e-154	2
AT2G04390	Ribosomal S17 family protein	7.51216e-158	0.283026	0.517	0.342	1.67371e-153	2
AT3G62870	Ribosomal protein L7Ae/L30e/S12e/Gadd45 family protein	1.65341e-157	0.282001	0.798	0.581	3.6838e-153	2
AT1G322001	phospholipid/glycerol acyltransferase family protein	2.46602e-157	0.311586	0.253	0.14	5.4943e-153	2
AT3G49010	ATBBC1,breast basic conserved 1,RSU2,40S RIBOSOMAL PROTEIN	4.43654e-157	0.263501	0.868	0.667	9.88462e-153	2
AT1G09750	Eukaryotic aspartyl protease family protein	5.1043e-157	0.370253	0.112	0.045	1.13724e-152	2
AT4G363901	Methylthiotransferase	5.83855e-156	0.366129	0.18	0.09	1.30083e-151	2
AT3G21200	GluTRBP,GluTR binding protein	6.17235e-156	0.387932	0.171	0.085	1.3752e-151	2
AT3G54050	high cyclic electron flow 1	1.00688e-155	0.354718	0.11	0.044	2.24333e-151	2
AT4G25370	Double Clp-N motif protein	2.14391e-155	0.354986	0.203	0.106	4.77663e-151	2
AT1G51100	potassium/sodium hyperpolarization-activated cyclic nucleotide-gated channel protein	2.98035e-155	0.371654	0.119	0.05	6.64022e-151	2
AT5G039401	54CP,54 CHLOROPLAST PROTEIN,FFC,FIFTY-FOUR CHLOROPLAST HOMOLOGUE,SRP54CP,SIGNAL RECOGNITION PARTICLE 54 KDA SUBUNIT CHLOROPLAST PROTEIN	3.16627e-155	0.334453	0.22	0.118	7.05446e-151	2
AT3G12965	other_RNA	5.38681e-155	0.269968	0.582	0.395	1.20018e-150	2
AT4G31700	AtRPS6,RPS6A	6.14829e-155	0.269269	0.873	0.682	1.36984e-150	2
AT5G02450	Ribosomal protein L36e family protein	8.38887e-155	0.270296	0.844	0.637	1.86904e-150	2
AT3G05560	Ribosomal L22e protein family	1.11733e-154	0.271495	0.788	0.576	2.4894e-150	2
AT1G795601	EMB1047,EMBRYO DEFECTIVE 1047,EMB156,EMBRYO DEFECTIVE 156,EMB36,EMBRYO DEFECTIVE 36	4.30797e-154	0.3104	0.299	0.177	9.59816e-150	2
AT1G636801	ALBINO OR PALE-GREEN 13	8.76857e-154	0.333278	0.214	0.114	1.95364e-149	2
AT2G36620	ribosomal protein L24	1.70881e-153	0.279	0.728	0.518	3.80724e-149	2
AT1G666701	NCLPP3	3.02674e-153	0.357324	0.191	0.098	6.74358e-149	2
AT3G53870	Ribosomal protein S3 family protein	5.02378e-153	0.281794	0.638	0.442	1.1193e-148	2
AT5G22880	H2B,HISTONE H2B	5.7696e-153	0.299312	0.374	0.234	1.28547e-148	2
AT1G011701	ozone-responsive stress-like protein (DUF1138)	9.767e-153	0.328577	0.189	0.096	2.17609e-148	2
AT1G715001	PSB33,PhotoSystem B protein 33	1.33586e-152	0.342739	0.179	0.09	2.97631e-148	2
AT2G396701	Radical SAM superfamily protein	1.65872e-152	0.336487	0.201	0.105	3.69563e-148	2
AT2G38270	ATGRX2,GLUTAREDOXIN 2,AtGRXS16,glutaredoxin 16	3.64271e-152	0.371055	0.168	0.083	8.11597e-148	2
AT2G27530	Ribosomal protein L1p/L10e family	6.50085e-152	0.271274	0.846	0.645	1.44839e-147	2
AT3G60770	Ribosomal protein S13/S15	3.26329e-151	0.279311	0.683	0.478	7.27062e-147	2
AT1G75190	hypothetical protein	3.56697e-151	0.347775	0.155	0.074	7.94722e-147	2
AT2G318401	Thioredoxin superfamily protein	5.49192e-151	0.344817	0.181	0.092	1.2236e-146	2
AT1G09200	H3.1,histone 3.1	7.90194e-151	0.321971	0.402	0.259	1.76055e-146	2
AT5G11740	ATAGP15	1.06892e-150	0.265446	0.577	0.393	2.38156e-146	2
AT5G02870	RPL4,ribosomal large subunit 4	4.01534e-150	0.269095	0.833	0.626	8.94618e-146	2
AT5G18660	NAD(P)-binding Rossmann-fold superfamily protein	7.43953e-150	0.36126	0.144	0.067	1.65753e-145	2
AT3G53430	Ribosomal protein L11 family protein	1.95662e-149	0.259952	0.78	0.565	4.35935e-145	2
AT4G032101	xyloglucan endotransglucosylase/hydrolase 9	2.06376e-149	0.262606	0.318	0.19	4.59806e-145	2
AT3G590401	Tetratricopeptide repeat (TPR)-like superfamily protein	2.87591e-149	0.337939	0.188	0.097	6.40753e-145	2
AT4G35100	PIP2	4.25673e-149	0.251596	0.512	0.34	9.484e-145	2
AT2G39460	ATRPL23A,ARABIDOPSIS THALIANA RIBOSOMAL PROTEIN L23A,RPL23A1,RIBOSOMAL PROTEIN L23A1,RPL23A,RIBOSOMAL PROTEIN L23A	1.3601e-148	0.252938	0.864	0.671	3.03031e-144	2
AT5G185701	ATOBGC,ATOBGL,OBG-like protein,CPSAR1,chloroplastic SAR1,EMB3138,EMBRYO DEFECTIVE 3138,Obg A-2	2.25001e-148	0.349921	0.175	0.088	5.01302e-144	2
AT3G08610	NADH dehydrogenase ubiquinone 1 alpha subcomplex subunit	2.53805e-148	0.251569	0.472	0.311	5.65478e-144	2
AT3G183901	CRS1 / YhbY (CRM) domain-containing protein	3.57386e-148	0.301952	0.261	0.149	7.96257e-144	2
AT2G30950	FTSH2	4.40453e-148	0.354153	0.218	0.12	9.81329e-144	2
AT1G697401	Aldolase superfamily protein	1.1247e-147	0.33564	0.225	0.124	2.50582e-143	2
AT1G45230	DCL protein (DUF3223)	1.2964e-147	0.357831	0.129	0.058	2.88838e-143	2
AT5G64620	ATC/VIF2,CELL WALL / VACUOLAR INHIBITOR OF FRUCTOSIDASE 2	3.96693e-147	0.379179	0.14	0.065	8.83832e-143	2
AT1G18080	Transducin/WD40 repeat-like superfamily protein	7.51037e-147	0.261498	0.687	0.476	1.67331e-142	2
AT5G02120	PDE335,PIGMENT DEFECTIVE 335	9.82059e-147	0.356609	0.128	0.057	2.18803e-142	2
AT5G02610	Ribosomal L29 family protein	1.20377e-146	0.263493	0.528	0.357	2.682e-142	2
AT4G03520	Thioredoxin superfamily protein	6.79558e-146	0.363178	0.214	0.117	1.51405e-141	2
AT5G24690	plant/protein, putative (DUF3411)	2.08012e-145	0.309532	0.218	0.119	4.63451e-141	2
AT5G23900	Ribosomal protein L13e family protein	2.47203e-145	0.262387	0.548	0.372	5.50768e-141	2
AT3G141101	Tetratricopeptide repeat (TPR)-like superfamily protein	5.85813e-145	0.354775	0.212	0.116	1.30519e-140	2
AT3G47370	Ribosomal protein S10p/S20e family protein	1.70187e-144	0.258838	0.634	0.439	3.79177e-140	2
AT1G04480	Ribosomal protein L14p/L23e family protein	2.46407e-144	0.263566	0.759	0.553	5.48995e-140	2
AT2G41840	Ribosomal protein S5 family protein	3.39684e-144	0.264827	0.789	0.582	7.56815e-140	2
AT3G06680	Ribosomal L29e protein family	4.18599e-144	0.266486	0.451	0.297	9.3264e-140	2
AT3G46040	ribosomal protein S15A D	4.20297e-144	0.262973	0.485	0.324	9.36423e-140	2
AT5G490301	tRNA synthetase class I (I, L, M and V) family protein	1.51051e-143	0.318133	0.22	0.121	3.36541e-139	2
AT3G58680	ATMBF1B,MULTIPROTEIN BRIDGING FACTOR 1B	2.1101e-143	0.285542	0.322	0.198	4.70131e-139	2
AT3G59540	Ribosomal L38e protein family	2.53235e-143	0.257688	0.811	0.601	5.64207e-139	2
AT1G09590	Translation protein SH3-like family protein	3.86392e-143	0.25653	0.782	0.571	8.60882e-139	2
AT3G50820	OEC33,OXYGEN EVOLVING COMPLEX SUBUNIT 33 KDA,PSBO-2,PHOTOSYSTEM II SUBUNIT O-2	5.25338e-143	0.354535	0.106	0.044	1.17045e-138	2
AT3G467401	MAR1,MODIFIER OF ARG1 1	1.01782e-142	0.31442	0.278	0.165	2.26769e-138	2
AT4G29410	Ribosomal L28e protein family	1.21779e-142	0.257197	0.548	0.373	2.71323e-138	2
AT4G34730	RBF1,RbfA domain-containing protein 1	1.37249e-142	0.359905	0.147	0.071	3.0579e-138	2
AT2G36170	RPL40A,60S ribosomal protein L40 A,UBQ2,ubiquitin extension protein 2	1.45475e-142	0.259366	0.537	0.365	3.24118e-138	2
AT1G76080	ATCDSP32,ARABIDOPSIS THALIANA CHLOROPLASTIC DROUGHT-INDUCED STRESS PROTEIN OF 32 KD	4.52228e-142	0.374284	0.131	0.06	1.00756e-137	2
AT5G166201	ATTIC40,translocon at the inner envelope membrane of chloroplasts 40,PDE120,pigment defective embryo 120	3.442e-141	0.328967	0.237	0.135	7.66877e-137	2
AT4G354501	AFT,AKR2A	1.18698e-140	0.27508	0.361	0.228	2.64459e-136	2
AT3G48930	Nucleic acid-binding, OB-fold-like protein	1.6056e-140	0.257625	0.776	0.566	3.57727e-136	2
AT3G60210	GroES-like family protein	2.13859e-140	0.345388	0.203	0.111	4.76477e-136	2
AT4G34881	transmembrane protein	3.09028e-140	0.338573	0.21	0.114	6.88514e-136	2
AT1G52220	CURT1C,CURVATURE THYLAKOID 1C	3.39223e-140	0.342116	0.126	0.057	7.5579e-136	2
AT2G47610	Ribosomal protein L7Ae/L30e/S12e/Gadd45 family protein	3.56522e-140	0.250425	0.782	0.573	7.94332e-136	2
AT4G31985	Ribosomal protein L39 family protein	5.20242e-140	0.25748	0.783	0.576	1.1591e-135	2
AT2G288001	63 kDa inner membrane family protein	5.66827e-140	0.340066	0.188	0.099	1.26289e-135	2
AT2G17972	transmembrane protein	7.95269e-140	0.34969	0.118	0.052	1.77186e-135	2
AT3G62400	cytochrome C oxidase subunit	9.2237e-140	0.26925	0.381	0.244	2.05504e-135	2
AT4G28210	embryo defective 1923	1.11751e-139	0.352231	0.135	0.063	2.48981e-135	2
AT4G394601	SAMT1,SAM TRANSPORTER1	3.6844e-139	0.319444	0.193	0.103	8.20883e-135	2
AT5G14260	Rubisco methyltransferase family protein	1.15882e-138	0.33389	0.173	0.089	2.58184e-134	2
AT5G08540	ribosomal RNA small subunit methyltransferase J	1.4755e-138	0.35022	0.176	0.091	3.28742e-134	2
AT4G35000	ascorbate peroxidase 3	1.87323e-138	0.275412	0.389	0.252	4.17355e-134	2
AT3G20670	histone H2A 13	2.23732e-138	0.310098	0.312	0.193	4.98474e-134	2
AT5G07090	Ribosomal protein S4 (RPS4A) family protein	3.87327e-138	0.251466	0.661	0.462	8.62965e-134	2
AT1G15930	Ribosomal protein L7Ae/L30e/S12e/Gadd45 family protein	5.26528e-138	0.253781	0.822	0.615	1.17311e-133	2
AT1G086401	Chloroplast J-like domain 1	1.45261e-137	0.319243	0.233	0.132	3.23642e-133	2
AT5G58330	NADP-MDH,NADP-dependent Malate Dehydrogenase	2.82094e-137	0.33122	0.159	0.079	6.28506e-133	2
AT4G27600	pfkB-like carbohydrate kinase family protein	3.98448e-137	0.333639	0.15	0.073	8.87742e-133	2
AT3G44750	ATHD2A,HD2A,HISTONE DEACETYLASE 2A,HDT1	8.0202e-137	0.255009	0.429	0.282	1.7869e-132	2
AT4G02530	chloroplast thylakoid lumen protein	1.17115e-136	0.32947	0.142	0.068	2.60932e-132	2
AT3G12345	FKBP-type peptidyl-prolyl cis-trans isomerase	7.54448e-136	0.332565	0.107	0.046	1.68091e-131	2
AT3G162901	AAA-type ATPase family protein	1.94831e-135	0.282541	0.269	0.16	4.34084e-131	2
AT5G511001	Fe superoxide dismutase 2	4.86321e-135	0.326877	0.176	0.091	1.08352e-130	2
AT4G26150	GATA22,GATA TRANSCRIPTION FACTOR 22,GNL,GNC-LIKE	5.66997e-135	0.325	0.101	0.042	1.26327e-130	2
AT2G11910	hypothetical protein	1.0138e-134	0.257178	0.498	0.338	2.25875e-130	2
AT2G02740	ATWHY3,A. THALIANA WHIRLY 3,PTAC11,PLASTID TRANSCRIPTIONALLY ACTIVE11	1.91767e-134	0.333815	0.14	0.067	4.27258e-130	2
AT5G230401	CPP1,CHAPERONE-LIKE PROTEIN OF POR1	2.07517e-134	0.297674	0.21	0.116	4.62349e-130	2
AT5G16130	Ribosomal protein S7e family protein	1.67489e-133	0.253691	0.783	0.573	3.73166e-129	2
AT4G30220	small nuclear ribonucleoprotein F	2.55718e-133	0.283203	0.349	0.223	5.6974e-129	2
AT1G73530	RNA-binding (RRM/RBD/RNP motifs) family protein	7.64476e-133	0.329749	0.114	0.051	1.70325e-128	2
AT5G606001	CLB4,CHLOROPLAST BIOGENESIS 4,CSB3,CONSTITUTIVE SUBTILISIN 3,GCPE,ISPG	8.9891e-133	0.304804	0.204	0.112	2.00277e-128	2
AT3G22210	transmembrane protein	1.65379e-132	0.314536	0.125	0.057	3.68465e-128	2
AT3G27060	ATTSO2	2.35943e-132	0.2781	0.329	0.207	5.25681e-128	2
AT5G10400	H3.1,histone 3.1	3.37942e-132	0.289359	0.331	0.209	7.52934e-128	2
AT3G19810	BTB/POZ domain protein, putative (DUF177)	3.50318e-132	0.322517	0.113	0.05	7.80508e-128	2
AT4G21860	methionine sulfoxide reductase B 2	7.98647e-132	0.328825	0.188	0.101	1.77939e-127	2
AT4G170401	HON5,happy on norflurazon 5	1.36095e-131	0.305801	0.21	0.117	3.0322e-127	2
AT2G05620	AtPGR5	4.65863e-131	0.32836	0.12	0.055	1.03794e-126	2
AT5G525201	PRORS1,PROLYL-TRNA SYNTHETASE 1	7.48016e-131	0.340241	0.168	0.088	1.66658e-126	2
AT3G04790	Ribose 5-phosphate isomerase, type A protein	4.18971e-130	0.322349	0.162	0.083	9.33467e-126	2
AT4G38160	Mitochondrial transcription termination factor family protein	1.34018e-129	0.31815	0.133	0.063	2.98592e-125	2
AT1G30380	photosystem I subunit K	1.79123e-129	0.377805	0.126	0.059	3.99087e-125	2
AT3G51870	Mitochondrial substrate carrier family protein	4.5004e-129	0.281658	0.149	0.074	1.00269e-124	2
AT2G40590	Ribosomal protein S26e family protein	2.17886e-128	0.269929	0.33	0.21	4.8545e-124	2
AT2G20490	nucleolar RNA-binding Nop10p family protein	9.45737e-127	0.256191	0.408	0.271	2.1071e-122	2
AT1G54780	AtTLP18.3	1.06081e-126	0.328137	0.134	0.065	2.36349e-122	2
AT1G12410	CLPR2,EMB3146,EMBRYO DEFECTIVE 3146,NCLPP2,NUCLEAR-ENCODED CLP PROTEASE P2	5.41016e-126	0.314092	0.161	0.084	1.20538e-121	2
AT1G14810	semialdehyde dehydrogenase family protein	5.63675e-126	0.30747	0.275	0.17	1.25587e-121	2
AT3G265701	ORF02	6.59291e-126	0.319645	0.173	0.092	1.4689e-121	2
AT3G12580	ATHSP70,ARABIDOPSIS HEAT SHOCK PROTEIN 70	3.34479e-125	0.301852	0.249	0.148	7.4522e-121	2
AT3G46940	DUTP-PYROPHOSPHATASE-LIKE 1	7.68355e-125	0.333236	0.21	0.12	1.7119e-120	2
AT4G399601	DJA5,DNA J protein A5	1.0152e-124	0.30846	0.192	0.106	2.26186e-120	2
AT1G08540	ABC1,ATSIG1,SIGMA FACTOR 1,ATSIG2,SIGMA FACTOR 2,SIG1,RNA POLYMERASE SIGMA SUBUNIT 1,SIGA,SIGB,SIGMA FACTOR B	7.77724e-124	0.308324	0.145	0.072	1.73277e-119	2
AT3G55800	sedoheptulose-bisphosphatase	5.02065e-123	0.308655	0.135	0.066	1.1186e-118	2
AT1G02150	Tetratricopeptide repeat (TPR)-like superfamily protein	7.26705e-123	0.324421	0.139	0.069	1.6191e-118	2
AT4G30620	Putative BCR, YbaB family COG0718	1.98972e-122	0.290082	0.157	0.081	4.4331e-118	2
AT3G17930	transmembrane protein	2.78576e-122	0.327348	0.134	0.066	6.20666e-118	2
AT1G36320	hypothetical protein	3.06187e-122	0.331172	0.125	0.059	6.82185e-118	2
AT1G176501	AtGLYR2,GR2,GLYOXYLATE REDUCTASE 2	4.00501e-122	0.279076	0.176	0.094	8.92316e-118	2
AT5G65410	ATHB25,ARABIDOPSIS THALIANA HOMEOBOX PROTEIN 25,ZFHD2,ZINC FINGER HOMEODOMAIN 2,ZHD1,ZINC FINGER HOMEODOMAIN 1	6.92107e-122	0.286975	0.16	0.083	1.54201e-117	2
AT3G481101	EDD	1.6179e-121	0.289636	0.196	0.109	3.60467e-117	2
AT1G17100	AtHBP1	2.39868e-121	0.298816	0.116	0.054	5.34425e-117	2
AT2G19870	tRNA/rRNA methyltransferase (SpoU) family protein	1.59509e-120	0.313997	0.158	0.083	3.55385e-116	2
AT2G242701	aldehyde dehydrogenase 11A3	1.92371e-120	0.261141	0.182	0.099	4.28602e-116	2
AT1G48450	alanine-tRNA ligase, putative (DUF760)	2.45404e-120	0.308903	0.123	0.058	5.4676e-116	2
AT2G20260	photosystem I subunit E-2	3.69488e-120	0.342159	0.119	0.056	8.2322e-116	2
AT2G42220	Rhodanese/Cell cycle control phosphatase superfamily protein	6.89597e-120	0.302133	0.106	0.047	1.53642e-115	2
AT2G15000	caspase-6 protein	1.43437e-119	0.297267	0.255	0.156	3.19578e-115	2
AT4G14342	Splicing factor 3B subunit 5/RDS3 complex subunit 10	2.18325e-119	0.281433	0.219	0.127	4.86428e-115	2
AT5G05740	ATEGY2	9.30708e-119	0.30679	0.136	0.067	2.07362e-114	2
AT2G16850	PIP3B,PLASMA MEMBRANE INTRINSIC PROTEIN 3B	1.40392e-118	0.287896	0.117	0.055	3.12794e-114	2
AT3G53730	Histone superfamily protein	1.4498e-118	0.258439	0.348	0.227	3.23016e-114	2
AT1G52740	histone H2A protein 9	2.14693e-118	0.262356	0.343	0.224	4.78336e-114	2
AT3G48560	AHAS,ACETOHYDROXY ACID SYNTHASE,ALS,ACETOLACTATE SYNTHASE,IMR1,IMIDAZOLE RESISTANT 1,TZP5,TRIAZOLOPYRIMIDINE RESISTANT 5	3.27671e-118	0.269558	0.322	0.209	7.3005e-114	2
AT2G34860	PSA2	3.37477e-118	0.295193	0.156	0.081	7.51899e-114	2
AT4G30720	FAD/NAD(P)-binding oxidoreductase family protein	7.42743e-118	0.271069	0.16	0.084	1.65483e-113	2
AT5G24165	hypothetical protein	1.00916e-117	0.251227	0.217	0.125	2.24841e-113	2
AT2G28305	ATLOG1	1.4757e-117	0.256219	0.148	0.075	3.28785e-113	2
AT5G44650	AtCEST,Arabidopsis thaliana chloroplast protein-enhancing stress tolerance,Y3IP1,Ycf3-interacting protein 1	7.99921e-117	0.266045	0.206	0.118	1.78222e-112	2
AT1G30680	ATH,Arabidopsis TWINKLE homolog	9.4399e-117	0.301163	0.172	0.093	2.10321e-112	2
AT5G19750	Peroxisomal membrane 22 kDa (Mpv17/PMP22) family protein	1.40789e-116	0.311404	0.178	0.098	3.13677e-112	2
AT4G33110	S-adenosyl-L-methionine-dependent methyltransferases superfamily protein	1.47685e-116	0.282352	0.192	0.107	3.29041e-112	2
AT5G61410	EMB2728,EMBRYO DEFECTIVE 2728	4.55707e-116	0.299638	0.145	0.074	1.01532e-111	2
AT3G04650	FAD/NAD(P)-binding oxidoreductase family protein	1.34911e-115	0.300865	0.103	0.046	3.00582e-111	2
AT4G12060	Double Clp-N motif protein	2.78994e-115	0.293712	0.151	0.079	6.21599e-111	2
AT1G36390	Co-chaperone GrpE family protein	5.26856e-115	0.304822	0.131	0.065	1.17383e-110	2
AT1G09130	ATP-dependent caseinolytic (Clp) protease/crotonase family protein	7.12805e-115	0.281826	0.168	0.091	1.58813e-110	2
AT4G097301	RH39	1.86026e-114	0.261801	0.234	0.14	4.14466e-110	2
AT2G26900	Sodium Bile acid symporter family	2.01595e-114	0.27818	0.204	0.117	4.49153e-110	2
AT5G16970	AT-AER,alkenal reductase	3.53865e-114	0.26624	0.134	0.067	7.88411e-110	2
AT1G67280	Glyoxalase/Bleomycin resistance protein/Dioxygenase superfamily protein	1.12406e-111	0.303692	0.139	0.071	2.50441e-107	2
AT3G14930	Uroporphyrinogen decarboxylase	6.45861e-111	0.297748	0.154	0.082	1.43898e-106	2
AT4G34740	ATASE2,GLN phosphoribosyl pyrophosphate amidotransferase 2,ATPURF2,CIA1,CHLOROPLAST IMPORT APPARATUS 1,DOV1,DIFFERENTIAL DEVELOPMENT OF VASCULAR ASSOCIATED CELLS	1.33759e-110	0.298541	0.123	0.061	2.98015e-106	2
AT5G52440	Bacterial sec-independent translocation protein mttA/Hcf106	1.70212e-110	0.294742	0.124	0.061	3.79233e-106	2
AT1G80300	ATNTT1	5.57935e-110	0.285625	0.199	0.115	1.24308e-105	2
AT4G33680	Pyridoxal phosphate (PLP)-dependent transferases superfamily protein	5.84353e-110	0.254722	0.289	0.185	1.30194e-105	2
AT4G01050	thylakoid rhodanese-like protein	1.66271e-109	0.307403	0.127	0.063	3.70451e-105	2
AT4G29400	oxidoreductase/transition metal ion-binding protein (DUF3531)	2.11688e-109	0.296379	0.106	0.049	4.71641e-105	2
AT4G33030	sulfoquinovosyldiacylglycerol 1	9.22601e-109	0.289136	0.136	0.07	2.05555e-104	2
AT4G33010	AtGLDP1,glycine decarboxylase P-protein 1	8.12139e-108	0.31436	0.164	0.09	1.80945e-103	2
AT4G36910	CBSX1,CBS domain containing protein 1,CDCP2,CYSTATHIONE [BETA]-SYNTHASE DOMAIN-CONTAINING PROTEIN 2	9.30382e-108	0.271267	0.198	0.115	2.07289e-103	2
AT2G35410	RNA-binding (RRM/RBD/RNP motifs) family protein	9.72897e-108	0.274965	0.124	0.062	2.16761e-103	2
AT1G56050	EngD-2	6.76139e-107	0.290891	0.126	0.063	1.50644e-102	2
AT1G12770	ISE1,INCREASED SIZE EXCLUSION LIMIT 1	1.78019e-106	0.291655	0.129	0.066	3.96625e-102	2
AT2G44640	TRIGALACTOSYLDIACYLGLYCEROL-like protein	2.22044e-106	0.289491	0.123	0.062	4.94713e-102	2
AT1G50320	ATHX,thioredoxin X,ATX,THIOREDOXIN X	2.37113e-106	0.296617	0.109	0.052	5.28288e-102	2
AT1G53800	muscle M-line assembly protein	4.16475e-106	0.251504	0.144	0.076	9.27906e-102	2
AT4G02990	RUG2,RUGOSA 2	5.16977e-106	0.289535	0.128	0.065	1.15182e-101	2
AT4G14430	ATECI2,ARABIDOPSIS THALIANA DELTA(3),DELTA(2)-ENOYL COA ISOMERASE 2,ECHIB,ENOYL-COA HYDRATASE/ISOMERASE B,ECI2,DELTA(3),DELTA(2)-ENOYL COA ISOMERASE 2,PEC12	1.29366e-105	0.255977	0.202	0.119	2.88227e-101	2
AT1G22700	Tetratricopeptide repeat (TPR)-like superfamily protein	1.311e-105	0.267324	0.137	0.071	2.92091e-101	2
AT1G48520	GLU-ADT subunit B	4.33543e-105	0.261243	0.16	0.087	9.65934e-101	2
AT5G201301	sulfate adenylyltransferase subunit	7.38211e-105	0.278978	0.163	0.09	1.64473e-100	2
AT3G111701	AtFAD7,FADD,FATTY ACID DESATURASE D	3.07339e-104	0.25436	0.164	0.09	6.84752e-100	2
AT4G34830	PDE346,PIGMENT DEFECTIVE 346	6.41848e-104	0.263023	0.135	0.07	1.43004e-99	2
AT1G712601	WHY2,WHIRLY 2	2.06183e-103	0.261999	0.202	0.119	4.59375e-99	2
AT1G49970	NCLPP5,NUCLEAR CLPP 5,SVR2,SUPPRESSOR OF VARIEGATION 2	1.05369e-102	0.27218	0.153	0.083	2.34761e-98	2
AT5G645801	AAA-type ATPase family protein	2.82445e-102	0.270377	0.177	0.1	6.29287e-98	2
AT3G47450	ATNOA1,ATNOS1,NOS1,NITRIC OXIDE SYNTHASE 1,RIF1,RESISTANT TO INHIBITION WITH FOSMIDOMYCIN 1	9.74158e-102	0.271874	0.141	0.075	2.17042e-97	2
AT2G37470	Histone superfamily protein	1.01095e-101	0.294029	0.163	0.091	2.2524e-97	2
AT2G35500	shikimate kinase like 2	1.3151e-101	0.267372	0.121	0.061	2.93005e-97	2
AT5G52960	tRNA dimethylallyltransferase	6.18442e-101	0.286768	0.125	0.064	1.37789e-96	2
AT3G10970	Haloacid dehalogenase-like hydrolase (HAD) superfamily protein	1.90943e-100	0.258337	0.145	0.078	4.25421e-96	2
AT2G41680	NADPH-dependent thioredoxin reductase C	3.13175e-100	0.27778	0.129	0.067	6.97755e-96	2
AT1G14410	ATWHY1,A. THALIANA WHIRLY 1,PTAC1	8.9381e-100	0.264635	0.129	0.066	1.99141e-95	2
AT3G15850	ADS3,AtADS3,FADB,FATTY ACID DESATURASE B,JB67	4.76817e-99	0.262641	0.154	0.085	1.06235e-94	2
AT5G66190	ATLFNR1,LEAF FNR 1,LFNR1,leaf-type chloroplast-targeted FNR 1	6.93437e-99	0.283389	0.124	0.063	1.54498e-94	2
AT4G14870	secE/sec61-gamma protein transport protein	2.02654e-98	0.266425	0.102	0.049	4.51514e-94	2
AT3G22840	ELIP	2.79978e-98	0.25032	0.241	0.151	6.23791e-94	2
AT3G27180	S-adenosyl-L-methionine-dependent methyltransferases superfamily protein	1.14595e-97	0.261861	0.132	0.07	2.55317e-93	2
AT2G04530	Metallo-hydrolase/oxidoreductase superfamily protein	1.29527e-97	0.263013	0.124	0.064	2.88586e-93	2
AT5G35220	AMOS1,ammonium overly sensitive 1	2.50345e-97	0.262287	0.14	0.075	5.57769e-93	2
AT2G44870	replicase polyprotein 1ab protein	2.30532e-96	0.262754	0.112	0.056	5.13624e-92	2
AT3G59980	Nucleic acid-binding, OB-fold-like protein	4.899e-96	0.301919	0.128	0.068	1.0915e-91	2
AT3G55250	calcium homeostasis regulator	8.71894e-96	0.270651	0.106	0.052	1.94258e-91	2
AT3G17210	ATHS1,A. THALIANA HEAT STABLE PROTEIN 1	1.4047e-95	0.254307	0.212	0.13	3.12968e-91	2
AT5G21920	YGGT family protein	2.85839e-95	0.286745	0.115	0.059	6.3685e-91	2
AT3G24506	hypothetical protein	6.47787e-95	0.300985	0.134	0.072	1.44327e-90	2
AT2G01290	ribose-5-phosphate isomerase 2	1.81659e-94	0.283313	0.106	0.053	4.04736e-90	2
AT3G10690	DNA GYRASE A	2.09479e-94	0.263305	0.211	0.13	4.6672e-90	2
AT4G33510	AtDAHP2,DAHP2,3-DEOXY-D-ARABINO-HEPTULOSONATE-7-PHOSPHATE 2	2.12476e-94	0.272637	0.136	0.073	4.73397e-90	2
AT2G44040	Dihydrodipicolinate reductase, bacterial/plant	2.61421e-93	0.296818	0.133	0.072	5.82446e-89	2
AT3G57180	P-loop containing nucleoside triphosphate hydrolases superfamily protein	1.34536e-92	0.269433	0.116	0.06	2.99745e-88	2
AT5G40160	EMB139,EMBRYO DEFECTIVE 139	2.32592e-92	0.27109	0.106	0.053	5.18216e-88	2
AT5G13120	ATCYP20-2,ARABIDOPSIS THALIANA CYCLOPHILIN 20-2,CYP20-2,cyclophilin 20-2	4.45758e-91	0.255919	0.165	0.096	9.9315e-87	2
AT2G11890	AtTTM3,TTM3,Triphosphate Tunnel Metalloenzyme 3	8.88163e-91	0.255458	0.168	0.098	1.97883e-86	2
AT4G00370	Major facilitator superfamily protein	1.88789e-90	0.254244	0.132	0.072	4.20621e-86	2
AT4G38100	CURT1D,CURVATURE THYLAKOID 1D	3.05683e-90	0.261929	0.161	0.093	6.81061e-86	2
AT4G32915	glutamyl-tRNA(Gln) amidotransferase subunit C	1.67529e-89	0.26001	0.139	0.077	3.73255e-85	2
AT5G01600	ATFER1,ARABIDOPSIS THALIANA FERRETIN 1	3.61e-89	0.288744	0.114	0.059	8.04308e-85	2
AT5G23070	AtTK1b	5.8678e-87	0.25917	0.1	0.05	1.30735e-82	2
AT5G64816	thionin-like protein	1.60165e-86	0.25513	0.162	0.095	3.56848e-82	2
AT4G10300	RmlC-like cupins superfamily protein	5.50447e-85	0.26308	0.101	0.051	1.2264e-80	2
AT4G01690	Flavin containing amine oxidoreductase family	1.18432e-84	0.258687	0.122	0.066	2.63867e-80	2
AT2G04700	ferredoxin thioredoxin reductase catalytic beta chain family protein	2.36074e-84	0.25035	0.13	0.071	5.25974e-80	2
AT1G33265	Transmembrane proteins 14C	2.43369e-81	0.266172	0.139	0.079	5.42227e-77	2
AT2G14660	thymocyte nuclear-like protein	1.13261e-80	0.251135	0.114	0.061	2.52346e-76	2
AT2G20270	Thioredoxin superfamily protein	6.58741e-78	0.260015	0.127	0.071	1.46768e-73	2
AT3G52930	AtFBA8	0	0.79147	0.651	0.528	0	3
AT3G04120	GAPC-1,GAPC,GLYCERALDEHYDE-3-PHOSPHATE DEHYDROGENASE C SUBUNIT	5.9207e-251	0.71608	0.599	0.506	1.31913e-246	3
AT5G60390	GTP binding Elongation factor Tu family protein	4.24083e-235	0.345984	0.941	0.914	9.44856e-231	3
AT3G417681	rRNA	1.36339e-191	0.270515	1	1	3.03764e-187	3
AT4G13940	ATSAHH1,S-ADENOSYL-L-HOMOCYSTEIN HYDROLASE 1,EMB1395,EMBRYO DEFECTIVE 1395,MEE58,MATERNAL EFFECT EMBRYO ARREST 58,SAH1,SAHH1,S-ADENOSYL-L-HOMOCYSTEIN HYDROLASE 1	1.72583e-173	0.406765	0.805	0.766	3.84515e-169	3
AT4G270901	Ribosomal protein L14	1.03336e-145	0.332884	0.849	0.822	2.30232e-141	3
AT5G179201	ATCIMS,COBALAMIN-INDEPENDENT METHIONINE SYNTHASE,ATMETS	8.83337e-144	0.385576	0.786	0.752	1.96808e-139	3
AT5G02500	AT-HSC70-1,ARABIDOPSIS THALIANA HEAT SHOCK COGNATE PROTEIN 70-1,AtHsp70-1,HSC70,HEAT SHOCK COGNATE PROTEIN 70,HSP70-1,HEAT SHOCK PROTEIN 70-1	1.14678e-136	0.311781	0.874	0.846	2.55503e-132	3
AT2G36530	ENO2,ENOLASE 2	5.17244e-132	0.579988	0.534	0.484	1.15242e-127	3
AT3G09200	Ribosomal protein L10 family protein	6.28501e-123	0.354662	0.759	0.735	1.4003e-118	3
AT1G54000	GDSL-like Lipase/Acylhydrolase superfamily protein	4.13771e-122	0.880926	0.248	0.166	9.21882e-118	3
AT3G525901	EMB2167,EMBRYO DEFECTIVE 2167,ERD16,EARLY-RESPONSIVE TO DEHYDRATION 16,HAP4,HAPLESS 4	6.90829e-122	0.337963	0.799	0.774	1.53917e-117	3
AT3G60245	Zinc-binding ribosomal protein family protein	1.26685e-118	0.268238	0.887	0.874	2.82254e-114	3
AT4G34870	ATCYP1,ARABIDOPSIS THALIANA CYCLOPHILIN 1	1.70074e-118	0.450791	0.642	0.605	3.78926e-114	3
AT4G15910	ATDI21,drought-induced 21	9.93389e-117	0.802271	0.323	0.247	2.21327e-112	3
AT5G278501	Ribosomal protein L18e/L15 superfamily protein	1.38166e-116	0.331132	0.793	0.774	3.07835e-112	3
AT5G029601	Ribosomal protein S12/S23 family protein	1.43362e-115	0.288291	0.869	0.852	3.1941e-111	3
AT2G277101	60S acidic ribosomal protein family	7.28138e-115	0.270349	0.894	0.87	1.62229e-110	3
AT2G180201	Ribosomal protein L2 family	2.68162e-111	0.352548	0.74	0.719	5.97464e-107	3
AT1G213101	ATEXT3,extensin 3,RSH,ROOT-SHOOT-HYPOCOTYL DEFECTIVE	4.04237e-111	0.762654	0.274	0.192	9.0064e-107	3
AT1G28290	arabinogalactan protein 31	5.99807e-109	0.87727	0.241	0.166	1.33637e-104	3
AT2G344801	Ribosomal protein L18ae/LX family protein	6.59636e-108	0.310424	0.802	0.782	1.46967e-103	3
AT5G152001	Ribosomal protein S4	1.11792e-106	0.285463	0.852	0.828	2.49072e-102	3
AT4G392001	Ribosomal protein S25 family protein	3.19356e-99	0.280534	0.838	0.818	7.11526e-95	3
AT2G43460	Ribosomal L38e protein family	3.38629e-94	0.357529	0.682	0.672	7.54465e-90	3
AT4G181001	Ribosomal protein L32e	1.055e-93	0.276115	0.825	0.814	2.35054e-89	3
AT1G43170	ARP1,ribosomal protein 1,RPL3A,emb2207,embryo defective 2207	1.1863e-93	0.307746	0.775	0.764	2.64307e-89	3
AT1G52300	Zinc-binding ribosomal protein family protein	1.02037e-92	0.294146	0.788	0.779	2.27339e-88	3
AT1G56070	Ribosomal protein S5/Elongation factor G/III/V family protein	1.5946e-92	0.358219	0.698	0.685	3.55278e-88	3
AT4G17390	Ribosomal protein L23/L15e family protein	4.40188e-90	0.321905	0.739	0.727	9.80739e-86	3
AT5G152301	GAST1 protein homolog 4	1.2879e-87	0.401247	0.547	0.488	2.86945e-83	3
AT5G56030	AtHsp90.2,HEAT SHOCK PROTEIN 90.2,ERD8,EARLY-RESPONSIVE TO DEHYDRATION 8,HSP81.2,heat shock protein 81.2,HSP90.2,HEAT SHOCK PROTEIN 90.2	1.51644e-86	0.349882	0.721	0.71	3.37862e-82	3
AT5G47700	60S acidic ribosomal protein family	1.37958e-82	0.338354	0.688	0.682	3.07371e-78	3
AT3G537401	Ribosomal protein L36e family protein	4.91694e-82	0.303625	0.746	0.74	1.09549e-77	3
AT5G202901	Ribosomal protein S8e family protein	2.06858e-81	0.256663	0.833	0.825	4.6088e-77	3
AT5G183801	Ribosomal protein S5 domain 2-like superfamily protein	2.24926e-81	0.275078	0.799	0.785	5.01134e-77	3
AT3G044001	Ribosomal protein L14p/L23e family protein	1.71566e-79	0.264015	0.817	0.807	3.82249e-75	3
AT1G17180	ATGSTU25,glutathione S-transferase TAU 25	1.18229e-77	0.794799	0.14	0.087	2.63413e-73	3
AT5G26260	TRAF-like family protein	4.63677e-77	0.693036	0.247	0.183	1.03307e-72	3
AT2G308601	ATGSTF7,ATGSTF9,glutathione S-transferase PHI 9,GLUTTR	2.15943e-75	0.488167	0.435	0.38	4.8112e-71	3
AT1G07930	GTP binding Elongation factor Tu family protein	2.6951e-74	0.4066	0.577	0.571	6.00469e-70	3
AT5G572901	60S acidic ribosomal protein family	2.94245e-72	0.301603	0.726	0.72	6.55577e-68	3
AT2G394601	ATRPL23A,ARABIDOPSIS THALIANA RIBOSOMAL PROTEIN L23A,RPL23A1,RIBOSOMAL PROTEIN L23A1,RPL23A,RIBOSOMAL PROTEIN L23A	5.28617e-68	0.303679	0.694	0.691	1.17776e-63	3
AT3G15357	phosphopantothenoylcysteine decarboxylase subunit	5.43627e-66	0.769017	0.136	0.088	1.2112e-61	3
AT3G173901	MAT4,METHIONINE ADENOSYLTRANSFERASE 4,SAMS3,S-ADENOSYLMETHIONINE SYNTHETASE 3	7.40876e-66	0.458624	0.507	0.486	1.65067e-61	3
AT1G096901	Translation protein SH3-like family protein	2.20999e-65	0.277777	0.728	0.722	4.92386e-61	3
AT1G07940	GTP binding Elongation factor Tu family protein	6.64118e-60	0.398924	0.549	0.545	1.47966e-55	3
AT1G779401	Ribosomal protein L7Ae/L30e/S12e/Gadd45 family protein	2.05233e-59	0.331035	0.635	0.633	4.57258e-55	3
AT1G72370	AP40,RP40,RPSAA	2.69825e-59	0.280901	0.701	0.703	6.01169e-55	3
AT3G067001	Ribosomal L29e protein family	3.65936e-59	0.287748	0.708	0.709	8.15306e-55	3
AT5G567101	Ribosomal protein L31e family protein	1.90197e-58	0.251707	0.765	0.772	4.23759e-54	3
AT2G197301	Ribosomal L28e protein family	1.73908e-55	0.302589	0.651	0.655	3.87467e-51	3
AT1G095901	Translation protein SH3-like family protein	6.35758e-55	0.329449	0.596	0.593	1.41647e-50	3
AT2G476101	Ribosomal protein L7Ae/L30e/S12e/Gadd45 family protein	3.32471e-54	0.340776	0.593	0.595	7.40746e-50	3
AT5G41520	RNA binding Plectin/S10 domain-containing protein	6.89486e-54	0.314415	0.619	0.627	1.53617e-49	3
AT1G67430	Ribosomal protein L22p/L17e family protein	1.40473e-53	0.251736	0.74	0.748	3.12975e-49	3
AT4G38740	rotamase CYP 1	3.01157e-53	0.651127	0.265	0.221	6.70979e-49	3
AT3G119401	AML1,ARABIDOPSIS MINUTE-LIKE 1,ATRPS5A,ribosomal protein 5A	1.11587e-51	0.294202	0.651	0.654	2.48616e-47	3
AT4G093201	nucleoside diphosphate kinase	2.67113e-50	0.295341	0.643	0.648	5.95127e-46	3
AT3G490101	ATBBC1,breast basic conserved 1,RSU2,40S RIBOSOMAL PROTEIN	5.17533e-50	0.265885	0.683	0.689	1.15306e-45	3
AT5G28060	Ribosomal protein S24e family protein	8.99147e-50	0.319945	0.595	0.603	2.0033e-45	3
AT1G659301	cytosolic NADP+-dependent isocitrate dehydrogenase	9.96035e-50	0.556484	0.347	0.315	2.21917e-45	3
AT1G66270	Glycosyl hydrolase superfamily protein	1.1598e-49	0.69883	0.161	0.115	2.58404e-45	3
AT4G150001	Ribosomal L27e protein family	1.08597e-48	0.252815	0.697	0.7	2.41954e-44	3
AT4G12600	Ribosomal protein L7Ae/L30e/S12e/Gadd45 family protein	4.8809e-48	0.489021	0.434	0.422	1.08746e-43	3
AT2G01250	Ribosomal protein L30/L7 family protein	1.01115e-47	0.312006	0.595	0.607	2.25284e-43	3
AT1G159301	Ribosomal protein L7Ae/L30e/S12e/Gadd45 family protein	1.22507e-47	0.285207	0.634	0.637	2.72946e-43	3
AT3G25520	OLI5,OLIGOCELLULA 5,PGY3,PIGGYBACK3,RPL5A,RIBOSOMAL PROTEIN L5 A	4.66478e-47	0.306055	0.62	0.635	1.03931e-42	3
AT5G161301	Ribosomal protein S7e family protein	1.69062e-45	0.314695	0.587	0.596	3.76669e-41	3
AT1G696201	ribosomal protein L34	5.69554e-45	0.274832	0.662	0.675	1.26897e-40	3
AT4G16720	Ribosomal protein L23/L15e family protein	7.27236e-45	0.264196	0.688	0.695	1.62028e-40	3
AT5G479301	Zinc-binding ribosomal protein family protein	1.40486e-43	0.258563	0.682	0.69	3.13002e-39	3
AT5G024501	Ribosomal protein L36e family protein	6.5641e-43	0.262233	0.648	0.66	1.46248e-38	3
AT3G160801	Zinc-binding ribosomal protein family protein	9.98567e-43	0.280733	0.627	0.64	2.22481e-38	3
AT3G071101	Ribosomal protein L13 family protein	2.35855e-42	0.287256	0.598	0.605	5.25484e-38	3
AT1G54580	acyl carrier protein 2	3.46067e-42	0.623038	0.273	0.24	7.71038e-38	3
AT3G248301	Ribosomal protein L13 family protein	3.86137e-42	0.291762	0.601	0.613	8.60313e-38	3
AT1G27400	Ribosomal protein L22p/L17e family protein	1.14113e-41	0.329851	0.544	0.553	2.54243e-37	3
AT5G15650	ATRGP2,REVERSIBLY GLYCOSYLATED POLYPEPTIDE 2	1.16319e-41	0.604522	0.275	0.24	2.59158e-37	3
AT2G371901	Ribosomal protein L11 family protein	2.96089e-40	0.262743	0.65	0.657	6.59687e-36	3
AT3G09630	SAC56,Suppressor of Acaulis 56	4.43827e-40	0.378582	0.516	0.526	9.88847e-36	3
AT3G557501	Ribosomal protein L35Ae family protein	2.33485e-39	0.31706	0.556	0.568	5.20204e-35	3
AT1G14980	chaperonin 10	3.07568e-39	0.353826	0.508	0.515	6.85261e-35	3
AT3G233901	RPL36aA,RPL36a A	4.46573e-39	0.287328	0.594	0.609	9.94965e-35	3
AT2G275301	Ribosomal protein L1p/L10e family	1.93967e-38	0.251315	0.651	0.667	4.32159e-34	3
AT1G33140	Ribosomal protein L6 family	4.26552e-38	0.279362	0.596	0.608	9.50358e-34	3
AT3G563401	Ribosomal protein S26e family protein	2.33411e-37	0.27709	0.607	0.624	5.20039e-33	3
AT5G028701	RPL4,ribosomal large subunit 4	2.39451e-37	0.255665	0.633	0.649	5.33498e-33	3
AT5G036301	Pyridine nucleotide-disulfide oxidoreductase family protein	1.45648e-36	0.677713	0.183	0.147	3.24504e-32	3
AT5G56010	AtHsp90-3,HEAT SHOCK PROTEIN 90-3,AtHsp90.3,HEAT SHOCK PROTEIN 90.3,Hsp81.3,HEAT SHOCK PROTEIN 81.3	2.07524e-36	0.28491	0.618	0.629	4.62362e-32	3
AT3G020801	Ribosomal protein S19e family protein	2.12861e-36	0.29921	0.561	0.571	4.74254e-32	3
AT1G48920	ATNUC-L1,nucleolin like 1,NUC1,nucleolin 1,PARL1,PARALLEL 1	2.37044e-36	0.30602	0.586	0.601	5.28135e-32	3
AT3G534301	Ribosomal protein L11 family protein	2.62666e-36	0.304014	0.573	0.589	5.8522e-32	3
AT4G37910	mitochondrial heat shock protein 70-1	3.1029e-36	0.535502	0.344	0.328	6.91326e-32	3
AT3G56020	Ribosomal protein L41 family	4.68303e-36	0.298165	0.575	0.594	1.04338e-31	3
AT3G489301	Nucleic acid-binding, OB-fold-like protein	1.10285e-35	0.29697	0.575	0.59	2.45714e-31	3
AT2G16600	AtCYP19-1,CYP19,cyclophilin 19	1.16339e-35	0.377757	0.479	0.486	2.59204e-31	3
AT2G418401	Ribosomal protein S5 family protein	2.35537e-35	0.279005	0.588	0.605	5.24776e-31	3
AT1G07770	ribosomal protein S15A	3.37367e-34	0.342417	0.502	0.513	7.51653e-30	3
AT5G39740	OLI7,OLIGOCELLULA 7	3.7684e-34	0.298578	0.568	0.583	8.39599e-30	3
AT1G18540	Ribosomal protein L6 family protein	1.59865e-31	0.278151	0.576	0.595	3.56179e-27	3
AT4G001001	ATRPS13A,ribosomal protein S13A,PFL2,POINTED FIRST LEAF 2,RPS13	8.56268e-31	0.267581	0.597	0.614	1.90777e-26	3
AT3G055601	Ribosomal L22e protein family	1.30244e-30	0.275284	0.577	0.601	2.90184e-26	3
AT2G32060	Ribosomal protein L7Ae/L30e/S12e/Gadd45 family protein	3.71266e-30	0.302658	0.534	0.551	8.27181e-26	3
AT5G598501	Ribosomal protein S8 family protein	1.16356e-29	0.253477	0.586	0.603	2.59242e-25	3
AT2G221701	Lipase/lipooxygenase, PLAT/LH2 family protein	1.02534e-28	0.503695	0.31	0.29	2.28446e-24	3
AT3G628701	Ribosomal protein L7Ae/L30e/S12e/Gadd45 family protein	1.1936e-28	0.266741	0.584	0.606	2.65935e-24	3
AT3G049201	Ribosomal protein S24e family protein	1.22568e-27	0.268312	0.567	0.591	2.73081e-23	3
AT5G58420	Ribosomal protein S4 (RPS4A) family protein	1.59861e-27	0.3806	0.444	0.455	3.56171e-23	3
AT5G27700	Ribosomal protein S21e	6.81644e-27	0.288854	0.541	0.566	1.5187e-22	3
AT1G04270	cytosolic ribosomal protein S15	5.51585e-26	0.284078	0.533	0.557	1.22893e-21	3
AT2G25210	Ribosomal protein L39 family protein	6.20646e-26	0.274135	0.564	0.588	1.3828e-21	3
AT3G04840	Ribosomal protein S3Ae	1.94569e-25	0.265251	0.565	0.593	4.335e-21	3
AT1G08360	Ribosomal protein L1p/L10e family	1.12725e-24	0.322848	0.487	0.509	2.51152e-20	3
AT3G57150	AtCBF5,AtNAP57,CBF5	1.16767e-24	0.438433	0.395	0.4	2.60156e-20	3
AT2G361601	Ribosomal protein S11 family protein	1.29723e-23	0.290004	0.507	0.527	2.89022e-19	3
AT2G366201	ribosomal protein L24	2.73466e-23	0.277276	0.518	0.542	6.09281e-19	3
AT1G07920	GTP binding Elongation factor Tu family protein	5.15457e-23	0.326966	0.471	0.49	1.14844e-18	3
AT1G33120	Ribosomal protein L6 family	2.106e-22	0.292812	0.5	0.52	4.69217e-18	3
AT5G03850	Nucleic acid-binding, OB-fold-like protein	2.32405e-22	0.269484	0.537	0.567	5.17799e-18	3
AT3G44010	Ribosomal protein S14p/S29e family protein	3.89411e-22	0.290568	0.519	0.543	8.67607e-18	3
AT4G13850	ATGRP2,GLYCINE-RICH RNA-BINDING PROTEIN 2,GRP2,glycine rich protein 2	3.92529e-22	0.382428	0.407	0.415	8.74555e-18	3
AT5G23740	ribosomal protein S11-beta	6.41003e-22	0.28199	0.504	0.53	1.42815e-17	3
AT3G607701	Ribosomal protein S13/S15	6.86305e-22	0.297734	0.482	0.501	1.52909e-17	3
AT3G238101	ATSAHH2,S-ADENOSYL-L-HOMOCYSTEINE (SAH) HYDROLASE 2	1.88688e-21	0.527787	0.25	0.228	4.20397e-17	3
AT3G450301	Ribosomal protein S10p/S20e family protein	2.27089e-21	0.29237	0.502	0.526	5.05954e-17	3
AT5G481101	Terpenoid cyclases/Protein prenyltransferases superfamily protein	2.46944e-21	0.503397	0.121	0.094	5.50191e-17	3
AT1G30230	EF1Bb,elongation factor 1B beta	7.98443e-21	0.280913	0.511	0.538	1.77893e-16	3
AT2G39390	Ribosomal L29 family protein	1.11183e-20	0.336504	0.452	0.471	2.47716e-16	3
AT5G62300	Ribosomal protein S10p/S20e family protein	1.27275e-20	0.305857	0.496	0.525	2.83568e-16	3
AT4G34200	PGDH1,phosphoglycerate dehydrogenase 1	2.94945e-20	0.46499	0.33	0.329	6.57137e-16	3
AT4G14320	API2,APICULATA 2,RPL36aB,RPL36a B	3.19831e-17	0.300433	0.462	0.488	7.12583e-13	3
AT4G34670	Ribosomal protein S3Ae	3.3116e-17	0.269762	0.494	0.524	7.37825e-13	3
AT2G33370	Ribosomal protein L14p/L23e family protein	3.76415e-17	0.346101	0.435	0.457	8.38654e-13	3
AT5G526501	RNA binding Plectin/S10 domain-containing protein	1.35717e-16	0.250415	0.519	0.55	3.02378e-12	3
AT3G473701	Ribosomal protein S10p/S20e family protein	1.36689e-16	0.316715	0.438	0.461	3.04543e-12	3
AT3G23830	AtGRP4,GR-RBP4	7.39254e-16	0.531434	0.25	0.24	1.64706e-11	3
AT5G45775	Ribosomal L5P family protein	2.50904e-14	0.272974	0.48	0.511	5.59015e-10	3
AT3G55280	RPL23A2,RIBOSOMAL PROTEIN L23A2	4.50514e-14	0.322866	0.422	0.445	1.00374e-09	3
AT5G641401	ribosomal protein S28	9.41986e-14	0.265984	0.491	0.526	2.09874e-09	3
AT2G052201	Ribosomal S17 family protein	1.70094e-13	0.268876	0.471	0.499	3.7897e-09	3
AT5G15090	ATVDAC3,ARABIDOPSIS THALIANA VOLTAGE DEPENDENT ANION CHANNEL 3,AtVDAC-3	3.80621e-13	0.384594	0.359	0.374	8.48023e-09	3
AT2G47730	ATGSTF5,GLUTATHIONE S-TRANSFERASE (CLASS PHI) 5,ATGSTF8,Arabidopsis thaliana glutathione S-transferase phi 8,GST6	6.51777e-13	0.522759	0.201	0.188	1.45216e-08	3
AT1G77840	Translation initiation factor IF2/IF5	1.49717e-12	0.556951	0.133	0.116	3.33569e-08	3
AT2G40205	Ribosomal protein L41 family	1.87064e-12	0.277597	0.462	0.495	4.16779e-08	3
AT1G785701	ATRHM1,ARABIDOPSIS THALIANA RHAMNOSE BIOSYNTHESIS 1,ROL1,REPRESSOR OF LRX1 1	3.31034e-12	0.522158	0.156	0.14	7.37544e-08	3
AT1G54690	G-H2AX,GAMMA H2AX,H2AXB,HTA3,histone H2A 3	5.41088e-12	0.541562	0.172	0.158	1.20554e-07	3
AT4G25890	60S acidic ribosomal protein family	6.58146e-12	0.462592	0.261	0.259	1.46635e-07	3
AT3G23990	heat shock protein 60	8.34536e-12	0.404558	0.345	0.36	1.85935e-07	3
AT2G17360	Ribosomal protein S4 (RPS4A) family protein	1.04506e-11	0.321643	0.412	0.44	2.32839e-07	3
AT1G66580	RPL10C,ribosomal protein L10 C	2.92164e-11	0.333179	0.398	0.425	6.50942e-07	3
AT4G21960	Peroxidase superfamily protein	2.96646e-11	0.512409	0.102	0.086	6.60927e-07	3
AT1G22840	ATCYTC-A,CYTOCHROME C-A	9.60161e-11	0.395431	0.334	0.348	2.13924e-06	3
AT1G56110	NOP56-like pre RNA processing ribonucleoprotein	1.32494e-10	0.348832	0.38	0.403	2.95197e-06	3
AT3G539901	Adenine nucleotide alpha hydrolases-like superfamily protein	8.98456e-10	0.544839	0.153	0.142	2.00176e-05	3
AT5G277701	Ribosomal L22e protein family	1.32398e-09	0.258001	0.453	0.491	2.94982e-05	3
AT1G22780	PFL1,POINTED FIRST LEAVES 1,RPS18A,40S RIBOSOMAL PROTEIN S18	1.50123e-09	0.291182	0.41	0.442	3.34474e-05	3
AT5G13930	ATCHS,CHS,CHALCONE SYNTHASE	5.05294e-09	0.465384	0.183	0.173	0.000112579	3
AT5G27120	NOP56-like pre RNA processing ribonucleoprotein	5.93409e-09	0.437098	0.274	0.279	0.000132211	3
AT3G02560	Ribosomal protein S7e family protein	1.98569e-08	0.257055	0.436	0.471	0.000442411	3
AT4G25630	ATFIB2	2.03533e-08	0.416791	0.281	0.289	0.000453471	3
AT5G42020	Heat shock protein 70 (Hsp 70) family protein	2.27077e-08	0.324031	0.354	0.371	0.000505929	3
AT1G79530	glyceraldehyde-3-phosphate dehydrogenase of plastid 1	2.71555e-08	0.533728	0.121	0.109	0.000605025	3
AT1G26880	Ribosomal protein L34e superfamily protein	3.47703e-08	0.279537	0.408	0.441	0.000774681	3
AT1G34030	Ribosomal protein S13/S18 family	1.26086e-07	0.256013	0.438	0.48	0.0028092	3
AT1G04820	TOR2,TORTIFOLIA 2	4.56264e-07	0.350562	0.336	0.358	0.0101656	3
AT1G22300	14-3-3EPSILON,14-3-3 PROTEIN G-BOX FACTOR14 EPSILON,GF14 EPSILON	2.44072e-06	0.42875	0.267	0.279	0.0543791	3
AT3G05060	NOP56-like pre RNA processing ribonucleoprotein	2.76698e-06	0.417163	0.275	0.287	0.0616484	3
AT1G078901	ATAPX01,ATAPX1,CS1,MEE6,maternal effect embryo arrest 6	3.04991e-06	0.385399	0.284	0.297	0.0679519	3
AT1G48630	RACK1B,receptor for activated C kinase 1B	4.22779e-06	0.379467	0.307	0.326	0.0941952	3
AT3G13920	RH4,TIF4A1	5.81847e-06	0.256282	0.423	0.465	0.129635	3
AT3G157301	PLD	1.21676e-05	0.257944	0.163	0.2	0.271094	3
AT2G47690	NADH-ubiquinone oxidoreductase-like protein	1.23429e-05	0.257592	0.127	0.155	0.275	3
AT2G308701	ATGSTF10,ARABIDOPSIS THALIANA GLUTATHIONE S-TRANSFERASE PHI 10,ATGSTF4,ERD13,EARLY DEHYDRATION-INDUCED 13	1.50301e-05	0.452793	0.158	0.153	0.334872	3
AT3G08590	Phosphoglycerate mutase, 2,3-bisphosphoglycerate-independent	2.1375e-05	0.491283	0.215	0.22	0.476235	3
AT4G36420	Ribosomal protein L12 family protein	2.25103e-05	0.264413	0.128	0.156	0.50153	3
AT2G17560	NFD04,NFD4,NUCLEOSOME/CHROMATIN ASSEMBLY FACTOR D4	4.64381e-05	0.250514	0.138	0.168	1	3
AT3G02230	ATRGP1,ARABIDOPSIS THALIANA REVERSIBLY GLYCOSYLATED POLYPEPTIDE 1	4.78608e-05	0.452024	0.197	0.199	1	3
AT5G41685	Mitochondrial outer membrane translocase complex, subunit Tom7	5.19529e-05	0.254872	0.14	0.169	1	3
AT3G02780	IDI2,ATISOPENTENYL DIPHOSPHE ISOMERASE 2,IPIAT1	7.04754e-05	0.25704	0.115	0.139	1	3
AT1G75630	vacuolar H+-pumping ATPase 16 kDa proteolipid subunit 4	7.32459e-05	0.250862	0.118	0.142	1	3
AT5G20890	TCP-1/cpn60 chaperonin family protein	0.000114829	0.395253	0.275	0.292	1	3
AT4G02930	GTP binding Elongation factor Tu family protein	0.000115494	0.419511	0.261	0.278	1	3
AT3G25220	FK506-binding protein 15 kD-1	0.000115642	0.261912	0.142	0.172	1	3
AT5G22060	ATJ2,ARABIDOPSIS THALIANA DNAJ HOMOLOGUE 2	0.000117964	0.257884	0.118	0.142	1	3
AT1G04040	HAD superfamily, subfamily IIIB acid phosphatase	0.000142094	0.397792	0.119	0.112	1	3
AT5G60670	Ribosomal protein L11 family protein	0.00014923	0.287312	0.358	0.391	1	3
AT3G17240	lipoamide dehydrogenase 2	0.000156082	0.252392	0.09	0.109	1	3
AT2G148901	arabinogalactan protein 9	0.000160644	0.304863	0.349	0.379	1	3
AT2G45790	ATPMM,PHOSPHOMANNOMUTASE	0.000171413	0.252156	0.117	0.14	1	3
AT5G56000	AtHsp90.4,HEAT SHOCK PROTEIN 90.4	0.000198686	0.273792	0.113	0.136	1	3
AT5G48580	FK506- and rapamycin-binding protein 15 kD-2	0.00020806	0.270247	0.17	0.204	1	3
AT3G06040	Ribosomal protein L12/ ATP-dependent Clp protease adaptor protein ClpS family protein	0.000225973	0.257874	0.128	0.153	1	3
AT1G30580	EngD-1	0.000234095	0.256196	0.185	0.223	1	3
AT4G08390	stromal ascorbate peroxidase	0.000258145	0.252135	0.123	0.147	1	3
AT4G23650	AtCDPK6,CPK3,Calcium dependent protein kinase 3	0.000304094	0.265374	0.104	0.125	1	3
AT5G239001	Ribosomal protein L13e family protein	0.000372489	0.289542	0.358	0.394	1	3
AT3G445901	60S acidic ribosomal protein family	0.000402958	0.29303	0.359	0.393	1	3
AT2G27020	20S proteasome alpha subunit G1	0.000424938	0.256868	0.154	0.183	1	3
AT1G79550	phosphoglycerate kinase	0.000505226	0.308092	0.331	0.361	1	3
AT3G52580	Ribosomal protein S11 family protein	0.000730363	0.317641	0.332	0.363	1	3
AT2G368801	methionine adenosyltransferase 3	0.000742607	0.28201	0.132	0.157	1	3
AT5G09590	HSC70-5,HEAT SHOCK COGNATE	0.000744985	0.251234	0.24	0.29	1	3
AT3G13860	heat shock protein 60-3A	0.000811244	0.256578	0.094	0.111	1	3
AT5G53560	ATB5-A,ATCB5-E,ARABIDOPSIS CYTOCHROME B5 ISOFORM E,B5 #2	0.000960559	0.339409	0.308	0.335	1	3
AT1G64090	Reticulan like protein B3	0.000963732	0.284325	0.143	0.17	1	3
AT3G55440	ATCTIMC,CYTOSOLIC TRIOSE PHOSPHATE ISOMERASE,CYTOTPI,CYTOSOLIC ISOFORM TRIOSE PHOSPHATE ISOMERASE	0.000996896	0.259991	0.384	0.425	1	3
AT2G35120	Single hybrid motif superfamily protein	0.00111068	0.457886	0.164	0.166	1	3
AT1G65290	mitochondrial acyl carrier protein 2	0.00113003	0.290928	0.342	0.376	1	3
AT5G22650	ATHD2B,ATHD2,ARABIDOPSIS HISTONE DEACETYLASE 2,HD2,HISTONE DEACETYLASE 2,HDA4,HDT02,HDT2	0.00114839	0.325639	0.319	0.349	1	3
AT4G36130	Ribosomal protein L2 family	0.00127333	0.268642	0.372	0.412	1	3
AT5G08300	Succinyl-CoA ligase, alpha subunit	0.00129253	0.298792	0.148	0.176	1	3
AT1G49410	translocase of the outer mitochondrial membrane 6	0.00137316	0.391481	0.27	0.289	1	3
AT3G10090	Nucleic acid-binding, OB-fold-like protein	0.0013979	0.260668	0.129	0.152	1	3
AT5G08680	ATP synthase alpha/beta family protein	0.00141014	0.28124	0.131	0.155	1	3
AT5G60790	ATGCN1,ARABIDOPSIS THALIANA GENERAL CONTROL NON-REPRESSIBLE 1,GCN1,GENERAL CONTROL NON-REPRESSIBLE 1	0.00173966	0.265192	0.162	0.191	1	3
AT5G22440	Ribosomal protein L1p/L10e family	0.00199285	0.340262	0.3	0.326	1	3
AT4G139301	serine hydroxymethyltransferase 4	0.00204863	0.385792	0.25	0.266	1	3
AT2G07671	ATP synthase subunit C family protein	0.00217388	0.280063	0.17	0.202	1	3
AT1G30880	hypothetical protein	0.00224743	0.267553	0.128	0.15	1	3
AT5G42790	ARS5,ARSENIC TOLERANCE 5,ATPSM30	0.0023173	0.285389	0.155	0.183	1	3
AT1G51650	ATP synthase epsilon chain	0.0025177	0.258077	0.378	0.419	1	3
AT5G43970	ATTOM22-V,TOM9-2,TRANSLOCASE OUTER MITOCHONDRIAL MEMBRANE 22-V	0.00273782	0.262773	0.177	0.209	1	3
AT1G73940	tumor necrosis factor receptor family protein	0.00310134	0.280299	0.129	0.151	1	3
AT5G138701	EXGT-A4,endoxyloglucan transferase A4	0.00332916	0.409612	0.128	0.126	1	3
AT1G097801	Phosphoglycerate mutase, 2,3-bisphosphoglycerate-independent	0.00358258	0.426568	0.166	0.169	1	3
AT5G54900	ATRBP45A,RNA-binding protein 45A	0.00363917	0.281541	0.109	0.127	1	3
AT3G10920	ATMSD1,ARABIDOPSIS MANGANESE SUPEROXIDE DISMUTASE 1,AtSOD1,superoxide dismutase 1,MEE33,MATERNAL EFFECT EMBRYO ARREST 33	0.00374589	0.252621	0.209	0.249	1	3
AT3G58700	Ribosomal L5P family protein	0.00378095	0.277086	0.175	0.207	1	3
AT4G24830	arginosuccinate synthase family	0.00387948	0.282344	0.146	0.171	1	3
AT1G630001	UER1,UDP-4-KETO-6-DEOXY-D-GLUCOSE-3,5-EPIMERASE-4-REDUCTASE 1	0.0044728	0.282845	0.104	0.121	1	3
AT4G35490	mitochondrial ribosomal protein L11	0.0047643	0.252091	0.177	0.208	1	3
AT1G533101	ATPEPC1,ATPPC1,phosphoenolpyruvate carboxylase 1,PEPC1,PEP(PHOSPHOENOLPYRUVATE) CARBOXYLASE 1	0.00573306	0.433755	0.112	0.109	1	3
AT5G55190	ATRAN3,RAN GTPASE 3	0.00602104	0.283748	0.19	0.224	1	3
AT5G19550	AAT2,ASPARTATE AMINOTRANSFERASE 2	0.00625595	0.263601	0.135	0.157	1	3
AT1G12000	Phosphofructokinase family protein	0.0069705	0.462565	0.144	0.146	1	3
AT1G54630	acyl carrier protein 3	0.0072801	0.286321	0.158	0.185	1	3
AT2G29530	Tim10/DDP family zinc finger protein	0.0076449	0.300826	0.16	0.187	1	3
AT2G27840	histone deacetylase-related / HD-like protein	0.00792985	0.262365	0.193	0.226	1	3
AT2G41650	hypothetical protein	0.00817232	0.278724	0.18	0.212	1	3
AT5G16050	GF14 UPSILON	0.00832275	0.285299	0.109	0.126	1	3
AT1G74270	Ribosomal protein L35Ae family protein	0.00840192	0.305636	0.306	0.336	1	3
AT3G234701	Cyclopropane-fatty-acyl-phospholipid synthase	0.00878112	0.301898	0.127	0.123	1	3
AT1G67250	Proteasome maturation factor UMP1	0.00898848	0.312356	0.127	0.148	1	3
AT4G14690	Chlorophyll A-B binding family protein	0.00926029	0.270432	0.129	0.149	1	3
AT5G675101	Translation protein SH3-like family protein	0.00952901	0.293735	0.327	0.361	1	3
AT3G21090	ABC-2 type transporter family protein	0	1.72685	0.269	0.073	0	4
AT4G23670	Polyketide cyclase/dehydrase and lipid transport superfamily protein	0	1.6092	0.509	0.275	0	4
AT2G32970	G1/S-specific cyclin-E protein	0	1.60146	0.218	0.057	0	4
AT1G72970	EDA17,embryo sac development arrest 17	0	1.58455	0.346	0.136	0	4
AT2G47240	CER8,ECERIFERUM 8	0	1.56591	0.266	0.086	0	4
AT2G26250	FDH,FIDDLEHEAD	0	1.49174	0.428	0.194	0	4
AT1G02205	CER22,ECERIFERUM 22	0	1.48187	0.316	0.123	0	4
AT4G20320	CTP synthase family protein	0	1.47173	0.14	0.029	0	4
AT1G54010	GLL23,GDSL-like lipase 23	0	1.45149	0.705	0.424	0	4
AT1G30530	UDP-glucosyl transferase 78D1	0	1.40538	0.229	0.083	0	4
AT2G385401	ATLTP1,ARABIDOPSIS THALIANA LIPID TRANSFER PROTEIN 1,LTP1,LIPID TRANSFER PROTEIN 1	0	1.37232	0.408	0.232	0	4
AT4G21750	Homeobox-leucine zipper family protein / lipid-binding START domain-containing protein	0	1.36932	0.228	0.082	0	4
AT2G45190	FIL,FILAMENTOUS FLOWER,YAB1,YABBY1	0	1.36761	0.175	0.056	0	4
AT1G05230	homeodomain GLABROUS 2	0	1.31323	0.141	0.026	0	4
AT1G06360	Fatty acid desaturase family protein	0	1.27829	0.157	0.046	0	4
AT3G09260	Glycosyl hydrolase superfamily protein	0	1.27556	0.894	0.689	0	4
AT4G18970	GDSL-like Lipase/Acylhydrolase superfamily protein	0	1.2341	0.266	0.123	0	4
AT5G49330	ATMYB111,ARABIDOPSIS MYB DOMAIN PROTEIN 111,PFG3,PRODUCTION OF FLAVONOL GLYCOSIDES 3	0	1.17598	0.103	0.019	0	4
AT3G47750	ATATH3	0	1.12486	0.113	0.023	0	4
AT3G15950	DNA topoisomerase-like protein	0	1.08611	0.498	0.316	0	4
AT4G04890	protodermal factor 2	1.15745e-300	1.19271	0.245	0.113	2.5788e-296	4
AT5G47330	alpha/beta-Hydrolases superfamily protein	4.69729e-294	1.03554	0.11	0.03	1.04656e-289	4
AT4G22570	adenine phosphoribosyl transferase 3	1.14857e-292	1.07018	0.133	0.042	2.55901e-288	4
AT3G16400	ATMLP-470,MYROSINASE-BINDING PROTEIN-LIKE PROTEIN-470,ATNSP1,NITRILE SPECIFIER PROTEIN 1	4.09215e-288	1.15022	0.361	0.215	9.11731e-284	4
AT5G23820	ML3,MD2-related lipid recognition 3	3.55598e-282	1.18864	0.305	0.169	7.92273e-278	4
AT2G15050	LTP7,lipid transfer protein 7	1.21927e-267	1.12992	0.103	0.028	2.71653e-263	4
AT2G23010	serine carboxypeptidase-like 9	1.33373e-237	1.09975	0.172	0.072	2.97155e-233	4
AT2G42840	protodermal factor 1	4.29403e-236	0.984697	0.362	0.231	9.5671e-232	4
AT5G22500	fatty acid reductase 1	4.5866e-235	0.999552	0.111	0.035	1.0219e-230	4
AT3G26932	dsRNA-binding protein 3	6.98125e-232	0.95394	0.111	0.035	1.55542e-227	4
AT4G00180	Plant-specific transcription factor YABBY family protein	5.77951e-218	1.08686	0.145	0.057	1.28767e-213	4
AT3G04290	ATLTL1	7.37385e-216	1.10919	0.209	0.102	1.64289e-211	4
AT3G16420	JAL30,JACALIN-RELATED LECTIN 30,PBPI	7.44017e-210	0.674558	0.597	0.492	1.65767e-205	4
AT3G417682	rRNA	6.46375e-205	0.28327	1	1	1.44012e-200	4
AT1G27950	glycosylphosphatidylinositol-anchored lipid protein transfer 1	2.6578e-198	0.990352	0.346	0.231	5.92157e-194	4
AT1G17200	CASPL2A1,CASP-like protein 2A1	7.21314e-196	1.03312	0.181	0.086	1.60709e-191	4
AT5G45670	GDSL-like Lipase/Acylhydrolase superfamily protein	3.59033e-175	1.02078	0.212	0.114	7.99926e-171	4
AT1G49430	LRD2,LATERAL ROOT DEVELOPMENT 2	6.10848e-168	0.898813	0.125	0.052	1.36097e-163	4
AT2G47630	alpha/beta-Hydrolases superfamily protein	4.19101e-167	0.876806	0.104	0.039	9.33757e-163	4
AT2G26910	ATPDR4,PLEIOTROPIC DRUG RESISTANCE 4,AtABCG32,PDR4,pleiotropic drug resistance 4,PEC1,PERMEABLE CUTICLE 1	3.88324e-160	0.944377	0.15	0.07	8.65186e-156	4
AT5G51750	ATSBT1.3,subtilase 1.3	2.10964e-159	0.93907	0.157	0.075	4.70028e-155	4
AT3G13690	kinase with adenine nucleotide alpha hydrolases-like domain-containing protein	3.19259e-155	0.966317	0.145	0.068	7.11309e-151	4
AT1G71695	Peroxidase superfamily protein	1.00611e-143	0.892246	0.103	0.042	2.2416e-139	4
AT1G14440	AtHB31,homeobox protein 31,FTM2,FLORAL TRANSITION AT THE MERISTEM2,ZHD4,ZINC FINGER HOMEODOMAIN 4	2.25143e-142	0.855484	0.108	0.045	5.01619e-138	4
AT3G16460	Mannose-binding lectin superfamily protein	2.60946e-133	0.754086	0.42	0.332	5.81388e-129	4
AT1G600901	beta glucosidase 4	4.81595e-133	0.911555	0.238	0.147	1.07299e-128	4
AT2G21660	ATGRP7,GLYCINE RICH PROTEIN 7,CCR2,cold,circadian rhythm,and rna binding 2,GR-RBP7,GLYCINE-RICH RNA-BINDING PROTEIN 7	5.12363e-132	0.326774	0.929	0.906	1.14155e-127	4
AT1G21590	kinase with adenine nucleotide alpha hydrolases-like domain-containing protein	5.14496e-125	0.853264	0.121	0.056	1.1463e-120	4
AT5G038601	malate synthase	3.94422e-120	0.304989	0.848	0.823	8.78772e-116	4
AT1G78660	ATGGH1,gamma-glutamyl hydrolase 1	6.33177e-115	0.942032	0.192	0.115	1.41072e-110	4
AT1G54030	ERMO3,ENDOPLASMIC RETICULUM MORPHOLOGY 3,GOLD36,GOLGI DEFECTS 36,NUC,NUCLEAR CAGE	2.04609e-114	0.905206	0.26	0.179	4.5587e-110	4
AT2G22770	basic helix-loop-helix (bHLH) DNA-binding superfamily protein	2.31087e-114	0.823652	0.118	0.056	5.14861e-110	4
AT2G28470	beta-galactosidase 8	1.5986e-112	0.849036	0.12	0.059	3.56168e-108	4
AT4G39330	ATCAD9	4.138e-112	0.847887	0.217	0.137	9.21947e-108	4
AT1G54410	AtHIRD11,HIRD11,dehydrin 11kDa	7.21235e-111	0.659789	0.453	0.388	1.60691e-106	4
AT2G27385	Pollen Ole e 1 allergen and extensin family protein	1.13539e-108	0.765573	0.101	0.046	2.52965e-104	4
AT4G27860	vacuolar iron transporter (VIT) family protein	1.14142e-95	0.816448	0.146	0.082	2.54309e-91	4
AT2G38530	LP2,cdf3,cell growth defect factor-3	7.35553e-94	0.587876	0.467	0.398	1.63881e-89	4
AT2G15090	3-ketoacyl-CoA synthase 8	9.86686e-92	0.766677	0.108	0.054	2.19834e-87	4
AT2G41540	6-phosphogluconate dehydrogenase family protein	4.68306e-90	0.741631	0.104	0.052	1.04338e-85	4
AT3G21690	MATE efflux family protein	1.88448e-89	0.769701	0.12	0.064	4.19862e-85	4
AT3G14220	GDSL-like Lipase/Acylhydrolase superfamily protein	4.2902e-87	0.765413	0.129	0.071	9.55857e-83	4
AT5G04530	3-ketoacyl-CoA synthase 19	8.06056e-87	0.736124	0.112	0.059	1.79589e-82	4
AT3G237301	xyloglucan endotransglucosylase/hydrolase 16	2.12922e-79	0.790097	0.221	0.155	4.7439e-75	4
AT4G134951	other_RNA	5.17738e-79	0.836302	0.176	0.112	1.15352e-74	4
AT2G184401	other_RNA	2.88508e-78	0.511949	0.541	0.511	6.42796e-74	4
AT4G36250	aldehyde dehydrogenase 3F1	2.38362e-69	0.714809	0.154	0.097	5.31071e-65	4
AT5G45950	GDSL-like Lipase/Acylhydrolase superfamily protein	5.77723e-63	0.658665	0.1	0.056	1.28717e-58	4
AT3G51600	lipid transfer protein 5	8.47613e-58	0.688942	0.107	0.063	1.88848e-53	4
AT5G60210	ROP interactive partner 5	1.08125e-56	0.727509	0.123	0.077	2.40902e-52	4
AT5G02240	NAD(P)-binding Rossmann-fold superfamily protein	2.26906e-56	0.688078	0.249	0.196	5.05547e-52	4
AT4G21870	HSP20-like chaperones superfamily protein	1.3893e-51	0.695172	0.172	0.122	3.09537e-47	4
AT1G557401	AtSIP1,seed imbibition 1,RS1,raffinose synthase 1	2.45363e-50	0.719717	0.139	0.093	5.46668e-46	4
AT3G02110	serine carboxypeptidase-like 25	6.99443e-48	0.60547	0.107	0.066	1.55836e-43	4
AT1G43780	serine carboxypeptidase-like 44	8.62117e-46	0.607266	0.131	0.087	1.9208e-41	4
AT2G014501	ATMPK17,MAP kinase 17	2.23727e-38	0.525659	0.315	0.277	4.98464e-34	4
AT1G55020	ATLOX1,ARABIDOPSIS LIPOXYGENASE 1	2.82546e-38	0.518737	0.172	0.128	6.29513e-34	4
AT4G23680	Polyketide cyclase/dehydrase and lipid transport superfamily protein	1.0814e-35	0.677287	0.171	0.131	2.40935e-31	4
AT1G41830	SKU5-similar 6	4.30957e-35	0.620295	0.151	0.112	9.60172e-31	4
AT4G36930	basic helix-loop-helix (bHLH) DNA-binding superfamily protein	5.47497e-34	0.593241	0.142	0.103	1.21982e-29	4
AT4G37870	PEPCK,PHOSPHOENOLPYRUVATE CARBOXYKINASE	6.74819e-33	0.260626	0.575	0.583	1.5035e-28	4
AT5G57390	CHO1,CHOTTO 1,EMK,EMBRYOMAKER,PLT5,PLETHORA 5	1.35105e-32	0.610888	0.196	0.157	3.01015e-28	4
AT1G22400	UDP-Glycosyltransferase superfamily protein	1.22952e-31	0.606358	0.16	0.123	2.73937e-27	4
AT3G265201	GAMMA-TIP2,SITIP,SALT-STRESS INDUCIBLE TONOPLAST INTRINSIC PROTEIN,TIP1	4.08643e-28	0.587159	0.213	0.18	9.10457e-24	4
AT3G20370	TRAF-like family protein	7.59271e-27	0.624738	0.167	0.134	1.69166e-22	4
AT1G68560	ATXYL1,ALPHA-XYLOSIDASE 1,AXY3,altered xyloglucan 3,TRG1,thermoinhibition resistant germination 1	8.66495e-27	0.44342	0.388	0.381	1.93055e-22	4
AT3G47800	Galactose mutarotase-like superfamily protein	1.09826e-23	0.528781	0.106	0.078	2.44692e-19	4
AT4G301901	AHA2,H(+)-ATPase 2,PMA2,PLASMA MEMBRANE PROTON ATPASE 2	5.38178e-22	0.446222	0.354	0.343	1.19906e-17	4
AT1G13930	oleosin-B3-like protein	2.0659e-21	0.571512	0.145	0.116	4.60283e-17	4
AT3G18490	Eukaryotic aspartyl protease family protein	2.16245e-21	0.549763	0.126	0.098	4.81794e-17	4
AT4G324601	choice-of-anchor C domain protein, putative (Protein of unknown function, DUF642)	1.06426e-18	0.423637	0.356	0.352	2.37117e-14	4
AT1G56580	plant/protein (Protein of unknown function, DUF538)	1.87818e-15	0.48371	0.258	0.244	4.18459e-11	4
AT4G25640	ATDTX35,detoxifying efflux carrier 35,FFT,FLOWER FLAVONOID TRANSPORTER	1.09645e-14	0.492978	0.106	0.085	2.44289e-10	4
AT2G242702	aldehyde dehydrogenase 11A3	5.36587e-14	0.466225	0.127	0.105	1.19552e-09	4
AT3G14660	cytochrome P450, family 72, subfamily A, polypeptide 13	1.5268e-12	0.427261	0.107	0.087	3.40171e-08	4
AT1G36160	AT-ACC1,EMB22,EMBRYO DEFECTIVE 22,GK,GURKE,GSD1,GLOSSYHEAD 1,PAS3,PASTICCINO 3,SFR3,SENSITIVE TO FREEZING 3	4.65921e-12	0.493082	0.2	0.185	1.03807e-07	4
AT3G068601	ATMFP2,MULTIFUNCTIONAL PROTEIN 2	1.03583e-11	0.270028	0.471	0.498	2.30784e-07	4
AT1G337901	jacalin lectin family protein	2.04047e-11	0.416138	0.277	0.266	4.54616e-07	4
AT2G421701	Actin family protein	9.05427e-10	0.37168	0.113	0.096	2.01729e-05	4
AT2G201801	PIF1,PHY-INTERACTING FACTOR 1	1.84925e-09	0.402179	0.1	0.084	4.12012e-05	4
AT1G720701	Chaperone DnaJ-domain superfamily protein	7.60903e-09	0.418266	0.18	0.167	0.000169529	4
AT1G286701	GDSL-like Lipase/Acylhydrolase superfamily protein	9.41959e-09	0.416944	0.104	0.089	0.000209868	4
AT4G05631	hypothetical protein	1.29348e-08	0.258819	0.264	0.25	0.000288187	4
AT4G26630	DEK3,DEK-domain containing protein 3	1.32342e-08	0.436883	0.317	0.325	0.000294857	4
AT4G155301	pyruvate orthophosphate dikinase	2.67042e-08	0.428485	0.191	0.179	0.00059497	4
AT2G431401	basic helix-loop-helix (bHLH) DNA-binding superfamily protein	5.32332e-08	0.430329	0.193	0.182	0.00118603	4
AT1G767901	O-methyltransferase family protein	6.73461e-08	0.424968	0.208	0.2	0.00150047	4
AT4G34710	ATADC2,SPE2	1.21406e-07	0.40716	0.28	0.285	0.00270493	4
AT3G45310	Cysteine proteinases superfamily protein	2.16765e-07	0.389778	0.272	0.275	0.00482953	4
AT1G09310	plant/protein (Protein of unknown function, DUF538)	7.28973e-07	0.429693	0.155	0.144	0.0162415	4
AT5G288401	GDP-D-mannose 3',5'-epimerase	1.43781e-06	0.324466	0.354	0.373	0.0320343	4
AT2G17230	EXORDIUM like 5	2.67711e-06	0.406078	0.111	0.099	0.0596459	4
AT5G638101	AtBGAL10,Arabidopsis thaliana beta-galactosidase 10	3.52553e-06	0.394036	0.213	0.208	0.0785488	4
AT4G36980	CLK4-associating serine/arginine-rich protein	1.18513e-05	0.386342	0.191	0.185	0.264048	4
AT1G286601	GDSL-like Lipase/Acylhydrolase superfamily protein	1.76809e-05	0.300778	0.117	0.105	0.39393	4
AT5G11520	YLS4,YELLOW-LEAF-SPECIFIC GENE 4	8.02887e-05	0.343834	0.295	0.308	1	4
AT5G62350	Plant invertase/pectin methylesterase inhibitor superfamily protein	0.000152213	0.382287	0.206	0.206	1	4
AT5G18650	MIEL1,MYB30-Interacting E3 Ligase 1	0.00040241	0.380305	0.143	0.138	1	4
AT1G030801	kinase interacting (KIP1-like) family protein	0.00168687	0.379897	0.148	0.144	1	4
AT1G01300	Eukaryotic aspartyl protease family protein	0.00230779	0.388667	0.13	0.126	1	4
AT5G56260	Ribonuclease E inhibitor RraA/Dimethylmenaquinone methyltransferase	0.00275357	0.359042	0.225	0.231	1	4
AT2G376401	Barwin-like endoglucanases superfamily protein	0.0044205	0.368477	0.184	0.185	1	4
AT1G78060	Glycosyl hydrolase family protein	0.00785428	0.369621	0.132	0.129	1	4
AT1G780802	AtWIND1,WIND1,wound induced dedifferentiation 1	0.00841476	0.280296	0.228	0.232	1	4
AT1G36060	TG,TRANSLUCENT GREEN	0	2.16743	0.356	0.035	0	5
AT1G33750	Terpenoid cyclases/Protein prenyltransferases superfamily protein	0	1.61786	0.314	0.032	0	5
AT1G171801	ATGSTU25,glutathione S-transferase TAU 25	0	1.61417	0.412	0.065	0	5
AT1G282901	arabinogalactan protein 31	0	1.45466	0.582	0.139	0	5
AT1G02520	MDR8,multi-drug resistance 8,PGP11,P-glycoprotein 11	0	1.45133	0.293	0.035	0	5
AT5G481102	Terpenoid cyclases/Protein prenyltransferases superfamily protein	0	1.36232	0.41	0.07	0	5
AT1G540001	GDSL-like Lipase/Acylhydrolase superfamily protein	0	1.18241	0.513	0.146	0	5
AT5G262601	TRAF-like family protein	0	1.17733	0.493	0.163	0	5
AT1G05680	Uridine diphosphate glycosyltransferase 74E2	0	1.15413	0.278	0.04	0	5
AT2G41800	imidazolonepropionase (Protein of unknown function, DUF642)	0	1.11386	0.234	0.022	0	5
AT2G15490	UDP-glycosyltransferase 73B4	0	1.10394	0.251	0.025	0	5
AT3G53480	ATPDR9,PLEIOTROPIC DRUG RESISTANCE 9,PDR9,pleiotropic drug resistance 9,PIS1,polar auxin transport inhibitor sensitive 1	0	1.07791	0.336	0.071	0	5
AT2G18193	P-loop containing nucleoside triphosphate hydrolases superfamily protein	0	1.0746	0.218	0.025	0	5
AT1G76680	ATOPR1,ARABIDOPSIS 12-OXOPHYTODIENOATE REDUCTASE 1	0	1.02664	0.226	0.034	0	5
AT3G153571	phosphopantothenoylcysteine decarboxylase subunit	0	0.997121	0.369	0.069	0	5
AT3G529301	AtFBA8	0	0.982625	0.867	0.512	0	5
AT5G570901	AGR1,AGRAVITROPIC ROOT 1,AGR,AGRAVITROPIC ROOT,ATPIN2,ARABIDOPSIS THALIANA PIN-FORMED 2,MM31,PIN2,PIN-FORMED 2,WAV6,WAVY ROOTS 6	0	0.975626	0.293	0.048	0	5
AT3G15240	Serine/threonine-protein kinase WNK (With No Lysine)-like protein	0	0.970436	0.23	0.021	0	5
AT4G159101	ATDI21,drought-induced 21	0	0.956547	0.622	0.224	0	5
AT3G22370	ATAOX1A,AtHSR3,HSR3,hyper-sensitivity-related 3	0	0.946244	0.29	0.046	0	5
AT2G25980	Mannose-binding lectin superfamily protein	0	0.944326	0.296	0.057	0	5
AT3G041201	GAPC-1,GAPC,GLYCERALDEHYDE-3-PHOSPHATE DEHYDROGENASE C SUBUNIT	0	0.925996	0.841	0.488	0	5
AT4G37410	cytochrome P450, family 81, subfamily F, polypeptide 4	0	0.919338	0.299	0.056	0	5
AT3G54530	hypothetical protein	0	0.910389	0.131	0.015	0	5
AT5G036302	Pyridine nucleotide-disulfide oxidoreductase family protein	0	0.907544	0.469	0.123	0	5
AT1G778401	Translation initiation factor IF2/IF5	0	0.90338	0.389	0.095	0	5
AT1G66280	Glycosyl hydrolase superfamily protein	0	0.88905	0.181	0.029	0	5
AT1G78340	ATGSTU22,glutathione S-transferase TAU 22	0	0.883932	0.173	0.023	0	5
AT1G17170	ATGSTU24,glutathione S-transferase TAU 24,GST,Arabidopsis thaliana Glutathione S-transferase (class tau) 24	0	0.883894	0.184	0.018	0	5
AT2G47000	ATPGP4,ARABIDOPSIS P-GLYCOPROTEIN 4,AtABCB4,MDR4,MULTIDRUG RESISTANCE 4,PGP4,P-GLYCOPROTEIN 4	0	0.872994	0.371	0.107	0	5
AT4G379101	mitochondrial heat shock protein 70-1	0	0.862348	0.676	0.3	0	5
AT3G13080	ATMRP3,multidrug resistance-associated protein 3,MRP3,MULTIDRUG RESISTANCE PROTEIN 3,MRP3,multidrug resistance-associated protein 3	0	0.858878	0.218	0.039	0	5
AT2G03760	ATST1,ARABIDOPSIS THALIANA SULFOTRANSFERASE 1,AtSOT1,AtSOT12,sulphotransferase 12,AtSULT202A1,RAR047,ST,ST1,SULFOTRANSFERASE 1,SULT202A1,sulfotransferase 202A1	0	0.856498	0.282	0.053	0	5
AT3G085901	Phosphoglycerate mutase, 2,3-bisphosphoglycerate-independent	0	0.854775	0.535	0.192	0	5
AT4G387401	rotamase CYP 1	0	0.854079	0.556	0.197	0	5
AT3G25250	AGC (cAMP-dependent, cGMP-dependent and protein kinase C) kinase family protein	0	0.85185	0.144	0.011	0	5
AT1G22190	RAP2.4,related to AP2 4	0	0.850668	0.208	0.042	0	5
AT2G23050	MEL4,MAB4/ENP/NPY1-LIKE 4	0	0.83569	0.217	0.02	0	5
AT1G31950	Terpenoid cyclases/Protein prenyltransferases superfamily protein	0	0.832011	0.159	0.015	0	5
AT5G48940	Leucine-rich repeat transmembrane protein kinase family protein	0	0.82531	0.203	0.019	0	5
AT4G01950	ATGPAT3,GLYCEROL-3-PHOSPHATE sn-2-ACYLTRANSFERASE 3	0	0.818345	0.132	0.026	0	5
AT1G322301	ATP8,ARABIDOPSIS THALIANA P8 (INTERACTING PROTEIN),AtRCD1,CEO,CEO1,RIMB1,REDOX IMBALANCED 1	0	0.815419	0.576	0.269	0	5
AT3G238301	AtGRP4,GR-RBP4	0	0.802791	0.575	0.213	0	5
AT3G01516	transmembrane protein	0	0.802545	0.154	0.019	0	5
AT4G103801	AtNIP5	0	0.801729	0.337	0.107	0	5
AT4G219601	Peroxidase superfamily protein	0	0.801231	0.312	0.068	0	5
AT3G47780	ATATH6,A. THALIANA ABC2 HOMOLOG 6,ATH6,ABC2 homolog 6	0	0.797851	0.151	0.019	0	5
AT1G56680	Chitinase family protein	0	0.797595	0.156	0.011	0	5
AT5G20400	2-oxoglutarate (2OG) and Fe(II)-dependent oxygenase superfamily protein	0	0.797422	0.355	0.094	0	5
AT4G21850	ATMSRB9,methionine sulfoxide reductase B9	0	0.792915	0.276	0.06	0	5
AT1G545801	acyl carrier protein 2	0	0.791358	0.576	0.215	0	5
AT3G05890	Low temperature and salt responsive protein family	0	0.780821	0.216	0.041	0	5
AT5G01870	Bifunctional inhibitor/lipid-transfer protein/seed storage 2S albumin superfamily protein	0	0.77371	0.238	0.074	0	5
AT2G477301	ATGSTF5,GLUTATHIONE S-TRANSFERASE (CLASS PHI) 5,ATGSTF8,Arabidopsis thaliana glutathione S-transferase phi 8,GST6	0	0.773573	0.458	0.167	0	5
AT5G54100	AtSLP2,SLP2,stomatin-like protein 2	0	0.773484	0.259	0.052	0	5
AT3G16150	N-terminal nucleophile aminohydrolases (Ntn hydrolases) superfamily protein	0	0.767278	0.177	0.015	0	5
AT5G271201	NOP56-like pre RNA processing ribonucleoprotein	0	0.765825	0.605	0.251	0	5
AT5G10130	Pollen Ole e 1 allergen and extensin family protein	0	0.754519	0.104	0.01	0	5
AT1G74500	ATBS1,activation-tagged BRI1(brassinosteroid-insensitive 1)-suppressor 1,PRE3,PACLOBUTRAZOL RESISTANCE 3,TMO7,TARGET OF MONOPTEROS 7,bHLH135,basic helix-loop-helix protein 135	0	0.752111	0.178	0.019	0	5
AT2G12646	PLATZ transcription factor family protein	0	0.750104	0.149	0.01	0	5
AT5G02260	ATEXP9,ATEXPA9,expansin A9,ATHEXP ALPHA 1.10,EXP9	0	0.744137	0.315	0.095	0	5
AT2G29490	ATGSTU1,glutathione S-transferase TAU 1,GST19,GLUTATHIONE S-TRANSFERASE 19	0	0.738917	0.146	0.015	0	5
AT5G22140	FAD/NAD(P)-binding oxidoreductase family protein	0	0.734332	0.174	0.024	0	5
AT1G67120	AtMDN1,MDN1,MIDASIN 1	0	0.731898	0.529	0.21	0	5
AT3G22310	ATRH9,RNA HELICASE 9	0	0.7276	0.383	0.109	0	5
AT3G288601	ATABCB19,Arabidopsis thaliana ATP-binding cassette B19,ATMDR1,ATMDR11,MULTIDRUG RESISTANCE PROTEIN 11,ATPGP19,MDR1,MDR11,PGP19,P-GLYCOPROTEIN 19	0	0.726941	0.394	0.119	0	5
AT2G29420	ATGSTU7,glutathione S-transferase tau 7,GST25,GLUTATHIONE S-TRANSFERASE 25	0	0.725948	0.219	0.048	0	5
AT3G23890	ATTOPII	0	0.725345	0.28	0.061	0	5
AT3G30214	NA	0	0.72073	0.241	0.052	0	5
AT3G571501	AtCBF5,AtNAP57,CBF5	0	0.719994	0.718	0.373	0	5
AT2G15480	UDP-glucosyl transferase 73B5	0	0.717051	0.131	0.015	0	5
AT3G234702	Cyclopropane-fatty-acyl-phospholipid synthase	0	0.715154	0.349	0.104	0	5
AT3G230501	AXR2,AUXIN RESISTANT 2	0	0.713952	0.208	0.051	0	5
AT2G04050	MATE efflux family protein	0	0.71188	0.11	0.009	0	5
AT1G546901	G-H2AX,GAMMA H2AX,H2AXB,HTA3,histone H2A 3	0	0.708712	0.426	0.137	0	5
AT2G41730	calcium-binding site protein	0	0.706419	0.183	0.027	0	5
AT1G77330	ACO5,ACC oxidase 5	0	0.702397	0.188	0.038	0	5
[truncated: 4,996 more rows]

## Sheet: Seedling_3d_new
Table S2. Table of cluster markers and cell type annotation of individual tissue datasets
[truncated: 8,230 more rows]

[truncated: 11 more sheets: Seedling_3d, Seedling_6d, Seedling_12d_new, Rosette_21d, Rosette_30d_new, Stem, Flower, Silique, Merged_rosette, Merged_seedling, curio_seed_cluster_markers]
