# Supplementary material for: A single-cell, spatial transcriptomic atlas of the Arabidopsis life cycle
Source: Nat Plants. 2025 Aug 19;11(9):1960–75. doi: 10.1038/s41477-025-02072-z (PMC12416547; doi:10.1038/s41477-025-02072-z)
Supplement: Supplementary file 5 — Newly identified cell-type-/tissue-specific marker genes across all organs. [file 41477_2025_2072_MOESM5_ESM.xlsx]

## Sheet: Sheet1
Table S3. Table of de novo identified cell-type/ tissue specific marker genes across all organs.
Organ	Gene ID	Gene name	Cell type	comments
Seedling	AT5G17160	AT5G17160	Cell division
Seedling	AT2G47500	AT2G47500	Cell division
Seedling	AT1G63100	AT1G63100	Cell division
Seedling	AT5G04890	RTM2	Vascular
Seedling	AT5G20970	AT5G20970	Vascular
Seedling	AT3G10680	AT3G10680	Vascular
Seedling	AT1G27660	AT1G27660	Vascular
Seedling	AT1G13920	AT1G13920	Vascular
Seedling	AT5G22090	AT5G22090	Mesophyll
Seedling	AT2G12462	AT2G12462	Epidermis	cotelydons
Seedling	AT5G13930	TT4	Adaxial epidermis
Seedling	AT2G26580	YAB5	Abaxial epidermis
Seedling	AT4G37750	ANT	vascular	known to be important for cell proliferation in flowers
Seedling	AT1G23040	AT1G23040	unknown	hypocotyl specific
Seedling	AT1G29660	AT1G29660	epidermis	upper hypocotyl
Seedling	AT3G16340	ABCG29	endodermis and vascular	https://www.sciencedirect.com/science/article/pii/S0960982212005209
Seedling	AT5G57620	MYB36	endodermis and vascular	https://www.pnas.org/doi/10.1073/pnas.1507691112
Seedling	AT5G15290	CASP5	endodermis and vascular
Seedling	AT1G73640	RABA6a	endodermis and vascular	https://www.researchgate.net/publication/236083645_RABA_members_act_in_distinct_steps_of_subcellular_trafficking_of_the_flagellin_SENSING2_receptor
Seedling	AT2G32300	UCC1	endodermis and vascular	https://www.sciencedirect.com/science/article/pii/S0960982220311544
Seedling	AT3G55990	ESK1	Vascular	https://www.researchgate.net/publication/236674113_The_Arabidopsis_DUF231_Domain-Containing_Protein_ESK1_Mediates_2-O-_and_3-O-Acetylation_of_Xylosyl_Residues_in_Xylan/figures?lo=1
Seedling	AT5G17420	IRX3	Vascular	https://www.researchgate.net/publication/7764078_Identification_of_Novel_Genes_in_Arabidopsis_Involved_in_Secondary_Cell_Wall_Formation_Using_Expression_Profiling_and_Reverse_Genetics
Seedling	AT1G04800	AT1G04800	Guard cells
Seedling	AT3G29030	EXPA5	Hypocotyl epidermis	https://onlinelibrary.wiley.com/doi/epdf/10.1111/j.1399-3054.2011.01552.x
Stem	AT5G19530	ACL5	Xylem
Stem	AT1G03106	AT1G03106	Xylem
Stem	AT1G30280	AT1G30280	Xylem
Stem	AT3G62020	GLP10	Xylem
Stem	AT1G30760	AT1G30760	Xylem
Stem	AT5G54690	GAUT12	Xylem
Stem	AT4G18780	IRX1	Xylem
Stem	AT2G38080	IRX12	Xylem
Stem	AT5G17420	IRX3	Xylem
Stem	AT5G60020	LAC17	Xylem
Stem	AT2G28760	UXS6	Xylem
Stem	AT1G20850	XCP2	Xylem
Stem	AT1G79430	APL	Phloem
Stem	AT1G65620	AS2	Phloem
Stem	AT1G50060	AT1G50060	Phloem
Stem	At1G61660	At1G61660	Phloem
Stem	At1G67870	At1G67870	Phloem
Stem	AT5G57350	HA3	Phloem
Stem	AT4G19840	PP2-A1	Phloem
Stem	AT5G47910	RBOHD	Cortex
Stem	AT4G15530	PPDK	Cortex
Stem	AT3G27690	LHCB2.3	Cortex
Stem	AT3G49530	NAC062	Cortex
Stem	AT4G23890	NdhS	Cortex
Stem	AT2G34430	LHB1B1	Cortex
Stem	AT2G40140	CZF1	Cortex
Stem	AT5G35735	AT5G35735	Cortex
Stem	AT1G25440	BBX15	Cortex
Stem	AT5G14230	AT5G14230	Cortex
Stem	AT4G02920	AT4G02920	Cortex
Stem	AT1G64500	AT1G64500	Cortex
Stem	AT2G37650	AT2G37650	Cortex
Stem	AT1G07135	AT1G07135	Cortex
Stem	AT1G12430	ARK3	Cortex
Stem	AT2G45660	AGL20	Cortex
Flower	AT1G69890	AT1G69890	Epidermis	Sepal, petal, stamen
Flower	AT2G12462	AT2G12462	Epidermis	Sepal, petal, stamen
Flower	AT1G67870	AT1G67870	Vascular
Flower	AT3G57600	AT3G57600	Vascular
Flower	AT5G57350	HA3	Phloem
Flower	AT5G46730	AT5G46730	Vascular
Flower		SULTR3;1	Vascular
Flower		UMAMIT20	Vascular
Flower		AGL8	Valve
Flower	AT1G64500	AT1G64500	Valve
Flower		FBH3	Valve
Flower		FMA	Valve
Flower		EMB3103	Valve
Flower	AT5G50915	AT5G50915	Valve
Flower		BBX15	Valve
Flower		SPL11	Valve
Flower		SPL9	Valve
Silique	AT2G23360	AT2G23360	Exocarp
Silique	AT3G28270	AT3G28270	Exocarp
Silique	AT4G23670	AT4G23670	Exocarp
Silique	AT2G45820	AT2G45820	Exocarp
Silique	AT2G37540	AT2G37540	Mesocarp
Silique	AT5G18310	AT5G18310	Mesocarp
Silique	AT2G33070	AT2G33070	Endocarp
Silique	AT5G50130	AT5G50130	Endocarp
Silique	AT1G80170	AT1G80170	Endocarp
Silique	AT1G62225	AT1G62225	Endocarp
Silique	AT1G23520	AT1G23520	Endocarp
Silique	AT3G26440	AT3G26440	Endocarp
Silique	AT4G37990	AT4G37990	Endocarp
Silique	AT4G21895	AT4G21895	Endocarp
Silique	AT2G23910	AT2G23910	Endocarp
Silique	AT2G13810	AT2G13810	Endocarp
Silique	AT1G56045	AT1G56045	Embryo
Silique	AT1G53390	AT1G53390	Embryo
Silique	AT1G71695	AT1G71695	Embryo
Silique	AT1G78865	AT1G78865	Embryo
Silique	AT2G36660	AT2G36660	Embryo
Silique	AT3G20150	AT3G20150	Embryo
Silique	AT3G24250	AT3G24250	Embryo
Silique	AT3G42670	AT3G42670	Embryo
Silique	AT3G50660	AT3G50660	Embryo
Silique	AT4G31840	AT4G31840	Embryo
Silique	AT5G03885	AT5G03885	Embryo
Silique	AT5G23420	AT5G23420	Embryo
Silique	AT5G43530	AT5G43530	Embryo
Silique	AT5G48720	AT5G48720	Embryo
Silique	AT5G49160	AT5G49160	Embryo
Silique	AT5G50740	AT5G50740	Embryo
Silique	AT5G64310	AT5G64310	Embryo
