# Supplementary material for: A single-cell, spatial transcriptomic atlas of the Arabidopsis life cycle
Source: Nat Plants. 2025 Aug 19;11(9):1960–75. doi: 10.1038/s41477-025-02072-z (PMC12416547; doi:10.1038/s41477-025-02072-z)
Supplement: Supplementary file 7 — Pseudobulk expression values of 183 major clusters. [file 41477_2025_2072_MOESM7_ESM.xlsx]

## Sheet: major_cluster_pseudobulk_rawcou
Supplementary Table S5. Pseudobulk expression values of 183 major clusters
	seed_3d_220711_cluster_0	seed_3d_220711_cluster_1	seed_3d_220711_cluster_2	seed_3d_220711_cluster_3	seed_3d_220711_cluster_4	seed_3d_220711_cluster_5	seed_3d_220711_cluster_6	seed_3d_220711_cluster_7	seed_3d_220711_cluster_8	seed_3d_220711_cluster_9	seed_3d_220711_cluster_10	seed_3d_220711_cluster_11	seed_3d_220711_cluster_12	seed_3d_220711_cluster_13	seed_3d_220711_cluster_14	seed_3d_220711_cluster_15	seed_3d_220711_cluster_16	seed_3d_220711_cluster_17	seed_425d_220701_cluster_0	seed_425d_220701_cluster_1	seed_425d_220701_cluster_2	seed_425d_220701_cluster_3	seed_425d_220701_cluster_4	seed_425d_220701_cluster_5	seed_425d_220701_cluster_6	seed_425d_220701_cluster_7	seed_425d_220701_cluster_8	seed_425d_220701_cluster_9	seed_425d_220701_cluster_10	seed_425d_220701_cluster_11	seed_425d_220701_cluster_12	seed_425d_220701_cluster_13	seed_425d_220701_cluster_14	seed_425d_220701_cluster_15	seed_425d_220701_cluster_16	seedling_6d_220616_cluster_0	seedling_6d_220616_cluster_1	seedling_6d_220616_cluster_2	seedling_6d_220616_cluster_3	seedling_6d_220616_cluster_4	seedling_6d_220616_cluster_5	seedling_6d_220616_cluster_6	seedling_6d_220616_cluster_7	seedling_6d_220616_cluster_8	seedling_6d_220616_cluster_9	seedling_6d_220616_cluster_10	seedling_6d_220616_cluster_11	seedling_6d_220616_cluster_12	seedling_6d_220616_cluster_13
AT1G01010	17	30	5	7	21	38	17	4	14	10	4	5	5	8	0	3	0	1	31	48	62	17	25	54	18	17	29	28	9	50	3	11	6	4	3	11	32	15	30	3	8	10	7	3	5	6	11	1	3
AT1G01020	62	58	41	40	60	107	39	25	34	26	27	26	13	28	8	14	2	1	284	574	493	267	294	705	151	218	205	260	194	359	116	128	74	64	12	32	28	27	57	17	24	14	8	21	4	8	4	1	4
AT1G01030	35	34	26	40	28	69	17	15	23	7	7	16	12	19	4	2	2	4	94	35	175	15	47	40	27	24	44	114	8	150	30	25	19	6	3	11	18	17	16	16	2	8	0	7	3	4	2	0	3
AT1G01040	156	203	138	167	157	298	121	100	104	72	71	81	43	102	66	36	18	10	544	1048	729	263	568	715	431	455	402	466	223	550	199	230	107	214	21	182	314	202	238	116	134	92	121	122	89	64	56	26	53
AT1G01050	125	73	45	53	136	320	45	33	42	22	28	67	26	121	12	14	10	6	358	867	651	500	248	1263	266	272	281	115	367	573	136	118	169	98	13	56	24	26	155	16	13	18	19	11	12	9	10	1	1
AT1G01060	158	115	55	75	156	339	43	53	39	23	23	90	28	114	21	12	14	9	137	127	180	50	56	77	42	41	65	101	19	171	19	28	17	23	7	8	4	1	8	1	1	1	0	1	0	0	0	0	0
AT1G01070	7	2	3	5	12	26	5	25	1	3	3	3	1	10	2	1	1	1	6	11	6	5	4	5	96	3	2	0	3	11	1	3	3	2	0	5	7	5	8	3	2	0	2	1	6	1	0	2	1
AT1G01080	114	63	38	53	122	253	37	41	15	26	15	79	15	97	10	9	4	3	566	680	1090	247	448	351	302	306	212	352	148	968	171	152	103	85	11	96	41	32	204	26	25	12	23	29	9	10	8	5	5
AT1G01090	206	106	57	86	282	615	152	63	46	58	45	166	32	218	13	13	12	7	768	1235	1481	776	589	2002	477	442	484	265	431	1392	198	268	224	157	30	175	68	64	532	45	47	45	31	48	23	20	79	10	9
AT1G01100	570	269	147	194	805	1978	159	137	146	112	76	592	79	802	39	37	28	14	15141	19392	30020	14588	10574	31807	9329	7205	8986	4753	6903	26898	4542	5486	4852	3005	598	233	89	60	641	42	41	53	36	44	24	21	23	7	4
AT1G01110	10	8	8	2	17	15	3	2	4	3	2	10	6	2	3	1	1	0	59	155	80	112	64	339	62	41	93	23	47	100	23	30	46	21	4	9	10	12	13	1	2	10	10	1	2	4	2	0	0
AT1G01120	97	114	46	188	116	248	148	38	39	48	18	85	16	93	14	12	16	5	37	192	46	50	44	135	56	389	23	6	76	43	10	23	5	2	2	57	54	37	134	24	36	17	13	75	12	7	28	3	3
AT1G01130	15	14	6	34	23	36	8	10	11	3	3	9	7	7	3	1	2	0	96	261	171	74	165	172	65	266	63	33	58	157	29	47	28	16	5	16	14	23	13	8	14	5	6	24	4	3	5	0	1
AT1G01140	139	153	178	137	176	308	59	82	68	47	67	81	43	88	29	20	12	8	267	1518	375	157	227	262	437	625	167	149	278	327	74	101	40	37	7	148	150	157	206	94	95	68	101	100	48	32	27	9	12
AT1G01160	96	78	29	43	88	160	35	28	31	34	19	54	11	61	9	8	2	2	368	586	596	324	287	834	205	257	253	225	155	538	138	165	142	65	14	68	86	37	101	40	40	21	21	41	13	11	11	1	4
AT1G01170	257	100	74	84	339	641	64	54	64	57	29	196	32	255	16	15	9	9	1029	1074	1932	508	704	554	567	418	439	348	242	1721	381	247	244	199	33	80	35	42	204	20	21	17	19	18	9	8	5	3	6
AT1G01180	7	10	7	7	15	30	9	6	3	5	1	10	5	10	4	2	1	5	1	5	8	6	3	3	27	1	3	0	5	3	1	1	0	0	0	15	25	7	31	6	13	0	5	7	6	2	4	1	0
AT1G01200	10	8	2	8	4	22	3	5	8	2	3	7	2	9	0	2	6	1	13	91	22	28	33	72	19	75	15	5	27	28	9	8	7	0	0	5	1	1	6	2	4	2	2	3	1	0	0	0	1
AT1G01210	28	17	6	13	31	46	8	7	5	8	3	12	3	21	6	0	1	2	297	356	573	267	197	668	169	135	194	115	130	488	107	112	105	48	7	9	4	1	18	0	8	4	3	4	1	1	6	1	1
AT1G01220	46	66	38	47	51	109	17	25	36	19	26	29	9	30	7	8	2	2	252	686	386	173	257	459	146	285	168	220	215	288	91	111	77	32	5	54	64	29	77	35	43	31	19	24	18	4	11	5	3
AT1G01225	4	4	2	4	6	13	1	6	2	0	4	3	3	2	2	0	1	0	12	13	20	8	12	31	18	3	8	5	4	18	1	3	1	4	2	5	3	4	7	4	2	1	2	1	1	1	1	0	0
AT1G01230	27	24	10	13	31	58	11	7	17	5	7	19	5	28	4	2	3	1	136	410	269	186	125	453	127	132	124	59	188	196	41	53	70	32	10	20	11	14	39	4	14	3	1	3	3	1	1	0	0
AT1G01240	78	73	41	47	103	165	41	35	40	32	10	51	9	55	7	10	4	6	19	48	31	16	25	30	72	17	19	12	16	19	23	13	43	2	4	53	79	57	77	33	25	18	24	28	16	10	14	11	1
AT1G01260	52	85	45	45	42	98	42	26	48	31	28	28	12	29	8	15	5	4	157	315	214	167	129	468	97	139	102	72	141	166	51	60	44	31	2	56	115	44	85	33	82	49	36	33	15	11	14	9	6
AT1G01290	43	54	39	33	45	73	29	23	17	19	11	25	12	24	8	11	2	2	196	408	298	188	225	447	126	221	138	124	115	238	77	97	73	32	8	10	26	16	37	12	10	11	14	9	3	2	6	0	3
AT1G01300	31	24	15	22	39	75	7	11	9	6	8	18	15	24	4	2	3	1	759	1772	1389	663	1146	1493	707	992	811	237	509	1229	258	382	248	197	38	34	23	11	61	9	10	7	6	11	12	12	1	2	5
AT1G01320	1843	1586	2342	1352	1685	2859	950	862	732	631	423	856	425	1040	268	242	173	64	10251	9805	18268	3007	5280	4250	3647	3031	3441	9940	1618	15330	3278	2251	1240	1365	258	1712	1638	1826	2022	1262	622	581	1308	659	409	404	298	166	127
AT1G01340	4	6	2	3	4	9	5	2	2	0	0	4	1	2	0	0	0	0	20	12	39	10	4	5	30	3	9	22	3	22	8	1	0	4	0	3	7	7	9	2	2	0	3	2	2	1	2	0	0
AT1G01350	99	58	45	46	112	158	35	21	35	25	22	52	15	55	10	8	6	2	314	596	507	268	278	763	208	225	237	176	174	421	125	147	127	71	14	51	80	37	89	29	36	17	22	23	8	7	10	3	8
AT1G01360	30	19	7	9	31	37	15	6	14	7	6	12	3	17	1	0	0	0	34	138	66	61	29	154	37	57	25	17	64	34	13	15	27	13	2	10	21	6	28	1	6	2	4	2	3	2	1	0	1
AT1G01370	17	9	7	10	19	32	3	6	5	2	4	9	4	8	0	1	0	1	152	210	246	143	143	315	75	98	117	106	78	220	29	95	41	24	3	11	4	1	23	3	3	8	4	3	2	5	0	0	0
AT1G01430	135	109	64	198	145	267	63	55	50	35	34	82	20	111	14	16	11	13	93	274	145	91	136	225	65	174	41	48	65	161	26	36	32	17	4	82	91	67	172	42	31	26	41	90	21	14	12	6	6
AT1G01440	29	35	20	25	34	70	19	9	51	10	8	10	6	24	3	5	3	4	83	167	153	40	88	142	47	80	39	79	44	105	39	31	27	11	2	29	39	21	41	15	39	11	11	14	7	7	5	2	3
AT1G01448	34	44	32	38	40	63	21	18	41	17	7	17	10	29	5	6	1	2	117	272	187	76	134	197	57	113	68	108	54	119	62	49	35	26	6	35	48	35	48	26	60	26	27	21	12	14	8	4	3
AT1G01470	112	50	28	24	169	326	40	40	26	22	12	92	11	108	10	6	7	13	102	208	146	161	42	431	260	66	79	18	143	151	23	18	136	125	3	46	37	7	134	9	26	12	12	7	6	4	9	19	5
AT1G01490	521	567	258	320	611	1056	382	206	212	205	115	297	93	390	60	56	41	21	642	1755	1065	488	699	1223	679	687	345	495	378	908	208	219	148	93	24	272	563	224	401	177	136	118	152	105	65	61	89	30	15
AT1G01500	13	9	6	3	22	38	8	2	9	1	2	9	2	13	2	4	0	2	48	67	86	31	49	74	31	32	30	36	18	68	20	19	13	10	2	12	8	11	36	5	8	3	5	2	2	3	4	1	0
AT1G01510	76	54	23	63	86	155	27	24	35	26	16	61	17	54	14	6	2	5	288	698	446	309	313	945	194	266	238	140	226	429	115	149	133	79	6	49	57	38	118	27	38	18	31	24	15	13	11	9	3
AT1G01520	57	34	52	33	59	99	25	22	22	18	15	29	15	43	14	9	1	3	15	28	36	15	16	25	8	11	13	5	6	26	23	13	67	6	1	1	6	6	6	5	2	1	1	1	1	0	3	1	2
AT1G01540	199	121	98	110	183	330	53	61	57	44	54	102	27	111	23	19	12	9	224	862	393	234	265	677	173	366	170	123	232	303	79	143	77	41	9	114	90	73	163	56	48	50	53	43	25	17	9	8	6
AT1G01550	161	210	90	118	178	372	115	84	103	66	43	116	22	118	24	34	20	14	281	742	434	219	283	608	319	318	229	155	250	348	81	120	71	55	11	144	166	108	287	66	99	55	70	69	34	29	21	9	8
AT1G01570	5	6	5	7	7	25	3	7	0	2	1	8	2	5	3	1	2	0	14	12	29	5	10	16	5	2	7	13	2	29	6	5	7	1	0	5	3	3	10	1	1	1	1	0	1	0	2	0	1
AT1G01600	7	5	4	9	3	12	14	2	3	1	1	2	0	6	0	0	0	0	51	250	83	167	37	519	64	309	24	8	349	66	13	28	46	7	1	1	2	1	2	0	2	0	0	1	0	0	1	0	0
AT1G01610	54	46	33	76	76	139	166	22	27	24	20	39	15	56	5	15	2	4	150	303	273	109	373	224	105	489	68	34	104	240	40	88	49	12	4	36	35	33	95	16	16	8	15	35	5	8	47	2	0
AT1G01620	353	189	131	141	387	808	106	122	132	74	65	256	54	368	32	31	12	14	419	1042	686	499	262	1293	284	242	576	161	253	651	113	459	150	95	17	290	152	108	749	78	60	60	100	78	35	39	22	14	14
AT1G01630	101	80	31	64	137	285	48	51	41	23	13	65	15	95	11	5	7	4	37	146	75	85	47	231	41	95	26	12	96	39	11	18	19	5	1	61	53	26	127	24	20	16	8	28	12	6	9	2	3
AT1G01640	3	2	2	0	9	5	2	2	1	1	0	2	0	2	1	0	0	0	7	5	5	5	1	12	2	6	6	1	4	6	2	4	3	3	0	2	1	0	7	0	0	0	0	0	0	0	1	0	0
AT1G01650	40	90	29	50	28	70	28	18	45	22	17	23	6	20	6	6	9	7	162	423	229	129	191	482	149	213	134	110	177	179	39	81	43	35	6	33	65	20	65	13	44	19	17	21	14	8	10	0	3
AT1G01660	14	20	1	9	12	19	3	4	117	2	2	2	3	3	0	1	1	3	0	3	0	2	0	7	0	0	1	1	12	0	0	0	0	0	0	17	22	11	19	10	302	16	2	7	5	0	2	1	0
AT1G01670	4	4	2	5	4	8	3	2	2	3	2	1	0	2	0	1	0	0	0	9	0	1	2	13	0	4	0	0	5	0	0	0	0	0	0	5	8	2	3	4	1	3	2	3	0	0	1	0	1
AT1G01690	11	14	5	13	10	24	9	2	4	2	11	8	15	7	2	3	1	1	59	100	130	59	113	204	34	52	60	52	33	114	32	126	26	15	1	9	10	9	24	2	6	4	4	8	5	4	5	2	1
AT1G01695	1	0	0	0	0	2	0	0	0	1	0	0	0	0	0	0	0	0	2	5	4	4	4	10	0	0	4	2	2	5	1	6	2	0	1	0	1	3	1	0	0	0	0	0	3	1	0	0	0
AT1G01700	6	0	0	2	3	5	0	2	2	0	0	2	1	0	1	1	0	0	1	8	1	4	4	4	0	4	2	1	2	6	1	7	3	0	0	2	2	1	1	0	0	0	0	1	0	0	0	0	0
AT1G01710	70	72	38	59	60	145	44	26	29	19	21	34	16	38	7	10	3	2	172	289	274	81	177	196	111	147	100	146	41	202	69	45	41	36	5	63	60	48	85	22	20	19	28	34	12	10	13	0	5
AT1G01715	13	11	7	13	20	18	4	7	5	5	9	7	2	7	1	2	1	0	97	181	184	71	87	234	49	73	55	96	51	121	39	43	20	16	5	13	4	7	19	8	3	5	2	3	3	2	4	0	0
AT1G01720	103	115	47	61	80	181	52	37	79	41	32	47	17	74	11	13	6	4	240	515	403	183	250	633	198	201	114	155	168	321	121	75	113	19	5	57	94	45	109	24	65	39	19	27	15	13	10	6	3
AT1G01725	24	7	7	13	19	60	4	3	5	7	2	18	2	23	3	1	1	1	61	73	77	31	41	47	31	37	32	22	18	77	15	27	7	17	3	12	9	5	32	1	2	3	6	6	1	2	1	0	0
AT1G04047	0	8	2	0	2	1	3	2	0	0	0	1	3	0	1	0	0	0	7	15	9	4	16	5	1	13	2	0	2	4	1	3	1	0	0	15	38	13	7	6	8	7	4	7	2	1	3	2	1
AT1G01730	33	14	4	17	25	66	14	13	9	8	5	18	3	17	4	2	2	3	137	296	265	159	156	408	95	112	109	41	110	247	47	85	66	26	3	19	25	14	37	8	7	8	5	9	3	4	3	1	0
AT1G01740	13	20	16	10	12	19	14	5	6	4	3	3	3	5	1	1	0	1	84	101	122	47	64	132	24	31	41	67	37	63	11	22	23	8	1	8	15	10	11	15	5	10	6	6	7	7	2	0	1
AT1G04053	4	5	4	5	6	7	5	8	8	2	2	3	3	4	0	1	0	1	20	47	52	22	31	50	6	19	14	25	14	24	11	12	7	4	0	9	7	3	3	4	0	5	2	6	0	0	1	1	0
AT1G01760	29	12	31	35	22	35	27	23	17	9	17	8	6	15	4	6	2	4	83	158	102	57	93	194	32	70	68	94	56	92	38	52	30	9	4	30	48	36	31	17	18	33	25	24	14	15	11	3	4
AT1G01770	83	154	106	84	100	196	84	54	133	48	30	41	26	55	24	6	8	9	452	801	551	176	275	300	290	283	236	442	297	442	167	141	74	125	13	111	183	107	155	93	271	28	83	66	44	23	27	19	11
AT1G01780	77	65	32	37	77	132	28	35	118	20	12	47	10	52	10	6	2	12	187	347	259	97	133	151	107	145	172	134	212	199	57	80	34	134	5	51	49	38	86	23	111	24	41	26	21	9	4	3	2
AT1G01790	200	184	189	140	222	397	82	91	84	64	48	115	38	138	30	24	13	3	344	422	496	180	251	308	146	195	148	309	95	363	85	108	52	54	6	215	215	160	351	110	94	82	108	76	44	56	28	18	8
AT1G01800	88	69	24	38	116	239	27	21	28	15	17	91	9	97	10	4	5	4	275	545	491	267	226	686	217	217	176	103	210	432	93	109	84	52	11	31	25	16	131	12	15	11	12	9	5	12	4	1	1
AT1G01810	5	2	0	2	4	8	2	2	0	1	0	0	0	1	0	1	0	0	34	46	49	32	11	75	11	16	16	10	20	42	10	12	15	9	2	0	5	0	1	6	1	2	0	2	0	1	0	0	0
AT1G01820	79	52	31	41	66	155	41	13	27	17	16	53	8	53	9	9	7	2	314	497	503	214	242	486	219	164	146	193	162	487	123	100	82	52	8	77	104	45	188	34	23	25	34	32	15	19	11	7	2
AT1G01830	31	44	22	44	34	65	20	15	21	16	28	22	12	23	4	4	4	0	44	204	80	66	75	200	52	143	38	20	93	67	17	119	25	6	0	27	48	21	49	13	22	40	12	29	8	14	6	4	2
AT1G01840	5	0	3	2	3	12	1	2	1	0	0	5	3	5	2	0	0	0	40	61	72	27	26	63	18	17	27	16	15	87	14	15	10	5	4	1	1	0	0	0	1	0	1	0	0	0	0	0	0
AT1G01860	23	17	15	11	24	49	10	4	9	5	0	6	3	12	6	2	1	2	156	157	235	67	81	122	53	70	64	105	28	175	39	31	25	25	3	12	21	13	22	7	6	5	13	9	2	2	1	1	2
AT1G01880	6	3	5	6	5	12	3	3	5	7	4	0	6	6	2	1	0	1	29	30	40	15	19	49	13	10	27	11	6	36	9	36	6	9	1	3	7	3	11	0	3	2	3	4	2	9	0	0	0
AT1G01900	10	7	4	6	16	16	2	4	2	4	3	5	2	4	3	35	2	2	12	12	18	5	3	5	6	14	79	1	4	38	10	3	5	8	0	6	3	6	19	4	0	1	1	1	0	0	0	4	0
AT1G01910	61	77	45	69	88	166	46	30	58	26	35	34	21	54	13	12	9	4	458	1028	765	485	437	1379	300	379	306	242	395	672	163	206	157	109	19	47	50	31	87	15	28	18	11	11	11	5	3	0	5
AT1G01920	51	29	12	35	42	66	22	24	19	5	19	22	16	25	10	4	3	2	207	508	277	254	221	732	90	216	222	110	207	251	92	146	85	55	7	23	15	19	42	16	16	17	2	10	2	9	5	3	1
AT1G01930	41	51	32	31	46	93	26	17	36	18	12	16	10	29	9	12	7	3	168	265	240	111	146	276	106	103	82	124	101	205	47	55	46	27	4	35	42	29	49	19	29	13	15	21	6	6	8	3	5
AT1G01940	26	11	6	6	27	62	11	7	8	6	3	16	4	23	2	0	1	0	266	310	475	253	176	819	157	117	165	88	98	394	80	110	107	48	4	10	4	2	22	2	4	3	2	2	1	0	0	0	0
AT1G01950	57	68	43	83	79	117	33	32	48	30	25	25	14	48	6	8	8	6	161	434	269	166	208	441	164	227	138	91	134	233	59	94	78	36	6	67	98	73	70	37	51	45	31	45	20	25	11	7	6
AT1G01960	128	165	103	115	165	326	102	75	77	68	77	83	28	106	26	26	17	7	599	1936	1053	736	633	2295	445	674	524	289	687	956	225	349	288	150	24	184	208	156	395	85	85	119	86	108	50	50	59	24	16
AT1G01970	58	24	16	21	78	106	19	19	16	6	5	35	7	49	7	3	3	2	208	205	377	95	129	129	113	90	89	102	50	359	67	44	31	39	3	25	17	9	94	7	9	15	11	7	4	4	2	0	1
AT1G01990	41	17	5	14	33	71	11	13	5	11	6	21	7	29	3	4	1	3	167	236	376	117	125	336	104	85	95	79	44	304	82	48	64	27	5	20	9	7	32	6	5	4	3	4	3	0	2	0	2
AT1G02000	13	9	9	7	17	27	4	4	10	2	3	6	4	11	3	3	3	1	45	123	89	86	30	215	46	38	30	21	75	86	10	18	17	9	1	14	16	7	25	3	17	11	1	4	1	1	1	2	0
AT1G02010	72	74	48	71	60	116	31	30	44	24	17	32	11	44	10	8	9	2	106	240	115	51	80	172	62	85	68	104	91	84	37	30	23	21	2	70	80	64	84	36	50	41	37	37	19	18	12	11	3
AT1G02020	14	5	5	7	17	27	4	2	3	5	4	1	5	7	0	3	1	1	59	71	113	47	40	79	40	22	35	32	24	86	17	10	16	7	1	9	11	7	15	5	3	2	1	3	0	1	1	0	0
AT1G02030	3	4	1	1	10	8	14	0	1	2	2	4	1	3	0	1	7	0	2	1	0	2	0	3	0	0	2	0	5	1	0	0	1	0	0	1	10	1	9	3	1	3	2	3	3	1	4	4	1
AT1G02050	18	12	6	12	15	23	9	7	9	4	7	5	5	6	2	3	0	0	82	127	116	81	68	233	31	42	58	51	35	107	30	41	34	11	3	15	12	13	18	5	9	8	5	6	4	4	2	1	1
AT1G02060	9	3	8	7	3	17	6	3	4	0	1	1	2	4	1	1	1	0	46	78	76	37	38	128	27	34	17	49	14	67	22	22	16	14	2	3	8	7	11	5	3	6	3	5	2	4	1	1	1
AT1G02080	250	448	237	324	295	519	272	185	232	167	147	152	88	163	55	68	36	18	1182	2850	1720	1031	1215	3348	753	1116	858	785	968	1416	421	597	401	258	39	383	544	324	485	230	308	238	210	215	121	114	97	48	33
AT1G02090	77	57	29	31	86	177	20	19	21	18	14	40	15	52	9	5	6	3	409	687	735	428	301	1260	226	267	300	183	239	629	107	186	141	103	26	43	55	25	75	23	24	24	16	10	14	12	10	6	2
AT1G02100	116	119	54	71	92	191	50	39	71	43	29	56	15	70	16	14	9	2	339	517	484	238	282	610	187	209	185	234	171	387	129	110	85	73	8	71	102	57	133	29	80	40	33	33	17	13	18	7	6
AT1G02110	37	22	8	26	34	70	10	14	14	8	6	10	8	20	3	3	4	0	280	394	447	233	242	530	111	141	156	185	93	398	105	124	79	53	10	28	28	11	38	14	13	13	10	17	5	8	5	0	1
AT1G02120	144	236	112	180	144	294	97	93	117	105	58	91	42	99	23	27	12	6	316	620	399	225	362	656	195	342	206	252	294	314	116	159	102	79	9	212	397	192	299	121	219	129	101	203	68	70	42	28	21
AT1G02130	88	49	21	23	92	224	23	20	22	26	10	58	8	79	3	8	6	3	315	649	530	366	239	918	213	225	243	125	206	470	102	140	113	78	12	32	24	18	110	13	11	15	12	12	5	4	4	3	1
AT1G02140	138	72	22	23	168	307	42	27	24	19	14	97	17	113	11	9	11	6	970	1377	1865	974	716	2080	610	468	576	290	441	1667	302	358	311	217	45	46	27	10	146	8	18	12	4	10	9	6	10	0	2
AT1G02145	59	101	60	68	79	109	54	30	36	27	23	41	19	37	16	7	5	2	191	468	282	206	198	547	122	184	126	155	150	248	70	100	85	49	6	44	75	34	60	23	38	31	35	22	14	11	13	3	4
AT1G02150	149	71	35	54	147	284	43	38	33	25	23	101	21	104	13	6	4	2	712	678	1401	378	412	618	336	243	297	267	160	1180	189	181	129	125	22	67	43	36	142	24	19	22	19	21	10	22	7	2	4
AT1G02160	90	55	30	34	104	168	25	18	36	15	9	54	16	76	2	5	3	0	372	592	628	366	250	787	194	213	213	139	169	562	94	137	112	82	10	30	19	8	88	6	13	9	6	12	7	6	5	1	2
AT1G02170	64	45	21	21	37	127	39	13	26	17	15	32	4	49	15	7	3	2	108	298	250	150	135	383	125	148	116	65	145	189	48	52	57	41	10	29	57	27	104	15	31	21	9	10	11	5	9	6	5
AT1G02180	7	4	3	9	4	20	2	4	2	4	1	5	0	9	2	0	2	0	115	178	261	68	112	122	61	64	63	74	33	163	26	53	28	16	4	2	2	1	10	0	2	0	1	2	1	1	0	0	0
AT1G02205	43	48	14	73	43	92	37	16	17	35	8	28	8	30	6	6	3	1	687	2063	1623	481	3710	762	851	4866	329	156	479	1454	158	268	118	102	23	12	15	7	33	6	7	7	5	17	2	1	2	2	1
AT1G02220	17	58	12	11	40	53	24	7	9	10	7	17	3	20	3	1	4	3	8	31	18	11	6	29	149	5	5	2	16	11	2	0	1	0	0	27	45	8	27	6	8	9	5	4	3	4	6	2	0
AT1G02260	28	33	17	24	31	63	20	6	30	13	17	12	1	13	3	5	3	3	68	216	95	79	97	251	51	103	26	51	215	78	19	37	35	11	6	22	50	20	37	7	28	20	7	6	9	4	5	2	1
AT1G02270	38	57	37	36	34	83	38	26	34	26	11	22	8	31	14	4	2	1	114	226	189	64	87	165	69	94	51	82	54	111	33	57	28	21	0	33	48	32	66	17	38	11	17	15	5	7	9	1	0
AT1G02280	223	81	57	76	239	436	75	59	30	37	32	125	27	161	14	21	11	4	1464	1440	2815	827	966	1053	805	541	683	621	353	2499	579	380	332	230	48	57	41	21	132	12	18	9	13	22	7	7	13	5	2
AT1G02290	19	7	10	12	13	32	13	2	7	3	3	8	3	9	2	2	0	0	57	122	81	54	45	131	40	56	39	33	35	86	10	48	27	9	6	16	30	22	28	7	9	12	13	12	7	7	4	3	2
AT1G02300	99	103	94	129	100	193	51	43	37	45	22	54	24	67	11	11	12	6	193	330	259	44	148	63	74	102	40	207	31	149	48	45	22	13	1	66	92	64	94	36	24	20	56	37	16	15	13	2	3
AT1G02305	91	97	49	77	112	236	47	30	62	46	22	65	14	63	8	9	7	25	336	551	482	174	225	302	236	218	192	203	136	421	124	78	68	57	14	62	73	32	149	15	40	20	18	18	9	6	10	4	4
AT1G02330	87	58	49	48	100	191	35	33	33	28	16	56	21	64	10	27	5	6	449	731	764	390	355	1192	251	244	312	234	256	631	133	199	166	88	18	49	61	44	61	22	30	23	20	17	19	16	6	16	5
AT1G02335	15	15	3	5	16	57	8	5	6	6	6	20	2	15	1	52	2	0	6	18	18	6	7	8	4	4	68	4	6	28	2	8	0	0	0	13	8	6	31	3	2	3	5	1	5	5	0	20	0
AT1G02340	63	102	35	95	66	117	45	30	51	21	18	35	13	55	6	4	5	14	23	164	40	22	64	67	19	145	20	8	52	29	12	7	11	3	3	35	55	23	65	14	35	11	14	25	8	7	7	6	0
AT1G02350	8	9	7	10	13	19	0	3	3	3	2	8	0	8	0	0	2	0	10	27	23	19	14	42	7	5	12	8	11	12	6	5	11	7	0	2	5	4	10	0	3	1	0	6	1	1	0	1	0
AT1G02370	3	1	2	1	7	5	3	0	3	1	1	3	3	5	2	2	0	0	118	177	175	144	90	443	54	66	73	54	57	191	36	49	43	35	2	6	2	1	10	1	1	4	0	3	1	1	0	0	0
AT1G02380	26	28	13	22	23	47	12	3	65	5	8	13	3	11	2	0	2	1	25	17	53	17	17	21	5	7	17	18	34	37	6	29	9	2	1	12	15	16	20	12	83	8	11	6	4	7	2	0	1
AT1G02390	6	7	4	15	7	6	2	6	3	3	4	2	2	1	0	2	0	0	14	38	34	39	57	235	18	51	7	6	41	28	30	19	15	1	0	2	8	4	7	4	2	3	2	6	0	2	0	0	2
AT1G02400	45	150	19	36	55	105	123	15	36	54	27	16	9	41	5	5	7	2	12	33	6	6	15	8	25	33	3	5	49	4	1	9	1	0	1	36	94	25	64	15	40	20	18	7	10	3	15	4	2
AT1G02410	38	28	26	29	41	93	15	18	10	8	11	27	4	33	3	4	3	0	145	248	207	124	125	341	81	95	105	63	87	188	46	63	50	32	5	21	24	15	39	7	16	5	13	2	5	3	2	4	1
AT1G02420	4	15	5	13	4	7	6	2	8	3	7	4	4	3	0	4	2	0	25	45	42	18	30	87	13	23	18	29	8	37	6	12	11	12	5	10	20	11	8	5	11	5	10	8	8	5	7	0	0
AT1G04123	0	0	1	0	0	1	0	1	0	0	0	1	0	0	0	0	1	0	3	2	2	0	2	12	0	1	2	2	1	1	0	0	1	1	0	0	0	1	3	0	0	1	0	0	2	0	0	0	0
AT1G02470	5	10	4	3	5	10	10	2	1	3	1	0	1	3	1	2	0	0	14	27	19	5	10	17	50	16	5	9	5	15	6	6	1	3	0	3	7	2	6	2	1	0	2	1	2	0	0	1	0
AT1G02475	68	47	48	38	93	223	28	24	27	31	10	68	7	76	6	6	3	3	131	196	234	52	109	104	91	74	67	78	41	181	30	36	24	22	7	32	26	13	96	22	13	11	21	6	5	4	7	2	2
AT1G02500	1359	682	281	413	1392	2333	372	342	324	227	181	705	157	818	97	89	56	47	564	1975	978	1142	464	3195	556	632	684	138	1056	863	138	322	217	172	33	446	323	177	1236	89	159	120	102	107	73	60	55	24	27
AT1G02560	248	123	77	100	348	768	84	66	73	51	23	258	35	293	17	21	6	10	2301	2170	4373	1240	1388	2159	1132	850	999	795	568	3950	657	578	405	348	73	174	91	47	554	39	40	29	27	33	18	15	7	8	6
AT1G02610	41	118	59	30	40	96	29	23	140	39	39	28	9	29	12	5	11	4	10	21	6	5	9	31	256	8	14	2	18	11	1	5	7	5	1	101	140	126	107	72	138	36	79	56	27	26	20	15	10
AT1G02640	28	31	34	41	36	74	14	17	10	14	9	16	5	31	6	19	2	1	1956	4644	3242	1440	1870	2654	5845	1930	1420	989	1847	2763	489	660	326	282	77	86	53	75	122	42	21	20	60	51	22	11	13	14	7
AT1G02660	33	65	52	49	53	108	119	23	45	17	17	21	9	46	4	6	1	5	19	51	35	26	21	67	57	24	22	20	34	33	10	20	20	6	0	166	176	215	161	132	94	61	185	149	69	42	41	27	14
AT1G02670	9	12	11	13	7	21	10	1	5	1	1	3	2	2	4	1	0	0	42	70	59	31	25	81	23	24	22	59	13	49	13	19	9	1	0	21	14	17	19	9	8	13	15	13	3	5	2	0	0
AT1G02680	47	56	28	24	47	85	31	27	26	19	13	20	10	33	10	9	5	2	251	430	437	182	195	520	146	155	170	181	109	368	90	109	83	76	6	42	72	46	73	22	27	24	33	26	11	13	14	7	5
AT1G02690	25	14	8	11	25	68	7	8	9	6	5	16	12	22	5	2	4	0	142	224	241	312	127	1077	92	66	129	33	86	209	34	325	84	24	3	15	13	6	32	3	3	5	2	1	4	14	6	0	1
AT1G02720	25	25	14	18	31	66	6	20	13	7	16	11	8	21	2	14	3	1	132	263	202	119	99	361	59	93	100	62	89	157	37	58	47	24	4	19	10	10	45	10	6	7	7	5	5	1	4	6	0
AT1G02730	39	20	7	19	31	71	14	16	19	7	7	23	87	31	3	4	2	0	76	147	161	177	54	713	68	35	57	19	58	166	24	711	28	11	8	33	23	16	71	7	23	9	5	9	4	146	12	2	4
AT1G02740	13	12	2	7	7	22	9	6	7	4	0	13	4	6	1	3	1	2	97	88	138	55	87	149	72	47	46	60	27	115	31	49	26	12	3	4	7	6	17	1	6	4	5	6	2	2	6	0	0
AT1G02750	27	32	14	12	30	69	17	17	23	11	7	18	4	18	3	4	9	1	104	185	131	65	71	163	71	57	61	91	86	144	34	31	28	20	5	12	22	14	30	7	15	2	8	7	5	2	2	0	0
AT1G02780	1058	489	226	305	1410	3178	276	269	249	199	149	934	150	1209	83	67	45	23	22555	29784	43689	22149	15780	53615	13802	10704	13624	7071	10893	40756	6486	7800	7582	4659	868	354	186	127	1126	70	86	97	77	83	40	61	38	20	16
AT1G02816	32	39	13	10	29	64	16	11	23	11	12	13	3	24	1	4	1	4	114	333	202	153	77	454	143	117	94	44	122	149	43	38	78	21	5	13	12	4	28	3	13	6	7	2	5	1	3	3	0
AT1G02840	318	367	171	312	319	590	188	125	143	168	84	161	81	225	44	45	16	15	944	1624	1495	883	1099	2390	661	942	614	581	543	1087	421	415	321	184	39	255	363	198	317	125	130	111	115	117	52	54	34	26	9
AT1G02850	20	34	9	7	14	25	15	4	4	9	6	11	2	13	2	1	2	0	106	266	138	101	53	325	265	47	30	69	38	167	61	21	62	16	4	6	19	12	13	4	3	12	8	6	4	1	5	0	0
AT1G02860	48	128	33	47	62	113	46	22	24	14	12	22	11	42	7	9	2	5	171	235	267	86	147	186	470	78	89	109	91	217	65	50	33	19	6	46	89	42	62	20	21	20	40	34	14	11	9	12	5
AT1G02870	33	9	12	13	34	81	4	7	9	6	8	18	4	19	3	2	0	2	490	624	995	527	351	1420	285	235	282	175	227	921	141	194	185	109	13	14	6	2	29	2	7	5	4	4	2	2	0	0	0
AT1G02880	43	94	22	29	51	102	30	18	74	33	22	24	7	36	4	8	4	6	104	325	145	126	115	532	129	161	48	53	175	126	32	58	27	18	3	36	64	22	100	10	52	14	15	26	11	5	5	2	3
AT1G02890	115	178	82	129	124	234	113	63	86	84	49	55	28	84	20	15	19	7	355	925	590	223	470	714	693	467	297	255	289	438	179	179	97	105	6	190	319	181	282	109	145	94	92	126	66	56	62	23	14
AT1G02900	50	32	8	20	51	141	31	11	11	14	8	36	4	49	4	6	5	4	24	69	43	26	10	48	179	21	23	3	25	38	4	2	1	3	1	23	23	6	59	1	4	3	3	4	5	4	5	2	3
AT1G02910	83	71	59	53	105	179	39	37	26	23	16	61	23	83	5	10	9	3	360	452	662	154	265	311	198	182	192	251	101	592	157	114	67	79	12	62	61	34	166	32	24	19	38	22	17	13	7	6	3
AT1G02930	40	25	6	12	56	114	10	6	10	5	7	25	7	57	3	2	3	1	5	35	15	11	10	38	15	20	8	5	5	16	2	6	13	1	2	4	7	3	11	3	3	1	0	0	0	0	1	0	0
AT1G02950	19	5	3	2	23	50	2	5	3	4	4	6	2	14	0	6	0	0	13	9	12	2	3	13	5	6	10	4	3	24	2	3	0	7	47	12	11	2	19	5	2	2	0	2	0	4	0	0	0
AT1G02960	77	83	49	80	93	151	51	36	58	43	34	43	16	52	15	18	6	3	214	470	283	166	226	511	114	243	156	151	206	185	90	104	87	42	7	58	84	48	81	40	57	36	31	37	15	18	9	8	3
AT1G02970	9	6	8	6	11	12	4	6	1	1	3	7	1	3	2	3	1	0	82	123	107	64	100	142	40	51	45	57	49	100	19	39	13	17	1	4	5	4	8	3	2	9	1	1	0	2	1	0	0
AT1G02990	79	129	69	83	82	164	89	44	76	58	41	41	36	62	17	23	10	8	168	441	267	164	233	503	179	181	155	128	188	226	62	113	69	41	4	131	224	126	149	108	165	104	78	78	45	52	44	14	12
AT1G03000	60	52	48	55	47	104	34	24	17	19	17	19	4	39	8	10	9	2	260	588	418	153	288	268	138	259	131	214	94	345	108	101	59	53	4	52	47	31	81	28	22	19	24	35	10	11	6	6	8
AT1G03010	10	3	2	3	3	5	2	2	2	1	1	4	1	6	1	11	0	0	0	2	1	0	0	6	2	1	7	0	2	1	0	0	0	0	0	4	2	3	7	2	2	0	0	0	0	0	1	0	0
AT1G03030	30	31	15	24	36	83	17	13	21	9	11	20	8	28	4	4	5	4	138	263	205	90	100	261	86	86	95	59	80	162	35	52	52	20	2	15	24	17	33	8	18	11	6	12	5	3	5	2	3
AT1G03040	84	94	60	68	111	210	57	59	43	32	13	52	19	76	14	20	15	5	321	574	474	180	264	444	170	196	212	200	120	398	104	122	76	76	17	66	64	51	133	23	22	33	19	25	23	13	13	5	5
AT1G03055	17	12	16	19	20	31	10	9	4	11	10	10	1	15	1	2	1	1	17	12	25	4	9	9	4	2	0	15	1	23	7	3	0	1	0	5	3	11	10	3	5	3	3	2	2	3	0	0	1
AT1G03060	227	427	239	287	242	439	202	157	480	164	165	132	85	156	61	69	37	19	618	2089	995	677	753	2171	546	777	590	456	962	882	257	390	256	177	24	461	759	437	582	305	984	393	275	332	157	159	121	53	61
AT1G03080	378	996	322	496	498	905	409	260	386	378	215	254	133	306	94	142	65	54	906	3307	1364	552	1367	1394	607	1463	918	487	683	1195	308	373	237	247	35	917	2548	881	1268	606	938	663	715	713	371	317	319	242	102
AT1G03090	46	86	20	51	47	97	45	25	27	27	13	30	15	31	9	7	5	3	76	151	116	53	75	139	33	64	47	44	21	101	26	35	20	12	2	234	266	240	247	189	90	83	166	179	61	67	42	30	21
AT1G03100	9	13	9	6	7	10	2	0	1	2	3	2	4	6	3	0	1	0	81	95	135	70	42	228	34	34	57	47	34	104	17	43	28	19	2	17	15	28	19	8	6	10	10	16	0	7	3	1	1
AT1G03110	14	15	4	10	18	42	6	8	6	5	6	14	5	6	1	2	2	0	243	303	370	275	184	774	111	119	141	115	103	340	65	114	77	39	6	10	9	5	25	0	3	10	5	3	2	0	0	1	1
AT1G03120	1	1	1	2	3	4	0	0	0	0	1	0	0	5	0	0	1	0	4	19	11	8	10	15	7	2	7	2	6	7	2	11	41	4	0	0	0	0	0	0	0	0	0	0	0	0	0	0	0
AT1G03130	1622	651	446	514	1936	3797	416	348	389	287	174	1053	192	1434	103	142	61	33	365	313	898	169	221	196	226	154	138	166	76	777	58	96	27	52	10	513	262	294	1196	177	131	76	221	144	74	68	56	32	36
AT1G03140	84	51	30	36	76	156	27	24	28	21	14	57	8	66	8	10	12	10	273	462	499	259	223	687	166	178	186	162	142	438	101	115	77	65	12	50	57	32	76	12	27	21	16	19	5	11	11	4	5
AT1G03150	54	43	28	40	66	148	20	20	24	19	12	35	14	32	12	4	4	2	422	546	827	353	282	807	240	224	228	207	209	746	112	141	117	73	25	45	36	38	81	18	18	12	9	10	5	4	4	3	3
AT1G03160	123	90	109	121	129	208	46	56	61	39	22	63	29	81	27	12	9	3	655	1067	1041	296	503	591	371	404	298	524	170	918	234	200	127	103	24	104	115	102	160	59	49	39	63	55	23	29	18	5	6
AT1G03165	13	19	25	21	16	16	9	11	10	9	8	7	8	7	1	5	0	0	24	97	49	21	46	59	26	57	21	34	14	24	11	18	5	4	2	17	18	15	11	14	9	10	17	11	8	4	3	3	2
AT1G03170	4	10	6	4	1	6	1	3	7	4	4	1	1	2	2	0	1	0	7	17	12	7	3	5	11	7	6	2	1	17	1	2	1	15	0	4	17	11	5	10	3	1	9	7	6	6	2	1	4
AT1G03180	10	8	2	8	8	19	9	3	5	3	8	7	3	6	1	0	0	0	92	185	147	91	75	237	42	75	78	68	50	115	24	59	27	12	3	5	7	3	16	4	3	1	3	2	2	3	3	1	1
AT1G03190	27	28	16	31	31	52	23	11	9	15	10	16	6	15	4	4	6	0	136	214	184	87	80	294	67	90	89	76	59	112	34	54	36	29	4	23	37	26	29	8	8	11	4	17	7	6	7	2	2
AT1G03200	65	497	161	148	93	247	200	124	494	139	65	45	43	52	31	33	17	10	103	260	119	63	92	160	336	83	130	109	418	97	58	50	46	48	6	82	341	101	111	56	402	55	64	66	44	32	28	14	6
AT1G03210	33	42	7	13	28	54	19	12	7	18	9	22	10	27	4	5	0	0	25	62	47	42	26	158	134	23	35	18	45	38	12	38	24	12	0	25	37	12	43	5	12	20	7	10	11	6	4	5	4
AT1G03220	196	418	59	82	241	570	86	48	103	81	24	169	42	233	13	16	22	489	185	409	262	370	159	1198	194	140	94	60	153	235	99	119	171	34	5	161	262	77	458	47	69	50	35	44	27	23	22	33	11
AT1G03230	17	9	7	8	9	28	3	7	8	2	4	7	4	18	3	1	3	0	363	950	702	675	392	1925	299	399	225	101	316	568	154	147	253	48	11	23	12	11	88	10	7	10	5	13	4	5	3	0	3
AT1G03240	1	6	5	2	2	8	2	7	2	1	0	1	15	2	1	0	1	0	13	136	39	31	12	139	236	37	19	18	15	39	12	133	14	14	0	0	2	0	1	0	0	1	0	1	0	4	0	0	0
AT1G03250	39	25	13	13	41	91	16	13	10	5	9	24	8	32	3	1	4	4	134	262	250	132	132	354	100	94	86	65	56	193	46	72	37	31	4	21	16	13	34	8	15	11	7	5	2	5	3	0	1
AT1G03260	17	18	5	11	8	34	6	2	10	5	4	5	4	10	1	4	0	2	65	154	82	44	65	187	40	54	43	31	66	87	18	30	18	14	2	13	18	7	16	2	4	7	5	3	1	3	2	1	0
AT1G03270	13	7	5	19	16	19	6	6	3	4	5	5	6	10	2	5	0	0	68	61	113	42	179	98	20	41	37	53	12	92	18	30	27	7	2	6	11	9	15	11	2	5	4	14	2	3	4	1	1
AT1G03280	106	78	49	57	92	191	58	33	49	30	16	46	13	69	13	13	9	5	328	616	465	235	269	715	173	235	218	182	164	419	116	174	109	64	7	83	89	56	120	36	31	21	29	25	10	21	9	6	6
AT1G03290	53	58	20	34	46	139	48	22	48	21	19	36	9	42	9	9	4	5	33	134	42	67	54	197	104	48	35	15	78	37	11	21	11	13	1	52	105	27	80	20	47	27	17	35	10	7	21	8	2
AT1G03300	12	10	11	8	11	18	4	6	7	4	4	4	3	4	2	2	1	2	45	41	71	19	32	61	9	9	24	35	4	46	13	13	11	14	1	23	25	20	18	11	5	6	17	11	4	8	0	1	3
AT1G03310	118	71	66	62	114	254	30	38	32	34	16	72	16	102	6	9	8	2	211	639	398	135	178	243	120	189	114	121	93	327	62	76	52	39	5	47	32	40	156	18	17	8	34	19	13	8	5	3	7
AT1G03330	54	18	3	10	73	144	10	5	17	4	2	41	8	42	9	3	1	1	377	566	654	438	263	1001	257	181	252	119	255	599	94	141	137	80	17	12	10	3	70	6	2	2	3	6	2	2	1	1	0
AT1G03350	90	66	35	44	93	168	48	24	25	31	22	46	11	59	10	12	12	11	237	673	383	267	196	790	226	212	224	90	241	392	60	102	84	77	11	62	92	50	106	44	40	34	20	23	19	11	18	6	3
AT1G03360	17	13	10	7	13	40	6	4	3	4	3	4	3	14	1	0	0	1	322	390	493	284	265	907	120	138	158	194	117	444	94	150	90	62	11	5	1	5	14	5	2	12	2	2	4	4	2	0	1
AT1G03365	97	125	63	93	90	168	59	63	61	42	32	58	21	54	20	14	8	6	301	630	430	256	307	732	187	249	224	246	197	410	138	139	102	82	14	137	218	111	167	85	130	91	78	102	36	42	35	19	20
AT1G03370	26	58	12	23	35	73	21	11	64	14	23	15	8	20	5	5	4	12	58	141	87	76	56	224	54	61	37	37	134	74	16	34	13	11	3	36	76	31	56	27	87	35	11	26	7	15	10	4	0
AT1G03380	69	105	47	65	89	190	53	29	53	34	22	46	17	59	8	10	6	10	154	300	217	99	96	211	135	115	79	119	76	195	53	50	52	17	4	102	186	79	189	51	115	42	42	59	30	23	37	6	3
AT1G03400	13	4	11	4	18	22	2	0	4	4	3	10	6	8	0	1	0	1	0	1	0	0	0	1	0	2	0	0	1	0	0	0	1	1	0	9	4	10	16	6	2	2	2	9	0	2	1	0	0
AT1G03410	31	28	27	21	43	45	15	11	7	11	12	14	5	12	1	7	2	1	71	203	107	48	80	116	39	69	61	61	58	90	21	36	23	13	3	59	43	54	64	27	24	15	29	32	15	6	8	1	7
AT1G03430	45	25	14	25	21	62	17	11	7	15	4	18	4	22	3	4	1	1	65	226	128	74	79	216	57	74	75	50	46	93	27	56	31	14	1	22	21	12	57	9	8	8	16	10	1	4	5	2	2
AT1G03440	6	9	12	16	13	24	6	5	8	7	4	13	3	8	2	0	0	1	8	18	17	10	7	37	4	3	10	2	6	11	0	16	4	6	1	13	7	7	25	4	5	2	4	3	2	4	2	0	0
AT1G03457	44	30	13	31	43	75	15	11	20	16	10	20	5	26	2	4	3	4	43	52	59	27	75	61	22	60	17	10	21	53	10	31	4	6	0	32	33	26	39	10	16	15	10	17	3	5	2	1	1
AT1G03470	79	99	39	45	90	193	50	30	24	16	18	47	28	66	24	7	9	1	146	172	245	58	169	150	143	75	49	144	25	174	62	124	39	22	1	60	66	44	91	30	20	16	20	21	18	25	9	5	2
AT1G03475	210	98	60	84	238	462	42	58	69	33	27	162	23	164	14	20	10	5	1865	1878	3805	953	1125	1417	970	759	808	788	407	3370	546	464	341	297	55	164	100	75	554	38	39	32	41	34	20	18	12	11	7
AT1G03520	25	26	18	25	23	43	12	17	20	10	13	9	3	23	4	5	3	1	61	139	75	38	55	87	40	60	43	42	52	64	22	15	16	12	2	15	29	16	25	13	24	14	13	12	6	7	2	1	0
AT1G03530	33	26	19	32	38	62	23	16	11	13	6	26	18	23	5	1	1	0	352	416	574	348	260	1300	152	123	212	236	116	516	109	184	123	80	16	39	46	53	45	19	27	39	26	20	14	25	10	10	5
AT1G03540	3	10	0	8	7	14	8	6	4	3	1	4	3	5	2	1	0	1	75	105	75	44	62	136	21	40	32	96	26	52	27	40	16	14	1	17	23	18	15	13	7	18	9	6	9	5	5	4	2
AT1G03550	57	333	79	95	71	191	144	74	369	89	45	57	20	64	23	28	14	13	76	196	79	44	81	136	190	56	94	40	359	71	19	33	21	22	2	93	246	91	89	43	346	43	53	62	23	23	36	10	7
AT1G03545	9	12	13	13	13	19	8	8	12	7	7	2	6	6	1	0	2	1	61	85	86	41	66	174	23	46	47	51	24	74	31	34	12	16	2	19	21	12	20	8	12	14	12	9	6	4	2	0	0
AT1G03560	30	38	21	27	41	71	25	16	19	12	12	28	17	27	5	5	0	2	111	208	158	91	109	268	68	76	80	92	56	158	59	43	32	30	3	25	54	29	47	21	18	18	24	16	13	4	8	5	2
AT1G03590	64	47	52	49	91	153	25	25	35	16	19	44	10	42	8	10	5	6	88	664	145	176	153	617	109	306	90	25	292	89	39	30	56	16	4	60	43	41	90	33	25	31	35	32	16	5	3	13	3
AT1G03600	780	324	165	205	1006	2375	181	184	182	127	86	689	66	868	48	44	28	21	1005	710	2273	415	549	513	503	291	386	361	177	2035	382	254	196	152	29	251	102	57	892	48	62	45	56	42	26	17	13	8	6
AT1G03610	77	120	85	92	84	165	50	40	61	17	32	52	16	42	16	11	4	4	73	136	94	47	142	136	156	70	32	21	40	76	97	28	38	25	4	80	77	71	143	57	38	19	34	54	28	17	21	6	5
AT1G03620	6	13	5	5	2	7	4	6	1	3	0	4	0	3	2	2	0	0	5	6	3	4	5	19	9	5	4	1	4	8	2	3	7	2	1	5	6	2	4	4	1	3	2	1	3	0	1	3	0
AT1G03630	240	121	122	118	286	599	88	70	73	54	34	208	36	245	22	20	16	7	1108	938	2250	463	659	499	544	408	414	459	211	2021	206	264	126	136	35	146	83	70	424	41	35	29	39	38	27	13	14	15	4
AT1G03650	4	14	2	3	9	8	5	3	18	3	2	3	3	2	2	0	0	0	76	91	160	93	71	164	43	40	48	51	59	101	36	29	29	23	4	3	2	1	7	1	4	1	1	2	1	0	0	0	0
AT1G03660	7	23	5	3	7	19	5	2	14	4	1	1	0	6	3	0	2	3	11	14	15	9	2	21	5	7	2	1	30	15	0	63	0	1	0	0	3	0	4	0	7	0	1	3	0	0	1	0	0
AT1G03680	251	96	44	51	320	826	65	45	58	42	30	278	24	300	22	15	14	5	776	696	1694	379	492	551	396	245	324	301	162	1645	217	194	149	139	25	134	51	28	439	13	20	9	23	12	17	5	6	4	3
AT1G03687	30	8	7	10	28	48	4	0	7	4	5	10	3	13	4	2	1	1	184	211	318	127	126	387	82	84	79	72	76	260	45	54	43	27	4	7	8	8	23	4	3	5	1	4	0	0	1	1	1
AT1G03730	10	13	2	4	12	26	4	3	7	6	4	5	3	5	1	3	1	3	52	137	114	58	32	205	43	51	43	23	53	81	20	33	14	13	0	8	14	9	18	1	7	4	4	4	3	0	4	0	1
AT1G03740	74	205	25	55	73	165	109	29	71	73	32	53	16	48	8	8	10	11	69	187	109	49	79	155	104	125	44	69	82	91	27	28	23	15	1	98	352	83	142	59	103	75	47	55	31	30	42	9	7
AT1G03746	2	3	2	1	1	1	1	1	2	1	0	0	1	0	0	0	0	0	43	47	63	44	32	60	25	17	20	25	16	44	13	20	11	10	0	0	0	0	2	0	0	0	0	0	0	0	0	0	0
AT1G03750	21	52	13	17	24	44	18	18	28	16	10	20	7	22	2	2	4	1	70	160	96	59	83	162	84	64	65	39	48	67	31	33	29	23	2	25	61	30	42	15	54	13	12	25	8	11	9	9	2
AT1G03760	7	11	4	7	15	18	2	2	5	6	2	8	3	11	2	1	1	0	95	132	148	77	68	250	49	50	60	54	46	119	42	45	38	23	2	3	14	2	13	0	2	10	3	3	2	4	0	1	1
AT1G03770	14	10	9	12	13	32	7	8	11	4	3	6	6	10	1	1	0	0	148	203	229	102	110	402	67	73	87	127	64	187	66	71	46	26	3	10	10	13	15	3	10	2	7	3	5	5	4	0	2
AT1G03780	31	9	7	16	29	82	18	10	10	9	9	17	52	33	3	2	0	0	37	83	55	112	28	507	31	25	41	6	28	67	3	457	20	4	2	17	11	9	72	10	4	5	6	2	4	62	2	0	0
AT1G03820	7	5	2	5	14	19	4	2	2	3	1	3	2	4	0	2	0	0	11	10	14	2	5	10	3	2	20	0	1	20	2	1	2	5	1	9	5	9	9	1	1	4	1	0	4	3	1	1	0
AT1G03830	22	14	10	13	28	30	6	13	13	7	7	12	5	14	5	4	1	2	286	410	409	271	211	713	126	134	204	177	116	336	91	146	122	51	8	20	20	25	40	19	11	15	23	7	9	5	5	1	6
AT1G03840	11	15	2	5	9	36	8	11	4	8	2	3	6	11	1	4	0	0	16	84	17	98	6	292	13	4	25	4	20	22	2	11	19	2	0	12	10	3	11	4	5	12	3	3	12	5	0	2	1
AT1G03850	106	478	35	56	156	266	236	45	100	164	24	97	22	95	11	17	14	36	25	59	50	32	19	55	803	20	11	10	27	53	13	7	15	2	2	85	372	68	156	42	84	29	40	28	21	17	43	18	5
AT1G03860	92	48	19	32	81	246	26	29	38	18	15	55	17	82	10	7	3	3	998	1524	1769	1081	714	2829	659	523	619	332	640	1532	281	358	290	221	32	50	38	11	143	11	20	14	8	13	5	11	3	1	1
AT1G03870	249	114	102	105	239	570	56	66	93	51	60	140	23	220	17	17	13	11	413	3522	611	943	299	2027	632	891	422	89	1187	501	63	123	66	51	13	160	98	94	432	46	66	70	88	70	16	22	19	10	8
AT1G03900	193	116	45	73	218	377	68	48	111	55	45	101	27	140	21	24	5	16	421	1173	698	536	379	1365	359	404	398	121	647	641	132	166	160	83	19	92	75	35	199	18	69	30	23	25	16	13	19	6	7
AT1G03905	17	23	7	8	12	22	5	3	13	7	4	7	1	10	1	2	3	0	21	141	40	35	26	111	28	53	24	8	63	21	9	9	10	4	0	9	10	6	20	2	14	10	4	1	5	4	2	1	0
AT1G03910	153	150	99	129	149	278	86	75	81	48	53	78	33	81	24	21	15	6	713	1333	1135	673	615	1882	430	480	497	484	369	931	296	347	258	156	24	137	196	128	205	70	86	82	49	61	49	34	32	16	14
AT1G03920	21	10	4	12	17	31	8	11	9	2	5	4	3	12	2	9	67	0	2	15	8	11	5	29	8	11	55	3	40	2	0	6	8	1	0	19	15	20	30	7	8	7	3	4	5	5	5	22	1
AT1G03930	86	103	67	82	90	174	45	30	53	37	19	36	19	57	23	13	3	4	177	373	264	91	192	218	117	148	118	162	83	203	54	59	34	27	10	66	93	60	116	32	46	25	28	61	15	20	14	5	6
AT1G04223	7	4	2	3	11	14	0	0	3	4	1	3	3	12	3	0	0	0	4	8	6	1	1	7	1	0	2	1	0	3	0	1	2	0	0	1	0	0	8	1	3	0	0	1	0	0	0	0	0
AT1G03940	18	27	14	19	14	28	16	7	8	10	7	9	6	10	8	5	3	0	22	38	23	22	15	64	11	22	13	12	9	22	3	9	7	7	0	8	9	10	9	2	8	17	8	10	2	2	1	0	1
AT1G03950	22	24	10	5	30	55	15	4	30	6	5	13	2	23	1	5	4	6	19	42	29	9	8	22	51	12	11	3	24	28	15	4	7	6	1	25	43	12	29	12	42	10	5	9	5	4	6	3	0
AT1G03960	31	39	31	25	36	59	32	11	27	13	5	18	10	16	13	8	4	1	138	250	191	93	143	201	72	93	82	110	70	119	31	62	37	31	7	42	36	29	32	13	18	16	17	13	5	10	13	8	3
AT1G03970	46	79	44	47	70	110	40	35	62	43	14	36	5	37	13	18	9	3	88	306	136	104	84	279	115	111	77	69	110	151	31	52	28	20	4	86	148	86	118	61	88	35	56	43	29	19	20	11	4
AT1G03990	16	19	9	10	17	31	9	3	4	4	5	3	5	10	13	1	3	1	5	16	11	3	8	3	3	4	10	1	2	9	4	1	5	1	0	7	8	7	13	2	11	5	3	6	2	4	1	3	9
AT1G04000	50	27	11	24	61	121	19	10	12	11	6	36	9	36	1	9	0	3	115	193	157	73	112	198	78	64	85	34	51	147	33	62	38	21	3	24	20	12	64	6	14	2	7	8	1	3	1	2	1
AT1G04010	31	36	20	40	29	53	25	15	41	12	15	8	10	21	2	5	3	0	48	175	76	86	109	281	54	122	49	23	104	51	8	47	31	4	2	20	40	22	33	17	24	15	13	22	6	11	5	3	1
AT1G04020	30	19	10	21	34	59	12	7	11	11	14	15	6	17	5	1	1	2	337	538	532	279	347	736	143	166	178	281	170	407	59	114	65	43	4	18	16	7	35	8	3	5	8	4	2	1	1	1	2
AT1G04030	23	11	8	12	21	34	9	8	8	2	5	6	23	12	2	5	1	0	23	73	36	52	33	168	37	18	28	18	13	36	11	105	15	6	3	25	15	15	29	5	11	7	1	2	5	22	10	0	0
AT1G04040	395	229	114	323	421	705	116	99	163	74	103	236	47	330	38	28	23	8	483	2050	720	1245	329	2665	578	1143	295	98	4206	623	90	141	126	54	12	184	89	99	497	78	141	107	44	113	31	31	16	5	9
AT1G04050	19	13	13	30	16	29	10	4	3	8	3	16	6	11	4	3	0	0	41	103	48	73	48	283	17	59	25	17	30	36	12	81	20	4	1	15	19	24	21	9	4	7	12	13	2	9	4	1	1
AT1G04070	8	3	1	3	13	35	2	3	5	1	2	9	2	10	1	1	0	2	283	353	482	299	184	820	184	107	164	79	145	461	84	114	95	57	12	6	0	2	13	2	1	0	0	0	0	2	0	0	0
AT1G04080	198	217	153	161	211	349	140	85	138	81	72	118	48	119	28	29	18	6	1681	2320	2458	1160	1256	3380	730	911	882	1600	682	1989	756	634	477	288	33	148	207	121	205	94	97	65	62	62	35	42	27	14	13
AT1G04090	0	3	1	5	4	4	3	0	4	1	2	2	2	4	1	0	1	0	3	9	11	4	6	16	10	4	3	2	21	7	2	1	0	2	1	0	1	2	7	0	18	1	0	7	1	2	0	2	0
AT1G04100	16	16	1	6	7	25	19	3	15	5	1	8	3	8	0	6	2	0	8	29	17	12	11	21	18	14	14	16	10	24	5	3	5	11	2	10	13	5	12	4	18	1	1	4	3	4	2	2	1
AT1G04120	121	167	82	122	119	205	131	85	92	58	73	56	34	74	28	21	20	10	325	1045	456	432	315	1270	349	407	424	119	830	442	108	150	172	166	20	114	155	108	155	63	170	119	36	70	50	39	32	11	18
AT1G04130	42	38	14	21	51	69	20	15	25	18	7	27	16	27	5	8	4	5	166	291	303	199	162	567	104	108	106	109	106	245	62	89	71	40	4	17	37	10	36	5	10	9	9	14	4	4	2	2	1
AT1G04140	202	196	105	156	194	386	115	88	126	87	63	109	60	139	24	42	15	14	590	1265	914	522	526	1414	437	496	469	363	514	851	196	237	194	131	20	156	183	96	286	79	119	73	56	76	35	32	29	20	12
AT1G04160	62	57	35	35	51	87	28	15	355	22	35	25	19	32	5	7	3	11	142	325	173	106	129	329	88	117	82	112	387	145	43	110	51	27	4	44	72	54	88	39	393	53	29	32	16	18	8	3	7
AT1G04170	121	81	34	66	127	277	50	48	51	39	17	85	17	91	16	8	8	3	1898	2863	3459	1782	1439	4867	1054	988	1183	734	958	2986	544	698	624	387	74	83	49	41	220	24	32	21	27	24	17	18	7	5	2
AT1G04190	44	39	26	22	68	126	27	16	11	9	6	29	11	48	7	5	2	0	430	845	764	652	374	1752	303	274	323	198	260	628	133	237	188	93	14	18	22	23	57	9	6	21	15	14	10	6	6	1	4
AT1G04200	76	102	49	88	75	114	52	40	111	27	26	45	15	44	12	10	7	6	122	516	201	176	153	556	136	244	125	63	286	138	54	92	58	35	3	55	87	46	104	28	145	28	32	38	15	18	12	6	5
AT1G04210	79	100	57	47	90	158	50	43	52	32	30	44	17	69	19	16	8	2	379	712	668	375	386	1080	303	293	245	254	252	539	134	195	124	109	14	72	68	32	101	35	39	30	24	33	15	16	15	7	13
AT1G04220	150	150	46	161	176	417	727	71	97	60	31	98	35	161	19	15	17	6	128	612	200	108	467	222	121	2084	77	20	205	188	41	67	31	17	5	41	68	27	99	15	33	13	14	73	7	7	179	8	3
AT1G04247	50	89	14	82	58	161	535	30	55	48	20	57	17	64	3	11	6	1	17	161	32	21	127	41	21	664	9	1	51	41	6	26	4	3	1	16	56	19	18	11	11	5	6	14	5	7	64	1	0
AT1G04230	26	22	20	17	22	40	11	7	6	16	10	16	10	11	1	5	1	1	62	161	113	59	86	187	68	75	57	45	59	101	37	30	19	11	5	17	33	17	21	9	14	11	9	14	5	4	3	3	0
AT1G04240	127	96	106	154	146	233	61	35	44	55	27	81	19	89	15	12	12	4	16	246	21	22	11	59	11	38	36	5	17	26	9	12	4	2	0	90	87	106	105	60	27	30	108	96	22	21	11	8	6
AT1G04250	171	155	121	152	261	480	66	79	132	80	168	148	29	154	24	25	22	5	111	1045	146	221	68	595	130	448	85	17	545	96	24	30	20	10	2	94	75	47	221	36	80	85	56	83	16	15	11	5	2
AT1G04260	15	8	5	6	16	37	6	7	4	1	5	15	1	19	1	4	0	6	174	353	265	181	141	487	115	123	150	59	142	265	49	94	60	42	9	10	7	5	37	5	3	4	2	3	1	2	2	0	1
AT1G04270	432	166	63	108	501	1218	109	94	102	64	45	316	43	487	34	31	12	10	7112	9599	13945	7468	4950	17795	4522	3564	4214	2116	3581	12625	2089	2506	2388	1432	284	133	54	36	428	31	23	20	15	29	10	21	10	4	4
AT1G04280	174	190	111	213	187	374	115	48	220	60	37	112	26	134	23	21	11	14	67	203	114	79	148	119	161	180	38	22	482	84	14	40	22	4	5	173	181	148	295	92	184	56	94	117	35	28	35	9	11
AT1G04290	42	25	14	9	37	105	13	5	14	4	7	17	3	36	1	3	2	2	77	210	133	75	61	178	66	79	70	32	91	120	19	39	24	11	1	16	22	11	53	4	9	4	9	8	3	4	3	1	1
AT1G04295	6	12	11	16	10	19	19	6	14	8	4	4	3	10	2	6	1	0	5	42	8	12	16	41	11	31	12	2	23	12	2	6	4	1	0	11	6	10	12	6	10	4	5	14	0	0	3	1	0
AT1G04300	182	330	158	213	216	384	171	112	223	111	62	102	43	125	38	26	27	8	520	1039	742	333	551	1011	469	435	292	410	359	549	175	227	180	116	21	298	620	292	416	180	359	182	167	168	119	82	82	35	37
AT1G04310	14	29	20	29	15	35	19	19	5	4	8	9	11	8	5	3	1	0	95	248	128	64	100	231	59	102	54	65	73	122	25	55	15	20	2	13	13	8	24	5	2	13	4	13	7	7	5	0	0
AT1G04340	22	19	7	6	26	39	10	11	7	5	4	23	5	16	3	2	0	1	231	525	432	312	192	982	177	159	222	81	240	372	79	130	105	52	3	14	8	4	29	0	4	5	4	4	3	3	1	1	0
AT1G04350	98	61	46	41	116	245	31	32	29	24	21	79	6	83	11	4	7	1	106	89	153	31	33	33	34	21	26	71	15	118	32	16	9	10	6	41	21	28	108	19	15	13	27	10	9	6	5	6	4
AT1G04360	10	14	8	10	19	56	97	4	15	9	6	15	5	21	5	0	0	2	11	62	20	42	13	133	9	9	11	5	25	17	6	9	16	1	1	6	7	7	27	6	4	5	1	7	2	0	48	2	0
AT1G04390	34	51	37	41	34	55	38	22	31	22	16	10	13	34	1	5	2	1	169	383	221	114	149	257	108	187	101	153	75	168	82	70	43	30	2	29	51	31	32	13	25	17	19	11	13	4	6	6	1
AT1G04400	117	100	75	92	134	235	69	40	45	40	29	73	29	90	25	17	5	12	236	651	417	159	240	342	273	230	169	163	145	389	87	93	67	91	7	117	140	77	236	39	48	49	56	57	24	11	18	9	8
AT1G04410	482	292	147	174	641	1504	154	133	150	93	78	478	62	612	42	55	25	65	4686	11052	8586	5104	3869	11272	3974	3705	3556	1315	3806	7575	1374	1662	1679	991	173	447	227	129	1473	73	110	99	106	118	51	52	58	24	22
AT1G04420	158	75	51	41	161	295	35	37	30	32	23	76	12	102	13	21	3	4	570	477	999	269	360	356	244	228	198	301	112	907	186	146	88	89	21	60	34	40	147	19	16	9	10	13	6	5	10	1	5
AT1G04425	16	4	2	2	11	18	2	3	1	0	1	4	10	7	0	0	0	0	7	17	18	28	7	124	3	4	3	3	10	13	5	173	7	0	1	2	2	5	16	0	1	2	0	1	0	11	0	0	0
AT1G04430	129	79	65	118	102	200	39	46	47	41	34	59	30	67	16	24	10	5	426	1860	652	756	487	2439	343	668	354	179	707	556	96	212	156	50	12	64	59	58	161	39	24	47	27	57	19	13	17	8	3
AT1G04440	137	258	91	104	170	338	201	78	131	91	49	74	39	116	18	16	11	13	235	538	313	157	196	384	295	225	115	161	181	262	71	84	64	47	8	172	343	129	295	73	159	81	84	91	43	46	83	25	19
AT1G04480	368	140	66	89	403	962	83	78	84	58	39	258	48	330	18	32	11	8	7788	10004	14879	7665	5306	16760	4952	3885	4134	2597	3712	12684	2364	2552	2302	1251	293	109	34	30	314	32	37	32	15	19	14	19	13	6	3
AT1G04510	61	40	27	36	73	151	24	20	26	23	13	45	14	49	7	7	6	2	580	894	1140	577	477	1924	338	306	414	305	330	1028	208	299	216	128	26	51	57	35	135	19	13	24	13	16	8	7	9	2	5
AT1G04520	40	23	22	22	48	73	9	17	6	4	10	19	9	20	7	5	4	1	259	848	459	366	245	967	178	203	205	137	154	393	83	148	82	43	9	9	7	7	18	3	5	9	5	3	2	4	0	1	1
AT1G04530	139	85	37	46	143	231	47	39	32	37	24	90	17	92	8	17	5	9	370	649	623	255	259	486	237	208	176	220	157	523	128	128	89	59	3	39	35	18	73	16	20	15	7	9	6	4	5	1	3
AT1G04550	58	30	23	22	63	103	17	14	24	14	7	38	9	52	8	11	3	0	264	382	456	136	234	254	131	112	323	203	62	413	88	112	62	69	3	19	15	13	52	6	10	3	9	10	3	1	1	0	2
AT1G04555	17	15	11	11	20	31	7	7	10	10	11	8	3	7	3	3	2	4	47	126	104	62	44	163	52	46	47	22	68	95	16	35	15	12	0	9	23	10	15	3	7	12	8	8	4	1	4	2	2
AT1G04570	1	4	1	0	1	4	1	4	3	0	0	0	0	1	3	3	0	0	19	2	21	2	6	12	4	2	5	3	2	5	4	1	4	0	0	2	1	0	1	1	4	0	0	1	1	0	2	2	0
AT1G04590	51	24	13	26	54	91	13	15	8	11	13	29	5	31	4	2	4	2	313	387	504	307	247	903	156	145	194	167	140	425	86	138	92	56	9	20	17	10	39	6	3	7	5	5	3	7	3	2	0
AT1G04600	6	4	0	3	6	6	1	4	1	1	5	1	6	3	1	1	0	0	5	5	11	22	7	107	7	5	6	4	10	2	1	19	15	1	0	6	9	6	8	5	6	9	0	1	1	6	1	0	0
AT1G04620	15	14	7	5	16	28	6	6	2	3	11	8	2	12	1	2	0	0	268	248	410	100	180	139	152	98	95	208	46	337	108	78	62	49	6	63	40	42	97	30	16	13	28	32	12	14	8	2	2
AT1G04630	96	44	27	31	123	274	38	25	25	19	18	76	8	94	8	9	6	7	594	859	1077	601	458	1251	377	330	396	189	323	1049	199	201	212	148	21	35	17	6	104	10	11	6	3	6	8	3	1	1	0
AT1G04635	3	2	1	4	5	10	3	2	1	1	3	2	1	5	0	1	0	0	75	101	161	101	72	269	53	37	51	32	38	149	20	29	17	14	2	0	0	0	2	1	0	0	1	0	0	0	1	0	0
AT1G04640	124	42	41	35	120	224	37	19	21	13	9	51	14	77	8	11	3	4	281	275	475	129	163	261	108	96	107	127	79	418	74	55	48	33	4	10	14	6	54	13	6	3	4	4	2	4	1	0	0
AT1G04650	6	5	3	8	8	13	2	2	2	3	1	3	0	5	1	2	0	0	52	57	68	38	58	121	22	23	30	43	28	53	10	34	15	6	1	15	7	6	11	3	2	5	4	2	2	1	2	0	0
AT1G04660	1	3	0	2	4	4	1	0	1	1	0	6	0	3	0	1	1	0	295	190	715	117	720	172	167	126	91	57	74	647	109	140	128	33	18	3	4	2	15	1	2	2	0	6	1	0	1	0	0
AT1G04680	70	99	53	389	114	226	62	52	52	36	86	50	63	87	18	25	7	6	97	639	132	322	113	1545	106	602	143	23	530	134	19	315	74	35	4	87	61	92	157	54	45	109	30	208	21	37	12	7	10
AT1G04690	112	55	28	49	110	220	39	23	30	16	26	67	17	79	11	5	5	0	622	1412	1128	817	463	2115	449	406	519	193	598	969	195	258	252	136	22	72	37	22	176	20	18	18	11	21	10	10	12	2	3
AT1G04700	25	16	7	11	15	18	4	4	135	5	1	7	4	23	2	2	1	9	23	34	42	22	25	60	22	19	10	23	116	38	7	8	2	3	2	10	8	12	23	4	170	5	3	3	3	2	0	1	0
AT1G04710	39	19	15	27	46	94	16	24	11	9	5	40	9	37	7	11	3	0	363	360	627	225	275	377	175	139	177	188	84	511	128	108	83	63	10	27	29	18	46	9	8	8	12	8	9	5	2	2	2
AT1G04730	35	30	17	33	37	54	18	23	8	13	18	16	6	26	6	5	2	0	274	452	399	204	324	534	93	176	198	239	124	339	80	113	64	71	5	21	29	30	42	19	9	16	16	13	6	6	4	1	4
AT1G04750	107	56	40	48	152	256	34	27	40	21	21	83	20	100	9	15	1	9	498	1211	832	594	474	1533	386	421	452	187	464	739	158	254	212	143	22	70	38	25	201	20	35	19	24	21	17	11	6	4	4
AT1G04760	5	6	1	6	9	15	8	3	4	3	0	2	5	8	1	5	1	1	13	15	26	18	12	71	11	3	14	1	7	20	2	54	4	0	0	4	2	1	5	0	2	1	1	0	0	3	3	1	0
AT1G04770	102	161	71	81	127	191	63	46	73	40	21	64	29	82	16	14	12	6	740	1171	1096	327	814	541	654	492	410	566	340	926	349	238	154	137	30	97	173	90	128	65	70	53	57	51	37	25	18	8	10
AT1G04780	97	166	59	69	121	213	64	44	68	48	46	58	23	74	17	16	9	8	270	760	447	252	280	716	278	248	220	161	238	388	102	137	82	64	37	142	249	105	258	78	151	96	72	84	37	42	32	13	9
AT1G04790	44	61	41	30	56	101	30	22	34	24	17	24	9	30	7	6	6	0	200	425	359	133	212	426	129	191	144	179	106	284	97	104	80	44	9	46	42	32	50	23	41	17	15	20	12	12	10	9	7
AT1G04800	59	34	17	13	73	176	22	35	33	27	8	38	9	76	5	2	4	0	2	2	12	1	3	8	8	1	4	1	4	13	0	3	3	3	0	57	26	15	137	8	14	5	5	7	11	8	3	3	0
AT1G04810	58	68	23	42	57	115	30	21	36	23	14	36	6	33	6	9	4	6	350	752	606	371	285	1126	237	236	280	165	269	604	123	136	123	93	22	37	55	22	97	21	32	19	14	8	6	12	9	1	6
AT1G04820	381	154	82	146	420	879	119	95	106	63	48	253	53	314	23	31	20	18	2654	7393	4892	3898	2523	10560	2119	2431	2610	747	2689	4300	687	1802	1112	619	121	334	136	116	1106	55	101	77	69	71	34	36	19	19	10
AT1G04830	39	60	20	23	42	58	32	15	31	21	13	29	16	29	7	3	3	3	92	249	141	68	91	261	73	94	70	68	79	105	32	42	42	18	4	20	30	23	49	14	32	11	17	18	5	8	4	2	0
AT1G04840	4	7	3	6	3	9	1	1	1	2	0	0	1	1	2	0	2	0	47	89	83	45	49	123	20	30	19	42	16	61	16	28	12	15	2	9	6	8	7	5	3	9	3	4	2	3	2	1	1
AT1G04850	289	201	99	203	340	630	146	84	137	95	59	191	46	263	43	39	14	21	1029	2527	1713	1194	912	3346	848	893	818	406	962	1743	383	438	456	248	54	169	194	145	372	65	102	97	57	94	46	42	28	14	12
AT1G04860	59	86	58	62	65	146	53	27	55	35	18	38	14	49	6	9	5	6	359	727	632	284	324	922	254	248	239	255	238	514	134	168	111	85	19	77	105	64	127	41	73	43	41	34	18	29	15	7	6
AT1G04870	19	8	5	10	15	39	7	6	6	4	4	5	2	15	1	3	0	0	262	333	435	335	235	1092	173	121	180	117	121	379	96	124	129	56	7	7	3	5	29	4	4	7	1	1	4	1	1	0	2
AT1G04880	0	0	0	1	0	6	0	1	0	0	0	0	0	2	0	1	0	0	15	13	23	17	5	20	11	7	7	9	1	24	4	7	3	1	3	1	0	2	1	1	0	0	0	0	0	0	0	0	1
AT1G04900	31	32	16	17	30	61	11	9	28	12	14	12	9	29	4	3	2	1	269	438	443	251	212	696	125	135	173	135	141	308	88	125	83	53	9	17	29	12	27	4	11	16	8	7	8	6	1	1	1
AT1G04910	73	91	42	76	73	149	43	40	34	33	36	36	16	56	12	21	8	2	172	785	266	251	259	661	185	341	196	103	338	238	62	137	86	43	10	46	55	37	65	27	32	30	26	30	15	9	6	6	2
AT1G04920	3	4	5	3	9	11	5	3	5	0	0	1	3	1	1	0	0	0	31	72	59	19	75	32	85	48	10	18	28	65	49	20	49	7	1	3	3	2	5	2	2	2	1	0	0	1	0	0	0
AT1G04930	5	9	7	4	12	24	3	0	10	1	1	6	3	6	0	0	0	0	47	126	109	52	64	135	47	51	54	29	62	108	28	32	19	13	5	2	6	6	11	8	11	6	3	8	4	2	1	0	1
AT1G04945	11	12	6	11	13	23	10	7	3	3	1	6	4	13	2	2	0	1	183	241	264	151	176	513	97	110	100	92	63	232	57	82	58	46	8	3	4	9	13	3	4	1	3	1	5	1	0	1	0
AT1G04940	52	27	10	21	61	162	17	13	9	10	6	32	3	41	4	7	2	2	458	418	821	253	280	405	228	185	183	193	113	779	133	110	84	73	17	31	12	9	90	3	8	5	6	8	3	5	4	1	0
AT1G04950	36	44	32	41	59	110	28	11	19	19	10	35	13	31	5	2	2	1	195	341	270	155	176	454	98	146	132	121	90	228	74	94	55	37	6	37	23	29	41	13	16	15	17	14	8	6	7	4	3
AT1G04960	107	87	35	52	123	212	38	46	62	48	32	66	18	74	20	15	9	7	228	424	316	133	171	466	184	158	155	154	140	204	68	92	59	48	11	60	93	40	128	35	67	26	24	35	19	21	12	8	3
AT1G04970	38	52	17	30	54	120	21	19	31	23	16	32	7	38	3	5	0	14	175	249	248	99	105	186	154	109	62	132	89	190	62	40	31	36	4	24	33	9	58	11	25	7	5	9	9	8	8	4	2
AT1G04980	22	17	10	15	20	46	6	3	29	7	19	20	4	22	2	3	1	0	292	740	496	388	415	984	291	427	216	71	488	412	74	106	111	53	18	22	15	17	37	9	20	19	3	13	4	8	7	3	5
AT1G04985	123	81	39	63	135	205	34	38	54	29	24	56	17	71	12	13	6	5	231	399	404	178	221	502	150	165	134	133	133	360	100	84	65	54	8	55	55	36	87	16	53	22	13	31	7	15	10	10	6
AT1G04990	43	55	7	40	50	95	29	14	54	16	13	19	11	22	8	9	6	1	47	371	55	59	55	177	78	189	50	12	103	60	11	26	11	14	6	30	29	25	64	15	42	14	10	14	5	4	7	2	1
AT1G05000	61	170	22	29	70	145	70	39	40	62	19	34	11	61	8	6	10	2	68	143	131	36	42	65	606	45	35	63	43	98	24	16	3	6	2	42	159	26	74	26	36	20	23	21	31	10	15	0	6
AT1G05010	133	93	50	164	129	347	63	46	43	28	22	79	19	123	12	13	9	3	11	55	27	23	40	49	11	22	12	1	33	25	5	7	2	1	0	218	155	163	461	143	51	52	64	154	34	26	30	17	13
AT1G05020	5	2	4	14	12	19	1	1	53	1	0	3	4	5	0	1	0	1	4	8	5	7	6	7	2	7	3	2	16	2	0	1	1	0	0	3	6	9	7	9	51	1	5	10	2	3	1	0	2
AT1G05030	24	37	36	39	51	67	20	20	38	19	11	15	9	23	9	6	2	1	106	179	127	71	90	164	53	121	60	62	54	97	17	38	20	16	1	39	40	30	63	16	31	10	13	24	7	11	9	4	0
AT1G05055	22	18	7	9	12	34	7	5	4	4	4	8	4	11	4	2	0	0	116	168	181	107	77	321	75	60	75	44	56	146	30	46	32	23	3	12	10	4	19	3	3	4	3	6	3	0	1	0	1
AT1G05060	12	8	3	8	24	41	8	1	9	8	3	5	3	10	0	0	1	2	38	80	58	52	39	144	29	44	26	25	33	49	10	18	13	13	2	5	11	3	21	4	1	2	3	5	2	4	0	0	0
AT1G05065	6	4	3	9	7	12	4	5	2	3	0	0	2	8	2	2	0	0	23	32	51	14	82	30	19	61	14	9	11	44	10	16	13	6	1	5	5	3	13	4	3	3	2	8	2	2	2	0	0
AT1G05070	59	25	15	26	47	85	23	15	14	8	7	22	14	31	7	3	3	2	182	469	291	202	205	551	96	190	146	120	126	285	80	106	67	38	9	33	22	18	63	11	4	8	11	13	4	3	5	2	1
AT1G05087	7	8	9	5	4	10	6	4	5	1	9	2	2	5	2	2	2	0	13	36	11	5	21	40	18	22	16	10	22	18	4	7	6	5	1	10	22	10	8	14	18	10	4	12	5	4	4	1	1
AT1G05090	5	5	3	4	6	9	1	2	4	1	3	4	1	7	0	1	0	1	10	26	14	7	15	18	6	14	9	5	7	9	2	1	6	1	0	7	0	2	13	1	4	4	2	2	1	1	1	0	0
AT1G05100	5	4	4	0	8	22	18	2	3	1	1	2	2	5	1	3	2	0	1	6	0	2	1	8	2	0	0	0	2	2	1	1	0	0	1	2	0	1	4	0	1	7	1	0	0	0	1	2	0
AT1G05120	69	99	34	48	70	126	57	21	66	50	27	43	14	52	14	10	9	4	193	517	268	193	253	547	159	248	173	116	181	273	76	110	93	50	7	71	151	76	93	52	79	41	31	56	31	22	27	14	3
AT1G05140	80	63	35	32	75	169	13	15	27	15	7	54	11	63	3	10	6	3	204	162	391	81	126	113	99	83	95	105	56	358	58	57	40	33	6	46	24	18	111	16	15	8	12	14	3	6	7	3	0
AT1G05150	79	81	51	58	93	176	43	37	44	27	29	57	28	48	19	9	6	7	363	918	599	244	318	729	195	302	307	203	207	494	119	163	111	79	6	86	102	79	128	52	66	36	53	58	28	22	21	11	9
AT1G05160	46	42	46	37	53	72	27	26	20	16	15	24	14	21	11	4	2	2	404	593	492	157	301	454	141	147	226	353	69	349	194	136	108	62	10	41	24	29	50	22	9	16	22	14	12	4	5	4	3
AT1G05170	53	65	30	87	72	96	26	21	42	20	39	29	15	33	5	22	3	1	132	454	210	184	241	574	143	367	141	51	142	187	75	44	97	30	7	29	57	19	37	10	38	47	17	17	8	15	5	14	4
AT1G05180	54	48	19	28	51	111	17	18	16	16	11	39	8	40	8	4	1	3	295	579	520	287	261	803	204	209	222	152	171	488	113	132	106	62	11	35	32	23	76	10	18	14	10	10	11	11	10	3	2
AT1G05190	2199	879	396	562	2495	4460	500	427	451	347	190	1289	215	1642	153	153	73	59	4313	3956	9002	2016	2562	2466	2127	1504	1740	1768	864	8210	1312	1011	709	735	152	509	223	155	1721	79	123	80	87	78	42	46	36	20	18
AT1G05200	118	97	106	97	132	224	54	40	54	32	26	72	33	78	24	17	9	5	55	113	53	26	38	98	17	65	25	57	9	41	8	32	8	18	7	82	115	67	113	40	31	18	50	41	21	15	15	9	8
AT1G05205	103	31	19	26	129	292	22	17	24	14	9	85	15	124	7	7	2	11	731	1297	1475	745	529	1481	520	486	448	227	447	1281	189	227	239	180	25	32	13	7	109	9	16	8	2	6	4	1	4	0	4
AT1G05210	24	11	5	5	21	48	6	4	10	5	8	11	6	16	4	1	0	1	171	386	337	275	122	762	119	117	104	69	243	275	23	96	56	35	6	7	7	4	31	5	4	8	1	3	0	2	3	0	0
AT1G05230	57	56	35	199	58	150	39	35	38	24	12	34	13	40	3	8	5	3	116	193	437	80	1330	126	91	453	62	30	38	353	45	137	51	24	3	55	59	46	85	42	35	15	25	115	11	17	6	6	5
AT1G04357	1	2	0	1	1	3	0	1	2	2	0	0	0	0	0	0	0	0	3	2	1	3	5	11	1	1	0	0	6	4	0	9	0	1	0	1	3	0	0	0	1	0	1	0	0	1	0	0	0
AT1G05270	44	55	33	42	53	114	40	22	45	21	24	32	12	48	6	4	3	4	244	414	371	166	213	399	148	176	135	159	138	281	86	72	61	44	8	32	39	33	76	6	25	21	17	18	8	8	12	5	3
AT1G05300	14	156	15	24	14	61	22	11	11	79	38	15	1	21	6	0	3	2	42	255	68	42	31	169	94	26	23	30	55	54	11	9	16	25	4	32	273	33	65	16	35	43	23	12	8	10	12	2	11
AT1G05320	128	247	52	123	121	204	55	46	139	76	39	61	22	84	9	23	5	16	106	299	181	141	306	279	146	425	62	30	495	159	24	71	45	20	4	127	318	92	181	74	284	70	69	95	51	36	31	11	12
AT1G05340	66	54	16	23	79	204	18	21	29	15	10	67	12	71	2	10	4	35	6	12	11	3	5	3	9	3	14	1	4	2	5	4	8	4	1	15	11	8	50	4	13	1	1	1	4	0	1	16	5
AT1G05350	62	43	31	39	61	70	22	14	31	24	18	31	10	31	5	7	3	2	154	461	270	207	165	648	123	186	150	61	272	216	52	71	56	36	12	40	37	21	79	18	41	18	14	19	5	7	6	7	2
AT1G05360	37	31	17	24	26	53	16	14	15	10	11	12	6	15	1	8	3	1	129	253	195	131	145	447	70	113	99	93	133	167	35	75	51	42	8	7	12	9	20	4	12	14	9	6	4	2	3	2	1
AT1G05370	6	4	3	2	6	8	3	4	3	0	0	2	3	1	2	0	0	0	1	10	7	4	1	22	4	2	16	1	2	3	1	8	1	4	1	2	3	1	7	0	1	1	1	0	1	2	0	0	1
AT1G05380	153	187	142	167	144	257	112	89	104	57	90	84	37	83	22	29	16	5	446	998	569	345	458	1128	309	422	313	347	370	516	169	205	136	110	16	249	390	239	295	176	265	216	149	171	81	89	74	38	18
AT1G05385	61	49	41	22	55	130	19	15	22	9	7	44	10	52	7	5	2	2	151	163	256	77	79	126	97	60	52	82	41	249	47	38	30	23	2	16	22	8	33	11	13	8	11	13	1	3	2	0	0
AT1G05400	1	4	2	1	3	3	2	3	4	4	0	2	1	2	2	2	1	1	15	21	21	12	11	23	18	10	20	4	9	19	7	5	7	4	2	3	1	2	4	2	1	0	1	0	1	2	1	0	1
AT1G05410	35	25	9	19	37	67	17	4	6	6	9	10	7	31	4	2	1	1	169	233	236	158	109	500	69	96	82	69	51	218	62	78	60	26	8	12	12	8	24	6	1	4	5	4	2	5	4	1	2
AT1G05430	51	38	21	28	57	94	14	10	10	16	7	29	8	42	11	4	5	0	150	253	319	142	132	320	101	115	98	90	77	266	56	50	42	37	7	10	12	10	56	4	2	7	10	8	3	4	2	1	1
AT1G05440	4	5	4	3	4	13	2	0	3	0	1	4	6	0	0	0	2	0	13	25	32	35	5	133	12	6	10	1	16	34	2	102	5	2	1	2	3	1	9	0	3	0	0	2	0	7	1	0	1
AT1G05460	26	15	11	16	26	41	22	11	6	7	4	14	12	13	4	2	3	1	156	262	255	114	141	396	79	88	126	72	61	243	55	77	58	37	11	61	38	55	69	33	15	27	20	21	14	11	7	5	5
AT1G05470	50	42	31	59	56	101	31	48	21	15	14	24	28	34	10	16	7	2	48	78	79	51	59	152	22	28	155	30	15	99	25	83	18	40	2	59	52	58	75	39	23	21	21	30	21	25	16	5	10
AT1G05490	3	4	1	5	8	20	10	4	3	6	0	1	4	3	1	2	1	0	5	32	3	17	3	43	7	4	15	1	2	12	1	7	1	1	1	10	8	9	17	10	5	3	2	5	3	3	4	1	0
AT1G05500	48	57	37	50	60	112	24	22	38	23	19	45	14	47	5	9	4	14	260	669	416	253	272	690	175	221	240	170	236	344	107	127	76	65	15	31	44	24	64	17	36	20	18	13	13	4	7	3	5
AT1G05520	42	63	32	38	80	116	39	21	24	18	25	36	13	47	9	13	4	3	225	764	356	303	208	928	213	282	242	64	343	282	78	124	120	51	10	53	71	26	102	17	36	34	19	22	11	8	9	2	5
AT1G05540	3	0	1	2	2	4	1	3	1	0	0	1	0	1	1	0	0	0	0	1	0	0	0	8	0	0	0	0	1	0	0	0	0	0	0	0	1	0	2	0	0	0	0	0	0	1	0	0	0
AT1G05560	31	32	22	9	50	92	9	12	5	6	10	33	14	29	7	3	2	0	44	32	71	42	20	129	56	19	8	24	26	76	20	19	22	8	0	37	53	28	77	16	20	35	15	12	8	5	7	2	1
AT1G05562	14	11	4	14	29	34	9	6	5	5	0	11	2	12	1	2	2	1	33	16	75	9	14	17	16	9	9	33	2	47	9	8	6	8	0	5	3	14	32	7	4	4	13	2	3	2	0	1	1
AT1G05570	129	1041	80	113	149	394	354	87	149	390	51	102	63	123	18	23	23	45	176	428	235	175	264	523	1511	209	100	86	130	224	85	141	44	29	9	329	1562	325	445	199	212	184	171	176	111	131	159	58	31
AT1G05590	10	14	8	15	16	26	3	10	7	7	6	8	3	8	4	4	0	0	90	251	156	86	107	313	72	117	69	50	87	162	35	49	30	16	3	8	7	4	25	7	6	5	4	7	4	3	1	0	1
AT1G05600	14	8	10	10	14	36	5	4	6	7	1	10	2	14	2	0	0	0	83	93	136	40	70	117	33	34	42	65	25	130	40	28	23	13	2	5	2	3	17	6	3	1	3	2	3	4	1	0	1
AT1G05610	5	2	2	3	3	4	3	0	0	1	0	3	0	0	0	0	0	0	0	1	0	0	0	2	0	0	2	0	0	1	0	0	0	0	2	3	1	3	4	0	0	0	0	0	0	0	0	0	0
AT1G05620	34	28	9	35	48	122	13	8	14	14	14	35	7	33	0	4	5	4	247	702	379	293	342	720	181	387	168	55	314	297	59	97	78	31	13	20	15	15	84	11	12	12	6	17	3	4	4	1	0
AT1G05630	26	21	11	42	24	49	10	12	55	8	13	11	8	22	5	5	4	1	44	170	99	66	114	151	26	157	46	27	154	73	19	27	16	12	1	31	31	43	47	20	100	24	10	30	6	11	3	4	4
AT1G05640	10	7	4	16	9	19	6	6	6	1	6	10	6	6	2	1	3	0	44	174	87	52	56	162	27	43	53	35	29	56	14	32	16	6	3	21	28	16	23	7	12	27	12	16	10	8	7	2	0
AT1G05670	24	30	32	39	19	50	22	15	15	19	8	13	3	12	5	6	2	1	91	193	143	76	69	193	44	62	53	99	42	93	32	59	26	17	3	43	64	37	39	17	30	19	40	31	15	16	8	3	4
AT1G05680	19	18	6	3	29	44	1	4	5	4	8	7	0	16	2	4	0	0	191	964	276	695	135	3242	192	304	115	47	340	255	53	82	61	21	6	11	7	2	21	0	4	15	3	4	0	4	0	0	0
AT1G05690	11	21	14	6	11	26	6	6	6	7	3	8	7	7	0	4	1	0	3	20	4	8	3	13	12	6	1	3	14	3	1	6	2	1	0	6	10	6	8	6	1	5	4	1	2	0	0	1	0
AT1G05710	48	119	10	19	33	108	28	17	22	34	8	31	16	30	11	5	15	4	39	197	62	41	24	106	14	28	44	29	16	46	12	49	22	14	2	27	77	23	61	17	25	23	8	7	6	8	10	4	0
AT1G05720	26	18	15	15	25	36	6	5	9	3	8	17	6	17	3	2	0	2	145	400	211	200	132	611	120	139	142	30	189	198	48	76	69	28	7	12	14	7	40	4	12	6	6	5	0	2	2	0	1
AT1G05730	6	4	0	1	1	10	0	3	1	0	2	3	1	4	1	0	0	0	47	88	84	89	41	261	23	32	40	23	45	68	21	34	25	19	3	5	2	0	4	2	0	3	0	2	0	0	1	0	1
AT1G05750	5	7	16	10	10	17	5	3	3	3	7	4	4	5	2	1	0	0	88	112	133	50	59	120	28	54	36	56	25	96	21	28	19	20	2	15	14	14	14	4	1	6	7	9	3	3	1	1	1
AT1G05760	7	0	2	1	6	7	1	0	1	3	2	7	1	3	0	1	0	0	9	16	24	5	6	10	9	2	14	2	3	29	1	3	2	4	36	3	3	0	6	0	0	1	0	0	1	0	1	0	4
AT1G05780	23	15	14	14	35	38	12	4	17	9	8	12	9	20	3	3	0	1	130	356	213	140	98	379	102	122	84	57	151	150	36	47	41	12	5	15	24	16	35	7	13	10	6	12	1	3	5	2	1
AT1G05783	1	10	1	2	1	5	8	1	3	8	1	2	3	1	0	0	2	1	0	0	0	0	0	2	0	0	0	1	0	0	0	1	0	0	0	4	20	5	8	3	5	3	4	4	2	3	1	0	0
AT1G05785	7	20	13	8	14	25	16	6	11	13	4	6	2	6	2	2	1	0	32	127	56	48	36	152	49	36	31	11	39	57	19	31	8	10	0	10	13	10	17	3	6	3	3	2	7	3	2	2	0
AT1G05790	46	51	33	38	45	88	17	9	35	12	19	26	10	23	5	6	3	5	84	194	96	64	83	127	83	76	57	70	65	87	31	31	33	20	5	37	55	26	50	13	41	18	32	16	7	6	3	6	3
AT1G05805	71	99	54	76	68	106	58	31	40	40	43	38	17	44	15	22	1	2	37	216	45	62	70	216	102	83	45	27	85	56	8	18	6	9	1	127	175	113	199	68	65	68	63	85	35	27	20	8	6
AT1G05810	39	19	5	23	38	96	11	8	27	16	3	16	6	32	5	5	1	8	59	149	98	78	95	142	101	126	44	13	115	83	15	13	14	10	1	27	9	8	52	5	17	11	5	9	3	0	1	0	3
AT1G05820	11	11	6	17	8	15	11	6	25	4	2	4	3	10	4	0	2	1	38	35	35	14	70	41	18	48	31	21	30	41	9	11	2	9	2	13	12	12	17	6	15	3	1	2	4	2	2	4	0
AT1G05830	94	157	84	138	120	232	97	65	155	57	49	55	32	73	19	23	4	7	518	1148	672	291	586	968	231	467	317	483	338	519	181	240	153	105	17	148	200	164	161	91	121	74	89	107	41	42	30	13	13
AT1G05835	30	17	19	11	40	61	7	12	12	4	3	30	1	36	0	6	1	0	47	381	68	65	17	141	37	53	97	11	41	68	14	24	44	35	2	41	23	23	67	27	9	11	28	8	8	10	4	2	2
AT1G05840	49	69	25	44	41	91	43	26	29	19	12	29	8	24	12	8	7	1	73	176	79	55	76	170	57	71	51	53	58	72	34	32	25	26	3	35	50	29	54	19	23	18	13	16	12	5	6	6	3
AT1G05850	461	303	153	244	494	991	102	114	221	122	89	307	65	390	39	50	25	117	620	2262	1012	689	611	1564	552	975	600	254	841	848	198	249	203	127	32	314	215	134	875	79	173	88	82	106	44	51	39	21	9
AT1G05860	60	75	36	46	62	98	26	13	35	21	17	28	16	43	14	13	3	3	172	386	256	124	160	415	91	178	138	128	94	209	64	86	52	50	7	36	58	32	75	27	33	26	30	42	15	12	13	4	5
AT1G05870	154	135	153	178	186	369	107	75	91	70	62	108	41	138	24	33	10	3	198	903	289	230	180	564	140	261	177	92	292	243	53	95	66	43	6	97	81	61	123	54	49	40	72	75	22	21	15	7	8
AT1G05890	119	121	69	82	117	179	59	39	64	49	29	60	19	80	15	10	6	4	350	608	492	266	320	727	216	234	225	232	185	396	157	144	129	70	9	86	127	57	149	47	50	30	44	43	28	20	22	6	4
AT1G05894	2	2	2	2	1	2	0	0	18	1	1	1	1	2	0	1	0	1	3	3	3	4	2	10	1	3	3	2	6	4	3	1	1	1	0	0	5	1	4	1	21	0	0	0	1	2	0	0	0
AT1G05900	65	72	49	52	80	132	42	21	37	18	18	32	9	49	8	9	3	2	109	189	138	49	87	130	69	89	50	93	49	114	19	33	18	15	0	25	42	21	49	12	21	19	21	11	8	7	9	1	4
AT1G05910	65	69	36	66	43	104	43	37	43	25	27	44	26	37	9	7	9	2	374	606	571	380	321	1213	211	220	275	177	199	468	92	184	138	92	11	71	104	60	90	41	47	44	41	42	21	25	15	3	7
AT1G05940	48	67	34	37	67	120	32	27	34	19	20	24	7	43	9	9	3	3	290	390	423	137	185	357	142	164	163	242	119	305	92	96	58	54	7	39	52	38	66	22	31	23	22	26	6	11	9	6	3
AT1G05950	16	22	12	9	18	39	8	4	7	5	0	7	4	8	1	1	2	0	95	157	142	38	101	134	25	52	66	90	30	93	19	58	14	12	4	10	12	6	21	6	4	2	11	5	1	4	1	1	3
AT1G05960	196	138	103	131	172	389	99	66	191	58	64	104	45	129	25	34	15	22	473	1504	713	412	514	1041	314	529	425	266	403	644	153	209	128	98	14	166	176	135	292	78	176	71	91	78	32	49	26	14	8
AT1G05970	15	15	9	12	35	43	5	6	17	3	5	12	5	12	2	4	1	2	81	108	151	60	60	155	40	37	52	65	34	118	39	45	41	14	5	8	5	6	23	2	7	2	2	5	0	1	0	0	0
AT1G06002	13	10	8	4	7	17	3	8	9	2	1	7	2	6	3	1	1	1	43	89	71	29	43	100	26	35	33	27	24	61	14	22	12	7	1	6	13	12	21	4	7	5	9	8	3	4	1	3	2
AT1G06000	21	17	10	14	36	76	10	19	13	5	14	22	4	28	4	1	2	3	294	781	626	448	485	1122	263	287	193	72	318	506	58	121	83	40	12	16	10	6	49	3	16	11	6	4	3	2	1	1	0
AT1G06010	34	13	13	13	43	101	13	8	21	9	5	29	3	40	1	7	2	0	332	492	622	317	227	697	208	180	198	120	162	510	108	103	125	68	12	34	12	17	52	3	16	4	5	5	2	2	2	1	0
AT1G06040	452	262	152	188	499	1007	157	153	131	104	62	301	36	371	42	39	19	9	811	1679	1422	649	562	1484	567	558	554	403	481	1233	218	286	190	153	26	126	64	49	351	35	38	21	44	23	19	12	15	10	6
AT1G06050	27	36	13	20	15	31	18	12	22	15	4	11	4	10	3	5	2	4	41	91	70	24	24	66	29	19	24	38	26	51	10	13	5	6	1	9	11	9	20	5	13	4	5	3	2	2	2	1	1
AT1G06060	55	48	25	40	57	133	24	25	20	12	11	41	11	42	2	8	4	5	195	409	312	159	152	366	144	146	131	114	135	259	59	94	64	49	5	31	31	22	58	4	25	11	14	12	3	7	4	0	5
AT1G06070	60	58	36	61	79	135	37	29	25	23	12	49	18	54	10	7	6	4	228	496	345	210	213	558	159	174	143	106	146	311	87	124	89	44	10	29	47	30	70	13	20	9	14	9	8	10	11	3	5
AT1G06110	67	46	18	23	70	120	17	15	21	18	23	41	9	43	10	5	6	4	113	153	129	69	79	216	62	68	67	46	53	118	64	36	46	23	4	25	21	11	71	9	17	21	12	6	3	3	3	2	1
AT1G06130	29	22	11	15	34	62	9	12	7	5	5	21	8	27	1	1	1	0	88	161	137	73	62	225	58	65	57	38	43	111	30	49	40	24	3	16	20	13	49	8	3	6	3	5	2	7	4	0	0
AT1G06140	3	2	0	1	2	4	2	1	1	0	0	2	0	0	0	0	0	0	24	33	36	17	20	60	17	14	18	8	16	39	14	14	12	7	1	0	1	0	0	2	0	2	0	2	0	0	0	0	1
AT1G06143	8	6	2	3	11	13	4	2	2	1	1	2	1	10	1	1	0	0	60	68	127	35	46	108	27	21	24	40	17	108	22	20	14	8	2	5	11	8	10	4	5	1	3	1	3	2	0	1	1
AT1G06150	61	61	46	42	76	120	26	32	25	26	16	32	12	33	18	16	3	2	133	231	239	111	127	346	50	105	142	107	68	184	54	60	50	33	4	45	44	54	99	21	18	16	18	20	15	22	7	4	6
AT1G06148	0	0	1	2	1	1	0	3	0	0	0	0	0	0	0	1	0	0	0	0	2	0	0	1	0	0	0	0	0	1	1	0	0	0	0	0	1	2	1	0	0	0	0	0	1	1	0	0	0
AT1G06180	30	16	12	17	30	65	8	5	13	8	6	14	4	18	4	2	0	2	117	145	167	66	64	209	45	33	44	104	29	139	43	30	21	8	3	13	7	6	24	4	5	9	3	1	2	0	1	0	1
AT1G06190	299	135	75	109	321	524	79	72	59	53	24	186	35	200	24	22	14	5	2633	2233	5469	1238	1681	2234	1228	883	1035	1285	551	5153	796	617	533	459	87	78	74	51	216	27	19	26	33	29	21	13	13	2	6
AT1G06200	117	79	42	53	115	255	44	28	45	24	24	65	28	91	17	11	3	11	383	730	775	342	305	1094	279	266	247	151	219	595	166	171	188	94	19	57	39	26	120	10	12	12	16	13	5	7	6	6	3
AT1G06210	46	36	15	18	49	88	24	17	19	14	17	38	7	30	4	11	5	0	149	406	248	254	163	757	126	177	124	47	171	217	59	110	86	37	10	22	19	17	67	14	12	10	10	9	8	7	1	4	3
AT1G06220	87	65	41	44	82	129	22	30	34	22	17	42	18	41	10	8	6	1	838	1368	1483	836	708	2400	490	488	515	403	413	1336	285	375	254	198	31	73	62	53	141	35	32	33	34	34	18	19	15	6	7
AT1G06230	199	274	128	160	203	359	147	104	130	98	78	109	51	153	25	40	22	11	652	1145	975	500	600	1481	410	440	483	427	335	836	223	356	195	145	16	286	455	253	375	179	281	178	173	166	103	95	66	38	28
AT1G06240	25	19	15	15	24	53	9	6	9	4	7	8	6	20	1	3	1	0	86	169	151	66	76	183	41	73	51	50	46	135	23	27	27	19	1	16	8	7	34	9	10	6	8	10	7	4	4	0	1
AT1G06250	0	2	5	2	1	2	0	1	3	0	0	1	0	0	0	1	0	0	21	9	38	7	12	15	7	1	7	13	7	21	3	2	8	1	1	1	1	4	1	0	0	0	1	1	0	0	0	0	0
AT1G06265	21	21	23	22	14	33	13	9	6	5	2	16	6	13	8	2	6	0	82	128	110	42	66	125	38	59	36	68	33	69	45	38	28	9	2	18	10	12	12	18	9	7	2	6	4	4	2	1	4
AT1G06270	11	10	4	6	8	26	4	5	2	2	2	6	2	10	2	2	0	0	92	126	112	48	58	143	37	66	50	46	22	103	27	23	30	17	1	9	16	13	10	0	5	5	4	5	3	2	1	2	0
AT1G06290	70	59	42	46	72	123	31	29	34	14	26	37	19	52	7	11	5	7	952	2647	1722	699	1136	1388	1116	1085	617	443	656	1584	335	300	305	185	26	62	51	31	161	24	37	26	24	17	8	17	5	4	3
AT1G06350	8	11	7	32	12	21	4	4	8	7	1	5	3	6	0	0	2	1	62	335	70	53	119	128	65	865	31	10	78	78	35	23	52	7	2	15	9	7	25	5	8	4	5	55	4	3	2	0	1
AT1G06380	12	9	6	9	14	32	4	3	5	4	3	7	6	10	2	2	1	0	187	283	358	215	166	582	113	103	120	85	70	325	61	65	59	42	10	4	5	4	15	4	2	8	1	2	1	2	1	0	0
AT1G06390	91	56	46	72	111	196	31	39	26	29	30	60	17	47	14	15	4	5	242	508	351	223	276	541	174	239	169	104	168	320	103	144	85	46	13	58	47	34	155	25	22	26	16	34	20	16	13	14	3
AT1G06400	119	72	35	61	147	261	48	33	38	27	28	74	27	93	13	11	10	6	348	688	683	235	281	505	301	266	251	159	198	617	151	135	112	75	13	55	51	39	132	15	27	15	24	28	18	4	12	8	0
AT1G06410	264	265	154	206	285	632	152	118	188	94	76	156	54	197	44	21	13	11	563	1335	872	551	526	1485	484	548	491	251	537	822	211	271	182	136	18	323	359	247	621	153	198	132	160	169	69	55	52	32	26
AT1G06420	12	5	3	5	12	11	5	8	2	4	2	1	2	11	1	1	2	0	13	45	16	22	24	125	12	17	28	5	11	24	6	27	17	6	1	8	11	12	14	5	2	10	0	5	2	6	1	1	3
AT1G06430	84	74	33	43	92	200	26	29	31	25	13	57	15	76	6	8	6	10	144	212	260	117	82	214	119	56	67	69	56	218	49	33	42	26	9	59	44	18	138	16	23	15	16	15	9	9	10	1	0
AT1G06440	2	2	0	0	2	3	0	0	1	2	0	0	0	3	0	0	0	0	46	60	90	43	45	100	27	17	37	22	16	87	14	17	10	11	4	0	1	0	3	0	0	0	0	0	0	1	2	0	0
AT1G06450	0	1	0	1	2	3	1	1	0	1	0	0	0	2	1	0	0	0	42	30	57	17	38	64	29	24	22	21	9	58	9	12	8	7	0	0	0	0	3	3	0	0	2	0	1	0	0	0	1
AT1G06460	92	57	97	55	76	174	41	30	28	20	14	41	13	45	6	14	2	3	181	297	277	80	159	120	85	128	67	144	50	244	55	38	38	30	13	234	141	170	451	108	67	50	144	75	40	32	32	15	8
AT1G04467	1	1	0	2	2	2	1	2	1	0	0	0	0	4	0	0	0	0	3	3	1	1	1	4	1	2	3	1	1	4	1	0	1	1	0	1	1	1	0	0	1	0	0	1	1	2	1	0	1
AT1G06470	45	44	28	48	40	78	31	16	32	20	16	18	10	24	5	21	4	2	247	581	340	181	227	567	180	256	188	180	180	284	92	102	73	50	5	46	46	33	56	26	22	25	16	20	9	8	12	9	3
AT1G06475	20	5	6	5	19	38	5	1	24	4	4	18	1	11	3	1	1	11	97	121	172	88	46	178	47	30	65	44	26	166	17	42	19	66	5	5	1	1	7	1	7	0	2	0	1	0	0	0	4
AT1G06490	27	17	9	27	18	34	19	13	13	9	3	13	6	10	14	5	5	0	43	48	78	38	23	147	17	12	27	41	12	67	21	34	19	6	88	23	28	10	27	13	6	6	5	10	6	11	3	2	2
AT1G06500	43	16	11	14	48	80	12	13	12	5	4	34	8	31	1	3	4	0	112	236	259	110	113	237	73	70	81	62	42	170	49	69	65	28	4	10	7	10	37	5	4	4	3	3	1	2	2	0	1
AT1G06515	36	23	20	31	43	88	12	12	19	8	4	26	7	25	5	1	1	1	121	371	236	200	131	452	129	156	125	54	154	230	45	65	71	35	11	14	9	9	47	7	11	4	6	6	3	2	3	2	1
AT1G06510	67	33	17	22	77	132	16	12	24	15	10	33	11	41	5	5	2	0	149	188	329	107	109	198	92	81	79	103	57	317	61	55	25	29	8	17	10	11	40	4	7	4	4	5	4	3	3	2	0
AT1G06530	146	126	57	74	188	315	60	55	58	54	29	94	26	140	27	18	8	6	1274	1589	2447	1018	868	2341	734	590	856	571	482	2342	408	404	372	467	59	107	148	87	136	54	72	61	52	52	23	26	27	14	14
AT1G06540	1	1	2	3	3	3	10	4	2	1	1	4	0	3	0	0	2	1	8	36	6	5	19	21	6	9	16	1	7	5	2	3	0	5	0	2	0	3	0	2	2	2	0	1	0	0	2	0	0
AT1G06550	116	77	44	66	132	206	90	46	32	28	20	63	22	82	11	14	13	5	240	561	392	163	293	420	107	173	194	129	126	289	52	82	42	41	10	72	67	38	124	31	28	35	30	17	16	12	21	7	2
AT1G06560	23	27	20	16	20	64	11	11	7	8	7	13	10	10	3	3	2	1	415	490	496	241	245	697	163	170	192	290	103	395	143	131	83	71	10	16	16	15	26	6	8	7	4	3	4	5	2	2	2
AT1G06570	88	58	39	36	82	167	32	29	31	24	15	44	10	64	3	8	7	9	36	70	67	20	25	78	16	18	12	18	21	63	19	11	9	7	0	32	32	24	73	19	9	10	15	11	6	5	7	9	4
AT1G06580	15	27	23	27	15	44	21	11	19	11	10	13	5	14	5	8	5	2	44	147	63	56	70	132	28	58	30	36	50	46	23	25	16	7	3	21	37	19	18	23	29	25	14	12	9	8	6	4	2
AT1G06590	32	23	13	21	30	46	17	17	11	11	7	15	17	13	7	4	3	0	192	289	336	175	255	474	88	138	159	201	87	265	77	120	53	39	6	8	19	19	31	5	4	16	4	4	7	5	4	3	2
AT1G06620	9	10	4	16	10	22	3	7	1	11	3	6	2	4	0	2	0	0	25	108	54	59	97	163	36	162	17	5	113	34	2	10	19	4	1	10	16	8	26	4	6	7	6	11	0	0	1	4	1
AT1G06630	83	114	60	67	79	174	64	40	72	44	33	31	25	56	18	8	10	6	193	470	246	154	187	414	154	193	117	137	113	203	59	80	51	34	4	69	101	54	80	39	53	26	33	31	16	9	9	12	5
AT1G06640	317	147	65	95	280	499	75	67	76	50	42	148	21	169	13	33	7	4	38	199	44	89	39	285	111	55	33	9	72	35	6	14	23	5	1	62	59	37	182	18	33	22	12	20	8	9	8	1	3
AT1G06645	20	13	13	15	27	41	7	4	9	5	1	16	4	20	0	3	1	0	66	44	80	21	46	18	21	24	17	67	8	67	22	16	3	9	2	12	10	10	29	2	1	1	4	7	2	3	1	1	2
AT1G06650	53	42	34	31	79	130	37	20	21	24	5	41	12	55	9	8	5	1	90	113	180	31	61	60	78	49	29	55	24	148	39	20	10	10	0	38	44	22	103	16	11	5	16	22	10	3	6	4	1
AT1G06660	1	0	0	0	3	10	1	2	1	0	0	0	0	2	0	0	0	0	32	40	47	54	26	166	21	9	16	8	7	29	3	45	15	6	0	2	0	2	10	3	2	2	0	0	1	3	0	0	0
AT1G06670	186	237	211	179	220	345	137	111	116	90	61	107	80	128	53	45	15	10	1704	2686	2624	1536	1472	4860	669	1017	1044	1303	748	2168	566	791	568	320	43	266	373	278	339	167	131	203	199	168	102	90	72	32	25
AT1G06680	4826	2051	1330	1488	6019	12956	1244	1179	1126	794	521	3952	533	5013	310	379	202	96	2398	2178	5650	1028	1554	1298	1449	948	971	1112	507	4724	541	661	289	408	82	2744	1093	878	8650	533	605	373	587	530	278	247	236	100	92
AT1G06690	51	34	29	34	50	120	17	19	13	12	9	28	11	35	4	4	2	1	256	343	371	105	138	263	106	106	101	219	59	269	53	75	31	30	5	37	26	16	76	14	8	6	17	15	7	7	6	3	1
AT1G06700	189	152	69	103	191	405	69	51	85	45	55	115	27	119	23	32	13	11	303	1026	492	229	246	618	329	309	241	162	246	402	141	124	111	74	14	95	96	75	237	49	61	46	57	36	24	12	9	6	4
AT1G06710	16	29	12	24	15	30	9	10	18	10	7	16	8	12	3	5	4	1	235	270	317	130	192	396	66	118	121	200	67	182	87	84	58	37	3	19	31	22	17	14	9	23	11	16	8	5	3	4	2
AT1G06720	81	89	42	63	96	159	37	38	35	27	23	44	31	65	18	6	6	6	1246	1810	1834	1082	997	3742	506	656	758	870	498	1573	452	547	466	245	52	88	100	80	134	45	40	60	36	41	30	35	16	8	3
AT1G06730	25	17	12	16	16	47	10	8	10	4	3	11	4	10	0	2	2	0	224	277	389	156	165	371	107	98	105	128	91	326	66	86	47	42	7	14	11	7	31	5	7	3	2	5	5	2	6	1	1
AT1G06740	3	13	5	6	5	3	2	4	2	3	2	1	1	2	1	1	1	0	23	30	45	17	22	41	3	22	13	34	6	27	9	8	8	8	1	6	9	8	2	4	2	9	2	4	5	3	1	0	3
AT1G06750	4	6	0	1	3	4	1	0	1	1	2	2	1	0	3	0	0	0	23	24	31	16	12	32	8	10	6	13	4	29	4	5	7	5	1	2	1	0	6	3	0	0	1	0	1	1	0	0	1
AT1G06760	364	242	112	139	381	787	132	94	165	89	70	245	44	296	36	36	17	19	1244	2024	2434	1168	1195	2695	904	786	806	595	744	2115	305	555	290	355	48	187	231	92	408	82	179	100	58	83	38	37	27	20	14
AT1G06770	22	24	26	14	18	53	10	14	20	8	5	12	3	10	3	4	1	1	191	256	266	128	140	369	98	105	94	119	67	234	67	77	44	38	7	17	16	12	34	8	20	8	8	10	6	3	1	1	1
AT1G06780	70	93	35	66	72	120	63	31	109	43	42	43	21	37	5	7	4	9	92	342	122	189	95	678	126	136	98	44	270	101	27	47	49	20	8	76	167	72	91	40	150	70	35	37	17	18	27	10	3
AT1G06790	50	36	31	37	42	56	22	18	10	10	12	13	11	18	5	2	3	0	410	625	664	346	287	951	178	203	273	230	164	588	126	174	117	89	13	15	16	18	33	11	3	5	9	10	5	6	2	2	1
AT1G06800	20	27	7	26	22	31	19	17	10	7	11	15	7	21	2	1	1	1	41	143	52	63	47	216	34	112	27	27	97	53	25	15	15	13	3	13	34	23	42	17	26	14	9	26	3	5	9	1	1
AT1G06820	52	45	28	45	87	133	33	24	19	13	13	33	11	41	14	7	1	3	244	385	422	143	178	331	153	141	134	167	83	363	74	82	54	69	9	43	38	36	93	38	29	14	20	24	10	11	6	3	3
AT1G06830	58	22	5	13	59	116	15	13	10	6	2	41	5	53	14	1	1	0	8	6	16	3	0	5	6	3	14	2	3	17	2	2	1	35	2	34	11	7	68	3	4	1	0	1	1	2	2	2	24
AT1G06840	38	50	28	60	29	67	45	16	90	24	14	21	8	24	5	3	3	2	70	147	75	64	64	177	52	145	62	35	116	51	25	32	14	9	1	39	77	53	55	26	101	12	14	33	13	9	21	6	4
AT1G06850	21	34	18	28	15	51	7	12	69	9	21	12	4	8	4	2	1	2	41	283	53	85	45	207	47	102	74	13	144	43	19	31	14	23	3	19	50	16	32	17	82	28	18	13	9	7	4	7	3
AT1G06870	35	24	14	26	35	84	16	19	42	16	11	28	9	25	2	2	4	2	160	403	240	226	175	788	127	182	127	59	220	214	30	79	43	37	7	21	37	15	54	7	48	20	7	10	7	6	2	1	1
AT1G06890	32	30	18	29	31	72	19	21	18	14	16	19	5	18	4	11	0	4	178	533	300	223	216	624	199	214	153	99	240	274	54	80	61	43	8	50	49	28	79	24	32	25	24	16	8	9	9	2	3
AT1G06900	101	88	81	91	96	186	57	56	50	40	26	41	22	63	12	10	5	4	550	1147	922	584	473	1898	330	422	406	367	382	793	232	228	219	125	27	88	95	62	141	47	56	52	44	35	28	26	10	9	9
AT1G06910	27	19	12	16	26	29	9	7	7	10	3	17	3	17	4	0	2	0	109	185	153	73	81	183	37	62	60	97	41	111	44	52	25	22	5	11	28	9	27	10	10	18	6	8	6	6	3	0	1
AT1G06950	159	135	105	109	185	356	69	72	48	47	33	106	45	135	29	15	14	9	3756	4194	7403	1975	2482	3700	1705	1476	1790	1737	955	6579	1101	1015	762	636	119	200	147	108	419	74	59	56	62	59	42	36	21	11	7
AT1G06960	53	46	39	40	63	99	29	21	28	16	22	21	16	41	4	5	5	4	220	432	321	182	222	549	123	185	141	177	151	248	96	114	75	39	4	38	23	24	34	14	37	20	19	11	7	12	5	4	4
AT1G07000	20	13	5	12	32	46	4	6	44	6	6	8	2	11	0	0	4	4	18	66	20	27	14	73	20	30	20	3	75	13	3	4	5	4	0	12	14	6	28	5	35	11	5	4	1	3	5	1	0
AT1G07010	131	70	83	71	133	248	47	41	47	32	14	89	25	104	13	12	6	4	149	160	250	52	99	74	52	65	50	151	26	190	32	24	10	36	4	18	15	26	44	15	4	5	13	9	3	6	8	2	2
AT1G07020	70	33	16	18	56	122	33	10	10	12	7	29	6	44	6	3	8	1	171	543	318	282	165	638	171	198	182	67	269	288	56	99	92	44	14	17	12	6	37	7	11	7	5	8	3	4	5	0	0
AT1G07030	52	27	13	16	59	92	17	14	20	7	7	25	4	29	4	5	4	7	238	383	437	205	147	522	124	131	121	94	136	347	76	92	41	25	5	29	21	11	78	8	18	10	6	15	1	5	4	0	3
AT1G07040	36	50	10	19	39	77	34	15	16	10	11	22	8	28	5	4	2	4	43	120	88	53	38	134	78	41	38	15	48	68	16	25	17	13	2	30	31	18	55	8	15	11	14	15	4	1	6	1	0
AT1G07050	3	7	3	1	2	11	2	2	3	2	1	1	0	2	0	1	0	0	101	62	193	30	79	34	27	22	21	105	15	125	20	31	1	11	1	114	94	118	136	95	33	25	43	52	30	31	13	14	7
AT1G07070	40	16	18	15	51	140	12	16	11	5	8	32	6	52	4	6	3	0	884	987	1712	901	536	1969	509	360	442	286	396	1546	220	235	212	133	28	7	4	4	47	3	5	1	2	3	1	1	0	1	0
AT1G07080	60	33	25	32	57	138	22	14	15	9	7	40	10	57	7	3	1	12	732	1051	1189	464	800	753	523	553	381	247	289	999	326	221	336	105	26	43	21	14	98	11	11	7	15	9	4	5	1	2	1
AT1G07090	10	13	8	6	10	22	2	6	1	6	0	6	2	6	3	2	2	0	13	154	22	27	12	66	34	83	14	1	51	10	4	4	3	3	0	11	31	11	32	5	7	2	8	6	1	4	2	1	0
AT1G07110	264	266	304	215	261	474	159	137	98	87	75	129	69	170	46	41	27	13	711	870	1037	269	450	538	299	290	270	658	151	831	296	156	141	109	20	293	272	263	350	185	115	94	190	125	72	62	47	23	21
AT1G07128	16	20	2	4	8	12	4	3	10	5	1	7	3	12	0	3	1	3	42	182	68	74	53	196	47	79	53	17	54	70	28	19	23	20	1	6	22	12	17	1	9	9	4	3	4	6	3	1	0
AT1G07130	11	3	2	2	9	26	5	6	5	2	1	9	0	7	1	0	1	0	67	117	129	49	47	171	33	35	44	34	25	112	19	29	28	11	2	2	3	3	11	6	2	2	5	0	2	0	0	0	1
AT1G07135	8	3	1	3	8	12	1	1	5	0	1	2	1	4	1	0	0	0	61	270	104	75	61	212	71	170	51	31	28	94	27	31	12	7	5	40	44	43	59	26	9	8	20	29	13	13	6	2	4
AT1G07140	438	284	146	166	514	867	136	124	166	112	104	273	66	314	35	30	15	19	3126	6277	5722	3304	2422	9027	1987	2123	2273	1114	2249	5338	1058	1224	1085	730	113	187	205	125	431	84	138	95	78	81	61	38	40	26	13
AT1G07170	56	26	10	20	68	114	12	10	8	10	6	33	5	33	5	7	1	3	343	635	595	419	277	1112	255	240	229	127	203	525	149	103	140	85	12	19	9	7	60	1	6	2	5	4	3	2	1	0	0
AT1G07180	51	25	13	20	53	102	11	8	12	4	3	32	5	37	2	5	3	0	21	10	31	21	13	88	10	11	6	5	4	32	8	5	8	3	1	4	4	1	14	1	1	1	0	1	0	0	0	0	0
AT1G07200	41	63	37	65	68	114	33	34	35	25	16	34	14	33	8	11	7	4	34	97	48	35	36	96	40	37	49	21	36	42	10	32	13	25	4	51	80	62	80	28	34	19	30	43	28	13	12	2	4
AT1G07210	42	27	16	28	46	86	13	12	14	7	8	28	5	24	4	4	2	2	369	670	644	419	266	1238	228	253	261	135	267	617	112	125	136	96	18	14	6	6	39	8	15	8	4	8	1	5	1	1	1
AT1G07220	13	4	7	11	10	27	7	4	2	4	1	6	4	12	2	2	3	0	97	138	174	86	57	223	56	43	64	74	36	127	28	37	27	41	5	8	10	9	20	9	2	5	3	5	3	3	7	1	0
AT1G07230	12	24	1	13	13	31	12	6	7	6	4	10	5	18	4	6	1	1	55	146	110	58	76	173	43	56	60	27	67	91	25	43	23	17	3	17	12	11	45	8	18	12	8	4	9	4	3	0	1
AT1G07240	27	37	14	28	32	66	21	10	19	10	8	17	4	24	4	4	2	1	35	106	64	37	26	80	89	38	36	7	34	59	14	11	12	12	3	32	69	40	66	29	25	19	42	26	13	20	12	5	3
AT1G07250	72	49	52	58	90	150	56	26	48	32	34	30	16	41	11	18	10	3	89	233	162	98	82	250	75	57	63	53	129	143	25	42	21	25	2	79	110	71	130	58	93	43	43	43	37	27	46	6	7
AT1G07260	5	3	5	6	7	14	4	5	5	3	0	7	0	7	0	1	2	1	52	207	53	49	36	126	32	33	104	11	37	65	13	43	27	11	3	7	3	6	5	0	4	4	1	2	3	1	1	0	1
AT1G07270	9	16	2	6	12	26	3	4	8	8	5	5	6	6	2	1	3	0	57	132	98	39	79	118	18	41	32	68	34	77	16	19	15	18	3	11	11	8	11	5	2	4	4	3	3	2	1	1	1
AT1G07280	57	29	56	32	43	103	14	23	10	16	16	21	13	38	5	2	2	2	137	922	205	99	101	289	61	198	116	92	95	154	67	49	53	21	10	81	61	80	145	55	29	18	52	26	22	19	13	5	10
AT1G07290	8	6	5	6	6	22	7	8	8	2	7	5	1	8	0	0	1	0	36	123	38	52	39	197	18	47	22	23	43	43	10	6	22	4	0	2	5	5	11	1	2	4	1	0	3	0	1	1	0
AT1G07300	12	23	4	11	10	27	12	10	13	12	8	11	3	5	1	1	1	1	10	54	16	19	16	53	15	24	14	11	30	7	7	18	4	3	1	12	19	6	17	5	28	10	2	10	5	4	6	0	0
AT1G07310	21	25	6	13	50	84	10	13	12	5	9	34	5	26	4	5	1	5	97	221	186	100	96	196	113	82	101	47	76	185	24	52	42	27	3	30	28	18	90	11	20	7	8	8	4	4	8	2	1
AT1G07320	494	194	103	122	559	1230	119	104	95	91	49	381	47	470	33	36	26	10	3062	2647	6498	1448	1855	1825	1530	1118	1225	1151	641	5869	991	701	564	490	107	233	98	73	721	46	57	25	66	45	31	24	21	9	5
AT1G07330	0	0	0	1	1	0	1	0	1	0	0	0	0	0	0	0	0	0	4	4	4	1	2	6	0	3	1	2	0	5	2	0	0	0	1	0	2	1	2	0	1	1	0	0	0	1	0	0	0
AT1G07350	235	237	107	178	251	468	134	112	133	103	55	136	45	146	23	39	21	10	731	1629	1055	478	699	1089	474	666	458	509	469	841	274	279	181	134	22	72	161	64	158	36	119	48	42	45	26	19	19	8	6
AT1G07360	54	37	22	21	57	118	17	19	19	17	10	34	7	48	4	6	4	2	319	612	573	331	257	1002	225	203	207	157	216	521	90	124	126	78	12	25	32	17	85	9	15	6	9	10	3	3	4	4	2
AT1G07370	17	8	7	10	23	44	10	4	7	2	1	18	3	8	0	2	1	2	483	653	975	480	344	1218	242	218	324	182	200	839	117	190	126	83	25	9	4	2	30	1	2	1	6	1	1	0	1	1	0
AT1G07380	19	30	13	9	15	42	16	10	7	19	6	10	6	10	4	8	4	1	91	189	154	80	91	226	85	89	110	69	93	116	38	26	33	16	7	11	30	9	27	10	7	10	2	3	2	2	6	9	0
AT1G07390	8	10	5	5	8	11	3	4	2	2	4	3	5	5	1	0	0	1	57	63	96	30	41	87	19	27	33	70	17	80	31	29	13	12	1	4	7	4	6	1	2	2	6	2	4	2	0	0	0
AT1G07400	5	4	2	4	12	19	2	2	0	1	0	2	1	8	1	0	1	0	44	45	55	37	16	112	28	21	6	15	19	74	8	27	16	5	0	4	0	0	11	0	0	0	0	1	0	0	0	5	18
AT1G07410	9	7	2	5	13	20	6	3	8	2	3	12	2	10	0	2	1	0	19	128	32	58	20	163	34	32	32	6	124	28	11	8	20	4	0	0	3	0	11	5	12	3	2	0	0	3	1	1	0
AT1G07420	48	56	33	44	46	87	23	16	41	21	18	21	17	22	5	12	3	6	125	698	183	184	87	599	85	178	164	60	194	140	39	78	50	51	8	48	46	41	119	14	48	33	45	26	10	7	6	6	5
AT1G07430	5	21	22	19	18	27	19	13	9	8	3	6	4	14	4	4	0	1	17	44	43	8	38	20	120	15	8	14	8	51	22	13	37	1	2	3	8	6	2	3	0	0	3	3	0	3	0	1	1
AT1G07440	186	112	109	75	190	329	70	53	42	44	26	101	24	128	17	11	10	2	328	1102	486	115	191	168	169	245	134	231	83	381	83	84	33	42	7	64	46	44	131	29	23	20	46	24	14	12	7	2	3
AT1G07450	24	15	18	10	24	37	8	7	5	7	6	16	6	14	2	2	3	1	0	1	0	0	0	0	0	0	0	2	0	0	0	0	0	0	0	3	1	1	5	1	0	0	1	1	1	0	1	0	0
AT1G07470	45	35	9	21	37	92	21	12	14	13	10	21	5	22	8	5	4	0	110	237	181	117	99	315	75	105	88	52	99	150	39	68	39	35	4	26	27	17	60	8	31	7	7	7	1	2	1	3	3
AT1G07480	78	64	21	33	83	139	37	21	33	27	15	48	17	53	8	4	2	4	110	229	181	100	97	242	78	82	65	67	84	140	31	46	34	30	6	47	35	31	100	9	25	19	25	16	8	6	8	4	6
AT1G07485	2	4	5	4	8	7	1	0	1	1	0	1	0	1	0	0	0	0	2	9	4	10	2	25	1	3	0	0	7	2	0	0	1	0	0	0	1	0	2	1	0	1	2	0	0	0	0	0	0
AT1G07490	40	37	70	43	51	48	15	18	13	9	14	10	5	17	4	4	4	4	3	20	3	8	1	38	1	1	2	1	2	4	0	2	3	0	0	8	19	11	19	8	7	3	28	9	5	4	4	0	1
AT1G07510	75	92	54	63	89	169	60	37	59	32	30	47	23	66	15	8	6	3	272	703	443	281	287	956	213	302	287	158	253	442	105	136	122	106	16	68	70	58	148	34	62	42	47	36	13	14	17	4	6
AT1G07520	27	46	13	13	28	40	13	9	31	10	9	7	9	18	3	4	1	1	40	170	67	92	44	334	45	60	73	26	93	60	18	21	27	11	2	18	62	27	27	15	60	28	8	15	8	8	8	4	0
AT1G07530	52	71	25	26	53	97	35	21	50	19	25	33	8	32	8	6	4	2	136	340	212	113	125	350	112	131	119	101	112	173	58	57	71	29	2	57	99	44	106	32	59	31	24	27	23	19	10	5	4
AT1G07570	49	33	26	51	61	102	16	26	21	14	7	30	8	41	5	8	3	0	164	247	303	83	245	175	84	230	92	96	56	223	62	58	49	30	2	19	15	5	20	6	5	4	7	10	1	3	2	3	0
AT1G07590	7016	3055	1052	1515	8466	18251	1640	1323	1763	1089	619	5215	675	6696	460	426	262	765	1795	2526	3033	1614	1289	2213	7360	1095	1149	463	1143	2787	544	590	347	743	104	2248	1148	581	7599	321	642	318	306	299	199	199	178	105	117
AT1G07610	1678	1335	273	389	1950	3801	527	315	789	323	149	1078	181	1359	129	110	65	407	160	258	323	170	125	228	1075	108	104	45	130	308	59	70	39	50	14	526	871	173	1626	109	555	86	79	98	67	64	80	34	29
AT1G07615	16	12	5	11	17	14	10	7	5	7	3	6	5	6	3	1	2	0	134	259	251	139	118	443	67	83	100	100	82	196	54	71	46	34	9	7	8	7	13	1	1	4	3	3	2	2	1	0	0
AT1G07620	3	7	0	1	4	1	2	1	0	0	0	2	0	2	0	0	0	0	13	11	29	8	10	11	387	5	5	2	9	14	4	6	0	1	0	3	10	3	2	1	1	0	1	1	1	0	0	1	0
AT1G07630	46	105	24	70	41	103	49	21	54	36	29	26	14	28	8	11	16	3	75	154	131	74	178	236	214	204	53	26	114	103	26	26	19	14	5	42	128	36	64	28	68	42	24	18	17	12	12	5	8
AT1G07640	37	18	7	12	29	65	10	13	16	3	7	21	6	17	25	5	6	1	76	121	101	46	38	161	40	18	301	17	32	199	19	38	15	353	23	32	26	19	66	16	16	13	10	9	9	7	6	3	17
AT1G07650	190	302	254	334	193	369	131	125	110	99	61	101	55	134	30	26	27	13	96	501	127	92	161	251	88	378	107	71	81	127	30	57	27	20	2	217	300	270	269	123	92	109	227	195	48	63	29	19	19
AT1G07660	50	28	12	20	65	123	9	10	19	8	10	31	12	40	4	3	4	2	395	525	743	323	311	780	233	214	293	149	210	638	94	178	108	94	16	11	8	8	59	11	9	5	6	3	3	4	2	0	3
AT1G07670	73	149	49	48	71	154	37	36	97	32	68	42	30	48	12	13	5	8	551	2250	840	999	538	2854	747	691	569	217	1001	732	144	311	220	127	30	73	116	46	119	40	108	81	28	31	23	26	19	16	13
AT1G07700	163	73	62	73	174	361	43	39	35	18	16	119	19	120	18	12	8	6	66	162	125	42	72	104	69	48	51	30	37	106	24	35	20	24	3	32	35	14	100	13	6	10	16	9	1	4	8	1	0
AT1G07705	32	56	26	40	39	95	25	30	22	12	10	26	10	19	9	5	5	3	190	396	324	195	174	492	126	156	141	118	116	250	58	100	60	38	12	43	31	33	60	22	18	11	19	17	8	4	3	3	0
AT1G07720	28	44	33	126	36	80	26	22	12	17	11	20	4	37	6	6	3	2	25	165	44	24	48	40	25	392	18	2	34	39	1	8	6	2	3	25	28	27	44	18	11	9	14	72	7	7	6	4	2
AT1G07728	22	12	9	11	27	54	10	8	7	6	6	19	5	15	4	2	2	1	41	106	57	54	43	135	38	30	40	19	41	56	23	19	11	15	1	15	22	15	20	5	9	6	1	2	0	2	2	3	1
AT1G07740	10	11	3	4	6	15	2	7	1	1	1	4	5	4	3	3	1	1	70	137	120	61	72	199	31	33	44	69	23	98	29	26	21	19	0	6	5	4	7	3	3	8	2	3	1	3	1	2	1
AT1G07745	21	20	9	13	18	27	15	7	7	8	3	12	8	15	2	1	2	0	95	143	142	53	71	124	37	58	46	92	36	76	41	35	26	13	2	11	18	14	18	7	6	8	2	6	2	0	2	1	0
AT1G07750	24	17	2	11	33	73	11	12	11	12	5	24	2	30	4	4	1	2	20	75	49	59	21	120	33	28	33	6	74	37	7	17	22	6	1	13	18	7	80	6	11	14	4	7	3	5	3	1	1
AT1G07770	466	184	82	95	606	1177	111	90	104	79	65	305	50	438	34	32	17	20	5943	8973	11416	6779	4102	16267	3847	3162	3725	1786	3228	10089	1900	2309	2187	1206	244	145	55	36	569	26	39	36	19	22	14	23	9	8	5
AT1G07780	20	19	16	13	25	39	10	11	10	4	7	12	3	15	3	4	1	1	266	335	433	249	220	694	88	127	143	218	89	363	80	117	81	42	8	9	9	10	10	8	7	8	4	2	5	5	2	0	0
AT1G07790	86	43	22	26	96	221	19	24	25	16	12	64	7	81	9	6	3	2	864	1218	1766	859	768	1942	524	497	582	381	431	1845	196	365	208	190	43	13	17	13	78	13	17	16	8	7	4	2	7	0	0
AT1G07810	52	75	19	44	59	109	31	24	52	16	16	24	16	36	8	8	6	8	463	907	692	430	392	1256	352	347	316	223	357	638	160	200	153	115	15	47	82	26	84	23	34	33	16	24	10	14	6	5	5
AT1G07820	243	141	82	98	278	596	76	68	88	56	50	174	30	237	25	21	10	7	1756	2898	3494	1965	1713	4702	1013	1104	1329	837	1111	3108	415	890	563	394	77	64	55	47	217	21	36	40	21	34	8	7	8	4	5
AT1G07830	47	25	18	20	43	101	15	8	14	9	5	23	9	30	1	3	1	2	501	808	924	708	423	2010	324	261	352	206	306	763	194	257	261	135	15	17	9	1	37	10	2	7	6	6	1	3	3	0	4
AT1G07840	39	32	26	37	43	82	23	22	10	14	10	23	4	30	11	5	5	1	387	439	628	323	282	924	204	186	161	210	157	542	127	135	101	51	12	32	45	31	40	14	13	20	15	18	9	16	6	1	0
AT1G07870	21	84	22	26	35	74	32	14	51	25	3	31	7	28	1	9	3	2	32	78	37	23	42	76	27	49	41	17	12	51	10	29	16	16	1	20	76	16	47	9	55	4	12	10	6	2	0	4	3
AT1G07880	9	20	7	2	18	17	7	4	5	4	2	7	16	10	3	0	1	0	0	7	7	0	1	5	1	5	8	0	2	3	0	14	0	0	0	12	31	6	17	8	7	2	3	3	4	19	1	0	1
AT1G07890	539	309	117	171	685	1600	192	145	246	156	89	463	67	639	47	35	16	45	1976	6055	3359	3143	1899	7647	1989	2309	1597	473	3314	2775	356	883	496	361	63	447	324	125	1234	89	205	92	72	73	49	49	57	22	21
AT1G07902	23	12	12	13	19	54	11	7	6	7	6	14	6	10	4	3	1	1	80	175	167	86	67	226	61	64	83	63	60	143	28	41	32	43	10	8	14	9	23	1	12	2	2	3	2	2	1	1	1
AT1G07910	41	50	34	61	49	109	30	27	16	28	10	28	13	48	11	10	6	3	133	348	277	131	151	454	75	139	112	103	96	244	61	77	90	28	8	43	50	39	52	23	23	19	18	22	6	19	9	5	5
AT1G07920	372	175	76	103	417	1078	91	66	92	64	40	292	48	369	32	29	19	10	5431	8543	10282	6160	3834	15904	3526	2979	3643	1593	3261	9299	1461	2044	1963	1145	211	270	144	69	908	43	74	67	39	47	24	22	24	12	7
AT1G07930	310	166	88	102	349	931	99	79	86	48	50	288	51	356	17	25	9	4	7353	10625	13668	8598	5083	22592	4668	3688	4765	2183	3962	12095	2035	2846	2543	1562	309	207	104	71	641	42	62	75	33	44	22	30	16	12	7
AT1G07940	308	138	79	82	417	1004	88	73	101	71	47	283	47	381	26	33	13	14	6486	10815	11959	7832	4591	20693	4302	3548	4524	1918	4074	10536	1766	2599	2383	1396	248	236	87	52	830	23	41	52	34	35	24	17	25	11	13
AT1G07950	40	11	7	18	44	73	11	18	14	12	4	22	3	17	5	3	1	1	191	343	361	218	134	625	137	134	148	60	132	318	55	85	61	27	4	3	6	4	29	2	1	3	4	5	3	1	2	0	0
AT1G07960	80	77	40	55	79	148	48	27	69	21	34	54	17	62	9	12	6	4	487	1222	804	526	421	1484	352	398	407	261	528	695	183	229	179	117	20	35	52	21	85	18	43	21	15	19	7	13	5	6	3
AT1G07970	18	23	12	6	20	38	11	10	11	4	6	12	4	18	0	3	3	0	196	328	298	183	163	574	92	92	121	111	93	242	68	98	84	40	4	11	10	7	33	8	8	5	4	3	4	5	3	1	1
AT1G07980	48	28	15	17	41	109	11	19	20	8	4	28	7	33	7	2	4	0	214	370	370	178	176	425	136	124	124	117	123	288	77	79	61	39	4	24	21	19	51	13	13	11	13	4	10	4	2	1	0
AT1G07990	122	205	85	109	137	256	99	74	86	72	54	78	34	80	21	19	11	7	271	635	417	204	275	548	268	230	228	181	206	330	88	158	94	72	4	105	234	86	205	67	108	77	72	66	42	36	31	17	13
AT1G08000	17	14	2	10	12	33	3	6	8	3	4	9	2	9	1	0	2	0	109	142	208	78	82	188	64	64	42	47	39	171	22	50	14	22	4	6	6	5	18	3	3	3	1	3	1	3	2	1	1
AT1G08010	52	17	18	25	42	82	17	14	24	16	14	18	3	30	2	5	2	2	174	550	301	161	157	435	114	224	132	94	147	273	58	84	59	42	10	28	27	18	57	7	12	15	11	10	3	7	4	2	2
AT1G08030	36	55	33	43	52	57	23	27	12	17	18	24	9	28	7	10	5	1	119	313	180	112	136	351	88	170	104	85	74	117	44	66	45	30	1	27	25	21	33	19	6	12	11	16	8	9	5	6	4
AT1G08040	49	54	20	43	53	85	44	24	30	24	12	18	12	26	4	7	4	2	156	351	254	105	169	268	116	158	126	92	68	195	61	72	49	38	7	30	49	25	52	20	31	18	23	17	8	8	10	4	3
AT1G08050	6	17	1	1	8	13	6	5	11	3	0	5	4	6	0	2	0	2	19	27	33	14	21	29	38	12	17	5	12	28	5	5	2	6	0	7	43	10	22	3	41	2	0	7	4	3	4	2	0
AT1G08060	114	179	112	139	122	172	105	78	82	65	48	53	32	59	23	39	14	5	389	869	530	253	414	638	251	335	253	351	263	485	144	198	118	99	7	139	223	161	162	99	141	98	114	99	45	39	43	22	18
AT1G08070	4	4	4	2	2	4	2	0	1	0	0	0	3	1	2	0	0	0	43	73	97	31	41	59	19	31	32	59	10	78	14	29	13	7	1	2	4	1	3	1	0	2	2	1	1	1	0	1	0
AT1G08110	170	87	54	62	185	354	46	42	26	37	18	117	15	146	23	10	9	2	725	1112	1278	601	518	1472	415	401	424	303	319	1139	228	235	234	150	26	59	24	25	164	17	13	23	8	21	9	6	9	3	3
AT1G08115	2	1	0	1	4	4	0	0	0	0	1	0	2	1	0	0	1	1	2	5	4	4	2	5	3	1	3	2	0	5	1	2	0	0	0	2	0	2	4	1	0	1	1	1	0	3	0	1	0
AT1G08125	29	20	18	19	39	55	22	18	18	7	11	16	7	22	2	3	0	0	221	340	335	189	178	500	134	148	171	148	123	331	76	79	58	40	11	19	23	12	44	8	12	6	10	12	5	12	7	3	4
AT1G08130	51	44	21	40	52	79	38	23	19	17	20	32	11	30	3	5	6	4	604	729	937	457	497	1376	265	260	384	323	230	876	172	221	159	133	21	40	44	23	96	20	21	20	21	14	8	12	7	2	3
AT1G08160	5	6	0	3	9	23	2	1	1	2	0	3	1	7	1	0	0	1	19	15	33	12	6	34	7	14	15	3	6	36	4	3	5	4	72	6	3	4	29	3	0	0	0	3	2	3	0	0	3
AT1G08180	38	22	18	8	48	74	21	16	15	7	1	22	5	35	1	7	3	1	115	521	209	101	66	207	52	86	63	57	79	156	54	37	54	27	2	10	9	4	10	3	1	1	4	0	1	3	2	0	0
AT1G08190	239	280	127	168	299	566	141	91	221	112	82	145	57	214	31	28	15	27	417	1434	721	436	394	1095	528	512	395	224	509	629	169	221	184	110	19	190	281	146	448	84	194	77	70	87	52	54	39	20	7
AT1G08200	326	209	130	195	390	751	114	107	132	87	99	229	42	280	29	43	16	21	760	3020	1438	1044	905	2709	702	1249	750	261	1143	1264	244	390	318	184	41	203	144	96	654	76	101	91	54	67	39	30	27	18	12
AT1G08210	20	9	15	10	24	33	10	7	5	2	2	6	5	6	3	0	1	3	141	202	178	97	103	192	59	80	69	108	34	180	46	63	35	29	2	9	11	10	17	7	2	2	7	4	1	4	0	1	0
AT1G08220	17	21	6	9	19	32	3	6	13	6	3	12	7	10	1	2	3	0	220	371	345	233	179	673	98	129	149	95	131	306	57	98	80	57	9	7	20	5	30	4	6	7	1	4	2	1	2	2	0
AT1G08230	114	124	50	123	102	201	61	36	44	47	28	57	17	85	8	18	11	3	46	139	116	51	133	63	560	83	52	18	23	78	22	16	25	14	2	45	44	28	81	24	11	13	19	23	12	15	5	2	1
AT1G08250	31	18	8	16	32	57	29	8	10	6	3	15	5	25	4	4	4	0	23	61	31	17	37	66	19	41	28	6	31	28	3	8	3	1	1	6	14	8	32	3	3	4	2	8	5	0	7	1	2
AT1G08260	140	134	144	162	140	243	82	113	64	64	72	78	40	86	48	33	20	1	1115	2118	1585	776	1267	2477	406	852	885	1016	504	1343	330	446	318	236	43	159	181	188	191	118	84	136	102	102	67	60	22	13	19
AT1G08270	1	1	0	2	1	1	1	0	0	2	1	0	0	0	0	2	0	0	1	14	4	4	5	12	7	3	4	0	4	0	0	2	1	1	0	1	2	2	4	0	1	1	0	0	0	0	0	0	0
AT1G08280	31	23	12	16	18	35	9	18	23	5	13	17	7	24	5	7	1	1	122	249	206	134	119	419	83	106	84	53	113	179	40	57	39	27	4	12	9	7	25	5	32	13	3	7	5	3	3	0	2
AT1G08300	16	13	10	18	17	26	12	5	11	9	5	7	6	14	8	1	0	0	60	126	75	55	79	172	23	73	50	44	39	54	20	30	21	14	0	10	8	18	15	10	5	8	7	12	3	6	4	1	1
AT1G08310	20	80	7	7	29	51	17	11	20	11	9	13	1	21	1	5	1	1	11	15	14	6	8	15	6	5	5	17	4	12	5	2	2	1	1	7	19	3	9	2	7	1	3	3	2	0	1	1	2
AT1G08315	16	19	2	9	37	45	12	6	12	6	4	10	2	14	5	0	1	2	30	99	67	44	34	87	61	31	20	18	44	53	18	22	18	10	0	15	20	5	24	9	19	7	8	2	3	2	3	0	1
AT1G08340	51	40	12	22	50	100	20	18	220	13	9	38	8	47	5	17	4	18	8	29	24	28	6	34	11	8	60	6	151	32	2	8	10	1	2	30	25	9	89	6	357	8	8	4	1	4	3	18	0
AT1G08350	19	26	16	18	29	44	19	11	38	7	6	8	4	14	3	4	2	0	58	178	89	96	58	282	56	69	43	39	132	95	22	37	24	17	2	15	20	10	13	7	22	14	4	8	2	2	5	1	2
AT1G08360	521	221	104	143	532	1176	130	105	127	84	68	362	73	409	53	38	18	12	5851	8228	11592	6501	4148	16089	3621	3023	3477	1956	2955	10572	1870	2085	1958	1161	235	127	59	35	450	23	36	35	27	30	9	13	14	6	10
AT1G08370	52	40	19	33	57	104	13	19	26	17	10	36	10	43	8	4	2	5	246	458	412	231	193	637	171	154	200	125	173	366	85	115	87	54	11	22	43	18	89	11	16	14	14	10	3	6	9	3	1
AT1G08380	6158	2160	1030	1442	7911	17373	1381	1306	1330	920	542	5156	563	6888	392	413	217	118	724	565	1705	320	435	351	442	292	231	371	150	1452	140	208	64	128	17	1856	642	448	5827	313	373	227	300	244	161	141	147	61	38
AT1G08390	21	10	3	5	33	51	1	10	9	6	1	11	3	29	0	4	2	0	58	84	134	63	42	193	34	29	41	24	33	110	22	27	22	16	2	8	2	6	18	2	0	2	4	2	0	3	1	0	1
AT1G08400	21	30	22	16	18	28	20	18	18	9	6	16	8	13	1	2	3	0	59	119	76	59	46	189	41	47	41	33	41	75	20	39	13	11	0	19	27	20	30	11	15	17	13	11	12	5	4	4	2
AT1G08410	22	10	12	16	25	32	4	7	5	8	4	8	2	15	3	2	2	1	268	373	415	263	229	815	132	133	165	161	110	366	81	137	102	64	12	11	10	16	23	8	3	6	4	5	4	4	1	1	2
AT1G08420	37	63	41	41	45	63	36	17	44	23	20	20	10	17	7	11	3	6	168	430	235	169	162	442	168	156	161	78	176	223	58	82	54	41	4	85	132	72	179	42	78	58	35	44	20	27	19	12	8
AT1G08450	93	84	45	70	96	184	39	55	30	31	19	42	15	55	11	17	8	6	300	511	396	274	268	773	148	231	180	139	168	340	103	140	100	61	7	62	67	46	112	33	19	27	30	43	13	13	14	5	5
AT1G08460	52	31	14	14	51	97	15	13	10	18	4	35	6	33	7	3	3	4	68	153	105	64	47	158	59	61	49	39	37	97	34	31	34	25	1	19	17	13	68	6	8	11	6	7	2	3	3	0	3
AT1G08465	56	52	49	64	79	120	37	39	26	28	16	26	16	54	8	11	4	2	165	116	250	37	246	51	58	68	143	169	22	206	66	45	25	78	13	46	32	46	58	22	15	19	12	17	10	14	3	1	7
AT1G08470	24	19	16	17	18	41	14	5	3	4	7	14	3	14	1	3	0	1	113	230	153	104	116	218	60	92	58	45	89	178	36	48	39	17	4	19	9	9	26	3	7	5	3	2	5	1	3	0	2
AT1G08480	159	78	49	41	214	470	41	33	42	37	11	158	17	208	9	10	9	12	1463	2688	3099	1456	1175	3092	1194	980	988	442	953	2850	457	500	502	335	56	68	32	15	196	9	24	7	10	12	8	6	3	2	3
AT1G08490	55	53	37	36	81	159	22	14	29	12	12	49	11	58	3	7	2	1	418	529	752	233	364	474	224	244	213	208	144	643	157	120	96	73	9	51	28	16	103	18	12	9	7	17	5	9	8	4	1
AT1G08500	29	33	6	26	16	53	8	10	27	7	37	17	3	26	7	2	5	2	421	1145	698	314	773	630	241	774	192	235	415	630	217	125	206	86	13	20	8	9	35	5	17	24	8	16	7	1	1	1	0
AT1G08510	204	247	126	275	244	415	207	88	138	105	101	108	61	160	30	28	24	16	380	1225	627	430	493	1133	250	603	319	205	406	527	137	183	137	89	12	158	136	103	235	67	105	63	62	141	41	26	42	15	11
AT1G08520	330	309	264	276	432	778	172	177	123	126	67	235	63	267	33	41	24	16	1585	1614	2751	629	1067	827	693	724	632	996	309	2393	503	402	238	251	43	423	404	351	870	264	158	117	271	227	102	86	74	31	27
AT1G08530	31	25	14	20	53	68	10	10	21	12	11	17	6	25	3	6	2	1	104	192	181	91	75	211	58	72	59	55	57	149	27	40	37	13	0	17	25	16	34	9	17	8	8	15	3	4	3	1	1
AT1G08540	271	144	123	114	253	476	94	74	80	71	45	129	28	207	29	27	12	8	698	802	1448	325	482	434	355	295	312	419	180	1230	219	213	134	119	20	215	140	118	515	76	69	54	75	67	38	35	23	13	18
AT1G08550	109	65	59	55	112	209	28	35	32	23	14	59	12	87	8	13	4	1	266	270	423	91	182	117	117	97	113	242	41	331	91	63	57	29	3	173	141	129	304	99	52	41	87	63	38	33	25	12	10
AT1G08560	37	20	11	19	50	109	14	8	17	12	6	39	31	50	6	3	3	3	92	172	204	269	76	1095	84	48	64	15	86	173	16	649	49	12	3	15	7	5	57	7	3	5	6	2	2	33	3	0	1
AT1G08570	123	110	87	63	169	312	72	53	65	40	31	108	19	117	10	13	8	10	38	66	74	53	36	99	76	27	37	21	28	59	48	21	35	18	4	84	54	37	202	31	30	19	45	14	12	9	12	5	3
AT1G08580	103	64	34	51	109	268	39	49	32	19	7	72	21	89	16	13	7	1	1825	2347	3627	1739	1393	4446	1024	912	1154	736	875	3353	506	689	495	371	56	30	30	19	102	12	8	15	9	14	7	15	7	2	4
AT1G08590	15	16	20	13	18	35	15	19	30	10	50	12	7	10	4	3	2	2	50	375	40	65	29	154	145	82	54	5	140	31	3	10	10	2	1	41	36	25	53	5	76	110	61	12	28	18	5	4	3
AT1G08592	11	13	17	16	8	20	8	5	8	3	13	6	5	6	3	9	0	1	43	67	52	33	38	94	22	33	23	41	26	39	20	16	23	10	1	18	18	16	23	6	10	18	5	14	3	4	4	3	2
AT1G08600	155	289	156	150	194	371	202	111	144	94	113	106	54	134	23	41	14	12	568	1250	832	589	659	1740	447	437	494	360	368	742	256	403	247	154	27	237	463	239	307	152	178	142	118	151	74	73	86	30	20
AT1G08610	14	8	12	10	11	23	6	4	4	7	7	7	3	7	0	3	0	1	208	248	362	122	186	283	91	85	112	130	40	305	74	59	60	39	9	15	17	13	21	12	6	13	8	8	3	9	3	2	1
AT1G08620	128	227	140	144	141	284	142	83	120	94	69	64	37	89	20	38	24	12	379	985	541	379	397	1085	421	421	332	260	359	515	171	185	161	86	11	155	232	149	209	103	130	91	94	109	53	48	39	25	16
AT1G08630	0	2	1	2	0	4	2	0	1	0	1	4	0	1	0	0	0	0	7	34	9	1	8	9	5	3	4	1	3	4	5	4	4	0	0	18	17	45	19	11	5	4	58	11	8	6	3	2	6
AT1G08640	122	76	52	55	169	308	45	44	35	22	14	104	13	123	12	12	9	1	1398	1377	2478	723	907	1327	660	544	593	719	330	2220	436	357	271	215	37	68	44	28	167	26	20	25	24	30	11	9	7	4	2
AT1G08650	39	44	12	27	33	90	34	26	25	9	14	24	9	30	10	6	7	2	49	133	76	56	40	188	189	36	53	19	52	59	30	50	42	6	4	27	56	17	71	18	39	33	11	13	15	15	11	3	6
AT1G08660	70	44	36	45	80	139	33	32	20	14	29	31	19	42	9	9	5	2	265	830	402	219	335	677	161	340	187	195	257	276	115	123	111	56	9	73	68	59	108	45	19	40	41	50	23	20	7	6	2
AT1G08680	107	155	93	122	106	218	80	55	50	40	32	53	30	77	23	20	14	5	426	718	701	211	376	545	273	273	250	314	152	558	185	169	101	72	9	67	98	68	124	46	41	35	40	53	28	19	15	4	6
AT1G08700	49	36	28	32	51	89	25	19	15	11	6	29	13	25	1	4	3	4	182	346	289	175	147	495	110	105	134	83	108	259	52	88	54	25	7	23	19	17	52	12	11	20	14	10	9	6	1	2	1
AT1G08710	37	42	14	16	30	70	16	6	9	12	13	24	6	33	5	3	3	1	179	286	258	97	149	254	98	87	96	147	81	205	62	67	46	38	2	18	9	15	34	13	14	13	13	5	2	5	3	2	0
AT1G08720	28	52	37	49	48	87	28	26	50	9	4	17	5	24	8	2	3	1	90	257	137	90	100	256	77	99	85	61	94	124	33	47	33	39	4	59	59	31	74	23	51	23	20	27	8	13	11	1	5
AT1G08730	6	2	6	3	3	9	3	2	5	2	2	2	3	5	0	1	1	0	29	35	41	12	19	56	8	7	13	16	14	30	10	7	3	1	0	2	3	1	3	0	4	4	1	3	1	0	1	0	0
AT1G08750	22	29	23	23	22	46	11	15	11	11	9	11	8	22	3	4	1	0	107	279	158	102	104	241	64	97	85	50	84	144	31	43	33	19	5	16	19	10	29	4	10	4	10	5	1	1	3	3	1
AT1G08760	38	62	35	35	50	101	41	7	9	14	31	18	13	26	5	11	3	1	93	399	124	115	118	376	94	157	122	53	92	128	40	44	44	36	5	61	69	45	75	31	17	30	30	42	16	11	7	8	3
AT1G08770	21	13	7	16	18	53	6	5	7	8	4	12	2	17	3	0	1	5	47	138	93	86	37	197	60	48	60	9	65	102	17	27	24	14	1	9	8	7	23	3	9	2	0	2	0	3	1	1	0
AT1G08780	72	27	25	34	78	167	19	27	22	12	14	54	9	63	9	9	3	1	508	786	939	593	415	1312	318	235	341	200	282	824	156	234	195	115	16	17	7	20	47	3	11	8	6	10	3	7	5	1	4
AT1G08800	50	127	43	64	65	121	37	47	156	36	46	31	11	42	15	10	5	16	71	428	80	131	69	347	161	194	123	13	411	61	25	29	43	14	3	76	211	77	104	42	339	80	46	70	33	25	35	12	11
AT1G08810	17	6	7	20	14	29	9	4	6	6	2	6	1	8	0	0	1	1	2	2	6	4	3	4	1	5	2	0	7	4	0	1	1	0	0	8	6	7	16	2	4	1	5	11	4	3	0	1	1
AT1G08820	88	78	43	58	86	167	92	37	49	35	26	53	20	66	15	24	8	2	178	594	301	240	251	696	192	242	229	76	236	273	76	106	93	44	14	50	83	48	120	24	57	24	15	28	20	19	29	11	2
AT1G08830	193	103	54	74	257	623	71	57	97	58	24	172	26	246	18	26	10	30	1818	4732	3367	2399	1634	5626	1629	1632	1551	453	1740	2945	538	742	647	417	73	141	84	49	405	33	79	30	15	27	19	14	9	5	7
AT1G08840	19	11	11	15	19	23	9	12	8	3	3	8	11	16	6	4	0	0	155	209	250	133	169	413	55	85	113	130	47	197	78	85	53	30	2	16	12	7	19	8	9	13	6	4	5	7	1	2	1
AT1G08845	20	15	8	10	13	34	6	8	8	6	5	12	0	8	2	2	0	0	197	208	263	128	122	411	72	77	102	100	75	287	59	76	47	40	4	9	8	5	19	6	4	2	3	6	1	4	1	0	0
AT1G08880	164	107	40	74	210	403	53	50	47	46	24	122	29	135	10	12	8	3	986	1710	2009	1031	973	2310	622	747	732	467	561	1744	206	390	266	228	33	47	46	36	124	9	20	31	15	19	12	6	9	8	6
AT1G08890	30	86	28	72	40	105	45	26	24	71	31	20	17	27	12	8	2	5	43	322	63	65	161	208	67	302	16	9	116	51	18	19	20	4	0	60	153	70	87	33	31	23	46	69	19	19	13	5	5
AT1G08900	29	36	42	40	34	61	18	22	10	16	9	14	3	12	5	8	2	2	8	13	10	1	14	3	2	1	2	5	0	6	2	2	6	0	0	35	42	38	31	23	14	13	23	24	9	8	5	3	0
AT1G08910	69	76	55	56	73	128	32	52	41	18	18	27	28	49	6	15	6	4	750	1186	1011	246	631	429	192	390	450	687	157	763	416	229	159	140	26	81	122	71	92	57	40	21	42	51	23	26	10	6	10
AT1G08920	89	457	80	83	110	234	136	77	80	91	24	50	29	67	24	26	9	21	28	95	29	14	22	32	159	29	42	3	8	24	10	7	2	6	8	153	273	129	178	78	89	45	106	81	52	32	34	34	16
AT1G08930	83	164	63	62	67	139	52	38	53	61	36	36	15	58	10	11	5	5	270	1599	325	266	154	818	429	348	123	190	226	311	102	69	33	32	8	151	291	150	220	101	62	72	86	67	30	37	36	10	15
AT1G08940	27	55	11	18	28	52	23	12	31	18	16	13	5	19	1	5	1	4	15	128	11	24	20	102	49	53	10	4	133	12	3	3	5	3	0	18	61	28	46	10	41	21	15	16	8	6	11	5	2
AT1G08960	10	21	15	19	11	32	6	9	3	6	10	6	3	5	3	2	0	0	91	225	148	82	80	319	37	76	72	57	73	124	18	50	25	22	1	17	11	14	24	8	8	19	11	7	4	4	3	5	3
AT1G08970	58	62	25	35	94	176	28	23	20	32	6	54	9	85	9	4	3	3	256	427	505	276	230	649	195	157	192	104	138	429	74	103	108	94	10	31	38	23	76	16	16	11	14	16	9	3	6	1	4
AT1G08980	48	30	25	21	42	108	13	13	15	12	6	35	6	45	1	6	1	0	126	119	225	57	60	66	68	46	41	90	22	195	56	28	18	14	4	62	37	25	112	29	10	15	19	17	6	6	8	1	2
AT1G09000	32	115	6	16	35	63	23	12	191	32	22	22	8	28	2	4	2	4	43	59	53	46	33	162	17	23	39	24	52	56	13	45	16	6	1	29	113	37	52	15	262	31	16	15	6	12	2	2	5
AT1G09010	101	98	66	73	123	176	60	42	31	28	30	64	22	81	9	13	8	6	337	731	515	224	313	518	217	343	193	255	186	379	153	132	93	68	7	73	91	65	151	41	38	29	41	31	18	23	14	6	4
AT1G09020	30	42	15	22	26	51	20	15	22	19	11	15	12	24	3	5	0	2	151	299	225	121	110	333	111	106	94	94	150	189	50	70	49	36	5	41	36	20	81	10	20	15	11	9	9	8	3	4	0
AT1G09040	11	20	13	10	15	19	7	10	12	4	6	7	0	5	3	2	3	0	61	104	107	40	43	120	27	44	32	31	31	64	21	20	23	11	2	18	27	21	20	14	17	14	12	8	6	4	5	2	2
AT1G09050	11	22	14	15	20	23	8	8	11	5	7	8	2	14	3	1	5	3	45	116	70	48	44	111	18	31	40	36	35	57	14	13	14	10	3	23	16	13	21	12	25	8	15	9	8	5	7	4	0
AT1G09060	96	65	48	52	84	137	37	32	45	29	35	56	20	54	18	15	6	2	164	357	243	128	171	302	105	136	125	145	105	255	66	95	40	62	9	71	69	47	105	42	40	27	24	39	24	16	15	11	10
AT1G09070	89	64	31	44	113	226	32	32	44	26	22	55	12	90	20	9	7	6	254	664	472	230	265	593	289	262	224	88	211	424	66	123	67	88	13	55	62	47	99	36	43	26	27	40	21	9	12	4	14
AT1G09100	34	30	8	15	37	61	19	12	17	10	9	24	6	23	2	3	2	3	202	471	326	263	200	682	140	179	175	99	172	293	59	74	74	50	11	20	32	19	40	5	16	12	11	4	5	3	3	3	1
AT1G09130	180	104	45	61	206	446	52	46	41	42	38	134	17	165	16	10	8	3	907	861	1708	514	561	890	486	382	438	356	274	1382	282	238	167	159	32	124	81	36	326	32	54	29	24	28	20	20	25	9	4
AT1G09140	412	582	406	380	421	845	281	228	294	195	152	226	90	321	72	56	29	23	626	1226	985	499	541	1118	566	545	402	445	466	773	273	240	199	145	19	200	336	195	278	124	159	92	125	92	55	47	49	31	18
AT1G09150	66	38	17	26	60	137	15	16	13	12	7	44	9	47	4	8	4	1	420	715	748	417	308	1076	242	238	280	130	210	646	118	186	155	94	16	28	23	13	79	8	11	7	2	10	4	5	2	1	1
AT1G09160	92	92	69	73	104	239	58	46	65	20	36	56	18	84	23	13	9	1	381	764	575	320	379	845	171	299	289	285	229	465	133	194	103	89	12	60	61	45	120	36	43	39	38	32	11	17	12	6	4
AT1G09170	32	62	7	14	30	53	32	16	279	11	5	22	5	21	2	4	2	9	3	19	8	12	6	31	6	4	3	1	309	10	3	2	0	2	0	25	60	35	53	21	413	16	12	14	10	7	6	5	1
AT1G09190	3	2	2	3	5	1	3	1	1	0	1	0	2	3	0	2	0	0	100	116	146	74	74	177	49	34	51	51	28	165	33	37	26	19	3	4	8	2	8	5	1	1	2	2	0	2	0	2	1
AT1G09195	27	54	20	42	26	69	24	19	27	20	24	17	9	19	5	5	1	0	117	235	135	72	141	203	86	131	83	84	145	120	25	62	33	13	1	30	68	41	36	19	50	31	22	22	14	7	7	5	4
AT1G09200	229	87	37	68	259	547	59	53	55	44	32	155	24	199	19	14	11	4	2398	3541	5427	2412	2154	5440	1632	1320	1748	784	1453	5211	468	975	642	575	92	48	36	13	145	19	14	16	6	9	0	9	1	2	5
AT1G09210	142	135	73	94	198	341	62	56	75	64	73	95	34	96	14	36	19	3	1411	3819	2287	1985	1610	5091	1529	1887	1323	427	1704	2113	391	686	534	316	70	123	68	73	281	58	57	95	31	42	24	22	19	22	8
AT1G09220	2	4	1	2	2	3	2	1	1	0	1	2	1	1	0	0	0	0	41	47	62	36	38	83	12	14	30	23	7	51	10	17	12	6	4	2	6	2	2	4	0	1	0	2	0	2	2	0	0
AT1G09230	40	46	19	29	40	65	25	9	11	20	10	27	7	24	6	5	5	2	238	313	298	118	193	348	121	135	111	195	67	210	84	80	44	35	1	36	44	27	41	19	16	22	23	31	7	7	7	4	2
AT1G09250	45	66	41	40	67	111	25	14	42	14	28	40	22	54	3	9	4	4	56	238	119	122	48	354	73	64	58	23	133	90	20	28	33	34	8	35	57	30	67	25	40	39	28	35	6	13	14	2	1
AT1G09270	137	115	59	68	129	276	58	49	112	33	67	66	25	92	13	20	10	13	391	1025	541	410	338	1059	316	378	336	163	594	475	106	155	128	72	13	76	89	61	179	37	72	52	23	39	17	16	8	3	4
AT1G09280	29	17	12	18	24	74	11	17	2	11	12	21	8	17	4	4	3	3	180	264	226	151	166	374	100	98	80	105	77	207	78	72	73	26	5	17	29	13	40	13	12	11	10	8	6	7	4	0	0
AT1G09290	16	16	5	10	17	31	7	11	8	1	4	10	7	16	3	2	1	0	132	205	279	120	122	308	84	77	83	63	56	196	55	57	37	19	3	9	13	11	29	5	4	5	8	5	3	3	1	1	2
AT1G09300	21	26	9	15	20	54	11	5	20	11	5	16	7	14	1	3	0	1	214	313	313	172	172	424	114	136	133	142	109	272	56	76	67	40	11	12	15	9	22	5	6	7	3	6	2	0	0	0	1
AT1G09310	2576	942	413	763	3245	6950	585	533	529	404	233	2267	272	2807	170	176	100	46	873	2913	1985	772	1462	1180	990	2978	590	148	668	1762	173	340	160	122	24	587	226	149	1782	107	121	69	79	177	49	48	44	23	11
AT1G09320	14	19	12	17	18	30	15	9	12	7	5	9	8	9	4	2	1	1	149	169	215	86	117	318	73	71	78	108	50	178	49	72	38	28	5	18	34	13	26	18	7	19	9	8	2	8	4	1	4
AT1G09330	29	38	27	23	43	88	24	13	27	10	23	27	15	23	6	8	2	4	280	802	512	377	276	970	268	271	231	93	372	466	104	136	117	59	9	21	20	16	45	13	24	10	8	8	6	4	6	3	0
AT1G09340	838	381	258	255	995	2339	219	169	202	135	90	698	84	888	58	56	38	13	462	402	841	197	272	249	225	192	170	283	110	779	118	118	70	62	13	481	215	155	1615	96	115	61	89	66	53	52	35	18	17
AT1G09390	32	17	20	38	27	57	8	11	10	9	8	9	8	17	1	5	1	1	116	431	160	81	120	145	59	187	68	55	52	155	50	33	47	17	4	17	14	23	35	7	2	7	9	19	0	6	3	1	1
AT1G09410	2	6	4	2	4	4	3	1	0	2	0	1	0	0	0	3	0	0	37	50	50	17	24	61	11	27	21	36	16	35	7	9	2	3	2	10	4	2	5	5	3	8	4	4	2	0	1	2	0
AT1G09415	214	95	56	88	183	324	51	58	41	35	17	77	25	111	19	15	13	2	247	328	400	139	192	244	103	127	115	178	62	316	98	78	44	47	9	40	39	29	77	17	9	10	24	15	16	4	7	2	3
AT1G09420	30	28	10	32	39	69	12	18	13	10	13	24	11	23	5	4	1	1	479	614	691	200	383	518	164	247	259	384	107	528	172	152	113	78	10	26	47	32	56	23	12	11	14	24	5	6	7	6	3
AT1G09430	129	92	48	66	142	282	68	49	53	39	21	82	18	116	11	19	9	5	335	561	608	249	359	499	255	219	183	160	240	556	115	105	96	71	13	91	92	39	235	32	44	18	22	40	20	14	6	8	5
AT1G09440	20	26	9	34	21	56	9	12	6	8	6	11	7	18	1	36	2	1	18	27	67	12	131	19	12	21	84	1	5	60	15	12	4	10	1	15	17	11	35	11	9	6	11	4	3	8	2	24	0
AT1G09450	11	2	1	5	11	17	1	2	3	3	3	2	7	6	0	0	1	0	65	71	123	75	80	221	30	25	33	50	26	88	14	73	22	11	2	3	4	2	10	0	5	4	1	1	1	5	0	0	0
AT1G09460	17	15	7	6	15	26	7	8	6	5	4	10	2	9	6	3	0	0	153	352	203	128	99	317	49	64	262	48	56	150	57	64	60	79	8	27	18	15	38	13	8	9	9	7	18	5	2	2	4
AT1G09470	13	9	7	9	14	21	5	4	1	3	1	8	3	6	7	1	1	0	34	46	80	64	78	195	33	20	20	14	12	58	4	130	17	6	1	8	7	3	19	4	5	7	0	1	6	17	1	0	0
AT1G09490	39	30	36	30	50	86	19	15	16	9	5	24	3	25	4	2	1	1	242	395	367	156	162	344	86	132	155	184	62	299	84	100	57	43	6	26	21	22	55	16	5	7	17	7	2	6	5	4	2
AT1G09500	2	1	1	2	3	2	0	1	1	0	0	5	1	4	0	0	0	0	40	27	50	11	16	22	12	4	14	22	2	47	22	9	14	9	3	0	0	0	0	0	0	0	0	0	0	0	0	0	0
AT1G09520	31	16	8	7	26	61	4	4	12	2	4	13	2	15	2	2	3	2	205	340	382	152	173	479	127	117	146	90	93	339	60	91	77	45	5	9	9	1	24	1	7	3	5	0	0	2	1	2	0
AT1G09530	111	88	117	128	141	227	76	60	43	49	30	80	19	72	26	20	16	5	512	1953	754	225	523	393	327	1067	326	449	149	585	135	126	69	89	14	45	53	55	95	40	16	28	48	40	26	4	7	5	9
AT1G09540	16	30	8	12	17	43	9	6	75	8	92	10	5	17	0	2	2	2	4	27	2	3	1	14	3	2	9	1	41	1	0	0	0	0	0	14	26	15	13	7	63	56	16	6	3	2	3	1	0
AT1G09560	215	310	38	65	250	503	80	35	92	40	29	159	24	184	21	18	10	112	66	238	128	204	76	633	214	97	59	13	209	137	18	28	42	8	4	145	206	49	371	27	55	22	16	27	16	18	13	8	3
AT1G09570	282	217	141	189	274	520	123	95	94	73	69	179	36	202	42	31	18	21	1033	2553	1786	841	932	2089	1289	904	739	487	562	1463	493	339	412	235	38	335	340	311	566	180	129	119	277	304	88	67	43	36	32
AT1G09575	15	13	15	20	17	34	14	7	13	1	6	5	5	13	4	2	4	1	23	130	51	39	19	70	17	45	33	17	58	48	11	7	10	6	2	15	21	16	39	12	16	7	19	13	5	9	3	2	3
AT1G09580	10	11	2	6	12	36	7	5	5	4	8	10	3	9	3	2	0	0	140	394	236	218	117	641	121	127	124	57	198	210	52	79	50	34	6	2	3	6	18	1	3	5	2	3	0	1	1	0	0
AT1G09590	457	197	89	154	545	1204	116	118	115	59	54	342	58	447	36	39	16	5	8141	10905	16246	8819	5487	22854	5057	3792	4834	2567	4267	15007	2212	2980	2614	1564	309	109	51	26	368	18	25	31	17	16	14	11	5	4	1
AT1G09600	6	11	6	12	12	15	3	8	6	3	5	7	5	9	1	1	0	2	26	70	54	35	41	154	20	34	21	24	26	63	2	23	11	5	2	9	3	6	12	3	4	10	3	1	0	2	1	0	0
AT1G09610	5	3	0	1	0	6	2	2	2	2	0	0	1	3	1	4	0	0	0	2	1	1	1	5	1	1	8	0	0	2	0	0	1	0	0	1	0	1	1	0	0	1	0	0	0	0	0	3	0
AT1G04707	1	1	0	0	1	0	1	1	0	0	0	0	0	0	0	0	0	0	0	1	3	2	0	3	0	0	1	0	0	0	0	0	0	0	0	0	1	0	1	2	2	0	1	0	0	0	0	0	0
AT1G09620	146	86	55	78	132	283	52	48	33	35	38	93	30	107	24	16	6	6	1258	1934	2281	1168	944	3483	681	663	842	566	602	2025	375	497	432	291	37	111	107	78	234	46	50	64	58	50	16	28	23	7	6
AT1G09630	27	17	10	13	42	75	11	8	9	3	12	17	5	25	3	0	1	2	222	530	451	250	210	607	152	188	164	89	215	430	54	122	68	41	10	12	11	3	27	1	3	5	2	5	1	4	2	1	1
AT1G09640	251	125	69	88	274	613	62	51	55	54	45	188	35	206	19	27	5	8	2629	4352	4896	3024	2004	7985	1671	1533	1826	888	1731	4533	800	1050	947	595	107	162	66	46	422	43	41	41	24	32	15	23	17	4	3
AT1G09645	30	12	14	17	36	70	11	4	4	10	7	17	5	26	2	8	4	2	93	271	215	120	82	301	107	109	114	37	106	174	34	43	43	50	3	11	11	6	31	4	10	5	6	5	2	1	0	1	3
AT1G09650	0	1	1	2	1	6	1	0	0	0	0	1	1	0	0	0	1	0	14	27	24	8	13	18	12	8	9	5	5	24	5	12	5	5	2	0	1	0	1	0	1	0	0	0	0	0	0	0	0
AT1G09660	111	90	39	50	146	273	49	40	35	25	20	76	24	100	13	11	3	2	668	1069	1127	574	506	1541	305	403	405	346	270	867	218	247	187	122	19	51	44	35	133	31	18	33	21	20	12	23	9	4	4
AT1G09680	2	3	2	3	2	14	0	4	1	2	0	0	0	1	1	0	0	0	32	49	74	30	25	85	13	17	25	22	9	37	16	13	16	8	1	1	5	4	6	3	1	6	2	2	1	0	0	0	0
AT1G09690	933	408	188	257	1062	2204	221	168	203	140	87	640	86	807	64	55	30	20	12528	18496	25358	13383	8805	32728	8106	6515	8197	3723	6469	23051	3673	4733	4356	2530	499	202	71	53	632	27	39	32	25	40	16	17	16	13	7
AT1G09700	39	19	13	15	32	72	10	15	10	9	4	23	11	24	5	4	4	0	234	378	428	222	196	645	133	166	169	118	110	335	97	118	73	50	6	22	21	12	42	10	11	11	14	7	9	4	5	1	0
AT1G09710	18	12	13	11	10	22	5	10	6	5	2	7	7	10	4	2	0	0	143	131	184	56	80	98	50	47	63	126	9	134	42	32	14	26	5	11	17	14	22	7	2	3	4	9	7	1	3	1	1
AT1G09730	112	129	95	105	106	187	67	51	119	51	51	49	25	68	20	13	12	10	273	705	379	235	328	750	282	311	240	202	278	355	126	153	96	76	13	124	157	79	166	47	110	62	58	72	31	23	26	8	8
AT1G09740	86	71	9	27	122	237	16	22	53	26	9	97	11	98	9	7	1	17	39	95	74	47	31	107	71	30	22	17	76	50	14	10	12	9	0	62	49	16	181	5	34	7	10	14	8	10	9	4	4
AT1G09750	58	33	31	22	48	124	19	14	14	9	5	38	8	52	6	5	4	3	617	283	1110	208	277	235	203	119	166	313	90	898	182	81	113	61	8	85	45	57	243	36	23	26	52	17	11	16	5	3	3
AT1G09760	50	33	20	28	79	138	22	19	13	10	7	39	8	65	7	5	3	2	508	759	936	528	390	1388	307	255	326	190	229	785	156	225	164	91	19	36	16	20	107	7	8	11	6	14	5	4	6	2	1
AT1G09770	311	195	132	186	312	511	116	103	95	68	70	169	45	166	30	29	11	11	1209	2519	2074	1338	1089	3957	784	916	983	619	832	1846	597	613	523	250	61	264	282	202	450	117	143	134	110	139	62	74	48	31	14
AT1G09780	146	87	45	63	162	447	42	44	36	33	34	129	20	159	9	9	11	12	826	3056	1457	1648	652	4899	954	876	916	254	1400	1264	171	359	284	230	34	97	88	42	368	32	37	32	19	24	20	14	18	6	9
AT1G09794	22	12	3	11	24	49	7	4	11	4	3	13	2	23	1	0	1	1	34	74	64	50	32	139	39	32	23	15	40	33	10	12	14	10	2	12	6	5	30	1	8	2	1	2	0	0	0	0	1
AT1G09795	60	25	17	26	63	116	20	15	14	9	6	39	8	43	3	5	3	3	437	454	823	238	358	490	228	181	214	159	107	744	124	146	119	78	20	48	24	28	139	14	11	9	12	21	6	11	6	1	5
AT1G09800	4	4	5	8	7	15	4	1	4	4	3	1	1	5	2	0	1	0	118	165	178	92	85	235	62	56	53	47	39	137	20	49	27	21	5	7	1	4	10	1	1	1	1	3	0	0	1	1	0
AT1G09810	20	23	18	17	22	37	9	8	7	5	2	11	9	11	1	4	4	0	204	221	331	112	154	257	76	83	107	149	57	289	68	81	45	46	4	13	20	8	18	8	1	5	5	4	3	3	3	1	0
AT1G09812	11	2	0	5	2	10	7	4	3	1	3	3	3	2	1	2	1	0	9	9	13	5	5	9	5	1	30	0	0	14	4	6	1	4	3	4	3	2	4	1	0	2	0	1	0	0	0	0	1
AT1G09815	27	16	8	7	28	67	10	13	11	4	1	19	1	37	1	3	3	2	346	469	798	360	263	692	225	167	266	111	158	729	103	238	130	83	15	7	3	2	21	2	1	1	1	2	2	2	0	0	0
AT1G09820	16	11	13	9	10	22	3	4	5	5	2	8	5	5	3	3	0	0	61	101	99	61	46	191	44	37	28	51	31	88	17	29	23	5	1	10	5	6	6	6	7	6	9	8	3	3	2	0	2
AT1G09830	20	14	4	6	21	42	10	10	3	4	3	12	1	11	4	1	0	0	401	412	803	300	273	828	231	165	209	165	122	708	96	129	86	74	19	15	9	7	35	2	2	3	3	3	1	4	2	1	0
AT1G09840	61	67	37	35	80	164	75	38	36	23	19	57	6	56	17	16	3	3	62	238	101	107	84	263	83	112	95	29	110	89	30	60	38	24	0	40	23	30	73	17	24	11	7	9	11	5	5	3	3
AT1G09850	15	19	7	11	13	31	6	0	9	8	8	6	4	11	2	1	1	2	157	307	305	110	101	201	90	108	50	84	89	222	30	46	26	15	11	16	28	5	41	3	12	7	3	13	3	5	4	0	1
AT1G09870	23	23	14	25	32	43	16	18	12	19	5	18	3	10	5	7	6	2	122	382	221	166	167	480	111	157	140	68	101	235	52	89	95	40	9	25	16	18	53	8	8	8	7	7	3	4	1	1	0
AT1G09880	2	1	0	0	1	3	1	0	1	1	1	1	0	0	0	4	0	0	0	9	4	1	2	4	2	1	27	0	1	9	2	1	0	5	12	0	2	0	0	0	0	0	0	0	0	0	1	2	0
AT1G09890	10	7	1	6	12	25	6	6	3	5	2	6	4	4	0	19	0	0	3	9	6	1	2	0	0	2	39	0	3	5	1	1	1	2	2	6	9	1	6	3	3	2	5	1	1	0	0	8	1
AT1G09900	14	7	9	9	10	27	5	8	4	2	1	12	4	8	2	1	3	1	180	184	374	89	122	238	86	57	84	106	44	282	46	68	32	37	6	19	13	8	31	2	1	3	4	5	3	5	1	0	1
AT1G09910	25	17	13	18	21	46	13	12	13	5	3	24	5	12	1	3	3	0	43	137	74	40	50	136	48	48	39	36	31	57	30	23	32	16	0	19	16	11	37	4	13	8	4	13	6	4	3	2	1
AT1G09920	89	71	32	54	103	192	61	27	45	31	16	56	8	78	4	7	4	1	125	361	243	140	134	285	130	172	108	83	144	217	53	52	46	28	4	38	43	15	101	20	37	25	21	19	8	6	11	2	5
AT1G09932	18	30	7	9	21	46	6	26	198	3	4	9	2	32	3	3	6	3	4	6	7	4	0	8	15	1	2	0	79	5	0	1	1	0	0	11	13	10	17	5	126	4	4	11	14	5	2	0	0
AT1G09940	31	40	13	6	30	63	22	3	26	9	9	17	2	26	2	6	2	2	81	149	154	71	55	147	86	61	58	49	74	140	36	25	18	15	0	28	52	24	56	12	52	12	15	12	5	3	9	5	2
AT1G09960	3	3	4	1	5	6	4	3	0	1	2	2	0	2	0	0	1	0	87	155	138	64	66	121	154	48	67	42	30	100	34	31	37	24	2	2	4	3	8	0	0	0	0	1	1	1	1	0	0
AT1G09970	86	206	58	62	107	229	117	66	53	76	50	51	23	79	16	17	18	16	185	753	259	146	103	365	311	140	186	77	153	252	60	97	77	53	6	148	408	108	279	73	88	113	71	58	68	37	70	14	15
AT1G09980	116	136	85	116	139	215	67	48	105	51	49	64	26	74	14	16	8	7	234	649	385	242	329	673	188	258	173	201	293	288	95	137	88	39	9	68	99	63	113	43	95	49	28	43	22	14	13	13	5
AT1G09995	9	16	2	15	22	38	8	5	8	5	8	9	5	14	0	4	2	2	22	134	40	69	41	213	29	49	39	19	56	57	11	26	12	9	1	14	3	6	14	3	4	2	7	5	6	0	2	0	1
AT1G10020	61	65	50	66	53	143	51	25	79	22	17	33	20	42	3	7	9	10	84	243	107	71	63	205	49	89	61	36	73	65	26	45	38	19	7	52	51	32	105	20	58	18	31	31	9	13	5	0	1
AT1G10030	35	13	5	12	27	78	10	12	13	14	10	27	8	36	6	4	1	7	263	636	533	388	201	1049	180	184	244	112	285	428	64	111	124	67	7	19	6	8	37	5	11	9	3	1	0	4	0	0	1
AT1G10040	15	15	6	5	9	24	10	1	14	7	15	11	3	8	4	1	2	0	57	193	74	74	71	251	33	77	40	18	106	62	21	39	31	17	2	14	25	8	25	3	15	19	5	5	4	6	5	3	0
AT1G10050	52	105	23	42	49	100	44	24	228	35	27	16	12	34	5	6	9	4	63	202	107	134	72	364	84	83	42	28	252	74	20	48	17	9	2	52	117	34	66	18	233	37	25	14	10	9	14	5	5
AT1G10060	18	11	4	15	15	25	3	1	5	1	0	10	1	13	2	4	1	0	34	21	86	17	217	14	19	15	14	9	11	56	7	18	9	6	2	15	12	5	17	6	7	7	1	8	3	4	7	1	0
AT1G10070	2	10	0	1	2	4	8	2	1	3	0	6	1	4	0	0	0	0	1	4	1	2	0	0	2	2	0	0	0	1	0	0	1	0	0	29	35	36	23	12	17	6	37	12	5	5	12	30	2
AT1G10090	38	104	30	51	44	84	36	38	61	45	24	20	9	25	11	9	13	7	86	281	153	51	135	114	83	156	60	62	79	114	35	36	25	13	2	59	116	41	82	30	57	29	27	26	10	13	11	8	5
AT1G10095	5	8	6	9	7	6	4	1	1	4	2	3	2	2	1	1	0	0	20	38	25	15	12	26	10	12	12	16	6	16	11	7	2	6	0	1	11	5	5	1	1	1	1	2	2	1	2	0	1
AT1G10120	71	34	29	47	98	142	22	27	23	25	37	39	9	61	22	17	7	1	260	1410	432	303	206	933	175	339	529	132	286	415	81	115	62	384	24	57	41	48	90	34	22	51	26	33	9	16	7	12	13
AT1G04773	2	4	3	4	5	3	3	0	6	5	9	2	2	3	0	2	1	0	21	256	31	50	13	119	16	43	54	10	17	17	4	11	8	5	1	2	1	3	5	0	2	2	2	2	0	0	0	1	0
AT1G10130	88	104	68	107	98	168	76	48	71	34	40	68	25	55	18	19	8	8	342	1095	445	364	371	1086	239	419	331	216	434	410	134	161	121	80	9	93	101	75	86	45	56	69	44	52	22	29	19	14	5
AT1G10140	31	39	12	10	30	77	28	20	13	18	5	29	5	27	3	4	1	6	39	62	59	21	21	53	20	16	30	9	20	52	43	8	14	7	0	18	42	16	50	9	10	3	9	7	4	5	12	3	0
AT1G10150	28	37	21	23	29	78	30	18	20	12	10	21	6	18	2	3	3	3	43	103	102	22	48	66	64	39	25	25	20	80	13	20	4	8	1	33	37	24	61	18	19	15	20	11	7	8	6	6	3
AT1G10155	0	1	0	0	0	3	0	1	2	0	1	0	1	0	0	0	0	0	2	1	2	1	1	1	3	0	3	0	1	1	0	0	0	9	0	0	0	0	0	0	0	0	0	0	0	0	0	0	0
AT1G10170	106	220	66	101	110	199	94	54	236	58	75	61	23	74	17	21	13	8	378	1128	580	572	319	2374	292	350	286	282	699	518	142	159	131	85	17	152	370	114	207	112	454	155	87	96	59	50	41	24	18
AT1G10180	37	35	21	31	40	77	18	23	10	10	9	22	11	24	4	4	2	0	147	248	264	146	145	405	82	95	106	89	77	226	59	103	47	32	4	25	23	15	61	6	9	9	17	11	9	6	2	3	1
AT1G10200	99	76	54	83	149	272	43	45	134	40	34	57	19	81	6	16	13	14	421	848	765	278	429	554	280	301	353	186	187	657	136	170	120	97	17	144	99	105	300	32	125	48	77	70	26	22	23	6	8
AT1G10210	9	6	10	6	16	28	6	5	18	5	3	7	2	6	1	3	3	1	21	57	17	16	24	50	18	31	9	18	21	25	6	6	8	6	2	9	20	10	30	2	10	1	6	3	1	2	2	3	1
AT1G10230	15	8	3	3	16	21	2	4	4	1	0	5	1	13	1	0	0	0	158	166	327	121	117	275	94	70	96	59	64	286	41	77	30	33	8	6	0	2	14	3	2	1	2	0	2	2	0	0	1
AT1G10240	33	23	24	29	23	56	14	5	11	15	6	20	5	17	4	1	5	1	149	214	199	79	109	237	52	78	78	126	46	155	51	62	38	26	3	18	16	21	22	15	9	7	14	9	5	6	4	1	1
AT1G10270	15	10	5	7	16	36	7	9	5	3	0	9	3	14	5	1	2	0	207	429	426	284	198	992	99	131	189	95	134	421	76	114	83	68	5	23	23	9	37	8	8	12	2	5	4	5	2	3	4
AT1G10280	12	13	5	14	16	28	13	3	17	4	5	3	4	14	2	1	2	2	38	102	65	38	42	126	29	37	34	20	72	48	7	18	11	5	3	4	9	5	19	4	26	2	1	3	2	3	1	1	0
AT1G10290	141	167	81	112	139	258	92	64	132	59	57	104	37	113	16	22	9	10	697	1867	1269	841	751	2311	528	650	641	366	786	1086	219	400	238	155	27	173	227	120	318	76	137	94	74	67	49	48	28	25	10
AT1G10300	3	4	2	4	4	7	2	2	3	2	8	4	2	2	0	1	0	0	30	70	41	43	36	176	11	27	23	20	20	28	11	12	23	11	2	4	3	2	10	5	6	18	1	5	2	4	0	1	0
AT1G10310	63	30	11	18	66	158	12	15	15	15	9	42	4	54	3	10	0	2	426	378	825	241	224	447	211	145	178	172	101	798	142	85	102	78	12	24	10	9	68	8	6	3	4	7	5	5	3	3	2
AT1G10320	49	98	31	44	46	85	47	35	35	32	27	26	17	26	8	15	4	2	272	557	352	195	346	607	206	294	207	249	157	260	115	154	113	68	10	200	518	234	216	147	182	116	136	157	85	68	71	20	22
AT1G10330	5	8	3	2	5	3	2	1	1	1	4	3	0	2	3	0	0	0	18	24	34	18	11	48	8	11	7	10	6	25	4	13	7	2	1	0	0	3	2	0	2	0	0	1	0	0	0	0	0
AT1G10350	38	36	17	23	30	66	31	16	44	11	12	14	5	19	11	5	5	3	76	197	97	74	69	206	45	85	69	50	92	92	20	40	20	25	3	26	49	20	48	15	52	16	12	21	7	7	3	4	4
AT1G10360	101	60	46	38	118	203	32	35	24	31	14	58	9	73	3	3	5	1	32	14	48	12	18	12	3	14	6	32	2	35	4	11	0	2	1	34	30	16	98	16	12	7	18	11	3	9	10	6	0
AT1G10370	86	41	16	35	110	225	31	20	17	17	8	78	10	93	3	6	3	2	259	622	520	258	426	596	215	436	108	60	208	431	75	74	52	28	5	1	1	1	28	4	1	2	2	1	0	2	1	1	0
AT1G10380	12	11	4	6	5	32	9	2	4	1	3	5	2	12	15	0	1	0	15	12	31	8	9	14	2	4	39	1	0	42	2	6	2	121	5	20	10	6	28	5	2	5	1	3	3	3	2	1	4
AT1G10390	128	142	55	64	137	209	75	51	81	48	27	55	34	81	21	17	12	9	519	1070	901	488	509	1348	415	411	372	341	336	742	171	260	155	114	27	123	171	91	216	52	84	58	61	63	33	29	23	7	11
AT1G10410	82	104	28	48	78	189	116	59	58	32	23	50	15	58	12	13	8	11	103	434	128	114	106	345	171	175	128	40	150	113	34	43	33	33	6	49	130	45	111	20	44	29	24	25	32	23	33	9	2
AT1G10417	6	13	7	11	15	20	4	9	6	6	2	3	4	4	4	2	0	1	42	73	45	41	35	149	16	39	21	42	49	32	8	24	10	2	1	10	13	9	12	5	3	4	7	3	5	2	2	0	2
AT1G10430	25	18	8	11	35	62	15	4	8	11	13	14	2	25	3	9	1	0	98	235	139	98	91	243	89	86	83	42	85	127	33	51	34	15	4	23	13	8	47	6	12	6	4	4	4	4	1	2	0
AT1G10450	56	76	37	37	69	113	50	39	36	31	18	39	19	35	8	8	5	5	276	529	422	260	211	844	150	149	196	211	116	346	86	136	103	59	17	63	75	50	84	30	29	34	22	23	14	14	22	8	5
AT1G10460	2	11	2	4	3	8	5	0	6	3	4	2	3	2	1	11	0	2	4	54	1	15	4	78	1	16	16	0	8	4	1	6	3	3	1	2	6	3	1	2	0	1	3	1	0	2	1	9	0
AT1G10470	194	249	72	77	200	437	212	64	119	104	49	121	29	141	23	23	9	23	173	762	318	230	122	612	202	341	213	94	178	247	32	87	40	45	4	104	197	78	204	33	109	41	28	31	26	18	24	12	2
AT1G10490	20	22	12	20	30	47	8	11	15	3	5	17	4	15	1	3	0	1	475	657	816	541	387	1600	256	209	291	264	187	675	164	204	180	103	13	14	15	9	37	5	7	12	10	6	3	4	3	0	2
AT1G10500	95	45	29	34	131	269	24	29	27	16	11	67	13	71	5	4	1	5	219	360	454	139	162	307	235	122	139	80	87	410	70	78	57	38	8	50	18	6	117	2	8	5	5	9	3	6	5	4	2
AT1G10510	64	57	21	31	73	135	25	28	25	18	9	31	9	43	7	11	5	3	573	608	1039	312	379	604	278	262	302	269	140	893	164	165	99	95	19	37	34	26	87	15	15	10	15	10	10	8	7	1	3
AT1G10520	6	10	5	3	7	7	3	4	3	1	2	1	0	2	0	2	0	0	52	66	70	35	69	101	19	14	48	38	11	57	14	25	14	8	2	2	4	3	6	3	5	3	3	1	5	2	2	0	0
AT1G10522	64	29	16	19	65	135	14	9	14	6	8	52	4	47	3	3	4	0	1780	1446	3723	884	1059	1268	906	602	695	654	381	3432	484	411	302	310	45	27	19	10	83	8	12	4	3	6	6	1	3	1	0
AT1G10550	6	13	14	16	17	26	7	3	7	6	15	8	2	6	1	3	1	0	19	36	22	4	17	8	122	28	8	6	5	14	6	4	2	3	1	8	12	8	8	6	4	9	9	19	1	3	1	0	0
AT1G10560	1	5	2	4	5	10	3	3	5	2	17	3	3	2	0	0	0	0	7	26	7	37	2	146	3	11	3	0	68	5	1	4	1	0	0	9	4	9	11	4	25	28	1	6	3	3	1	1	0
AT1G10570	56	93	51	64	69	117	58	43	39	26	21	30	18	40	10	19	11	4	122	416	189	119	167	314	126	164	126	109	111	134	61	77	60	41	5	57	72	44	65	31	38	28	26	31	17	6	7	5	4
AT1G10580	52	52	26	45	74	109	31	23	43	21	19	44	14	37	9	15	3	1	474	915	832	482	411	1355	272	318	338	247	272	796	164	230	182	108	15	75	133	75	141	58	63	55	51	40	28	27	21	6	6
AT1G10590	195	89	32	51	212	412	59	45	48	30	18	122	31	167	11	4	6	4	927	1897	1757	1354	752	3211	708	691	697	298	750	1694	328	418	452	214	42	53	33	23	145	15	11	15	16	17	6	3	6	4	2
AT1G10600	41	38	24	37	41	102	26	24	17	12	7	28	9	28	6	7	3	2	174	260	281	88	112	205	63	90	85	162	41	218	82	57	40	33	4	30	18	12	61	8	6	8	7	14	9	5	3	0	4
AT1G10610	27	19	21	21	39	40	23	15	15	3	3	21	8	17	2	2	4	3	61	133	89	33	76	80	20	47	33	63	19	61	41	20	17	12	0	20	24	17	30	9	1	9	13	15	3	1	4	2	3
AT1G10630	122	93	53	72	130	318	53	54	76	26	37	75	16	120	12	24	7	5	519	1866	964	867	575	2281	497	746	571	171	943	897	173	274	253	115	26	67	47	17	198	12	38	22	20	17	7	13	8	3	7
AT1G10640	57	24	37	26	43	72	17	24	17	8	17	23	4	29	5	4	6	1	9	4	16	1	26	6	5	1	5	4	1	9	3	4	0	1	0	9	7	8	20	3	10	3	11	2	1	2	1	1	0
AT1G10650	75	115	57	64	92	164	56	46	104	40	16	39	20	55	17	8	15	5	117	240	212	86	324	216	135	176	105	62	102	177	40	98	23	22	4	43	71	43	97	30	104	28	31	26	15	13	14	11	4
AT1G10657	31	17	21	16	31	56	13	8	14	8	5	9	9	17	5	1	1	1	18	24	36	10	54	10	16	59	9	9	3	23	6	14	3	5	0	18	9	14	34	6	6	2	4	2	4	4	1	0	1
AT1G10660	47	40	14	21	48	96	13	11	12	12	10	28	6	35	3	8	5	2	174	228	286	85	145	208	87	97	107	134	61	227	68	59	51	24	7	26	17	9	44	7	7	7	8	4	7	3	3	2	0
AT1G10670	367	180	104	138	390	747	123	104	95	67	50	200	42	260	26	48	25	14	674	2135	1162	864	753	2201	596	934	643	185	755	1058	199	348	240	139	24	149	108	62	477	57	38	49	37	51	28	25	22	19	2
AT1G10682	236	85	30	48	295	659	54	67	51	52	17	115	32	211	15	15	11	5	38	281	49	46	17	96	38	39	224	3	46	39	14	21	16	23	3	121	31	28	404	16	21	14	13	16	14	11	17	6	6
AT1G10690	3	9	2	7	6	14	0	3	0	2	1	3	1	6	0	0	0	0	14	33	24	16	12	59	6	12	24	5	12	19	4	13	7	10	1	3	2	4	7	0	1	2	1	2	1	2	1	0	1
AT1G10700	41	29	20	20	53	89	17	21	11	20	10	29	6	32	5	6	4	1	146	396	254	145	114	321	101	152	113	57	116	210	55	43	47	31	5	27	10	14	68	12	10	2	7	12	0	4	3	7	2
AT1G10720	128	151	80	105	135	291	89	59	103	70	55	80	36	98	25	18	15	6	170	609	298	190	236	538	264	272	195	128	281	223	49	109	68	37	7	85	149	69	143	32	93	66	58	47	20	26	27	7	3
AT1G10730	17	22	11	22	22	39	14	24	19	5	5	14	1	16	4	1	2	0	37	109	40	37	43	87	36	69	41	19	36	39	7	10	18	13	2	18	24	16	36	10	14	5	7	13	1	6	3	2	1
AT1G10740	167	124	99	117	163	278	70	43	97	52	44	89	26	113	20	17	16	4	560	1200	853	320	454	708	294	641	396	404	452	754	194	187	116	113	22	62	47	41	105	20	45	21	18	30	14	13	12	5	2
AT1G10750	19	14	19	12	21	28	12	13	8	5	4	11	11	11	3	14	3	0	22	104	47	86	37	349	16	43	268	5	27	53	28	45	42	20	0	8	15	14	17	10	7	7	4	11	3	4	4	3	3
AT1G10760	182	194	169	129	194	312	93	106	69	59	46	103	51	98	27	28	10	10	1768	5319	2748	1165	1553	2638	973	1525	920	1259	885	2500	849	564	692	251	66	698	605	537	1186	385	259	211	309	222	132	121	99	52	51
AT1G10780	18	13	5	3	10	35	5	6	4	7	4	9	3	17	4	2	0	1	131	173	228	103	136	322	58	82	74	91	35	188	24	126	35	25	4	8	3	3	18	6	1	2	0	2	1	5	2	0	0
AT1G10820	80	100	54	88	83	171	46	69	40	21	34	53	23	64	32	17	9	2	277	741	427	172	341	410	234	308	244	289	118	358	103	107	77	106	17	64	76	56	90	33	25	39	28	33	23	16	19	6	4
AT1G10830	25	23	8	13	39	80	12	8	9	5	1	22	6	29	2	3	2	1	307	255	540	133	214	249	162	119	114	131	63	413	75	78	58	47	12	27	14	7	81	4	5	4	3	9	2	4	2	1	2
AT1G10840	180	103	60	83	203	394	63	51	50	35	27	99	19	151	23	13	12	3	1234	1820	2022	1265	933	3260	719	674	747	472	571	1793	443	472	379	228	37	69	64	31	182	24	24	19	20	21	17	8	8	4	3
AT1G10850	44	39	45	26	57	95	17	20	25	12	10	23	11	35	5	9	5	1	157	370	298	161	271	529	95	191	135	66	112	202	46	77	48	22	4	27	20	23	38	8	11	12	13	11	4	4	6	11	0
AT1G10865	89	38	15	23	110	175	29	18	30	21	13	38	7	63	7	6	4	3	164	344	319	221	134	627	136	136	128	41	155	276	74	66	73	37	6	20	13	12	68	3	16	4	7	6	2	3	2	0	2
AT1G10870	131	189	115	185	138	266	99	73	99	62	77	92	42	96	21	33	14	5	269	971	369	217	370	622	214	431	277	197	306	319	109	128	102	77	7	94	128	106	124	55	69	75	57	67	33	24	18	13	5
AT1G10890	423	893	368	447	473	820	428	241	603	334	213	235	107	294	81	85	48	26	1167	2216	1397	566	1021	1461	1033	959	583	1285	996	1006	520	355	304	177	22	704	1643	726	795	467	1301	510	537	457	224	200	212	74	58
AT1G10900	108	122	70	63	146	217	65	45	145	38	44	72	30	78	50	12	22	4	238	403	401	222	397	608	177	283	176	140	172	376	80	108	100	192	15	43	88	44	112	27	158	41	24	29	11	24	12	2	13
AT1G10910	137	115	100	94	137	223	57	53	56	37	26	68	25	70	14	16	3	2	659	655	909	217	413	415	227	233	201	676	151	711	320	170	121	95	16	95	104	84	138	52	36	47	58	30	13	19	18	6	4
AT1G10920	28	28	53	31	18	42	17	22	18	12	10	17	5	21	3	6	6	0	24	28	20	6	12	10	9	14	7	15	5	15	9	6	6	1	1	18	28	44	23	20	11	9	21	18	10	4	6	0	5
AT1G10930	33	21	21	33	38	65	17	22	11	6	15	22	11	35	0	11	1	0	505	504	942	247	388	631	217	205	259	367	122	775	139	173	95	88	12	37	32	25	73	18	9	15	14	13	9	9	5	1	5
AT1G10940	217	234	105	113	210	440	101	70	197	85	58	123	40	167	28	26	15	15	529	1069	692	320	394	795	540	410	344	423	383	584	144	195	137	110	16	200	240	134	313	77	272	87	95	83	55	37	43	16	20
AT1G10950	101	112	88	103	108	210	71	70	78	32	54	72	32	61	17	22	7	13	774	1882	1221	790	761	2262	534	721	652	380	764	1190	272	396	285	174	30	121	126	113	222	68	90	75	49	80	34	37	17	17	8
AT1G10960	1369	527	249	360	1765	4160	367	341	317	212	152	1171	142	1643	89	107	56	35	6793	7408	16581	3327	4278	4722	3862	2875	2953	2206	1837	15613	2046	1545	1016	1159	261	202	52	54	599	38	33	23	13	27	10	11	15	11	6
AT1G10970	9	8	8	4	15	33	11	5	4	6	5	8	2	11	2	3	1	1	113	141	136	53	88	124	96	55	74	40	32	126	32	36	29	40	4	8	12	1	10	2	2	2	3	2	3	1	0	3	0
AT1G11000	36	22	31	69	39	57	14	14	11	10	31	16	9	24	2	5	0	2	49	123	77	143	67	565	35	68	28	21	121	56	18	95	29	4	1	22	19	22	41	25	20	29	26	48	2	10	3	5	0
AT1G11020	5	7	7	8	10	18	2	4	10	5	1	5	2	13	0	2	1	2	49	96	85	46	34	127	37	37	35	21	39	76	16	30	19	11	1	10	2	6	22	1	2	4	2	3	1	1	1	0	1
AT1G11050	6	15	7	3	6	17	6	4	7	2	6	3	0	3	1	0	2	0	3	63	23	28	6	117	12	18	16	5	25	23	2	11	7	10	0	8	13	15	21	7	5	13	7	6	7	4	4	0	5
AT1G11060	55	54	27	35	26	66	37	25	26	14	16	26	9	29	7	6	7	2	168	359	259	132	191	386	119	124	142	138	100	225	53	94	62	45	6	52	58	30	86	26	21	11	21	22	6	15	12	6	1
AT1G11070	18	9	14	5	16	14	11	4	3	6	3	7	1	3	2	1	0	0	0	1	3	0	1	0	2	0	0	1	0	1	0	0	0	0	0	4	1	5	8	0	1	0	1	3	3	0	5	0	0
AT1G11090	12	6	9	15	16	35	8	8	6	6	6	8	6	11	1	2	0	0	63	160	77	50	38	153	40	64	39	30	43	50	25	23	19	10	3	12	9	8	24	7	2	4	6	9	2	5	1	0	1
AT1G11100	6	42	3	8	5	19	19	4	28	12	3	8	2	11	0	3	5	2	14	14	20	6	10	49	27	5	10	10	18	16	5	18	7	2	0	25	73	25	37	9	41	15	5	10	9	12	5	3	1
AT1G11120	14	19	38	43	18	25	9	6	7	4	5	9	3	13	1	3	1	0	100	178	172	96	62	228	40	64	74	67	28	124	38	40	37	19	2	12	7	20	22	5	5	5	29	25	3	2	3	2	0
AT1G11130	5	6	4	12	10	25	6	8	8	5	2	7	6	11	1	3	2	0	153	173	226	101	111	251	60	61	115	84	29	196	51	99	32	25	5	8	15	11	16	5	6	7	7	7	4	5	11	0	0
AT1G11160	13	20	4	5	7	24	4	3	135	7	12	13	8	19	1	2	0	3	19	47	24	35	21	103	14	10	21	11	77	24	5	25	9	20	4	18	42	17	35	14	205	19	6	11	2	8	4	4	3
AT1G11170	8	22	6	9	14	27	32	3	8	9	0	6	4	8	1	0	15	0	51	86	77	16	62	131	46	28	25	41	13	55	19	49	28	10	2	15	30	11	19	15	7	13	13	10	2	6	18	1	1
AT1G11175	23	37	20	27	20	45	18	9	11	8	9	14	5	19	5	6	1	1	34	80	67	20	28	86	33	38	49	20	28	55	13	17	28	7	0	12	19	3	14	12	5	5	4	5	1	0	4	2	1
AT1G11180	33	34	17	15	33	69	19	14	5	8	4	25	10	15	4	3	6	2	261	385	423	110	199	193	127	144	110	185	45	389	94	99	64	48	12	23	32	12	41	12	15	5	11	8	3	4	2	3	2
AT1G11190	22	112	5	19	26	51	11	6	6	9	6	9	5	11	3	8	1	1	0	1	1	0	0	0	2	0	4	0	0	0	0	1	0	0	0	9	12	5	21	2	6	2	3	1	2	3	0	4	1
AT1G11200	8	2	2	4	6	24	3	2	2	1	1	7	3	14	1	3	1	0	81	165	124	70	55	245	59	58	59	29	71	110	19	36	23	15	5	8	6	3	15	2	1	1	1	1	1	0	0	0	0
AT1G11210	3	5	0	0	2	6	3	0	2	1	2	0	0	1	0	2	0	0	2	9	8	4	1	3	6	4	5	3	3	4	2	7	3	1	0	10	21	18	31	13	15	3	5	7	6	5	16	3	3
AT1G11220	3	2	0	1	5	5	0	1	1	0	1	2	4	2	2	0	0	0	13	22	15	29	9	114	10	7	11	3	5	27	1	54	5	0	0	2	1	1	5	0	1	1	0	0	1	3	0	0	0
AT1G11240	93	51	24	32	116	187	32	37	25	18	25	52	15	85	14	7	2	2	601	891	977	643	457	1747	325	324	366	299	341	877	205	259	233	111	17	45	32	30	80	24	23	18	10	25	10	10	8	5	3
AT1G11260	57	70	18	77	72	126	52	28	50	38	97	40	17	41	10	5	5	0	95	141	214	66	380	164	245	278	44	12	106	180	32	152	49	12	9	301	329	330	442	212	146	160	128	293	86	109	56	22	28
AT1G11270	14	9	10	14	15	29	10	10	1	4	2	12	3	8	3	4	1	0	44	85	74	49	42	119	28	21	28	24	26	59	22	20	19	14	2	8	10	10	19	5	6	8	3	8	5	4	3	0	1
AT1G11280	43	30	23	45	34	71	21	20	15	11	12	12	10	24	1	8	3	1	183	373	255	171	138	524	76	108	158	93	90	225	44	116	62	50	4	26	20	19	37	10	8	14	11	13	2	11	5	1	2
AT1G11290	10	8	13	8	9	14	3	2	1	2	1	2	0	8	0	2	0	0	56	78	137	32	60	101	30	32	39	47	22	106	20	28	18	12	2	11	12	17	16	7	2	3	3	6	3	3	0	0	2
AT1G11300	8	7	9	8	10	18	4	2	2	3	1	8	2	12	0	1	0	0	35	57	39	22	28	38	109	15	16	22	12	43	14	12	15	3	0	6	7	6	7	4	1	6	1	5	1	3	0	0	1
AT1G11310	91	162	66	68	100	194	43	32	51	45	35	59	17	51	12	16	10	10	338	850	481	226	234	529	212	285	205	230	241	391	141	113	99	53	15	87	185	85	187	57	57	47	46	52	22	19	14	10	11
AT1G11320	11	6	6	7	7	11	5	4	2	1	2	8	0	8	1	1	1	0	58	70	93	47	38	130	29	31	42	33	32	81	19	29	15	15	2	4	4	4	10	1	2	2	3	3	1	2	0	0	0
AT1G11330	9	6	1	13	8	17	5	1	3	1	1	5	1	2	0	0	0	0	42	120	101	39	161	111	29	108	47	21	26	110	12	35	9	7	1	6	6	10	14	2	3	2	2	7	2	2	3	0	0
AT1G11350	39	35	18	52	29	60	14	17	13	11	10	16	6	23	1	5	3	0	27	76	64	23	108	75	35	44	31	25	27	34	13	23	7	5	0	45	30	44	56	33	25	21	23	49	7	12	4	8	4
AT1G11360	87	54	29	41	76	157	30	29	27	26	23	51	16	63	6	10	14	1	174	573	295	245	187	631	153	217	212	80	182	271	84	109	91	43	6	45	49	24	109	20	20	20	17	8	8	3	13	2	4
AT1G11380	42	55	31	26	32	65	40	14	19	17	15	23	11	22	9	5	2	2	99	176	136	61	85	172	65	71	86	61	50	120	36	35	37	26	3	50	55	60	76	36	57	32	47	48	10	18	24	3	10
AT1G11390	34	26	20	24	39	60	10	14	24	5	9	18	7	21	1	1	1	1	158	330	298	185	145	492	113	142	110	87	135	268	44	75	43	40	4	17	21	9	43	12	8	7	6	5	1	5	0	1	0
AT1G11400	132	81	34	44	124	240	42	38	59	40	20	70	10	73	9	21	6	4	311	568	509	280	250	749	220	198	200	131	191	462	129	134	115	69	16	34	48	13	66	15	31	8	12	18	9	5	5	2	1
AT1G11410	25	14	11	38	30	40	11	4	11	9	2	9	3	13	2	1	0	2	9	43	17	13	38	16	37	52	6	4	7	15	4	5	7	2	0	19	23	9	22	5	11	5	8	34	3	2	3	3	1
AT1G11420	11	3	2	2	20	13	6	4	4	5	7	2	7	5	1	0	1	0	40	51	71	59	35	177	15	16	26	23	17	53	17	36	22	7	1	4	3	2	9	2	1	3	0	1	2	2	1	2	1
AT1G11430	135	58	49	41	155	337	45	38	38	21	11	106	10	112	10	15	6	5	2139	2012	4223	1095	1322	1481	1160	806	874	711	491	4067	576	496	372	344	86	83	50	29	180	22	25	23	19	19	10	11	7	2	3
AT1G11440	42	54	51	43	47	93	42	24	20	18	9	28	10	23	4	6	3	0	45	169	57	16	15	28	21	46	23	23	25	43	12	12	9	2	0	38	63	43	42	41	20	17	42	25	17	15	12	2	2
AT1G11450	63	32	12	27	57	74	17	46	14	10	7	31	8	29	20	4	2	2	8	3	11	2	5	1	2	1	6	2	0	15	3	0	3	3	0	39	21	15	52	14	11	10	4	4	9	3	3	0	2
AT1G11475	49	26	8	10	49	143	12	17	5	10	4	47	6	47	4	2	1	0	654	911	1282	723	490	1699	429	317	395	197	257	1166	202	239	245	139	31	19	6	6	60	2	3	8	4	6	3	3	2	0	0
AT1G11480	114	77	33	50	134	193	46	30	54	35	25	68	22	64	12	13	7	4	316	846	513	398	312	1065	280	297	272	176	318	444	137	152	151	74	18	67	76	41	136	25	48	28	34	30	13	15	9	5	6
AT1G11490	4	0	0	1	0	0	0	0	3	0	2	0	0	1	2	0	0	0	2	2	2	0	0	6	2	0	0	0	26	1	0	0	0	0	3	0	0	2	4	0	5	5	0	0	0	0	0	0	0
AT1G11530	37	29	7	12	46	100	5	7	11	9	5	42	3	29	2	1	6	1	62	150	115	43	40	80	141	49	22	32	37	96	33	9	7	5	3	40	21	19	139	4	16	5	10	13	6	6	3	1	1
AT1G11545	54	31	29	57	55	133	18	24	22	15	38	35	11	35	7	12	5	1	164	981	242	271	148	750	137	298	135	90	311	196	37	60	36	23	3	56	36	35	109	25	21	33	34	36	8	10	11	3	0
AT1G11580	60	47	28	33	59	133	23	50	22	18	12	49	11	41	18	7	9	3	795	9747	1125	2011	547	5385	858	2154	1566	140	1828	944	371	344	788	149	39	47	26	21	120	20	20	43	13	10	14	10	4	6	5
AT1G11592	20	10	9	14	20	43	12	6	9	5	6	12	4	19	2	2	2	2	82	186	161	109	97	233	64	95	70	45	85	160	38	41	34	26	3	17	14	3	39	2	10	5	3	6	2	1	4	0	1
AT1G11630	38	15	7	10	26	41	7	10	9	3	6	8	2	17	2	3	1	1	74	162	124	79	69	231	48	55	62	42	50	105	20	39	20	18	3	6	10	9	20	4	7	5	8	7	1	4	4	1	1
AT1G11650	221	152	91	99	266	577	79	78	87	58	51	200	47	231	20	19	13	28	1563	2556	2839	1256	1145	2888	1072	898	1021	561	754	2558	519	500	418	341	43	170	116	64	451	42	61	36	34	37	24	30	21	12	7
AT1G11660	82	97	46	68	95	194	52	37	114	35	30	40	22	70	11	15	3	8	413	926	690	374	339	1055	270	319	302	203	398	574	128	160	144	85	25	75	92	77	169	30	115	34	48	44	17	21	12	8	9
AT1G11670	97	348	58	197	107	326	168	48	122	475	245	95	35	99	16	22	30	14	142	1802	219	504	314	1879	290	1093	81	26	355	180	39	109	146	14	5	166	609	132	238	88	113	249	59	100	34	40	51	20	16
AT1G11680	148	71	56	61	123	266	48	43	29	34	32	79	32	86	7	16	12	7	925	1961	1401	1053	659	2775	569	591	642	351	698	1242	331	355	335	177	34	60	35	30	136	11	19	25	25	8	14	10	5	4	1
AT1G11700	102	100	89	78	133	251	59	74	46	62	13	57	17	96	14	17	7	6	47	167	83	32	42	44	57	62	79	23	29	101	15	19	9	16	2	48	73	39	77	18	27	21	38	25	17	10	9	6	5
AT1G11710	11	14	4	10	9	21	8	9	2	3	3	12	4	3	0	2	0	0	51	84	81	56	59	226	23	26	32	46	31	69	20	27	20	22	2	9	19	6	6	3	5	3	0	2	1	5	1	0	1
AT1G11720	134	76	137	109	168	254	65	53	61	32	35	62	25	78	18	23	10	2	690	1123	1202	338	632	719	269	413	356	563	185	996	294	271	232	113	30	112	102	97	171	64	41	41	49	69	25	21	10	9	8
AT1G11730	6	11	5	9	12	14	5	2	1	7	2	6	5	7	2	3	0	0	16	32	17	13	20	27	7	13	57	6	6	11	9	10	2	6	2	15	5	5	8	3	0	1	1	3	1	5	1	0	1
AT1G11740	71	24	20	27	87	179	12	9	21	13	9	35	8	57	5	4	8	0	15	120	39	21	19	35	93	11	52	4	23	18	6	12	6	2	3	24	11	16	80	8	7	13	12	1	1	2	4	1	0
AT1G11750	119	64	27	36	147	348	28	23	24	22	10	114	26	123	7	10	9	3	920	958	1937	542	597	928	530	362	413	329	264	1775	269	250	169	180	40	72	25	12	229	10	14	8	9	14	3	6	4	3	4
AT1G11755	16	12	7	5	8	34	5	3	3	5	3	5	2	7	2	0	0	1	89	183	172	71	78	189	34	62	70	64	33	151	37	32	26	21	5	5	6	5	14	5	0	2	1	1	1	1	3	1	2
AT1G11760	15	16	5	5	20	39	7	5	6	5	2	12	7	18	1	1	1	0	105	165	154	100	91	231	60	52	67	46	43	150	32	62	29	20	4	2	4	4	16	1	6	3	5	1	2	1	2	1	0
AT1G11780	25	24	18	18	26	63	5	10	11	6	6	13	1	23	1	4	1	1	123	222	219	131	105	260	77	76	77	48	66	182	43	34	41	24	4	17	19	7	26	6	3	6	5	7	3	1	1	1	1
AT1G11785	1	10	3	1	3	1	1	1	3	1	1	1	0	3	0	0	0	0	6	4	3	0	2	0	10	1	1	1	0	3	2	0	0	0	0	0	0	1	1	0	0	0	0	0	0	0	0	0	0
AT1G11790	33	37	32	37	53	105	50	14	16	13	16	29	8	33	9	6	3	3	184	365	346	137	136	308	87	127	93	111	86	259	50	63	46	25	2	24	16	11	51	11	15	14	12	12	10	6	11	2	4
AT1G11800	8	5	5	4	10	19	5	2	4	4	0	2	2	2	3	1	2	3	45	82	97	66	62	135	36	32	36	18	22	80	25	35	25	12	5	5	6	1	12	1	4	2	4	3	3	0	0	1	0
AT1G11820	95	60	45	58	88	132	32	36	27	23	10	47	13	51	9	8	8	8	362	465	602	244	342	574	153	195	200	179	121	565	106	137	75	60	12	52	43	30	96	19	13	17	17	25	13	14	4	1	6
AT1G11840	418	211	89	135	531	1105	142	127	102	96	50	325	56	418	36	34	15	23	869	1978	1477	874	816	1805	667	767	652	250	562	1339	249	368	305	202	33	178	149	62	631	38	56	37	29	54	28	17	23	9	11
AT1G11850	36	23	12	23	52	96	13	14	8	11	2	33	6	46	3	3	1	0	79	51	214	34	178	41	52	21	20	20	21	164	15	110	19	10	3	21	3	3	84	5	4	1	2	1	0	0	3	0	3
AT1G11860	1667	679	436	477	1866	3589	455	382	381	314	187	1052	175	1274	140	127	70	44	1624	2102	3439	1003	1025	1855	961	730	861	792	534	2987	414	476	341	298	57	663	225	193	2022	116	135	101	106	98	61	60	64	28	19
AT1G11870	41	50	24	27	55	99	20	9	20	10	7	33	13	60	6	5	3	1	366	428	740	243	232	465	152	164	185	211	133	612	102	110	81	78	8	30	30	20	75	11	17	12	13	5	3	9	5	2	5
AT1G11880	8	11	7	6	9	20	4	5	5	1	1	5	2	7	1	2	0	1	32	69	51	28	32	91	18	32	27	26	23	42	12	24	17	7	1	3	3	6	7	2	3	4	5	4	0	1	0	1	1
AT1G11890	74	37	25	33	69	162	22	12	41	12	14	39	9	63	9	10	3	2	253	631	439	324	220	826	218	269	200	101	309	380	70	122	85	48	11	26	26	15	69	5	17	12	7	6	10	5	2	1	2
AT1G11900	4	4	3	7	11	12	0	2	2	2	1	4	2	0	2	0	0	0	26	40	36	10	15	44	16	15	18	8	14	39	8	11	8	5	1	3	4	1	3	4	1	1	2	1	2	0	0	0	0
AT1G11905	26	19	5	6	23	28	6	9	20	6	6	13	3	11	3	2	2	2	85	284	174	130	72	364	63	98	93	35	98	132	28	50	39	25	5	6	7	8	13	10	9	5	4	5	1	2	3	0	1
AT1G11910	385	679	243	266	443	891	279	167	457	225	99	253	98	292	48	47	24	174	1759	3953	3203	1646	1552	3881	2096	1434	1300	994	1975	2788	631	679	738	463	87	340	475	186	755	117	357	120	107	112	62	73	53	24	16
AT1G11930	106	80	43	56	131	222	59	30	51	35	20	78	17	90	9	12	10	6	400	642	657	218	321	461	221	249	217	267	155	529	108	121	120	77	18	46	47	24	107	15	25	15	26	25	6	10	7	5	3
AT1G11940	16	13	5	13	10	25	5	3	18	3	2	10	2	5	1	0	0	2	48	135	69	58	44	167	34	51	41	23	84	59	15	33	22	11	2	9	13	7	12	9	15	5	2	6	4	5	0	0	2
AT1G11950	14	16	5	10	19	26	10	7	2	10	3	5	4	16	7	6	1	1	101	152	181	76	98	237	36	65	68	89	37	145	47	61	32	16	2	16	11	12	13	6	2	6	5	8	3	7	1	0	1
AT1G11960	17	35	20	24	25	45	16	11	8	13	4	16	5	18	9	0	2	0	73	198	115	71	78	211	35	76	44	54	49	100	32	37	29	15	2	15	25	21	23	11	11	5	8	11	4	2	3	5	4
AT1G12000	148	81	48	39	157	318	64	46	27	27	41	98	29	120	14	18	6	4	722	2207	1359	1444	630	4604	555	634	729	233	932	1199	201	373	344	136	23	101	67	41	312	25	29	54	16	28	18	16	19	7	4
AT1G12013	11	9	12	14	13	13	7	6	12	2	6	3	2	3	2	0	0	0	31	52	45	38	26	95	23	19	23	21	24	38	7	6	15	8	4	12	6	9	8	5	24	4	7	2	3	0	2	0	3
AT1G12020	25	22	24	25	18	48	16	17	12	8	8	13	10	17	5	5	1	0	429	378	770	229	253	551	151	119	230	261	96	709	151	102	104	177	15	26	27	26	37	19	11	10	30	13	6	2	7	4	2
AT1G12050	49	39	21	36	45	89	24	23	13	19	8	31	3	44	7	7	1	2	154	298	283	145	124	384	83	109	118	83	83	236	39	75	44	26	2	33	28	18	76	15	15	10	13	15	8	9	8	4	0
AT1G12060	12	3	3	5	15	22	4	4	3	2	0	4	2	2	1	1	0	0	33	42	63	13	38	34	24	26	14	15	11	68	8	20	12	6	2	3	1	4	9	2	1	1	3	1	2	1	0	0	0
AT1G12080	623	258	128	166	755	1382	171	211	168	119	77	395	75	474	46	52	26	17	110	886	165	236	84	589	178	170	1155	25	228	158	25	50	27	31	13	238	154	124	573	89	62	46	116	54	95	36	24	21	21
AT1G12090	950	426	377	354	1093	2588	264	254	215	195	143	622	114	1002	78	73	28	23	5101	26669	9512	6231	2984	13673	3904	4804	3163	1921	5766	8227	1338	1355	1536	574	156	759	274	198	2225	117	161	131	161	104	64	64	58	37	25
AT1G12110	158	857	177	306	207	437	302	91	275	261	143	120	52	147	31	30	16	15	205	710	310	102	412	167	128	753	89	140	114	284	103	58	53	24	4	387	1847	342	663	199	544	179	242	313	88	106	179	54	38
AT1G12120	188	95	69	71	202	363	64	64	60	45	40	108	30	88	12	18	12	8	175	537	289	202	185	527	126	184	161	97	181	266	75	81	85	36	11	63	77	54	149	41	60	32	44	29	21	18	14	6	2
AT1G12140	64	60	18	23	62	125	22	13	33	19	10	43	10	36	25	6	5	11	52	74	64	33	46	102	36	50	44	12	120	63	5	11	14	34	4	31	50	16	84	10	35	11	6	10	2	7	0	0	5
AT1G12160	3	12	1	6	9	21	2	4	2	0	6	5	3	2	0	0	1	0	22	71	28	80	12	271	12	26	17	5	57	19	6	15	24	0	0	4	7	4	9	2	3	5	1	2	2	4	1	0	0
AT1G12200	18	26	11	18	32	74	16	103	14	12	7	16	6	29	9	6	3	1	45	215	85	31	22	55	99	29	444	11	22	144	15	44	12	121	17	28	18	24	51	5	15	8	5	13	44	4	3	5	3
AT1G12210	19	34	20	17	17	44	16	27	13	10	4	15	5	19	3	2	0	2	237	326	369	160	188	465	99	122	132	207	90	313	84	76	62	40	10	33	92	37	62	25	44	51	22	39	31	25	8	6	7
AT1G12220	16	51	14	12	15	41	28	12	9	12	11	10	4	11	2	1	5	3	48	86	75	29	48	102	30	19	29	46	13	60	26	26	18	8	0	37	82	36	38	28	25	17	26	23	15	6	12	4	2
AT1G12230	89	100	50	72	117	308	81	39	40	38	22	67	15	119	12	20	6	6	219	351	312	204	170	519	107	142	101	63	149	239	55	84	79	39	4	131	95	60	401	30	23	23	29	50	6	14	25	8	5
AT1G12240	183	184	245	220	210	356	103	101	66	112	118	101	45	119	18	27	11	9	208	3499	316	484	180	1158	263	597	293	47	485	246	53	76	69	40	9	206	245	216	270	156	85	99	159	197	42	54	33	43	13
AT1G12244	28	18	12	15	31	67	8	8	8	6	7	19	2	26	2	3	8	0	140	127	220	58	103	112	53	45	49	87	28	230	45	37	27	20	4	9	7	5	24	5	5	1	3	6	3	0	0	0	1
AT1G12250	110	77	80	86	142	299	52	43	29	35	29	82	18	90	14	21	10	3	147	149	209	54	94	69	71	63	54	134	24	183	66	50	27	28	7	67	61	59	163	44	28	23	50	33	16	13	9	6	4
AT1G12260	6	7	3	3	7	16	6	6	7	2	3	5	1	8	0	36	0	2	5	15	1	1	0	20	2	1	68	0	0	9	2	3	2	3	0	14	5	7	17	1	0	0	1	1	1	0	2	11	0
AT1G12270	53	36	31	31	57	135	19	28	19	20	20	40	15	56	8	13	4	4	648	1125	1118	659	466	2095	399	395	418	324	371	1045	181	286	202	120	26	50	54	40	79	24	20	33	22	24	18	16	15	7	6
AT1G12280	36	79	58	40	53	84	28	32	26	31	23	17	12	21	14	13	3	1	27	148	39	30	31	107	42	63	28	27	64	36	23	10	14	12	1	78	182	75	74	54	81	56	66	55	24	24	13	13	19
AT1G12290	49	149	61	95	39	74	58	37	55	54	38	32	14	34	11	7	2	1	67	289	91	61	97	210	54	128	71	78	99	64	38	45	35	26	2	94	291	113	110	61	90	74	79	75	47	32	34	7	8
AT1G12300	11	19	11	22	18	16	17	4	8	7	9	5	4	6	2	2	4	1	62	110	84	52	51	124	25	31	37	40	17	67	18	30	21	7	3	16	18	15	26	11	4	16	11	10	1	5	6	2	1
AT1G12320	10	11	9	3	17	23	2	8	6	8	2	9	5	11	1	2	0	0	58	41	74	13	61	30	25	21	27	38	5	63	22	12	9	9	0	11	4	1	14	3	5	2	2	6	5	1	1	2	2
AT1G12310	153	69	34	46	184	423	33	27	44	24	22	117	18	166	13	7	9	14	1122	1976	2086	1179	848	2581	853	726	835	314	811	1882	309	417	364	238	45	58	29	12	118	7	16	10	11	8	9	8	5	2	4
AT1G12330	41	31	28	88	51	99	17	14	10	10	3	25	10	34	3	7	6	1	141	256	286	65	476	98	96	417	74	80	53	233	66	81	56	20	3	30	38	27	68	20	23	16	18	51	9	8	6	5	4
AT1G12350	34	31	17	26	43	82	20	19	23	13	14	19	5	28	9	3	5	1	109	217	185	68	118	218	89	128	95	98	92	128	39	41	37	30	1	17	27	14	36	7	14	9	12	5	8	8	6	2	1
AT1G12360	117	186	77	105	121	268	93	63	148	66	54	76	21	86	25	20	11	8	186	585	277	207	199	538	199	285	163	93	322	200	55	104	70	40	7	111	179	81	184	43	160	83	57	54	41	30	30	19	10
AT1G12370	15	8	5	9	27	27	8	11	8	5	8	9	2	9	0	5	0	0	150	262	222	101	131	337	79	96	94	82	69	229	59	62	36	28	3	6	8	2	17	4	5	2	4	3	0	4	0	3	1
AT1G12380	7	4	0	8	17	10	3	4	1	1	1	1	2	9	1	0	1	0	6	9	5	11	9	49	2	7	7	6	3	10	5	13	4	2	0	6	4	4	9	0	3	1	1	1	2	6	0	1	0
AT1G12390	29	19	15	13	27	50	11	7	18	4	0	11	5	21	0	2	2	4	123	258	245	125	105	322	76	81	84	48	93	179	41	60	47	26	5	10	14	9	23	2	7	6	6	0	2	2	3	1	0
AT1G12400	26	15	6	13	29	48	10	4	3	10	4	27	3	23	1	2	2	1	122	214	217	126	93	265	107	93	66	24	82	217	42	49	44	27	4	5	3	1	17	1	2	1	0	1	0	1	0	0	0
AT1G12410	206	87	43	50	210	417	38	42	49	33	18	147	15	197	11	11	12	5	859	826	1624	478	520	767	461	332	377	281	219	1432	228	216	149	124	22	81	53	41	252	20	31	22	13	18	4	13	10	5	5
AT1G12420	34	55	15	21	38	72	39	11	58	15	29	22	12	24	1	22	3	5	61	141	88	108	57	271	53	39	95	29	717	102	19	44	50	25	2	26	32	11	27	9	51	33	8	8	9	9	6	16	2
AT1G12430	62	57	45	48	55	128	36	41	33	25	18	33	16	52	11	9	3	2	231	365	375	124	367	322	123	158	229	151	86	318	60	159	49	47	6	58	81	45	91	37	32	17	31	28	27	23	19	8	7
AT1G12440	209	100	70	81	208	416	65	53	50	36	22	107	26	160	15	21	8	9	537	927	970	416	396	974	342	283	414	205	256	965	185	220	171	133	15	88	50	33	234	34	29	16	22	23	13	9	13	10	1
AT1G12450	14	5	7	11	12	16	3	1	7	3	0	1	3	2	1	1	1	1	12	38	29	10	16	33	11	14	16	8	20	22	2	8	3	6	0	9	13	8	14	3	8	7	4	4	3	1	3	2	0
AT1G12460	41	34	30	79	39	79	30	21	11	25	10	25	12	32	1	12	6	1	94	168	147	52	97	177	44	92	45	58	35	105	25	49	22	14	1	49	40	54	47	44	28	13	20	56	10	17	4	4	3
AT1G12470	88	103	50	69	80	151	55	35	114	37	44	37	24	39	10	11	8	10	172	517	251	192	176	557	169	193	165	85	235	194	71	75	76	53	5	76	95	67	122	44	87	47	37	42	18	12	12	6	6
AT1G12500	70	86	63	81	81	160	52	42	29	29	28	41	24	58	9	13	13	5	194	682	355	243	222	675	135	304	228	133	221	294	77	99	56	61	10	54	52	59	83	24	18	28	38	47	12	14	11	8	4
AT1G12520	103	144	94	96	118	213	63	46	69	49	37	66	24	77	21	21	11	4	671	918	1268	499	439	1035	423	358	356	307	266	1233	260	182	206	143	33	108	168	76	182	44	71	39	55	60	32	20	19	11	6
AT1G12530	86	58	32	58	99	159	41	24	52	27	17	43	14	70	15	8	3	2	243	336	363	139	169	352	147	135	151	136	134	349	62	79	56	50	11	36	36	22	49	18	64	16	18	14	8	8	14	7	2
AT1G12550	10	10	5	8	8	19	2	1	32	5	2	8	1	4	3	4	1	1	21	29	28	10	11	16	9	10	14	13	17	38	6	11	3	3	0	2	6	2	10	2	23	2	1	2	1	0	0	0	0
AT1G12580	137	126	83	91	166	254	63	43	88	43	49	75	30	98	19	17	15	5	140	426	275	90	133	345	117	162	124	111	122	198	62	64	40	31	6	95	100	68	164	38	70	45	35	48	24	20	16	7	3
AT1G12620	30	29	28	27	24	43	18	15	23	7	12	9	6	11	8	4	4	1	128	191	111	55	86	139	45	78	44	87	40	111	44	32	28	17	2	16	31	21	26	17	17	27	18	15	6	10	5	6	4
AT1G12640	33	49	8	27	40	80	31	12	24	13	20	17	5	21	10	7	3	13	95	303	177	130	88	381	114	71	103	40	154	165	37	42	42	34	7	20	34	15	64	8	25	9	8	11	8	3	3	1	3
AT1G12650	116	71	41	70	110	198	56	42	36	42	23	51	30	66	13	15	6	3	611	1132	1163	751	594	2168	377	406	484	331	363	982	209	327	277	156	20	57	82	38	69	26	26	32	31	34	12	19	9	6	3
AT1G12680	82	104	53	71	87	155	56	36	85	39	24	48	16	67	11	14	7	7	160	357	221	94	154	364	126	139	126	149	109	177	55	62	36	34	3	64	79	54	108	31	54	36	23	32	14	11	17	5	2
AT1G12700	9	9	7	9	7	20	2	6	3	6	3	4	2	6	1	3	0	0	46	53	73	29	29	74	19	20	13	35	13	47	18	22	5	5	1	7	14	11	18	9	5	2	11	6	1	3	3	1	0
AT1G12710	10	12	9	4	23	40	3	4	21	9	4	7	2	14	1	4	3	2	43	100	64	27	75	89	174	72	29	33	38	70	25	29	13	14	1	22	22	15	59	8	18	9	8	11	5	4	3	3	0
AT1G12730	13	8	9	7	14	18	4	5	5	2	0	3	3	6	2	3	2	0	48	72	78	37	46	120	36	25	31	35	17	62	19	29	14	7	2	17	11	13	13	16	4	6	7	10	5	6	1	2	0
AT1G12750	71	58	53	59	56	130	33	19	40	18	12	39	9	30	13	9	3	2	64	144	101	37	76	126	32	101	42	55	23	71	27	34	23	10	2	53	50	42	62	37	37	18	28	31	5	9	4	4	1
AT1G12760	48	77	44	41	62	105	31	23	35	24	20	38	11	35	4	5	6	11	136	298	269	127	145	329	116	124	102	85	117	191	58	66	41	46	4	46	61	33	82	17	43	21	17	16	7	8	6	1	2
AT1G12770	91	38	25	32	103	229	26	30	32	13	13	44	8	67	5	7	4	0	666	564	1295	357	372	632	302	210	292	289	170	1203	203	175	119	103	19	38	39	18	113	17	12	11	13	8	6	10	2	2	4
AT1G12775	16	5	7	12	6	17	12	7	6	4	3	5	1	3	1	1	0	0	44	73	75	28	34	71	13	21	32	36	24	85	15	24	14	8	2	8	13	9	11	9	8	7	6	6	1	1	1	0	1
AT1G12780	73	75	77	76	79	170	39	54	38	22	22	60	19	58	8	29	11	4	1033	1997	1732	555	1006	785	1138	769	551	589	336	1581	435	262	270	139	36	148	135	150	242	64	62	39	174	110	40	40	36	25	20
AT1G12790	17	17	12	21	20	19	7	5	16	5	1	11	3	6	2	4	0	1	75	143	145	41	92	93	58	76	41	67	42	99	55	38	26	14	2	9	18	7	13	4	3	5	8	6	0	2	0	0	1
AT1G12800	400	206	186	196	450	812	125	129	109	73	58	221	63	287	42	41	19	9	2311	2476	4358	1013	1560	1401	1014	939	1016	1482	494	3997	834	563	386	388	72	222	142	147	487	96	64	62	83	72	42	41	19	15	15
AT1G12810	69	31	15	17	94	238	15	12	31	16	14	56	4	94	11	9	6	8	267	558	424	186	234	376	550	247	179	70	111	359	641	97	151	66	14	23	17	10	71	11	21	8	10	6	9	5	5	2	1
AT1G12820	120	93	72	81	101	220	58	57	49	38	46	58	37	97	7	10	0	2	280	802	445	226	281	570	232	348	217	171	207	405	84	132	74	60	14	73	103	62	142	40	43	26	40	41	23	15	16	6	3
AT1G12840	175	132	78	103	225	497	62	67	82	39	51	130	23	164	22	17	12	28	704	1793	1171	817	570	1729	559	621	556	224	722	1022	180	269	213	169	18	130	89	50	353	36	61	35	32	43	20	21	15	9	10
AT1G12830	70	78	45	45	71	151	35	35	31	27	18	41	22	56	13	18	9	3	636	882	1112	610	544	1839	340	312	423	403	279	1102	213	325	215	156	22	70	71	53	74	30	25	48	48	36	17	19	15	7	10
AT1G12845	12	4	2	6	17	31	1	3	3	3	5	10	1	10	1	1	0	0	123	175	277	127	237	161	92	43	55	19	69	227	21	63	28	18	2	9	1	6	28	2	2	3	1	1	0	1	1	0	0
AT1G12850	137	60	60	66	90	191	36	29	39	23	30	60	16	73	5	17	6	3	225	690	387	287	196	771	182	251	205	96	235	364	75	112	68	59	8	49	64	34	123	18	22	15	22	28	15	14	13	6	2
AT1G12860	100	65	68	51	102	184	32	45	32	28	16	44	13	61	8	12	3	2	379	311	708	145	544	228	152	130	144	243	65	577	118	172	49	46	4	75	56	61	161	38	25	15	37	38	18	16	9	6	6
AT1G12880	43	43	18	54	59	96	21	21	99	27	26	26	8	35	81	8	4	3	38	535	34	53	31	146	510	151	24	6	144	44	9	8	17	7	1	24	36	19	54	18	129	22	11	34	12	6	6	3	42
AT1G12900	2253	980	559	656	2578	5533	625	530	508	397	242	1675	270	2124	162	146	91	51	465	559	863	192	300	241	291	211	191	191	102	797	103	164	51	73	16	974	408	323	3177	179	208	156	191	183	91	93	71	39	28
AT1G12910	40	23	9	14	38	86	8	8	8	12	8	26	3	25	2	4	2	3	158	244	257	173	96	433	99	91	97	54	76	213	55	75	60	30	6	12	14	3	34	3	4	7	2	6	1	0	1	1	0
AT1G12920	130	78	42	52	157	322	45	34	32	36	20	95	15	112	17	18	10	3	1101	1740	2072	1288	914	3475	663	632	772	358	649	1759	453	424	483	217	47	44	34	15	98	10	16	20	11	6	7	13	6	2	0
AT1G12930	37	49	32	37	37	63	27	17	16	21	13	15	12	20	10	3	1	2	121	264	204	101	131	311	69	132	101	115	68	191	61	72	44	46	4	41	38	27	58	16	14	17	13	15	12	12	6	0	2
AT1G12970	16	26	14	15	24	38	14	9	13	4	3	10	7	14	1	3	1	0	42	133	69	53	47	107	31	37	50	29	76	68	13	28	18	9	2	17	43	10	26	10	17	1	11	9	4	3	6	2	0
AT1G12990	41	28	18	42	32	62	15	12	56	12	18	23	4	25	2	2	2	4	66	200	92	49	70	180	32	65	48	31	79	92	21	38	17	9	4	24	22	26	42	11	38	22	19	31	6	5	2	1	5
AT1G13000	34	67	24	58	48	82	28	21	23	21	29	17	13	24	5	6	4	3	102	400	181	168	139	397	94	138	103	63	226	151	40	59	41	22	3	34	76	39	64	16	18	36	20	37	15	14	12	5	9
AT1G13020	87	49	43	54	59	130	34	21	28	36	12	45	18	44	7	9	8	2	410	821	658	437	361	1231	257	279	327	193	337	616	135	226	111	102	26	64	84	63	110	47	57	30	45	39	23	9	20	11	4
AT1G13030	30	18	17	19	29	49	7	14	11	9	4	9	7	8	2	3	1	1	391	480	620	284	333	800	164	180	209	316	134	529	111	190	81	63	12	17	18	17	20	15	7	9	9	10	5	2	1	2	2
AT1G13040	13	11	13	11	15	12	3	4	10	6	12	5	3	4	1	1	1	3	141	230	168	97	132	343	38	97	80	141	88	138	56	66	30	33	4	13	23	20	19	8	19	28	17	11	2	8	7	1	2
AT1G13050	11	21	6	11	13	32	11	7	7	5	8	5	6	7	2	1	0	0	91	168	143	73	76	250	34	66	62	78	62	89	26	46	20	12	9	17	22	15	16	9	14	9	3	7	4	4	4	4	1
AT1G13060	144	112	37	58	170	398	56	39	48	22	31	109	24	142	11	18	9	4	1034	2102	2025	1291	828	3376	777	695	843	373	770	1879	347	451	433	255	39	64	56	31	256	17	32	26	14	22	9	10	6	4	6
AT1G13080	110	243	68	63	143	210	79	46	68	62	26	68	20	77	11	13	12	41	149	178	234	85	121	131	1109	99	72	112	54	223	34	43	25	12	5	42	117	23	117	19	36	11	23	14	7	7	10	9	4
AT1G13090	44	38	25	36	45	71	21	17	8	10	2	30	5	32	3	3	4	4	96	111	154	32	40	33	73	29	24	71	14	124	35	15	16	1	0	18	24	18	50	9	6	9	21	13	4	8	5	3	1
AT1G13100	8	37	2	20	13	35	5	7	15	9	1	3	1	9	2	3	2	1	2	3	5	3	0	2	11	7	0	0	2	1	0	0	0	0	0	12	24	6	17	10	9	9	2	9	3	2	1	2	1
AT1G13110	60	94	16	81	60	90	28	19	25	20	6	21	9	41	6	7	1	10	17	164	22	28	20	57	36	200	13	8	71	15	8	9	3	1	0	75	147	50	153	40	34	18	26	84	15	10	14	2	2
AT1G13120	78	112	38	65	85	176	56	43	52	36	28	46	24	44	15	12	9	3	397	936	709	352	488	1070	218	406	299	347	324	571	160	234	134	129	19	78	126	70	123	47	62	41	47	45	23	25	15	10	11
AT1G13160	63	37	38	35	58	108	23	19	21	12	13	36	16	23	6	6	3	2	598	1066	1018	731	524	2330	342	349	457	378	361	950	199	310	254	146	20	37	55	40	70	24	29	33	20	23	10	14	5	4	7
AT1G13170	46	41	16	31	48	83	25	22	12	16	17	28	4	38	7	3	8	1	143	585	228	219	210	627	90	272	143	59	197	197	55	105	66	23	11	28	27	23	68	14	23	23	13	18	5	20	11	1	5
AT1G13180	19	17	13	17	24	51	16	8	25	18	2	18	7	18	4	5	2	2	94	288	148	84	142	264	83	131	62	34	111	132	31	52	30	21	6	16	17	12	35	7	18	2	5	6	1	9	4	2	2
AT1G13190	75	63	24	40	72	146	31	32	30	26	20	44	15	51	6	11	2	2	282	549	540	241	219	529	224	200	185	148	203	451	98	123	79	64	8	66	71	47	115	24	46	33	34	35	11	19	6	7	4
AT1G13195	28	46	21	18	32	45	18	13	16	11	12	15	6	12	2	5	2	3	51	100	79	38	49	97	32	35	13	45	17	44	14	17	18	20	7	10	21	9	21	3	14	4	9	10	4	4	4	1	5
AT1G13210	33	89	29	51	26	82	21	15	35	42	93	23	11	23	5	6	8	3	131	878	147	101	204	345	144	390	58	72	155	130	36	47	40	17	3	83	179	88	100	46	88	158	45	57	29	27	23	8	15
AT1G13220	122	106	109	130	101	232	72	55	76	34	41	59	49	77	19	21	12	6	539	778	704	395	485	1322	255	318	324	483	186	561	228	544	174	103	18	243	278	256	213	138	155	122	167	168	69	116	43	16	26
AT1G13245	317	205	157	201	376	690	105	103	89	72	43	183	35	245	31	26	22	5	56	113	100	36	72	55	73	45	39	23	42	100	17	17	13	9	1	162	97	92	366	69	54	31	89	97	19	26	16	10	10
AT1G13250	29	23	29	48	43	48	11	26	12	12	3	17	7	17	4	3	6	1	89	369	140	64	93	107	67	130	41	45	46	138	20	31	11	11	1	40	55	37	49	22	12	7	31	33	7	8	7	3	5
AT1G13260	36	54	30	67	51	70	21	16	16	26	18	24	10	23	2	6	3	2	114	400	217	69	169	118	148	313	44	109	37	138	25	37	8	13	2	192	347	221	194	152	110	88	147	190	41	48	52	17	19
AT1G13270	32	19	18	18	51	77	7	13	8	5	5	32	6	30	1	5	0	0	1304	1161	2630	566	735	796	594	433	512	644	271	2424	374	276	225	209	40	25	30	20	103	17	18	5	12	10	7	12	8	1	1
AT1G13280	73	50	33	68	80	170	23	22	22	16	37	65	13	75	11	13	3	3	129	808	183	274	146	737	147	239	130	43	231	189	45	47	93	18	8	45	36	23	85	25	8	29	14	15	12	13	4	3	1
AT1G13320	63	60	30	37	71	144	23	31	31	22	16	39	16	59	3	9	8	2	374	839	727	349	322	983	240	301	318	192	277	598	121	186	133	71	19	58	45	24	114	22	24	25	17	15	7	10	9	5	3
AT1G13330	7	6	7	1	10	15	2	6	3	0	3	5	2	3	0	0	1	0	50	94	110	49	57	119	30	28	35	35	22	102	11	25	17	16	2	9	9	4	4	4	5	6	5	4	1	2	2	0	0
AT1G13340	2	1	2	2	3	10	3	1	2	2	1	5	0	4	0	0	0	0	5	7	17	2	4	5	8	2	4	3	1	9	4	3	5	1	0	3	4	4	11	2	2	0	1	5	2	0	6	2	0
AT1G13350	154	271	133	170	156	272	80	75	190	75	51	83	34	93	29	28	21	11	528	817	646	261	514	719	378	408	295	434	284	461	234	144	140	93	25	205	494	238	260	180	349	143	162	146	79	63	46	40	26
AT1G13360	124	126	66	66	140	259	95	55	56	38	22	61	11	112	13	11	6	9	153	285	243	150	137	485	140	99	120	76	159	233	95	76	89	141	9	56	89	32	133	21	37	14	29	17	18	14	15	5	15
AT1G13380	83	34	19	33	78	136	18	17	17	10	9	36	10	38	16	3	4	0	378	574	667	315	269	817	180	175	253	161	166	632	137	189	142	80	13	16	11	8	53	2	7	5	7	2	1	0	1	1	0
AT1G13390	140	213	81	143	139	276	94	80	172	64	63	85	46	106	12	26	16	9	332	1389	465	360	393	1112	413	546	246	241	430	365	160	188	140	75	17	120	192	85	185	48	112	53	77	74	30	32	27	6	6
AT1G13410	3	3	1	0	2	4	0	0	0	2	0	0	0	0	0	1	0	0	70	71	119	47	48	154	35	27	31	36	21	99	16	25	17	14	1	2	3	0	2	2	1	0	0	0	1	1	0	1	0
AT1G13440	2250	1461	930	940	2843	6179	778	686	674	497	328	1847	323	2349	236	195	108	104	8964	18302	16605	8704	7297	19638	6164	6517	6796	2836	5797	14786	3028	3219	2804	2429	358	1316	986	469	4033	359	379	324	326	300	197	168	167	79	91
AT1G13450	84	90	45	50	77	181	56	33	65	24	19	41	12	67	9	11	6	1	165	454	236	86	181	345	142	204	127	137	122	202	68	77	61	48	9	46	67	42	98	32	41	29	25	34	23	15	13	9	5
AT1G13460	58	49	17	44	66	129	26	20	42	22	13	25	9	43	5	7	4	4	98	253	159	96	71	229	99	88	68	36	105	116	32	37	27	24	3	30	41	15	53	11	34	9	13	16	7	4	3	1	1
AT1G13560	54	27	33	37	55	101	31	24	20	16	17	30	15	32	7	4	2	1	495	856	750	517	367	1536	328	334	316	232	312	637	147	193	183	75	12	44	36	29	68	16	21	13	12	18	7	7	6	1	4
AT1G13570	51	38	14	23	38	88	20	11	23	13	19	27	5	21	3	9	4	3	85	221	126	77	101	241	77	100	65	58	121	116	46	36	40	14	2	29	26	26	52	13	29	17	17	12	1	7	6	7	0
AT1G13580	15	18	10	16	18	45	21	10	18	5	7	2	3	7	0	1	1	2	66	192	98	81	67	242	66	90	51	22	118	75	18	38	29	11	3	10	13	10	22	3	11	8	4	5	1	4	2	0	0
AT1G13630	6	9	5	9	5	23	7	2	5	4	4	3	6	2	1	2	0	0	42	68	62	31	32	79	14	34	22	35	21	41	12	21	14	9	1	7	7	8	7	6	2	4	4	7	1	3	1	0	0
AT1G13640	92	54	31	43	91	167	25	27	21	16	15	54	17	60	9	10	4	0	354	625	635	214	266	495	285	223	241	180	141	571	156	106	101	76	11	47	54	36	100	24	25	18	22	20	12	16	9	6	1
AT1G13650	40	25	17	16	34	69	11	15	6	8	6	29	4	21	1	4	1	4	13	3	24	3	6	2	2	0	0	12	2	14	1	1	1	0	1	5	3	4	15	3	1	3	1	0	3	0	1	0	1
AT1G13670	44	23	9	17	56	81	9	22	10	12	7	26	3	33	2	6	1	1	19	140	28	25	18	66	22	22	151	4	35	21	6	12	2	11	1	30	15	22	42	16	4	8	7	14	14	3	2	1	0
AT1G13690	40	21	11	11	37	84	13	11	15	10	7	38	5	39	4	2	2	3	386	502	832	337	315	806	228	181	265	158	134	755	132	172	109	86	19	16	17	13	45	6	6	6	8	4	0	2	4	1	0
AT1G13700	56	40	31	22	43	75	15	15	7	6	3	27	7	30	3	5	3	2	0	2	1	1	0	0	2	0	0	0	0	0	0	0	0	0	0	28	21	28	50	14	10	3	53	9	7	10	7	5	3
AT1G13730	52	34	26	30	56	110	17	22	11	8	11	26	15	44	3	7	1	1	679	1083	1198	923	547	2764	388	369	432	274	387	1072	158	361	227	112	21	32	28	14	69	19	12	24	17	11	4	10	6	2	2
AT1G13740	23	29	12	23	41	63	21	17	7	9	7	21	9	20	5	1	2	3	171	474	196	123	134	319	117	128	98	56	99	190	57	56	94	32	5	33	27	18	44	12	9	5	7	13	10	8	6	4	5
AT1G13750	7	20	4	2	8	18	5	2	8	7	9	8	1	7	3	1	1	1	48	110	49	57	32	185	31	51	18	28	86	38	7	19	11	4	3	4	8	1	8	5	7	6	1	2	0	2	0	1	0
AT1G13770	15	26	13	23	21	39	9	6	6	9	4	9	6	9	3	4	0	1	127	230	194	79	115	190	57	84	72	109	45	139	60	46	29	22	5	17	7	11	11	1	6	4	7	7	2	4	2	0	2
AT1G13780	11	4	4	7	13	19	3	2	4	4	3	6	1	10	2	4	0	1	65	108	99	49	46	74	39	37	40	38	26	72	21	23	13	13	0	7	6	3	15	0	6	2	3	0	1	1	1	0	0
AT1G13790	20	15	23	22	18	38	9	8	14	6	4	14	3	11	8	3	3	0	125	202	214	67	102	156	62	87	75	88	40	198	43	68	24	47	4	18	21	29	38	17	7	6	9	21	3	9	3	3	4
AT1G13800	10	15	16	18	12	30	8	5	10	12	11	4	7	9	3	1	1	1	134	207	199	107	93	312	31	70	82	98	58	147	39	69	27	26	5	18	11	7	12	3	12	12	5	5	10	7	0	1	1
AT1G13810	10	2	2	5	8	20	2	4	5	2	2	3	0	12	1	2	0	1	108	149	234	139	93	340	72	61	71	51	48	179	52	58	55	27	8	0	1	2	4	0	1	0	0	0	0	2	0	0	0
AT1G13820	136	65	31	49	138	275	42	12	25	26	8	86	15	96	12	11	7	4	93	111	158	47	52	73	35	38	42	48	21	152	32	24	20	12	3	44	13	22	143	13	7	4	8	6	4	5	3	1	1
AT1G13860	41	50	30	60	48	82	27	39	27	13	17	39	10	27	7	7	9	1	91	362	120	104	162	292	53	156	100	44	85	112	40	75	35	24	5	36	36	21	51	15	15	14	15	15	10	7	8	1	1
AT1G13870	26	15	8	16	29	48	8	8	19	7	5	16	7	18	2	2	3	2	136	218	274	115	115	303	83	95	79	81	84	194	62	51	49	35	3	7	11	4	34	5	9	1	7	6	3	1	2	0	0
AT1G13880	56	62	28	36	61	94	18	21	39	27	12	25	10	24	7	8	2	5	121	374	242	110	157	301	124	168	102	99	122	170	39	69	38	41	6	29	59	36	60	21	54	20	23	21	12	8	13	3	3
AT1G13900	24	24	13	26	21	40	17	14	22	10	15	11	6	17	5	4	4	4	56	176	82	61	53	178	64	69	43	26	84	61	18	28	21	13	3	17	9	15	28	9	23	17	8	8	5	6	2	3	0
AT1G13910	6	4	6	12	15	21	3	8	3	2	0	5	3	11	1	3	1	0	47	60	48	18	39	59	13	29	17	34	9	42	18	24	9	3	1	3	6	8	14	2	2	3	4	2	1	1	1	0	1
AT1G13920	9	9	4	4	19	26	6	6	4	1	3	18	2	6	12	0	0	0	12	19	19	4	9	14	8	10	20	3	6	51	2	9	0	2	103	9	19	6	23	2	6	1	5	3	4	2	1	0	16
AT1G13930	973	400	137	221	1134	2657	220	195	211	151	85	835	87	1103	57	60	39	31	958	1538	2052	573	1379	774	677	757	450	216	388	1900	279	357	191	120	38	632	264	141	2027	91	124	72	86	90	40	49	60	23	12
AT1G13940	74	82	69	75	65	123	47	43	46	46	34	37	10	38	12	10	7	6	144	363	258	115	177	275	137	125	124	135	128	220	69	78	55	44	7	58	130	75	105	53	52	38	49	46	29	15	20	6	13
AT1G13950	29	37	12	12	55	111	11	11	88	8	18	33	7	46	4	2	0	9	61	186	108	162	54	351	102	72	30	19	389	94	15	36	29	6	3	25	31	5	55	2	53	14	5	5	4	4	5	0	0
AT1G13960	46	86	24	37	40	104	37	24	90	20	17	37	9	39	6	9	3	7	75	131	124	78	58	230	113	81	52	44	122	89	23	44	25	11	3	50	58	35	78	14	75	21	14	7	8	3	10	1	3
AT1G13970	60	96	19	24	59	110	67	16	136	32	21	35	8	41	5	3	2	6	9	22	15	24	8	66	16	30	5	1	29	11	5	11	10	3	1	27	87	18	84	22	182	27	10	21	7	7	26	6	5
AT1G13980	83	90	61	79	96	155	54	51	100	42	44	61	12	68	7	19	8	8	252	735	397	285	269	885	212	259	316	120	284	364	91	198	111	76	8	96	115	79	176	48	180	87	52	65	24	30	19	14	13
AT1G13990	33	64	14	14	47	72	30	6	26	12	10	19	3	21	2	5	3	2	36	123	54	37	34	196	223	39	24	16	58	49	13	14	16	7	6	27	45	23	44	11	15	9	10	4	3	0	6	2	2
AT1G14000	117	113	53	66	124	230	38	42	66	35	34	54	19	55	15	15	3	6	275	496	453	250	210	697	229	180	175	133	202	388	75	93	71	66	15	86	96	47	164	30	53	40	23	23	13	14	13	8	8
AT1G14010	32	26	9	16	32	59	16	6	35	14	6	16	3	16	1	7	3	1	150	438	234	224	158	593	156	206	153	43	272	190	40	60	68	39	7	20	29	10	48	5	26	15	7	9	3	5	2	3	2
AT1G14020	26	17	15	26	38	79	16	12	14	12	8	16	9	29	4	3	1	2	149	425	228	161	182	461	107	183	131	76	178	193	46	70	50	29	7	22	16	22	30	10	12	15	9	8	4	3	1	1	2
AT1G14030	59	39	31	32	54	114	12	12	15	6	9	42	5	37	3	4	0	1	472	411	831	161	294	210	183	139	162	328	73	668	153	104	62	78	10	36	20	29	82	9	8	8	25	19	6	4	5	2	2
AT1G14040	13	40	7	9	18	46	58	35	12	16	7	10	5	25	3	1	13	0	76	105	91	59	47	195	30	36	38	25	31	111	14	31	14	11	1	32	68	22	35	21	13	18	6	16	17	6	33	4	1
AT1G14060	35	30	10	14	39	101	9	14	13	11	6	25	4	40	1	0	4	2	690	1029	1177	798	491	2282	366	363	480	257	370	1062	225	280	258	168	28	15	15	16	38	9	3	15	6	9	7	9	2	0	1
AT1G14130	14	15	8	8	18	31	3	6	7	6	0	2	4	11	0	4	0	0	25	63	55	30	37	54	21	39	19	6	18	56	4	9	8	7	0	15	13	7	19	7	2	4	2	8	1	2	1	0	0
AT1G14140	31	25	8	20	23	64	9	15	10	8	6	14	8	25	1	2	3	1	119	274	224	133	113	305	84	126	93	66	105	198	38	62	38	15	4	13	9	11	27	4	7	5	3	8	3	4	2	2	3
AT1G14150	160	64	64	47	214	396	39	48	36	31	12	123	22	171	10	16	9	3	160	61	270	39	53	45	46	29	32	103	10	249	35	29	13	14	2	77	34	25	177	15	17	14	23	12	8	5	7	4	2
AT1G14170	45	44	9	11	47	80	13	8	131	13	20	29	2	25	2	2	1	9	37	97	50	52	31	145	47	43	30	11	220	43	9	24	19	6	1	24	29	12	62	5	112	14	14	10	6	3	4	1	0
AT1G14180	22	10	17	14	20	40	8	5	9	7	6	10	6	9	4	2	3	1	124	148	200	81	95	220	41	58	73	71	49	161	34	49	33	22	2	18	13	15	16	7	5	7	8	10	2	6	2	1	2
AT1G14190	5	4	3	3	8	9	7	1	2	0	1	3	2	4	0	8	0	0	0	6	8	5	0	13	2	0	25	1	1	2	0	1	0	0	0	3	6	6	8	1	3	0	1	0	4	1	1	1	0
AT1G14200	39	35	15	34	47	76	17	10	19	16	6	37	3	24	3	3	2	0	65	90	121	38	48	63	54	26	22	43	29	107	32	17	24	15	2	29	58	10	63	12	25	9	15	17	6	4	4	2	4
AT1G14210	37	26	9	21	41	79	20	22	14	15	9	30	8	32	7	4	4	2	217	725	359	324	189	890	342	275	268	57	472	292	46	99	53	57	14	21	30	21	50	15	16	30	7	13	12	4	8	2	3
AT1G14230	42	62	18	31	42	94	26	28	33	33	23	24	16	39	8	2	7	7	73	344	122	126	98	323	97	155	87	32	219	108	28	48	36	23	5	23	29	15	40	10	31	25	3	17	4	5	4	3	1
AT1G14260	3	3	0	0	3	11	6	2	0	1	0	1	3	1	3	1	1	0	5	3	8	5	6	15	11	0	8	3	1	9	1	22	2	2	0	0	1	0	0	0	0	0	0	0	0	1	0	0	0
AT1G14270	97	72	67	67	108	222	58	34	36	29	11	63	15	73	7	11	3	3	480	532	699	157	300	164	171	196	155	356	70	607	167	106	76	71	7	64	41	37	126	32	15	20	37	18	17	12	12	4	4
AT1G14280	153	97	79	174	140	311	58	55	41	31	31	89	30	100	7	17	5	3	7	98	8	10	5	23	4	10	7	5	16	11	3	1	3	0	0	83	75	82	138	61	29	31	95	83	17	15	16	10	1
AT1G14290	82	27	22	35	59	112	21	13	34	16	21	34	11	43	9	4	1	3	94	355	145	112	92	219	64	115	81	43	109	133	32	36	27	18	3	28	20	21	87	20	15	16	22	23	5	8	6	1	0
AT1G14300	13	13	7	6	16	31	6	5	9	2	3	4	1	17	1	2	1	1	233	310	394	242	180	733	131	129	151	96	110	360	117	111	98	52	6	6	6	4	17	2	2	2	1	5	1	1	1	0	0
AT1G14310	25	13	4	14	25	51	8	9	5	2	4	13	1	12	0	3	1	0	102	131	138	56	74	116	48	51	56	47	54	130	17	29	21	12	4	10	6	3	25	2	4	2	5	2	0	3	2	0	1
AT1G14320	695	279	107	200	823	1864	185	152	165	113	90	587	62	694	45	54	20	23	11360	15712	22451	11375	7518	28105	6808	5432	6921	3520	5770	21157	3357	3997	3971	2144	400	226	90	58	684	35	47	53	44	29	14	30	12	9	9
AT1G14330	34	45	21	31	41	69	19	14	20	17	13	15	4	18	5	4	3	3	83	261	133	107	78	299	72	103	71	34	107	127	35	37	34	29	2	32	38	17	57	11	28	18	16	13	2	5	7	1	3
AT1G14340	39	42	19	20	32	67	17	13	12	16	3	28	7	24	3	3	1	4	54	148	87	29	39	71	48	35	33	53	15	66	26	15	13	24	2	12	25	7	32	6	3	1	3	6	3	4	2	1	0
AT1G14345	248	117	90	96	316	659	67	78	46	49	27	247	35	237	18	21	20	9	286	336	655	148	171	209	141	101	131	148	66	585	97	80	35	49	8	92	48	45	267	29	25	15	32	21	12	23	12	4	3
AT1G14350	67	58	30	109	85	144	32	41	41	25	10	27	46	44	14	9	2	5	63	403	115	159	136	542	43	393	167	24	56	104	20	310	52	14	3	53	41	48	79	24	24	24	23	43	15	55	11	2	2
AT1G14360	38	32	20	28	60	79	10	12	27	19	25	27	15	26	7	2	5	1	168	678	307	254	306	669	276	433	176	80	407	256	60	92	63	60	11	30	19	17	52	7	24	13	6	14	3	4	1	0	0
AT1G14370	15	30	7	4	17	24	9	4	10	11	9	8	5	14	1	1	0	2	21	72	18	20	26	36	134	57	9	1	15	10	3	2	3	1	0	11	50	8	31	6	9	7	6	4	0	1	3	1	0
AT1G14380	106	86	59	89	138	233	54	56	49	39	36	81	24	104	10	17	26	5	179	517	240	201	119	469	110	148	166	114	110	239	71	118	63	39	14	129	127	98	222	81	62	60	72	68	39	45	22	16	10
AT1G14390	9	6	8	10	8	18	6	8	7	2	16	11	2	3	3	1	3	2	8	61	5	33	7	121	12	20	6	0	37	6	1	1	15	1	0	8	15	18	15	3	6	23	9	9	3	3	2	1	1
AT1G14400	302	160	66	90	380	757	84	71	87	48	49	239	39	264	32	33	20	12	502	1141	812	498	411	1189	404	422	354	177	420	795	157	205	204	121	25	155	97	51	433	31	61	30	27	37	12	13	16	10	7
AT1G14410	27	11	6	9	28	59	8	9	6	2	2	27	5	25	2	0	0	0	714	614	1262	373	426	587	342	221	304	262	147	1136	191	149	104	96	12	13	6	6	36	3	2	0	7	2	3	3	0	0	0
AT1G14430	10	6	19	8	13	23	2	9	9	5	5	4	2	13	0	2	1	1	53	157	85	35	84	61	28	94	21	32	32	67	10	20	7	4	0	24	5	14	16	8	3	7	20	6	1	2	3	1	0
AT1G14440	26	13	8	18	31	60	8	5	6	3	7	17	5	15	4	5	3	1	379	356	741	153	982	179	181	298	204	225	84	605	85	164	68	113	15	12	5	11	41	10	2	6	5	7	0	4	1	4	1
AT1G14450	280	103	50	76	381	817	74	65	68	53	30	243	34	309	22	17	9	21	1759	2699	3425	1620	1211	3098	1332	969	1087	474	968	3156	467	504	426	358	65	96	28	25	324	13	16	10	12	19	10	12	5	3	2
AT1G14460	81	62	76	69	75	159	41	42	37	36	37	35	23	42	20	12	10	4	190	647	245	143	170	371	94	171	136	121	85	233	67	114	48	52	9	69	60	57	121	64	30	58	63	33	24	21	10	1	8
AT1G14470	2	3	1	3	0	3	3	0	0	2	1	1	1	2	1	0	0	0	56	79	66	34	41	84	14	33	28	69	10	60	16	23	10	13	1	5	3	4	8	2	3	1	3	3	1	0	2	1	0
AT1G14480	6	3	0	4	6	7	1	0	0	0	1	1	1	5	1	3	1	1	63	76	71	36	38	68	11	27	24	56	22	43	24	19	7	12	0	8	11	6	6	7	1	5	1	4	2	5	4	0	0
AT1G14510	68	47	15	33	92	150	33	24	23	20	18	36	13	48	6	8	4	3	351	499	652	294	284	680	232	193	225	175	155	561	110	122	92	67	7	22	35	20	99	9	16	11	13	9	6	9	6	1	2
AT1G14520	28	21	14	19	23	52	19	11	18	10	8	16	8	16	4	1	3	1	30	32	47	22	24	29	202	21	9	5	13	40	5	9	29	5	1	21	24	21	40	12	27	7	7	18	2	5	5	2	3
AT1G14530	10	12	8	15	13	29	3	9	13	7	12	8	1	7	4	1	0	4	41	89	55	25	24	88	70	28	27	23	36	45	30	17	29	9	7	9	13	3	16	4	23	8	6	5	2	0	2	1	1
AT1G14560	37	62	21	22	49	69	21	26	23	18	12	28	5	29	2	6	6	2	117	292	177	119	106	288	94	97	76	72	129	158	51	51	33	28	5	24	45	23	44	10	22	15	11	15	7	5	7	1	0
AT1G14570	67	52	33	36	66	164	36	26	51	25	30	41	13	66	11	9	2	1	293	569	454	278	240	656	217	221	191	164	236	381	97	114	100	54	17	51	42	27	91	13	30	21	19	26	8	9	7	4	1
AT1G14580	37	21	28	12	37	76	9	10	13	11	8	15	3	20	3	3	5	1	105	129	206	34	52	57	65	35	45	61	21	177	33	18	23	19	3	23	22	17	36	14	6	10	16	4	4	7	3	3	2
AT1G14590	8	5	4	8	13	27	6	6	1	0	1	6	1	6	3	4	0	0	69	128	108	48	57	124	42	50	51	24	36	76	33	29	21	10	3	9	1	4	10	0	0	4	1	3	1	0	2	0	0
AT1G14600	60	83	55	98	68	96	43	31	34	33	23	30	10	41	10	4	5	1	122	57	222	37	247	36	116	37	31	102	11	132	33	83	17	15	0	19	32	18	26	8	6	11	5	1	4	5	1	3	3
AT1G14610	199	180	115	148	215	378	97	84	89	74	49	120	48	129	28	27	9	10	1646	2659	2924	1794	1293	5348	867	872	1101	897	908	2604	560	831	553	326	65	180	254	160	350	110	121	120	88	102	56	70	25	24	10
AT1G14620	42	15	5	16	40	109	10	14	9	9	8	31	11	48	4	1	1	0	505	777	824	645	315	1653	300	238	303	165	248	750	171	212	183	113	15	11	7	11	46	3	3	4	8	2	2	4	2	0	1
AT1G14630	12	6	3	3	12	13	4	2	4	1	0	4	2	12	2	0	0	1	8	4	13	1	4	5	4	3	21	1	0	12	0	7	2	1	2	6	4	3	12	1	0	0	1	1	0	2	0	1	0
AT1G14640	11	29	19	17	11	23	19	5	16	6	3	8	5	9	4	4	4	0	33	58	61	13	48	32	44	31	31	47	17	33	11	11	12	16	3	23	44	33	25	18	20	6	15	27	13	6	6	3	1
AT1G14650	160	235	152	187	174	337	133	75	88	79	60	91	49	107	30	30	18	6	899	1509	1392	820	732	2345	517	539	607	474	435	1314	308	418	315	216	21	222	376	231	315	163	131	115	131	157	69	68	70	25	24
AT1G14660	23	12	13	12	15	13	6	9	13	3	6	6	3	10	4	5	0	0	37	69	53	26	32	45	21	39	23	35	45	39	14	15	18	9	0	11	15	13	7	5	11	1	6	9	4	2	2	1	2
AT1G14670	79	67	46	55	97	190	32	39	43	21	46	53	24	55	9	14	7	2	493	1706	789	758	480	2112	412	648	450	177	935	724	139	243	230	91	18	59	41	44	153	33	47	43	26	36	16	15	8	3	6
AT1G14680	5	1	3	3	2	17	2	2	5	0	1	1	0	4	2	1	0	0	18	28	31	15	23	37	10	19	14	12	13	26	8	16	1	7	2	5	10	6	4	1	11	3	4	3	6	1	2	1	1
AT1G14685	170	165	129	168	177	320	89	67	136	52	80	99	38	102	24	34	17	4	511	1179	749	362	593	916	376	543	339	383	445	641	185	242	169	111	21	178	204	180	249	123	155	120	90	131	53	40	34	15	18
AT1G14687	0	2	1	1	4	3	1	2	0	0	0	0	0	1	0	0	0	0	41	44	67	13	33	23	16	18	22	17	12	60	13	32	4	10	2	2	3	2	3	1	2	0	1	3	0	0	0	0	1
AT1G14690	103	95	55	78	106	188	47	35	36	40	32	58	28	68	19	12	15	5	252	358	465	213	279	561	153	139	201	185	73	344	90	160	77	101	16	61	67	56	137	27	24	45	20	26	21	21	11	11	15
AT1G14700	218	149	229	168	260	441	89	66	67	59	49	121	43	169	22	28	20	10	45	292	65	16	32	28	22	45	26	46	9	36	8	16	5	1	3	103	74	80	193	47	30	15	71	46	13	10	14	6	7
AT1G14710	171	156	107	139	176	328	90	97	75	57	62	83	41	125	26	29	6	3	924	2124	1448	862	988	2587	510	851	733	572	742	1335	246	440	282	186	33	147	131	129	249	91	91	92	85	103	32	41	17	29	12
AT1G14720	42	49	50	36	50	101	34	35	31	20	8	35	21	29	15	6	4	0	422	377	686	172	267	323	124	130	196	312	78	544	169	139	77	44	13	54	41	44	88	31	18	13	29	15	10	12	7	1	3
AT1G14730	32	25	11	13	34	87	93	24	19	22	6	29	7	22	3	3	6	0	1	46	5	3	4	6	1	2	6	0	3	6	4	0	4	0	5	13	6	6	26	5	4	4	7	2	8	2	6	1	3
AT1G14740	148	224	93	109	149	283	97	74	143	86	68	72	39	108	28	22	15	8	274	767	487	274	234	762	333	274	256	177	284	422	166	145	123	61	18	206	397	164	303	103	250	104	108	110	52	53	48	20	16
AT1G14750	7	2	2	2	3	8	2	5	1	1	6	2	6	3	0	2	1	2	67	265	115	41	181	114	58	142	55	30	39	87	16	90	14	9	4	7	9	6	6	2	1	6	1	2	1	7	2	1	0
AT1G14770	20	7	9	6	17	31	3	0	7	8	3	12	1	11	2	1	0	0	112	125	145	80	75	192	37	42	62	48	31	128	35	36	30	23	2	2	7	6	8	3	3	3	1	1	0	0	4	1	0
AT1G14780	9	59	2	6	14	47	6	1	35	26	20	6	6	15	0	2	2	4	0	23	4	4	3	3	17	2	2	0	6	7	2	1	1	0	0	20	46	4	21	4	42	13	6	5	3	2	2	1	2
AT1G14790	12	9	6	16	10	16	6	3	3	4	2	7	3	6	3	2	1	0	15	47	22	8	23	26	13	25	9	6	11	16	7	16	5	2	0	3	5	6	22	5	3	1	4	5	2	4	4	1	1
AT1G14810	69	39	18	32	79	205	18	22	17	18	11	55	8	75	10	9	5	1	1522	1673	3080	1391	1044	3510	807	587	694	545	627	2761	454	421	389	269	52	44	32	12	119	8	7	14	6	10	1	3	4	2	2
AT1G14820	49	30	20	35	49	92	18	14	18	9	6	31	5	32	5	2	6	1	57	122	73	72	64	227	42	146	42	12	54	60	19	42	24	10	0	17	11	6	44	7	6	3	6	8	1	2	4	0	0
AT1G14830	119	77	48	72	129	263	64	38	70	46	42	59	27	77	17	28	5	7	415	1521	672	662	417	1977	373	515	438	124	678	629	109	235	175	100	21	75	77	49	255	40	55	46	20	24	21	23	7	6	8
AT1G14840	132	119	83	115	129	239	61	53	44	44	20	90	26	70	15	7	9	3	227	471	415	150	275	382	121	278	168	199	142	304	64	88	81	46	11	74	51	54	116	33	22	27	31	22	14	21	11	5	4
AT1G14850	47	43	25	33	43	96	27	23	34	14	17	32	11	28	3	8	3	1	466	824	765	502	405	1493	241	263	335	189	277	676	149	246	194	116	15	42	35	20	100	18	16	17	17	22	9	12	5	5	3
AT1G14870	215	312	31	58	259	514	58	52	122	65	76	175	20	225	12	14	11	67	92	554	167	202	69	471	500	149	48	22	344	136	21	22	11	11	2	149	254	51	406	25	99	68	28	36	31	20	11	10	3
AT1G14890	11	7	8	6	21	31	5	5	2	5	2	5	4	12	0	3	1	1	34	68	57	13	15	19	17	15	58	13	11	50	20	9	21	6	1	13	9	7	26	3	6	0	6	7	1	1	1	1	0
AT1G14900	145	82	52	80	171	312	62	63	46	25	38	100	18	118	16	14	5	3	1096	1817	2066	870	840	1980	590	611	711	608	523	1796	343	451	270	261	36	77	48	45	173	25	23	36	37	30	15	15	11	3	2
AT1G14910	58	52	35	56	80	117	35	26	30	22	20	50	15	44	11	10	10	2	114	392	157	125	100	408	98	130	131	49	112	151	53	77	49	39	9	37	58	37	115	18	24	24	29	32	15	17	10	4	1
AT1G14920	35	27	26	40	51	91	20	19	21	14	12	23	18	37	0	4	6	2	173	344	284	189	130	505	127	96	110	75	83	239	87	73	101	35	7	42	34	30	101	33	13	16	23	28	6	10	5	5	3
AT1G14970	42	19	15	23	27	59	15	9	14	10	10	9	4	23	5	6	3	0	124	402	186	128	155	396	52	181	123	97	111	111	54	74	50	24	1	12	8	11	33	11	5	9	6	8	6	4	3	2	0
AT1G14980	238	93	47	58	268	585	56	38	69	32	30	150	41	211	10	15	7	2	5958	8840	12249	6932	4181	16665	4056	3036	3895	1770	3190	11005	1599	2209	1902	1265	236	75	39	22	216	7	19	19	4	13	8	9	3	3	4
AT1G14990	23	12	1	8	23	37	7	6	7	5	8	19	2	15	0	2	2	2	137	263	277	161	112	322	106	96	98	68	80	245	44	46	55	33	5	13	5	5	18	1	1	6	1	3	2	5	0	1	0
AT1G15000	25	7	7	4	27	46	6	7	7	3	1	9	4	16	2	3	1	1	198	262	274	107	91	220	80	73	102	89	44	280	46	33	40	29	6	3	5	3	26	4	3	4	2	0	4	1	2	0	0
AT1G15002	45	26	18	23	31	35	10	18	10	7	9	6	8	8	5	3	3	1	253	299	406	163	181	393	102	100	134	192	83	284	77	94	46	48	10	3	5	5	5	1	2	6	2	1	0	2	1	1	0
AT1G15020	46	54	40	45	42	87	40	22	41	26	20	28	11	38	10	11	7	3	141	330	192	176	141	497	130	142	139	68	204	164	50	67	72	41	7	47	68	35	45	24	24	19	22	20	9	13	4	6	5
AT1G15030	74	56	50	51	78	139	31	30	38	23	22	40	10	42	14	4	8	2	186	334	265	121	176	267	99	145	107	133	111	211	79	73	53	35	3	44	46	31	84	30	14	18	23	16	11	10	5	4	6
AT1G15060	26	33	14	18	33	62	14	11	16	7	8	16	4	32	5	5	2	1	80	169	125	76	74	187	51	70	55	39	58	97	26	23	32	14	5	24	14	10	43	5	13	11	5	8	7	2	2	0	2
AT1G15080	8	18	15	9	5	16	1	6	6	1	3	3	2	4	1	1	1	0	81	62	109	29	20	35	33	17	69	52	13	91	15	38	11	17	3	9	8	4	10	4	4	4	6	4	4	1	2	1	0
AT1G15100	29	45	11	22	41	82	18	17	46	24	20	17	6	29	1	4	5	23	179	583	238	195	128	536	179	182	197	64	227	205	51	64	53	81	13	20	23	9	49	3	32	16	9	4	3	2	4	6	2
AT1G15110	62	146	42	41	62	136	43	37	150	46	80	42	11	39	9	13	15	2	99	516	152	169	92	525	146	138	95	65	337	129	33	53	59	28	4	40	93	44	79	27	165	54	22	24	20	14	9	3	2
AT1G15120	538	246	89	126	664	1508	131	111	128	88	50	513	48	523	35	33	25	34	3118	5742	5686	3471	2348	7438	2364	2045	2209	915	2304	5438	914	1059	1026	814	138	185	94	64	593	30	55	35	19	29	17	18	14	8	9
AT1G15130	87	116	49	76	101	191	59	48	79	47	39	65	8	64	11	14	5	10	193	617	325	208	210	580	204	200	170	121	274	289	77	96	74	45	9	95	131	63	196	40	118	47	40	36	20	18	27	7	6
AT1G15140	88	41	18	38	105	206	28	16	29	27	7	81	9	86	6	10	2	1	352	598	801	259	281	549	252	211	238	143	177	716	97	110	84	77	11	55	29	17	204	17	16	11	8	8	7	9	6	3	2
AT1G15165	24	22	23	20	19	37	15	10	9	8	6	14	7	7	4	7	8	0	28	59	37	19	31	59	12	26	21	25	15	38	10	14	10	8	0	28	20	14	16	10	9	15	10	8	1	5	1	1	2
AT1G15170	17	18	6	7	6	27	2	4	4	2	4	5	1	14	1	0	0	1	91	174	118	90	48	294	79	53	40	44	49	107	25	24	25	12	1	10	13	9	25	8	9	4	3	3	0	2	2	0	0
AT1G15175	26	21	22	19	28	41	9	6	7	4	14	13	3	10	7	1	1	0	5	8	3	3	4	10	2	10	0	2	7	3	0	0	1	0	0	21	23	23	37	31	13	11	17	16	11	8	3	5	3
AT1G15180	56	37	30	37	62	115	23	18	15	14	15	35	12	45	7	9	4	2	250	261	451	91	170	153	134	161	97	149	78	355	114	67	65	30	5	37	30	16	60	5	6	8	4	15	3	4	4	2	0
AT1G15200	300	357	223	256	303	508	199	160	204	124	116	167	89	193	58	41	19	10	2591	4163	3440	1456	2396	4002	1025	1712	1413	2846	1064	2689	1186	972	745	489	71	428	713	432	460	309	395	306	240	218	136	162	119	43	35
AT1G15210	47	51	25	28	49	117	26	47	63	13	145	29	10	43	5	8	13	2	848	5392	1336	1061	796	2826	717	1535	1001	493	1161	1293	215	284	251	142	43	55	47	38	119	17	86	185	7	24	22	19	10	9	3
AT1G15215	16	10	9	17	22	34	8	4	6	5	4	4	2	7	4	1	0	0	84	293	135	59	101	199	32	85	61	82	45	106	35	35	30	19	5	13	12	16	19	5	5	8	8	5	2	5	1	0	1
AT1G15220	6	3	6	3	14	27	3	6	3	3	5	5	4	5	2	1	0	1	89	105	127	68	57	174	47	44	51	43	30	107	25	28	24	16	3	15	5	3	17	3	2	1	0	4	2	2	0	0	1
AT1G15230	78	38	26	24	98	194	22	26	27	15	10	51	7	81	8	5	2	1	576	825	1137	450	476	1209	336	306	345	266	222	1112	331	197	266	137	16	34	24	17	98	11	11	14	8	9	5	5	6	2	5
AT1G15240	113	230	91	133	107	216	127	86	128	87	61	81	41	90	25	17	16	8	332	999	488	277	466	850	331	502	325	273	339	399	135	203	123	92	13	176	287	169	183	105	196	116	84	104	57	46	47	26	17
AT1G15250	64	33	17	27	85	132	16	22	22	18	11	41	11	52	9	9	1	3	953	1078	1708	706	706	1745	514	384	522	385	326	1554	317	274	300	198	37	17	19	16	39	7	5	12	2	7	7	5	5	4	1
AT1G15260	136	78	44	88	180	345	53	38	43	20	18	99	12	98	11	10	5	4	141	96	330	68	304	75	83	84	51	42	29	319	42	37	30	22	7	89	81	84	146	49	21	22	26	57	20	18	12	5	0
AT1G15270	525	233	94	129	724	1625	136	129	120	87	55	470	55	648	48	34	11	20	2387	4037	4685	2518	1911	5541	1954	1549	1795	680	1475	4364	662	856	776	729	107	231	92	52	731	34	45	25	26	30	13	8	15	10	23
AT1G15280	175	288	181	216	193	354	178	102	149	115	80	104	41	148	30	29	25	8	919	1727	1304	633	966	2120	509	707	603	879	463	1038	326	428	296	195	28	298	527	310	325	213	245	170	157	176	102	101	76	37	30
AT1G15290	551	462	604	405	595	966	276	250	197	165	120	278	163	348	97	108	41	26	1448	1829	2330	550	930	1093	427	547	536	1247	302	1963	483	438	220	222	31	568	491	548	610	361	221	188	543	262	165	157	87	48	54
AT1G15310	19	23	10	13	26	36	13	9	9	10	3	10	1	14	2	3	3	2	73	95	114	55	46	107	40	31	52	52	41	87	15	34	19	9	4	15	23	7	18	4	8	4	6	3	2	2	2	0	2
AT1G15340	205	165	78	131	251	440	92	71	90	77	36	136	40	166	22	17	15	11	878	844	1516	544	761	1355	487	410	478	429	266	1521	333	449	279	185	27	212	473	243	408	162	158	103	139	185	72	57	64	32	28
AT1G15350	89	71	29	32	88	165	26	26	39	21	37	41	9	65	6	13	7	3	85	413	137	101	79	257	128	128	94	40	167	114	25	39	39	29	7	39	40	17	96	12	31	23	19	15	6	8	2	1	1
AT1G15370	129	63	28	46	153	313	38	28	32	24	12	79	12	103	7	11	4	6	332	713	602	341	295	881	273	264	282	122	289	598	87	151	134	67	10	32	19	13	105	6	27	7	16	12	4	7	5	1	2
AT1G15390	69	28	22	31	91	155	9	19	22	15	15	45	9	53	5	4	2	1	711	708	1285	512	438	1069	399	255	290	233	203	1222	214	197	172	133	35	18	17	7	57	6	2	2	2	4	2	2	2	1	1
AT1G15400	213	140	47	97	226	424	95	53	80	58	52	119	26	166	13	13	13	13	196	691	308	210	189	459	204	245	165	67	262	318	64	58	57	43	7	98	127	62	204	29	84	57	48	58	17	15	20	9	8
AT1G05163	13	6	4	3	4	26	3	0	2	1	5	13	1	7	1	0	0	0	141	281	190	116	131	246	59	108	131	70	80	121	59	68	42	21	10	12	9	4	30	2	3	9	2	5	1	1	3	1	0
AT1G15410	66	46	36	55	99	163	44	22	25	20	22	36	15	59	6	3	9	1	187	498	290	112	126	238	157	126	88	218	87	228	72	62	45	25	4	40	25	28	75	28	16	22	43	27	7	6	8	3	1
AT1G15420	35	41	18	30	33	96	18	25	17	25	8	24	16	24	6	5	8	1	501	772	928	601	437	1723	304	274	322	282	230	852	192	254	229	140	26	27	29	20	32	21	15	20	13	11	6	13	7	2	2
AT1G15430	29	36	18	33	30	46	21	15	28	10	12	14	11	18	4	4	6	4	58	214	109	70	68	195	77	71	68	44	90	105	33	31	30	12	1	14	15	13	28	8	15	5	6	11	3	1	5	0	0
AT1G15440	22	20	13	17	24	72	12	3	7	19	2	16	8	21	6	3	0	1	620	862	1069	636	462	1990	290	264	373	286	265	938	194	283	205	126	24	23	22	6	36	10	7	17	5	3	4	8	2	3	2
AT1G15470	33	26	13	19	28	62	16	14	30	13	11	13	6	30	2	1	1	4	145	278	246	154	112	462	101	107	83	63	151	246	45	75	61	25	6	22	21	13	50	15	28	11	6	10	3	5	3	1	2
AT1G15480	19	9	3	7	12	23	3	8	3	4	1	6	2	3	4	2	0	0	168	301	314	267	150	864	101	100	100	79	91	275	49	101	51	31	8	6	11	7	18	1	4	6	1	4	5	3	2	0	1
AT1G15490	14	22	6	7	21	28	10	7	36	8	5	9	4	14	4	1	0	1	94	223	128	66	98	162	60	88	42	92	130	128	24	30	14	14	4	12	13	10	24	5	39	5	7	4	5	3	4	0	1
AT1G15500	292	161	76	90	281	530	74	56	58	45	32	149	31	198	12	19	13	12	6853	9343	13056	3870	4512	7023	3587	3028	3034	2731	2044	11652	2596	1608	1702	1076	251	149	104	57	394	43	65	50	37	34	20	25	22	5	4
AT1G15510	9	11	9	2	12	17	4	2	1	2	4	10	3	4	0	1	1	0	187	153	334	77	150	145	70	56	69	157	39	312	65	40	41	26	3	3	6	13	13	3	2	4	4	6	3	2	0	1	1
AT1G15530	5	11	9	5	3	7	9	1	7	2	2	3	2	3	2	2	0	1	15	41	39	11	15	27	12	19	10	22	7	28	10	4	7	3	1	5	27	12	15	8	19	16	9	11	3	5	3	2	1
AT1G15550	67	58	94	35	85	184	43	34	29	19	17	39	23	51	12	15	2	4	200	1538	331	115	95	205	80	139	121	231	107	256	24	45	27	28	5	24	19	21	48	9	13	32	83	8	17	9	4	3	2
AT1G15570	27	20	9	25	28	66	8	13	15	6	12	18	15	17	2	4	1	0	155	321	238	121	152	359	59	103	84	74	63	192	37	137	47	20	4	29	15	13	31	7	6	13	5	5	5	9	1	4	1
AT1G15580	14	7	4	8	10	28	4	4	2	7	2	10	2	15	0	2	0	0	2	8	2	5	1	5	4	7	4	0	5	5	3	2	0	0	0	2	3	2	2	3	2	2	1	4	2	1	2	0	0
AT1G15660	31	24	15	27	49	75	11	12	15	7	9	17	11	24	6	2	2	0	260	351	429	211	293	579	134	134	172	162	109	379	70	163	63	51	7	24	34	18	60	13	13	14	9	10	6	10	5	4	2
AT1G15670	31	88	14	25	32	84	19	10	17	23	12	18	8	28	3	4	2	3	102	319	163	118	179	358	363	156	48	45	143	148	63	24	28	11	4	69	161	57	136	30	28	39	42	19	14	11	15	6	4
AT1G15690	281	249	140	214	334	748	126	100	121	77	87	219	64	239	38	40	18	22	10908	19419	19426	7465	9671	14544	7021	8063	6431	5041	4763	16726	3272	3276	2831	1892	379	449	257	212	1161	149	136	132	98	155	71	74	47	27	20
AT1G15700	11	10	4	8	14	26	8	0	5	2	0	8	3	8	0	3	0	0	62	79	131	59	67	133	39	23	33	21	25	122	32	28	19	17	2	10	9	4	13	1	4	3	3	0	0	0	2	0	0
AT1G15710	18	7	9	9	16	47	5	5	11	6	7	17	3	13	5	1	0	1	139	226	291	105	120	255	89	85	89	61	93	277	43	59	43	33	5	22	8	7	42	6	13	5	3	8	3	1	1	2	2
AT1G15720	10	4	3	9	10	13	2	2	3	2	2	5	3	3	0	1	1	0	27	75	66	52	28	157	19	21	36	21	24	52	20	36	18	12	3	4	8	8	9	7	0	2	0	8	4	2	1	2	0
AT1G15730	56	30	25	34	58	112	16	13	17	13	5	41	7	47	5	3	3	4	346	325	734	149	233	270	150	112	146	175	68	600	111	100	79	46	9	44	27	21	108	9	14	9	13	13	6	8	4	2	2
AT1G15740	101	160	99	110	117	250	97	56	47	74	28	68	15	86	30	20	6	10	23	75	47	19	32	39	109	41	16	13	17	40	17	17	26	8	2	90	107	86	163	47	38	25	33	35	24	25	14	10	7
AT1G15750	174	220	122	171	197	363	105	81	94	61	58	108	47	129	37	29	23	10	662	1323	1061	564	537	1570	480	464	527	359	401	944	244	303	228	182	34	149	232	125	306	79	99	84	77	74	58	45	47	17	14
AT1G15760	5	3	0	2	9	11	2	3	4	2	0	1	0	5	1	1	1	0	17	52	32	56	10	188	24	16	67	3	18	27	8	26	20	9	2	1	0	1	13	2	1	0	1	1	0	1	1	1	0
AT1G15780	101	155	81	97	99	222	122	61	109	64	41	52	31	67	21	21	8	15	291	800	431	319	336	998	279	287	264	216	313	426	75	145	102	105	6	116	221	114	167	67	139	63	68	73	46	34	44	15	8
AT1G15790	5	9	3	4	14	14	4	6	2	2	1	3	1	8	2	1	1	0	30	39	40	29	12	70	17	11	17	22	22	32	14	13	11	6	2	1	8	1	2	3	0	2	1	1	0	2	0	0	2
AT1G15800	24	40	24	34	31	54	39	16	28	17	13	13	10	18	8	7	4	1	87	109	110	62	106	218	106	81	52	43	53	86	36	40	24	13	2	42	72	40	54	26	25	21	23	29	17	11	17	10	6
AT1G15810	45	32	32	28	45	115	20	20	10	18	15	38	7	40	7	6	4	1	570	818	1013	515	443	1452	291	328	369	307	333	897	154	203	172	124	18	36	41	38	81	21	12	13	14	13	5	7	9	3	2
AT1G15820	3903	1537	812	1125	5017	11490	1069	917	944	634	429	3444	353	4757	301	297	166	87	1338	1125	3381	560	809	715	759	505	504	643	295	2633	235	441	111	215	46	1810	623	421	6423	275	367	215	279	289	132	174	145	71	37
AT1G15830	29	16	11	11	27	45	10	7	5	2	3	14	4	10	4	3	1	0	2	5	6	1	15	1	4	3	3	1	1	7	1	2	0	0	0	14	9	4	15	13	7	3	8	7	3	4	3	2	1
AT1G15860	90	83	36	59	119	217	47	30	36	30	17	57	13	71	10	11	6	4	289	489	496	227	268	530	228	221	197	142	160	394	89	93	79	64	10	37	54	30	84	19	34	19	20	21	9	9	7	6	2
AT1G15870	8	3	1	2	5	7	1	4	1	2	3	3	1	3	0	0	0	0	121	158	231	110	91	388	43	61	83	62	36	166	43	58	41	24	1	1	1	0	5	1	1	3	0	3	0	0	0	0	0
AT1G15880	75	48	22	27	77	134	24	16	22	17	7	39	5	45	4	10	2	2	73	164	120	80	64	205	57	65	67	34	78	107	41	34	41	18	4	34	23	17	75	6	13	7	15	8	2	4	6	3	4
AT1G15885	23	12	1	6	20	48	3	3	3	3	0	9	2	10	1	3	2	0	163	145	343	94	92	112	74	54	68	95	41	266	63	49	42	25	2	14	9	0	22	2	1	3	7	0	3	1	0	1	0
AT1G15890	11	38	6	18	14	13	6	8	12	14	4	5	3	4	2	1	0	2	10	15	10	11	8	41	6	9	11	14	1	9	3	9	4	3	0	40	116	41	44	27	41	17	25	37	10	10	12	4	4
AT1G15900	0	2	0	2	1	1	1	0	0	0	0	0	1	4	0	0	1	0	15	37	29	18	20	70	8	12	3	2	13	30	3	4	9	4	0	1	3	0	1	1	1	0	2	0	0	1	0	0	1
AT1G15910	64	49	38	51	74	130	23	27	29	21	14	41	27	47	19	17	6	2	183	425	367	285	220	963	140	143	186	107	89	345	85	159	93	64	11	54	48	48	66	35	23	22	36	25	12	11	4	4	7
AT1G15920	93	88	34	45	98	153	45	33	44	23	29	27	14	37	13	14	5	4	132	310	219	167	147	518	126	119	99	68	128	200	50	56	56	34	9	36	43	20	67	22	26	17	17	19	6	7	9	4	7
AT1G15930	429	168	79	131	432	991	108	91	87	60	47	284	49	365	26	26	17	6	9357	13701	18754	10051	6524	25205	5911	4673	5570	2739	4910	17494	3674	3362	3845	1917	344	96	48	29	404	23	25	31	12	15	11	7	11	8	5
AT1G15940	60	51	51	34	66	115	26	26	18	21	13	35	13	39	6	4	6	0	501	762	802	375	489	1032	274	283	355	348	185	701	179	288	147	97	15	88	99	64	134	44	34	52	39	42	33	33	25	6	8
AT1G15950	184	98	82	68	159	317	72	67	48	50	24	98	30	120	19	14	15	7	369	832	694	285	250	556	428	246	513	132	153	609	107	147	108	115	18	76	72	38	165	24	39	21	23	25	20	10	12	6	4
AT1G05213	8	15	5	6	9	13	3	9	4	4	4	2	5	9	0	3	1	0	5	21	12	3	5	4	15	5	26	4	1	3	1	2	3	1	0	1	0	3	2	1	1	1	0	1	3	0	0	0	0
AT1G15960	23	13	15	9	16	44	16	13	7	11	3	14	8	19	22	20	5	0	6	14	9	5	6	9	138	2	36	3	3	18	3	2	0	15	0	6	8	9	11	7	3	1	5	2	2	0	3	7	1
AT1G15970	45	31	29	37	54	106	14	18	31	14	14	28	7	38	4	11	2	5	100	280	139	74	93	211	73	82	79	46	135	126	33	55	18	17	0	23	24	17	50	7	22	9	8	12	4	2	3	2	0
AT1G15980	217	124	97	92	241	507	66	56	62	55	33	161	32	213	10	27	14	4	167	259	321	67	105	96	77	63	56	127	41	263	45	38	25	31	8	141	62	54	409	34	32	15	35	31	18	20	11	4	4
AT1G16000	69	29	17	21	87	193	17	18	21	10	7	41	8	71	8	1	3	3	962	1838	1658	1025	633	2207	661	549	580	251	761	1532	275	291	370	217	46	18	9	4	43	3	7	2	5	6	2	0	2	1	1
AT1G16010	55	51	19	25	63	98	17	22	13	18	6	49	7	34	4	3	5	3	168	316	266	111	124	315	129	146	108	95	88	230	46	61	62	39	11	32	46	12	61	7	20	17	11	18	5	5	7	1	2
AT1G16020	49	31	32	27	45	77	11	19	32	10	7	29	5	29	5	4	6	0	77	196	143	78	93	301	59	82	69	38	82	119	22	39	36	21	3	33	28	30	64	13	20	16	12	18	2	4	4	0	2
AT1G16030	10	13	4	6	9	15	9	5	10	5	2	9	1	10	5	1	0	0	42	52	42	28	26	76	20	22	21	26	16	23	10	14	15	4	0	6	7	3	15	1	4	4	3	1	2	1	1	7	2
AT1G16040	22	31	13	32	26	51	15	11	15	12	2	14	7	12	3	3	2	1	136	322	256	160	142	483	133	123	121	54	113	186	62	81	58	35	5	10	16	10	20	7	10	8	2	3	6	1	3	2	0
AT1G16060	36	51	14	9	53	101	118	15	8	30	15	29	11	40	7	7	5	1	19	56	35	47	16	112	11	17	25	11	21	40	7	12	8	2	1	13	30	9	30	4	7	3	3	9	3	3	19	0	0
AT1G16070	5	7	4	5	6	9	8	4	0	3	0	5	7	5	0	1	0	0	11	15	16	20	7	75	7	2	7	3	3	15	1	41	6	2	2	0	5	3	4	0	2	1	0	0	3	4	0	0	0
AT1G16080	159	94	64	67	161	344	35	50	43	25	28	86	19	109	6	11	10	3	471	560	971	278	354	438	221	210	235	337	114	803	164	159	71	74	20	90	41	33	200	32	24	17	28	16	10	10	4	6	6
AT1G16090	26	8	13	13	21	31	6	5	5	2	1	12	3	6	0	1	0	0	33	34	31	8	23	18	12	9	11	30	15	24	12	16	10	3	0	10	14	13	8	7	6	7	6	5	2	3	0	2	5
AT1G16110	9	36	10	12	11	22	6	3	4	2	4	7	0	10	2	1	1	0	2	7	2	1	2	8	13	15	0	0	4	4	1	2	0	0	0	25	33	7	14	16	10	8	6	6	6	1	2	2	0
AT1G16170	76	41	23	28	79	172	18	13	42	15	9	48	8	67	10	4	3	6	73	191	149	91	61	187	187	73	64	24	153	117	31	30	26	17	4	24	8	9	55	5	17	10	10	6	2	2	2	0	0
AT1G16180	86	81	32	43	110	192	50	31	63	24	19	48	15	90	12	13	6	30	363	788	624	286	321	630	502	319	282	201	318	564	159	161	142	101	16	78	76	26	223	23	41	24	36	24	14	15	19	13	3
AT1G16190	36	27	11	12	35	73	14	8	6	5	3	19	5	17	2	4	0	3	222	435	363	248	177	741	138	182	148	113	139	287	82	94	80	59	5	13	13	13	25	6	1	3	8	7	5	5	0	0	1
AT1G16210	143	72	34	44	152	303	37	36	34	20	20	104	13	104	11	10	6	12	430	604	772	373	321	836	325	244	241	166	215	730	114	139	148	89	10	44	66	24	103	20	29	15	15	21	17	12	8	3	2
AT1G16220	15	10	7	20	9	34	4	6	4	6	2	15	7	8	3	2	3	1	36	20	51	46	71	165	14	12	24	6	8	34	8	91	12	3	0	7	8	6	14	0	4	4	1	4	4	4	0	0	0
AT1G16240	181	116	58	70	179	370	63	32	73	29	40	127	22	123	13	14	7	11	215	528	326	201	219	455	222	218	154	100	231	308	83	85	74	50	6	54	50	42	141	20	38	20	13	22	12	15	11	2	6
AT1G16250	19	9	13	14	16	46	11	9	6	13	6	13	0	12	4	1	3	1	74	169	100	42	58	175	48	78	68	60	54	93	26	30	25	15	4	10	9	5	27	6	8	6	0	4	1	2	1	1	0
AT1G16260	41	25	57	29	57	73	20	16	16	11	11	25	10	25	5	0	4	0	45	57	67	6	26	14	17	14	10	52	4	60	11	9	6	6	1	24	21	26	42	20	9	12	28	18	9	7	1	1	4
AT1G16270	53	63	40	47	55	96	26	32	27	24	14	27	11	33	12	13	7	2	415	771	645	389	409	1175	319	328	278	256	272	583	104	219	137	97	21	55	51	35	87	26	38	37	26	26	16	10	13	9	6
AT1G16280	16	12	11	9	11	48	6	9	9	5	4	11	1	14	1	2	3	1	230	250	433	187	161	454	129	85	122	122	83	372	66	82	57	50	4	10	9	16	26	10	6	4	4	10	2	2	3	3	2
AT1G16300	17	17	5	14	17	57	7	10	8	7	6	14	4	18	3	1	1	1	206	366	287	213	144	622	111	124	130	83	149	268	47	69	64	39	11	12	14	5	29	5	10	13	7	3	6	2	1	2	0
AT1G16310	13	17	8	5	12	17	4	39	14	2	5	3	3	10	0	2	1	1	8	24	5	2	5	16	44	2	29	1	25	3	0	3	2	0	1	4	5	3	9	5	6	2	3	4	5	2	1	3	0
AT1G16320	98	59	40	45	114	184	41	27	34	23	18	48	21	68	8	6	0	3	155	172	274	84	101	105	75	53	66	96	29	253	41	44	24	24	7	21	26	11	63	10	6	11	12	5	4	2	0	4	3
AT1G16330	5	3	6	7	6	21	6	2	6	3	2	6	7	2	3	3	0	0	30	45	53	44	41	291	17	17	29	24	15	47	7	101	8	2	2	8	3	10	11	2	4	6	1	0	3	19	0	1	1
AT1G16340	42	21	17	22	47	89	14	10	11	6	8	32	4	25	4	1	1	0	131	334	193	122	120	351	52	132	108	43	84	192	54	47	48	27	11	26	18	13	45	6	6	7	8	12	7	3	0	0	5
AT1G16350	78	31	29	26	78	163	28	20	18	10	16	49	14	43	6	8	5	2	907	1483	1759	765	658	1996	485	464	580	435	362	1586	315	305	273	206	37	47	30	21	99	11	11	17	8	13	7	4	3	2	2
AT1G16390	32	24	26	86	38	78	14	18	15	14	11	26	7	25	1	3	7	1	217	2423	295	168	178	344	152	390	277	92	114	276	47	64	28	29	3	70	59	70	99	42	28	25	25	137	27	19	5	10	9
AT1G16430	20	18	5	7	30	41	5	5	8	3	2	14	1	9	1	5	1	3	123	226	237	147	92	366	88	80	79	55	65	186	22	59	42	26	7	1	4	0	20	1	4	1	0	2	0	0	0	0	0
AT1G16445	8	2	3	3	6	15	2	3	12	4	2	4	2	2	1	0	1	0	164	104	277	78	88	123	61	49	49	109	35	259	46	37	31	20	5	0	2	1	6	0	10	1	1	0	0	1	0	0	0
AT1G16460	84	60	44	57	74	179	36	31	23	30	12	56	9	56	3	3	5	1	229	398	419	132	223	297	106	128	133	152	63	320	84	78	47	48	9	45	42	28	84	11	11	12	12	11	10	3	5	3	6
AT1G16470	102	84	23	39	115	257	34	25	42	26	27	77	18	87	7	14	7	4	632	1229	1019	691	490	1881	472	439	432	195	461	974	199	267	238	122	19	46	52	26	127	15	32	19	13	14	11	4	11	2	3
AT1G16480	11	13	2	8	10	16	4	4	7	3	4	4	6	7	0	10	2	0	66	113	117	62	83	169	39	46	62	53	25	90	20	30	32	21	6	7	10	7	14	2	0	15	5	5	2	2	4	7	2
AT1G16489	9	6	4	3	13	13	4	4	2	3	0	5	1	2	1	1	0	0	26	42	29	25	15	43	12	13	15	15	14	31	5	11	5	4	1	8	0	5	10	0	1	1	1	2	0	1	0	0	0
AT1G16500	20	8	6	4	19	20	12	3	5	3	2	4	1	12	3	4	1	0	20	37	49	25	65	92	98	53	15	7	27	39	12	17	20	3	1	7	2	1	8	1	1	1	2	1	0	2	4	1	0
AT1G16515	7	5	1	5	11	26	14	3	1	4	1	8	1	4	1	2	0	0	44	82	81	30	77	32	22	97	19	14	16	53	13	13	17	4	1	1	3	4	4	0	0	0	1	3	0	2	0	0	0
AT1G16520	28	15	7	7	23	53	10	12	8	8	3	13	4	29	2	4	2	1	380	595	676	265	268	445	224	182	204	212	92	620	116	154	73	67	10	11	7	5	18	4	8	7	3	3	3	3	1	0	1
AT1G16540	48	69	29	47	40	69	42	25	37	35	23	24	13	25	7	8	5	1	69	202	128	79	114	195	104	109	59	61	81	89	27	34	26	16	2	45	86	37	49	20	49	32	19	19	13	7	12	4	4
AT1G16560	68	47	18	27	58	116	24	22	48	23	23	44	11	40	10	11	3	7	331	773	491	344	228	838	223	273	251	128	367	450	110	116	119	60	7	33	30	16	66	13	28	19	8	8	6	5	1	4	1
AT1G16570	27	20	11	29	25	54	15	11	16	9	14	20	8	20	3	7	3	2	90	308	135	105	116	378	78	141	83	47	147	125	35	53	44	21	3	15	18	16	29	5	14	7	7	13	5	6	6	2	2
AT1G16590	4	2	1	5	6	5	6	3	4	1	0	1	0	2	0	0	0	0	26	55	36	17	27	72	18	17	20	7	10	26	8	7	8	8	1	0	1	2	1	0	0	0	0	0	0	0	1	0	0
AT1G16610	104	92	60	78	115	216	44	44	54	33	24	60	25	64	13	10	11	7	979	1453	1730	913	740	2438	509	552	624	462	444	1545	303	436	309	208	28	104	129	82	202	52	59	62	50	52	29	32	26	10	5
AT1G16630	13	21	3	8	29	62	8	5	16	5	6	15	78	8	1	1	1	1	59	148	121	146	52	821	48	28	62	12	48	132	17	565	40	11	4	13	16	12	37	3	24	13	1	4	2	156	6	1	1
AT1G16635	9	10	2	7	3	11	1	9	4	3	8	4	7	7	1	1	0	1	299	476	404	174	255	527	106	155	203	202	116	382	77	118	63	80	11	2	4	2	7	1	0	1	1	1	1	1	0	0	0
AT1G16650	23	17	12	17	18	37	8	6	10	4	3	4	2	12	5	0	0	0	146	211	206	92	147	290	72	86	91	109	52	163	55	61	35	23	5	12	18	14	19	15	6	2	5	11	0	9	4	2	1
AT1G16670	20	39	14	12	30	40	16	11	15	15	7	12	0	13	1	3	2	3	36	210	58	34	35	95	88	60	23	27	83	38	13	13	22	9	1	24	60	16	49	26	30	15	13	14	4	2	6	5	2
AT1G16680	43	31	23	23	39	66	17	22	11	10	6	25	5	20	9	7	2	1	199	306	317	163	161	426	108	124	159	134	90	260	72	112	70	49	9	26	26	17	56	8	8	10	9	5	6	6	6	4	3
AT1G16690	25	11	11	14	14	21	7	7	9	6	3	13	2	10	1	1	1	0	91	133	142	61	68	155	35	50	60	78	31	98	24	36	35	8	6	17	19	10	23	8	16	5	4	6	3	1	2	0	1
AT1G16700	140	65	26	24	180	338	42	25	43	30	11	118	8	141	15	14	6	14	562	1075	999	597	447	1535	422	389	374	183	436	820	119	202	169	148	27	59	43	16	177	15	18	13	10	13	5	5	7	2	4
AT1G16705	0	1	0	3	1	0	0	0	0	1	0	0	0	2	0	1	0	0	0	0	0	0	2	2	1	0	0	0	0	0	0	0	0	0	0	0	0	0	1	2	0	0	0	0	0	0	0	0	0
AT1G16710	152	247	123	144	138	268	159	95	137	105	75	75	46	88	28	17	15	9	346	874	482	249	403	850	297	364	250	240	260	391	139	173	121	69	12	186	330	190	244	122	163	115	99	118	65	42	54	22	12
AT1G16720	337	229	172	165	366	628	107	120	101	86	53	206	49	234	31	38	21	11	199	515	289	121	138	293	122	163	127	148	137	229	60	38	43	47	12	167	111	89	412	60	60	34	71	52	29	24	20	9	8
AT1G16730	19	14	10	11	35	50	6	7	8	2	3	14	3	19	4	0	2	0	25	22	32	8	17	12	20	6	8	6	2	30	14	3	42	2	2	4	0	0	7	0	0	0	2	0	0	1	0	0	0
AT1G16740	115	39	31	26	139	269	30	32	20	21	13	76	17	89	5	5	3	2	953	1269	1861	999	657	2377	566	472	569	268	435	1743	314	295	324	213	31	23	15	6	70	8	8	8	4	7	3	1	2	0	1
AT1G16750	38	41	40	75	43	82	18	18	9	9	11	20	9	21	7	3	3	0	43	81	91	37	192	38	52	192	57	5	53	92	18	25	7	21	4	28	18	19	24	12	9	8	8	30	6	6	1	2	1
AT1G16780	26	18	20	20	19	47	4	11	12	7	8	12	7	15	5	8	0	1	121	277	177	61	129	182	46	109	77	82	58	131	38	40	35	18	7	18	17	12	32	10	10	9	5	8	8	3	4	1	0
AT1G16790	30	13	5	10	31	65	4	7	4	2	5	6	3	23	2	1	0	1	438	473	916	253	273	463	252	192	222	152	136	920	135	129	99	69	24	3	3	2	17	2	2	2	1	1	2	1	0	0	0
AT1G16800	44	92	67	70	54	102	42	42	38	30	25	23	29	34	8	16	7	2	313	489	462	272	340	833	149	208	226	276	160	408	109	200	104	68	5	96	112	90	103	73	52	48	60	59	32	41	27	10	13
AT1G16810	302	183	78	114	335	693	101	93	70	55	42	187	33	263	23	15	10	12	964	1603	1874	838	710	2072	665	576	651	359	539	1615	337	375	337	195	36	66	55	40	188	15	25	17	31	24	14	13	10	6	4
AT1G16820	14	8	6	7	8	23	6	7	4	3	5	5	0	6	1	1	1	0	51	87	77	34	42	81	17	37	22	60	23	59	15	22	12	15	3	16	7	6	8	5	5	4	4	6	1	2	2	0	0
AT1G16825	10	7	6	6	17	22	5	1	5	2	1	8	0	8	1	2	0	0	104	133	197	61	77	142	67	72	45	52	45	172	33	30	31	15	3	2	2	1	10	3	0	0	0	0	2	0	0	1	0
AT1G16830	6	9	0	3	2	3	5	1	3	3	0	2	1	3	0	0	0	0	38	80	91	64	40	156	30	36	42	41	25	58	18	23	16	7	1	1	1	2	1	0	2	2	0	1	0	1	2	1	2
AT1G16840	92	54	27	46	106	151	38	22	40	28	13	50	13	56	4	7	2	4	231	462	364	175	202	335	193	183	150	128	176	327	98	74	77	55	5	46	39	30	102	22	21	23	7	13	10	5	7	3	0
AT1G16850	5	3	2	6	8	9	1	1	8	0	0	5	2	3	2	0	2	3	20	106	42	50	19	132	25	12	23	5	40	34	17	16	76	3	0	2	0	1	9	2	11	0	0	0	2	0	3	0	0
AT1G16860	54	56	22	32	68	97	23	24	64	22	28	35	9	51	8	15	2	11	149	528	265	227	156	646	126	190	197	47	269	176	127	98	74	44	9	51	47	29	74	17	64	27	16	19	8	4	9	3	3
AT1G16870	45	27	12	15	37	78	12	10	18	6	6	22	6	21	3	5	4	3	449	740	877	461	326	1356	278	279	302	179	273	768	120	174	146	93	23	20	16	13	61	10	6	8	6	8	3	1	2	0	0
AT1G16880	311	241	182	184	371	769	125	121	117	89	64	213	49	256	39	34	23	12	469	403	843	201	285	301	214	163	174	390	97	772	105	137	52	77	17	252	158	132	597	90	75	59	72	92	35	46	32	17	15
AT1G16890	216	181	65	111	290	567	91	67	102	82	39	162	39	241	28	24	10	14	662	1516	1333	759	659	1702	621	593	561	272	552	1213	291	272	270	218	45	115	117	47	290	28	51	21	19	33	16	12	20	13	21
AT1G16900	22	11	7	14	18	41	16	12	11	8	5	16	10	13	3	1	0	2	211	354	374	177	186	544	134	142	175	98	115	295	70	108	67	45	10	10	16	14	31	8	4	7	9	9	3	4	1	1	0
AT1G16916	40	17	5	14	60	91	7	9	11	9	5	35	7	45	3	3	4	0	187	321	304	171	150	365	115	101	128	59	101	277	59	56	60	42	8	15	13	5	48	1	1	5	0	3	0	1	1	1	0
AT1G16920	45	23	12	13	52	132	8	19	14	12	3	26	14	35	2	4	2	2	412	977	720	614	322	1641	289	352	338	129	359	715	135	218	202	71	14	26	13	6	70	9	10	3	7	4	2	3	0	1	3
AT1G16930	8	19	4	12	5	30	3	2	13	8	6	3	1	7	2	0	1	1	10	52	21	21	30	56	22	38	6	2	55	14	3	5	8	4	0	14	18	12	18	7	19	6	12	6	1	2	2	1	0
AT1G16960	20	16	8	13	19	43	7	9	5	9	3	10	2	7	5	2	1	1	12	5	23	6	30	6	10	2	13	5	2	19	3	8	0	3	1	9	5	7	14	3	1	0	3	4	3	0	2	1	0
AT1G16970	40	43	23	36	40	72	21	19	31	27	18	22	10	24	4	11	1	1	213	314	322	174	177	561	96	153	136	130	136	244	64	105	64	41	8	28	56	24	60	17	42	18	16	14	10	9	7	2	0
AT1G17040	26	15	7	12	21	31	9	8	7	10	2	8	7	7	0	4	1	0	69	85	87	47	49	142	27	33	35	50	10	64	13	43	16	14	3	10	12	8	16	8	1	2	2	4	0	4	0	0	1
AT1G17050	89	70	44	43	105	187	38	25	31	36	14	65	9	82	11	8	7	1	150	233	277	132	97	357	82	93	65	98	96	238	32	51	21	25	6	24	16	11	55	3	8	2	6	6	4	2	4	3	0
AT1G17060	32	79	24	101	44	83	34	9	62	26	168	15	10	32	4	9	5	1	33	95	37	65	56	261	451	128	15	9	339	38	14	17	29	3	1	71	80	68	65	41	103	129	20	95	9	10	14	5	2
AT1G17070	44	54	32	31	44	76	26	20	41	20	11	28	12	24	4	5	3	3	190	375	281	203	179	593	110	150	116	118	159	251	58	97	83	36	7	66	124	63	102	43	104	61	28	40	24	23	21	8	5
AT1G17080	118	72	25	34	116	305	21	29	46	19	19	68	11	103	8	9	5	15	193	507	376	255	168	544	263	199	189	66	246	349	59	97	85	44	4	43	27	15	117	11	21	13	15	8	7	7	5	12	4
AT1G17090	26	32	16	11	50	67	41	9	21	8	4	21	7	34	4	7	1	4	35	111	53	47	34	86	27	33	39	29	17	48	15	28	11	13	3	9	12	9	30	4	8	1	1	5	2	1	8	0	1
AT1G17100	154	105	122	83	184	328	64	65	62	44	30	84	22	141	20	21	16	6	591	465	1136	225	340	298	273	200	211	349	108	954	164	165	82	97	13	61	40	38	156	29	20	10	23	30	14	12	10	1	1
AT1G17110	96	114	88	101	105	166	59	57	56	40	41	48	29	67	13	8	9	4	452	1026	669	318	453	882	237	411	266	416	225	554	190	209	133	80	5	105	139	91	111	50	33	56	66	56	25	18	16	6	7
AT1G17120	19	12	3	10	14	49	8	7	6	0	2	10	4	25	1	1	2	3	50	149	83	61	46	108	46	45	39	25	45	79	18	29	17	13	1	8	10	7	31	6	1	4	4	2	5	1	2	2	1
AT1G17130	101	65	29	59	129	192	36	30	49	29	19	49	19	72	13	9	6	5	352	670	671	364	326	982	248	265	243	203	191	607	120	151	112	97	19	49	78	31	93	23	35	27	25	27	15	20	8	7	3
AT1G17140	219	134	70	359	244	420	109	91	61	61	33	113	57	160	30	33	16	9	51	127	109	79	137	253	45	274	76	30	31	121	16	330	21	11	1	128	115	152	231	101	63	42	54	255	42	61	26	14	10
AT1G17145	87	116	68	110	95	157	66	41	45	49	22	46	13	67	10	15	9	5	229	463	375	118	262	257	225	219	119	242	89	260	103	109	67	52	8	77	128	69	104	49	50	25	57	59	13	20	22	10	11
AT1G17160	15	12	0	16	23	36	8	6	8	9	8	15	7	15	2	2	0	0	84	240	175	101	101	246	74	91	71	27	67	130	40	49	43	17	3	10	7	4	31	5	5	5	4	5	3	0	3	3	1
AT1G17170	41	27	9	11	48	101	9	8	13	17	14	24	8	50	4	6	2	3	87	239	130	408	56	1806	125	76	49	14	151	95	23	26	24	11	2	20	25	6	65	3	8	9	4	1	3	1	3	3	3
AT1G17190	61	29	18	27	105	175	21	18	56	32	23	51	14	70	4	7	4	22	200	792	390	334	297	815	226	470	143	40	452	334	55	72	95	21	6	36	29	8	91	7	47	20	9	19	1	4	5	2	0
AT1G17200	68	48	23	94	98	161	16	21	13	15	8	49	7	49	6	8	4	0	582	933	1292	383	1705	532	443	1297	255	104	244	1037	196	301	148	76	25	66	18	41	132	23	15	6	16	50	8	5	7	5	0
AT1G17210	97	128	64	112	108	185	74	62	70	50	49	56	26	61	9	23	8	7	302	705	526	301	363	876	232	307	234	214	254	471	119	132	130	71	11	100	130	64	173	51	54	65	50	47	32	22	18	4	8
AT1G17220	487	322	283	255	464	809	152	159	124	120	54	259	89	311	52	54	22	15	1722	1906	3116	654	1173	997	814	758	763	1267	333	2818	510	447	246	288	47	394	306	282	927	172	119	107	160	147	75	76	57	31	24
AT1G17232	31	50	36	47	38	63	23	24	40	21	11	16	15	16	6	15	1	4	48	142	62	55	72	118	49	82	52	29	47	80	20	25	16	14	3	33	52	33	36	35	44	19	30	25	10	13	11	6	2
AT1G17230	16	33	12	20	19	27	10	22	13	16	1	6	2	12	1	5	1	1	34	70	63	12	119	32	86	115	36	17	24	65	10	17	2	11	4	23	89	28	37	19	22	9	22	23	9	6	6	3	4
AT1G17240	4	6	3	7	4	5	5	1	2	3	2	2	1	2	0	0	0	0	8	11	13	4	7	10	5	11	5	5	4	8	4	3	4	0	0	2	14	10	2	2	1	2	3	1	1	1	2	0	0
AT1G17255	14	32	17	11	16	37	18	8	14	7	7	11	4	8	2	2	3	0	62	85	72	19	43	73	27	51	24	59	39	40	14	20	9	7	1	20	21	19	25	18	24	11	20	13	5	4	5	5	2
AT1G17260	4	7	0	3	3	3	4	2	8	2	0	5	2	4	1	2	2	0	3	12	1	5	8	7	2	6	3	5	8	4	0	1	1	2	0	3	14	4	7	3	6	2	5	2	1	1	0	1	3
AT1G17270	3	9	3	10	8	20	5	3	11	1	1	6	2	5	0	2	0	0	47	94	68	60	57	158	33	34	32	19	54	63	19	21	15	9	1	2	1	4	5	2	5	5	1	3	1	1	1	0	0
AT1G17280	81	101	44	75	108	202	40	25	72	41	27	78	18	89	16	10	6	8	302	625	415	230	274	601	190	266	225	177	220	308	85	120	81	57	9	53	103	40	104	25	68	37	25	30	17	15	8	9	6
AT1G17290	102	86	63	58	113	224	48	18	42	34	29	65	12	94	16	13	5	11	420	1139	717	558	328	1684	393	365	307	145	528	582	143	150	146	106	19	130	120	89	258	62	66	53	49	46	19	25	24	9	4
AT1G17330	38	44	15	23	45	86	19	10	22	9	11	20	4	24	1	2	2	0	90	151	110	76	72	217	64	67	48	47	61	112	27	26	29	11	0	13	51	14	37	9	18	14	11	16	7	11	4	5	1
AT1G17340	50	97	35	52	74	131	44	27	139	57	30	33	10	52	4	7	14	9	101	238	167	66	110	192	99	137	58	116	105	171	36	31	24	16	1	59	132	52	100	39	144	25	39	47	14	16	13	5	5
AT1G17350	28	21	16	20	25	65	10	8	14	8	15	21	5	19	4	4	1	0	198	416	274	194	153	537	94	131	122	104	206	253	67	71	58	32	2	9	13	10	26	1	6	6	6	8	2	2	2	1	0
AT1G17360	338	258	299	246	306	593	168	200	174	124	142	199	104	211	58	95	40	10	167	773	289	223	157	608	117	285	331	121	674	246	65	111	58	84	9	222	164	153	253	113	162	124	115	60	57	64	43	74	22
AT1G17370	95	65	50	42	94	213	37	32	32	26	13	56	13	70	11	9	13	6	369	644	628	353	300	1008	213	255	283	162	159	500	106	192	127	85	19	52	39	33	127	17	22	17	19	15	6	11	10	6	2
AT1G17380	1	0	0	1	1	5	2	4	0	0	0	0	0	3	0	1	0	0	2	1	5	1	2	6	2	2	1	1	1	2	0	1	0	0	0	1	0	0	0	0	0	0	0	1	0	0	0	0	1
AT1G17410	15	17	5	9	28	36	12	3	7	8	3	5	1	16	2	1	0	2	79	139	98	50	75	141	47	51	39	76	44	79	26	23	18	17	1	4	3	10	9	3	1	3	0	0	1	3	1	1	1
AT1G17420	7	7	6	14	12	8	9	7	1	1	3	2	2	8	1	0	0	0	3	13	14	4	14	13	13	19	2	13	3	19	2	9	1	1	0	4	9	8	15	3	0	2	4	2	2	1	0	1	2
AT1G17430	15	8	2	6	11	21	3	7	1	3	8	6	2	3	1	1	1	1	37	174	52	65	32	205	18	28	45	14	55	31	6	30	22	4	0	8	6	1	8	4	4	7	3	4	4	4	1	1	0
AT1G17440	64	64	47	33	62	130	34	29	35	37	21	32	15	37	7	10	5	5	146	320	246	93	156	310	99	116	109	105	92	246	52	49	37	42	5	64	116	37	119	46	50	39	37	34	26	23	19	13	8
AT1G17450	49	68	30	39	41	70	35	29	31	16	25	28	7	24	11	6	2	8	191	393	275	125	247	462	132	157	150	140	122	263	68	97	65	51	6	56	108	55	95	33	38	22	20	30	11	19	10	7	9
AT1G17455	18	14	5	6	27	40	9	4	10	4	4	13	5	12	1	0	1	0	121	316	202	112	118	179	106	128	79	64	99	182	23	52	34	17	3	14	6	6	30	5	10	5	6	1	4	2	0	0	0
AT1G17460	8	4	2	4	9	11	5	3	2	4	4	5	0	4	0	1	0	0	217	175	300	75	192	194	109	58	112	128	36	244	64	61	57	43	10	10	13	15	25	9	3	1	0	7	5	3	1	1	2
AT1G17470	239	110	64	82	259	429	79	54	57	38	45	116	31	134	20	25	14	3	795	1460	1361	794	550	2295	518	540	519	327	513	1299	344	336	343	157	29	83	51	41	161	21	34	29	18	23	9	13	5	2	2
AT1G17480	12	6	4	3	17	24	7	6	1	0	0	3	5	13	1	2	3	0	20	14	46	17	23	54	14	6	32	7	6	34	3	58	1	4	1	6	4	1	5	1	0	0	0	0	2	7	2	0	0
AT1G17490	49	25	12	14	47	106	8	7	13	10	2	32	10	37	4	8	1	2	135	255	232	144	104	366	153	92	107	34	106	186	47	56	66	43	3	11	9	8	39	0	4	0	3	1	0	2	4	4	1
AT1G17500	50	82	26	46	52	122	29	24	129	28	44	31	9	29	10	10	7	9	203	708	278	299	216	853	253	238	211	95	490	250	49	106	71	49	10	49	99	48	93	34	174	60	33	39	26	21	8	6	6
AT1G17510	24	7	2	8	38	75	11	4	9	5	3	13	7	30	0	5	2	1	346	527	711	364	259	989	216	223	229	94	226	643	98	128	126	68	19	8	7	4	17	2	2	3	3	0	0	1	2	1	0
AT1G17520	25	30	14	25	37	74	22	15	18	16	7	15	2	24	4	2	7	3	128	194	185	98	81	236	87	74	84	73	51	144	58	55	42	26	2	24	48	25	45	15	22	17	14	25	4	9	11	4	1
AT1G17530	41	15	7	10	26	56	9	15	13	4	6	13	6	29	4	4	1	0	213	400	452	282	165	812	152	134	168	79	157	418	73	106	109	49	5	10	15	9	30	7	9	1	5	1	3	1	0	1	1
AT1G17550	110	107	53	76	92	193	67	40	70	40	23	51	18	58	14	13	4	3	225	511	336	184	263	485	212	229	178	144	208	296	76	108	97	45	9	65	65	51	139	43	54	32	20	33	22	23	12	6	6
AT1G17560	8	5	4	12	19	33	7	7	3	1	2	18	5	13	0	2	1	0	164	276	291	218	130	688	86	100	133	55	98	270	46	112	53	52	10	3	6	1	23	3	2	4	1	1	1	2	1	0	0
AT1G17580	97	110	81	99	105	184	84	55	96	62	43	52	35	79	19	23	17	8	433	827	740	287	419	837	326	329	247	390	159	583	214	291	122	72	15	111	135	92	168	61	79	50	63	38	35	25	20	13	7
AT1G17590	10	21	11	1	16	19	7	8	5	4	2	5	5	2	5	1	6	0	60	68	81	23	42	56	14	29	28	68	13	50	22	17	13	7	1	6	17	11	18	2	8	6	7	7	4	0	0	1	1
AT1G17600	3	3	9	4	5	4	6	2	0	2	0	2	2	1	1	0	1	0	3	6	6	0	1	0	0	0	0	1	0	7	1	1	2	0	0	4	3	3	3	2	1	1	4	1	2	0	1	1	0
AT1G17610	4	4	6	2	9	4	3	1	0	2	0	1	1	3	0	0	0	0	14	18	18	3	7	8	2	3	5	30	3	18	10	8	2	1	0	1	1	4	4	4	0	1	0	2	0	0	0	0	0
AT1G17620	43	42	12	22	36	81	15	13	19	13	10	22	6	39	5	8	1	17	58	340	137	135	61	342	73	97	98	28	169	90	31	37	32	13	3	27	31	14	72	5	29	17	17	18	10	3	2	12	2
AT1G17630	2	1	2	3	4	13	1	1	4	0	6	1	0	5	0	1	1	0	51	80	107	60	42	143	27	35	34	29	25	96	22	20	11	8	3	5	7	4	9	3	4	3	0	1	1	0	0	0	0
AT1G17640	2	6	8	6	8	25	1	5	4	1	2	8	2	8	0	0	1	1	95	120	162	56	61	123	43	45	38	51	29	138	35	25	29	22	3	8	5	5	7	1	0	1	2	1	2	0	2	0	0
AT1G17650	52	36	20	23	74	185	19	26	17	15	5	57	3	69	8	5	5	1	1027	1146	1814	467	669	535	448	438	399	591	216	1476	318	206	165	147	35	42	21	14	117	9	7	8	12	7	4	5	7	2	1
AT1G17665	6	5	1	4	2	10	2	3	3	2	4	5	2	8	5	0	0	1	257	401	406	140	187	356	126	120	123	230	87	321	111	67	57	48	8	46	58	52	48	48	17	27	26	27	19	13	6	8	3
AT1G17680	71	104	52	81	48	105	51	34	51	33	20	47	19	36	5	14	12	4	178	352	287	122	188	430	181	166	136	145	119	231	79	81	78	60	6	84	121	62	105	41	62	43	39	46	25	24	18	3	11
AT1G17690	62	79	40	62	76	116	37	31	36	21	25	49	26	44	9	7	8	2	651	1002	1034	458	480	1502	240	308	394	472	270	830	207	240	196	110	13	56	69	41	74	32	30	38	29	25	12	10	7	8	5
AT1G17720	275	410	227	317	312	631	280	179	292	157	175	161	57	239	51	62	31	18	1636	4913	2463	1508	1698	4172	1272	1839	1418	1018	1555	2181	588	748	552	514	92	261	458	241	494	160	313	183	157	154	88	89	67	32	21
AT1G17730	59	51	30	37	62	143	32	33	47	16	17	41	12	50	8	7	4	2	295	840	493	277	347	776	230	343	309	164	312	405	102	158	93	103	13	51	56	41	70	10	32	17	22	19	9	9	7	4	5
AT1G17745	79	101	32	32	81	190	31	41	52	53	102	45	17	61	15	13	2	3	135	1077	199	428	87	1218	143	226	301	29	707	190	22	66	64	171	8	71	88	44	226	20	91	99	30	23	14	14	14	3	3
AT1G17750	2	4	2	1	3	3	1	2	1	1	2	0	0	3	0	1	1	0	2	18	12	9	7	46	2	3	12	5	6	12	2	4	3	0	0	2	5	7	5	1	4	2	3	1	0	0	1	1	1
AT1G17760	36	57	22	31	55	86	22	19	34	22	17	32	11	27	4	7	6	3	192	336	273	151	215	510	92	140	140	164	101	259	80	97	69	35	8	29	41	45	47	17	23	12	22	10	13	9	7	2	2
AT1G17780	68	51	35	21	92	116	41	18	23	19	9	23	10	34	7	6	4	3	71	223	120	45	54	103	77	51	57	77	32	95	29	32	16	31	1	25	25	17	48	11	19	12	8	5	5	2	4	2	1
AT1G17790	40	28	19	24	30	59	13	10	14	15	7	13	5	27	5	8	4	2	58	159	90	51	72	167	35	45	49	46	50	65	19	45	13	18	4	13	24	8	20	6	13	12	12	9	3	4	5	3	3
AT1G17830	29	38	25	136	42	75	33	25	23	32	6	26	5	17	6	6	6	5	31	112	44	19	91	30	49	115	17	8	12	38	17	14	18	2	1	3	15	16	21	10	6	8	7	29	7	1	0	0	0
AT1G17840	119	92	58	310	132	187	65	63	43	44	25	50	35	72	13	17	12	4	219	671	499	165	766	340	231	1435	102	42	191	385	77	140	77	37	9	90	73	58	162	44	25	31	33	118	13	14	11	5	6
AT1G17850	55	32	27	30	61	107	15	20	12	12	14	40	18	35	10	8	1	1	476	591	883	219	315	388	168	195	201	458	115	702	169	130	84	82	9	36	35	28	66	15	7	10	16	8	9	5	4	8	2
AT1G17860	147	106	29	42	183	347	45	35	81	31	17	106	20	141	8	12	14	72	137	312	201	281	83	773	371	159	75	26	305	163	25	34	36	21	6	79	102	41	240	23	85	32	19	11	11	8	3	3	5
AT1G17870	6	8	9	9	9	27	11	9	7	5	4	5	1	12	2	2	0	0	35	55	42	21	20	66	8	18	34	22	11	23	1	10	12	9	1	5	13	6	8	4	1	11	5	4	2	0	0	1	0
AT1G17880	448	218	140	181	560	1262	161	120	113	89	75	372	55	459	44	37	19	12	7853	10160	16526	7351	5587	18253	4796	3652	4513	2807	3508	15902	2432	2856	2633	1632	284	189	131	120	439	58	52	73	60	61	38	44	34	13	15
AT1G17890	46	16	16	24	60	164	18	22	33	8	17	31	4	38	6	4	1	2	262	819	415	426	237	1211	266	276	200	86	480	368	70	106	99	54	12	36	18	14	83	6	38	9	10	7	4	3	5	3	0
AT1G17920	17	13	4	25	19	26	6	10	12	4	1	8	1	8	2	3	3	0	71	212	159	50	340	143	40	435	50	36	38	152	27	59	27	9	3	13	12	8	14	5	3	6	3	16	2	4	1	1	1
AT1G17930	26	31	10	25	35	66	14	10	19	17	7	15	4	25	7	3	3	0	128	284	188	89	125	299	63	113	101	101	76	162	47	79	47	34	6	24	21	24	47	8	9	15	10	8	5	7	3	1	4
AT1G17940	27	15	14	22	16	51	13	5	53	8	8	17	4	14	1	7	1	3	50	180	60	50	50	105	24	50	41	42	46	61	16	26	27	7	2	18	22	17	41	7	32	11	12	11	4	6	3	6	2
AT1G17960	16	40	2	8	18	29	78	5	8	5	5	12	6	14	2	5	2	0	2	3	7	2	0	3	7	1	12	5	4	4	2	3	0	0	0	17	27	12	10	2	5	6	3	7	3	5	14	1	0
AT1G17970	69	125	105	52	51	121	50	46	30	60	27	48	23	53	15	6	25	3	212	373	349	72	82	133	69	79	95	245	67	259	55	62	28	28	8	97	134	97	131	70	49	56	134	39	32	17	18	13	10
AT1G17980	67	90	74	60	64	134	42	46	41	37	17	48	10	62	11	8	5	5	217	756	417	223	240	602	259	269	279	151	161	397	77	122	90	70	11	66	78	66	116	25	34	19	67	35	23	19	19	6	6
AT1G18010	1	2	2	1	3	1	0	0	2	0	1	0	0	1	0	0	0	0	1	6	0	1	0	2	1	4	2	1	2	1	0	1	0	1	0	3	5	6	6	5	3	0	5	6	1	0	2	1	0
AT1G18020	22	25	43	23	29	41	15	17	12	14	4	17	6	17	3	4	3	1	10	111	8	11	6	8	37	23	9	6	6	4	1	0	1	2	0	34	40	66	30	22	9	11	96	28	10	11	9	4	4
AT1G18030	59	62	105	58	70	134	35	36	24	22	13	32	16	28	10	8	6	4	143	452	234	109	137	221	165	155	99	118	76	187	53	72	38	34	4	50	68	75	70	44	42	18	111	54	16	23	10	7	9
AT1G18040	23	16	5	11	16	32	7	5	5	6	4	8	4	6	0	5	0	0	63	89	108	63	37	218	34	28	45	37	24	84	11	64	27	14	3	10	5	8	14	3	4	2	1	7	2	0	3	1	1
AT1G18060	366	137	71	76	360	729	69	83	68	57	38	215	29	228	21	26	11	7	212	220	431	96	126	182	71	78	87	111	54	394	60	65	39	24	6	83	45	33	225	19	20	7	21	18	3	8	9	4	3
AT1G18070	276	292	178	209	258	592	198	136	183	114	92	161	63	222	42	39	21	14	2113	3790	3678	2035	1783	6026	1269	1352	1569	1092	1212	3464	666	907	720	471	79	205	309	170	367	110	144	95	114	93	65	68	35	33	15
AT1G18080	256	100	69	68	292	735	69	55	72	51	47	222	32	283	27	21	15	11	5852	8171	11595	5944	4063	15606	3615	2768	3690	1819	3032	11091	1719	2143	2154	1226	224	151	60	27	530	36	31	48	28	16	15	24	20	9	5
AT1G18090	45	38	27	20	22	36	11	8	13	8	7	18	6	13	5	3	3	0	394	387	538	158	237	317	122	135	144	361	76	447	154	75	68	52	9	23	38	28	34	17	14	18	18	12	5	6	6	0	0
AT1G18150	78	54	30	39	81	133	34	30	81	28	22	42	8	41	4	2	5	7	154	301	213	162	117	411	112	95	116	66	333	191	28	66	46	47	7	77	68	41	201	30	112	30	29	22	16	9	12	3	7
AT1G18160	87	115	49	97	92	217	74	37	133	54	32	58	15	50	15	15	8	8	231	626	327	236	255	606	189	219	172	142	353	259	79	110	81	57	7	77	141	57	143	40	117	46	37	56	17	16	25	6	1
AT1G18170	51	29	21	23	56	117	19	20	18	7	4	33	9	58	1	4	0	0	163	226	296	76	103	134	77	91	81	85	51	345	54	43	29	37	7	26	27	17	118	8	9	5	5	8	3	6	6	6	2
AT1G18180	7	9	4	3	7	14	9	2	16	3	3	9	2	5	2	1	0	2	5	15	10	6	6	24	4	4	3	3	13	6	3	4	1	1	0	3	5	1	8	2	10	1	3	3	0	1	1	0	0
AT1G18190	85	96	32	56	61	124	39	34	40	36	31	35	18	61	13	22	1	7	204	582	250	207	227	625	166	286	179	154	173	261	69	121	86	57	8	55	91	58	84	27	55	45	31	30	19	13	13	11	5
AT1G18200	9	46	4	4	7	24	7	2	11	6	4	6	1	8	0	1	0	0	0	3	2	0	0	4	5	2	0	0	3	3	0	0	0	0	0	16	68	15	22	11	12	3	6	5	7	3	4	1	0
AT1G18210	80	119	36	77	124	262	35	33	58	35	32	79	19	102	24	21	9	4	406	1239	735	663	428	2003	463	509	364	85	486	740	144	271	189	112	22	69	114	40	96	33	63	34	23	43	10	21	8	4	8
AT1G18250	24	11	5	9	17	56	8	2	8	4	4	5	11	16	0	1	1	0	269	551	591	394	304	1295	180	130	332	83	120	590	75	433	129	76	15	10	8	4	36	5	7	5	3	2	0	4	2	1	0
AT1G18260	39	57	31	40	39	96	31	30	38	21	29	21	19	38	5	12	6	8	222	586	339	263	247	549	198	246	196	83	262	286	86	121	95	66	9	41	46	25	108	12	32	24	17	18	5	12	8	4	4
AT1G18265	15	7	8	5	11	23	4	2	1	4	3	2	1	8	0	0	0	1	16	46	10	40	6	198	11	23	6	3	21	11	4	11	20	2	0	1	2	3	15	4	2	2	9	3	0	1	1	0	2
AT1G18270	104	221	89	114	116	259	137	91	171	77	51	80	30	90	19	20	26	12	120	387	189	97	153	266	160	148	114	63	137	137	38	57	41	34	4	273	405	306	306	174	204	102	187	216	96	64	63	41	37
AT1G18300	10	31	16	26	27	48	18	10	42	11	5	9	4	20	2	5	4	1	85	161	107	33	76	74	105	95	54	58	29	96	32	22	21	10	3	34	64	34	41	15	49	11	24	26	9	5	10	4	3
AT1G18320	1	0	1	1	3	3	0	0	1	0	1	0	0	3	0	0	1	0	35	65	58	43	39	116	9	28	18	32	15	34	12	23	15	10	1	0	0	0	0	0	0	0	1	0	0	0	0	0	0
AT1G18330	110	97	78	97	113	192	72	41	32	37	25	64	11	57	15	13	7	7	158	379	258	101	158	177	66	155	77	145	73	184	60	49	25	17	5	49	69	59	104	30	25	15	48	34	16	14	14	2	7
AT1G18335	28	22	24	30	28	56	24	15	19	12	12	24	4	28	1	2	2	1	107	218	147	64	99	174	74	82	53	71	64	137	36	39	26	18	3	20	20	16	31	5	12	12	9	10	3	6	2	2	2
AT1G18340	26	23	11	11	22	41	9	9	10	4	8	11	7	13	5	4	2	0	201	306	291	144	147	295	78	100	97	142	65	216	55	48	48	35	10	8	9	6	20	5	5	2	6	4	0	2	1	0	2
AT1G18360	48	38	35	55	61	102	20	22	21	18	18	40	9	30	3	11	5	1	69	142	94	42	60	124	41	102	54	27	37	56	19	22	17	13	1	25	29	17	54	23	9	13	21	31	8	4	6	2	2
AT1G18370	29	23	2	19	36	54	11	13	16	5	12	22	65	21	4	1	2	0	56	130	117	189	48	695	54	36	47	11	50	104	9	428	45	11	4	14	11	9	53	5	17	11	4	5	1	66	1	2	0
AT1G18400	83	72	80	145	92	185	56	39	34	29	12	46	21	77	14	3	14	5	1	14	1	2	0	9	2	1	6	0	8	2	1	1	1	2	0	34	36	49	48	27	8	6	30	47	10	9	7	5	8
AT1G18410	2	7	6	3	3	13	3	4	99	3	2	3	1	3	0	1	0	4	3	3	3	2	3	13	1	2	1	1	26	3	1	3	1	0	0	9	13	11	12	6	157	5	5	7	3	0	0	1	1
AT1G18415	34	23	22	33	30	51	15	15	10	7	17	21	9	18	4	1	2	1	59	190	83	64	57	167	17	63	38	35	49	41	16	34	20	19	5	26	37	34	43	19	12	17	23	21	11	10	5	3	5
AT1G18440	37	19	7	13	34	73	8	11	6	10	9	17	2	19	7	1	2	2	134	164	229	89	74	165	60	69	63	92	47	177	44	34	26	26	3	17	11	8	29	3	9	6	4	5	0	2	4	0	0
AT1G18450	73	74	36	67	76	142	31	30	34	26	17	41	16	62	13	11	3	2	478	726	739	462	399	1298	220	257	291	239	229	622	197	210	194	76	11	55	61	41	103	19	20	23	19	19	16	14	8	6	4
AT1G18460	101	119	89	91	97	202	78	66	55	53	19	48	22	58	15	19	18	0	105	204	150	69	75	185	94	87	113	59	76	140	51	43	69	22	5	91	127	78	122	55	48	31	65	50	26	24	16	10	8
AT1G18470	51	115	36	47	57	105	34	25	64	22	14	29	12	30	8	16	2	11	47	92	58	60	68	132	88	47	56	32	67	50	17	30	26	26	3	60	100	60	115	27	73	33	18	40	20	13	14	14	3
AT1G18480	23	13	7	19	20	32	7	5	12	5	3	13	6	15	1	1	3	2	159	266	245	201	107	603	108	104	109	78	122	248	50	64	42	52	7	15	16	3	29	13	11	6	7	4	4	2	0	0	0
AT1G18485	52	29	45	27	44	73	18	23	19	12	9	16	2	17	5	5	4	0	158	188	254	77	126	129	72	72	57	163	26	215	46	43	30	26	5	74	52	61	57	40	21	23	30	24	19	15	13	1	3
AT1G18490	16	8	3	12	22	42	14	3	7	2	3	18	5	10	2	3	4	0	119	120	193	71	76	159	45	54	43	51	34	188	25	33	26	24	4	12	3	5	28	5	5	0	1	5	1	0	0	1	0
AT1G18500	49	46	20	38	54	116	11	21	13	16	9	25	13	27	8	6	4	2	768	1074	1376	636	589	1865	398	415	392	364	388	1226	220	263	198	108	17	56	53	19	163	20	19	16	22	21	7	9	5	4	4
AT1G18540	498	205	99	128	562	1221	153	118	120	84	64	365	61	461	39	35	23	14	7877	11184	15546	8459	5601	22579	5025	3907	4927	2614	4028	14479	2303	3156	2707	1655	322	152	65	63	482	30	32	56	19	36	14	31	13	6	6
AT1G18550	26	22	12	43	32	50	9	17	10	9	4	16	28	16	1	7	0	0	45	84	61	77	73	293	24	71	34	14	67	49	8	138	25	1	3	26	20	27	43	15	3	13	7	21	4	24	7	1	2
AT1G18560	21	22	20	20	17	42	13	10	13	13	10	8	10	14	3	4	1	1	29	100	72	44	53	139	41	41	50	29	31	49	12	29	16	11	2	14	26	14	32	10	12	11	8	7	5	4	5	3	0
AT1G18580	17	17	14	23	13	45	9	10	3	5	11	7	5	8	4	6	1	0	74	270	140	124	75	318	72	99	99	40	89	149	29	43	43	20	2	14	11	9	21	4	10	8	11	7	2	4	1	1	1
AT1G18590	21	15	9	13	24	51	11	21	8	6	2	17	6	21	3	2	2	0	29	228	53	72	21	215	36	31	54	11	37	42	12	16	21	14	3	9	8	6	17	4	5	1	3	1	3	2	3	0	1
AT1G18600	34	12	11	8	31	50	7	9	10	7	2	17	4	10	2	0	1	0	146	218	227	123	96	234	91	72	103	47	82	209	27	44	26	24	5	14	10	3	35	2	6	3	5	6	3	1	2	1	0
AT1G18610	35	37	30	46	41	76	23	20	12	15	10	18	8	22	1	7	5	0	88	124	142	62	51	145	29	51	48	68	28	118	24	42	16	16	5	28	25	33	34	25	13	12	32	40	11	10	5	6	0
AT1G18620	218	136	193	153	204	364	83	76	153	74	62	97	47	109	20	40	13	8	119	286	149	84	89	227	50	96	58	74	210	108	21	33	30	17	2	190	157	208	232	120	209	84	198	160	44	44	25	22	12
AT1G18630	27	18	9	9	29	69	5	9	16	10	8	23	5	26	1	3	0	1	304	510	500	329	249	882	185	193	184	89	202	517	92	115	98	57	10	13	8	4	34	1	6	2	1	5	1	1	0	1	1
AT1G18640	66	31	20	26	56	152	15	11	12	9	7	45	10	61	8	8	3	2	144	391	287	193	155	552	123	155	135	40	125	212	45	68	38	27	5	31	15	12	74	5	10	6	4	7	5	2	2	0	0
AT1G18650	101	76	57	84	89	192	37	32	34	29	24	57	28	77	11	17	5	2	442	1091	760	300	476	722	188	494	239	334	159	587	150	148	99	66	7	89	58	72	121	50	22	23	59	51	12	16	8	5	4
AT1G18660	168	198	125	148	168	313	103	78	104	64	41	85	16	122	26	22	12	3	292	676	415	188	276	386	165	255	197	213	172	348	100	90	40	63	4	120	123	136	170	72	98	41	85	76	38	31	24	10	10
AT1G18670	76	71	49	100	89	145	79	46	32	34	23	56	16	48	12	8	2	1	73	395	110	78	171	184	69	225	85	22	142	114	18	46	23	23	3	66	60	72	108	43	32	40	32	53	24	20	17	5	6
AT1G18680	27	6	7	8	21	48	7	10	5	2	5	16	2	23	3	2	0	1	73	122	143	67	49	135	31	42	40	28	36	113	30	24	24	15	3	4	1	2	13	2	3	0	0	4	1	1	2	2	0
AT1G18690	37	30	24	34	49	59	19	12	14	9	5	10	4	21	3	2	4	0	94	210	130	67	86	197	53	102	60	66	71	104	47	46	28	33	4	29	33	32	44	23	17	15	19	27	6	7	2	2	1
AT1G18700	85	107	82	90	66	145	59	44	47	41	21	41	30	46	14	11	7	4	311	622	460	200	268	483	150	238	208	240	140	368	130	102	99	61	11	69	107	77	90	46	38	40	34	58	27	17	20	6	10
AT1G18710	29	12	16	14	13	56	8	12	8	7	4	11	0	12	2	2	2	0	2	2	5	1	0	2	2	2	1	4	4	11	0	0	0	1	0	10	9	7	15	6	2	3	5	5	1	4	2	0	0
AT1G18720	68	68	31	26	95	188	29	25	29	18	12	46	11	60	5	10	0	4	456	556	734	211	223	433	296	152	261	237	123	681	121	119	80	82	20	47	32	26	122	17	24	17	24	9	6	9	5	4	2
AT1G18730	218	97	92	96	253	568	71	61	61	45	27	154	22	221	21	17	12	9	283	210	544	101	121	105	112	73	99	232	49	442	78	53	36	31	7	136	91	58	386	46	29	22	54	34	21	15	16	9	5
AT1G18740	45	44	16	55	46	111	25	12	35	27	5	36	8	30	7	7	6	5	34	249	67	95	57	262	63	125	48	9	116	57	9	31	22	4	3	32	31	20	65	18	35	18	17	26	7	6	4	0	5
AT1G18745	24	33	20	22	29	49	21	13	19	11	11	17	9	26	6	3	2	1	270	522	403	385	224	1098	145	187	221	174	222	302	99	168	109	66	11	22	21	17	39	15	9	14	14	14	2	4	3	2	1
AT1G18750	16	17	12	16	19	34	9	13	10	9	4	5	5	9	2	3	0	2	33	50	61	44	27	116	19	21	27	56	7	42	16	25	6	10	5	13	8	5	9	3	2	2	6	3	3	4	1	1	0
AT1G18773	15	16	10	9	19	30	9	5	15	3	4	8	2	14	0	4	2	0	40	60	45	15	21	36	17	17	16	36	14	49	12	14	8	0	1	6	2	2	11	3	8	1	7	4	1	0	0	2	0
AT1G18800	50	32	11	14	61	138	15	20	12	13	11	37	7	48	6	4	1	3	906	1185	1720	852	715	2069	473	450	570	399	382	1500	297	373	349	225	36	29	18	11	69	3	5	7	7	4	4	5	4	0	1
AT1G18810	52	29	30	41	43	75	19	12	20	16	6	25	11	30	6	7	5	0	1	6	2	1	0	2	1	0	1	0	0	1	0	0	0	0	0	32	25	33	63	25	10	10	13	21	14	5	3	2	0
AT1G18840	84	67	39	88	89	198	41	31	20	20	26	46	14	63	18	18	5	4	326	1371	595	435	483	1015	250	712	443	110	370	471	148	197	181	93	15	57	52	42	121	24	15	28	14	42	15	12	7	7	8
AT1G18850	13	11	7	5	12	38	4	6	3	4	2	11	8	8	1	1	0	0	393	474	686	437	277	1295	195	197	225	167	168	616	119	179	113	76	7	9	8	1	11	4	0	3	2	1	0	0	1	1	0
AT1G18870	80	168	40	117	128	248	137	58	45	536	24	73	31	97	14	12	10	11	30	173	30	13	82	17	25	177	15	7	7	31	8	19	2	5	0	60	181	63	100	26	30	20	37	61	7	14	22	6	2
AT1G18880	36	40	16	14	28	73	19	38	11	8	11	13	4	31	9	7	1	1	8	44	5	10	3	13	2	8	49	0	4	8	0	3	2	7	0	31	22	21	51	11	12	7	6	8	21	5	3	5	2
AT1G18890	49	83	36	74	60	130	53	28	31	23	14	38	12	36	9	12	8	9	91	250	163	95	160	217	83	347	70	55	75	123	34	39	36	13	10	31	53	34	103	22	28	15	21	37	11	15	14	5	4
AT1G18900	25	47	14	22	27	44	25	14	17	18	8	22	4	10	6	1	0	4	109	234	173	114	101	407	55	60	81	46	58	143	33	59	39	25	4	21	33	15	37	11	20	16	9	6	6	12	3	3	0
AT1G18910	32	96	18	26	46	88	28	18	42	19	19	26	12	24	4	7	2	7	41	188	44	82	35	233	45	62	32	12	119	39	10	24	25	4	0	40	85	18	65	10	38	19	11	12	7	7	10	1	2
AT1G18950	83	122	87	111	92	203	63	40	62	32	31	49	21	56	9	21	5	4	354	738	563	323	350	1031	207	288	266	268	211	443	136	168	136	78	12	127	166	83	152	68	96	74	75	81	47	30	32	19	8
AT1G18990	0	1	0	6	4	2	1	2	3	3	1	1	1	0	0	0	0	0	3	3	8	1	1	5	4	4	2	4	3	4	1	2	0	1	0	5	8	5	7	1	2	0	1	2	0	1	0	0	0
AT1G19000	472	358	258	335	566	964	228	222	181	160	85	276	80	319	39	51	26	14	379	727	672	324	364	793	419	314	377	220	201	593	182	174	152	105	13	243	258	177	467	119	82	86	129	134	63	50	42	25	15
AT1G19010	25	20	17	22	26	36	10	14	7	7	11	28	3	14	3	3	2	1	67	83	106	29	34	98	74	39	35	52	33	85	20	21	15	10	0	14	16	13	18	13	5	6	9	12	4	1	3	3	1
AT1G19020	49	38	2	8	48	81	10	10	16	10	4	26	6	38	6	9	2	3	4	10	9	5	4	19	19	5	6	2	5	4	1	4	3	1	0	12	39	5	17	5	6	7	0	9	0	2	4	2	1
AT1G19025	9	2	3	6	10	6	3	2	6	1	0	3	1	3	0	1	0	0	36	80	56	32	43	81	9	37	23	24	25	38	20	18	12	6	3	2	3	1	7	1	2	2	1	0	2	0	0	0	0
AT1G19050	10	14	3	11	16	40	6	7	4	2	2	4	4	11	2	3	0	1	36	47	57	23	33	65	14	26	58	28	7	41	0	29	6	10	4	3	10	3	8	6	1	2	2	6	2	3	0	0	0
AT1G19080	36	24	25	27	31	64	20	13	30	11	12	17	5	23	3	4	2	3	165	200	220	80	106	232	76	82	62	135	66	170	50	44	46	33	0	16	14	9	23	10	16	8	11	6	5	4	3	3	3
AT1G19070	4	6	5	4	7	6	0	2	4	1	3	3	1	4	0	2	3	0	12	36	32	6	16	29	13	13	14	28	10	22	5	7	6	7	0	1	4	2	0	7	4	1	2	2	2	0	0	0	0
AT1G19100	25	38	20	26	40	50	38	24	30	13	7	12	8	22	3	14	7	0	133	235	187	101	124	313	60	90	95	91	55	153	39	64	38	21	8	20	37	16	28	10	12	8	7	9	4	6	6	4	0
AT1G19110	158	135	80	84	148	252	73	55	105	49	39	101	35	94	23	12	7	9	115	210	229	115	95	386	98	72	92	67	65	175	40	113	21	21	4	67	115	57	170	25	77	28	34	29	22	21	23	4	8
AT1G19120	83	46	18	43	89	165	25	29	30	19	12	54	19	72	8	5	5	11	269	647	475	334	255	929	179	260	218	114	222	437	76	145	112	67	11	27	20	11	72	10	12	11	7	15	3	5	6	1	1
AT1G19130	76	54	25	66	86	168	24	20	24	22	14	56	17	49	9	14	3	4	232	704	378	315	223	856	192	255	177	92	278	302	77	90	109	67	8	23	21	24	47	12	15	20	12	21	5	8	4	1	4
AT1G19140	60	41	13	21	77	128	22	17	26	11	9	39	8	42	4	6	1	5	270	462	506	259	205	601	175	155	171	132	107	436	86	96	69	62	17	16	15	7	62	2	14	5	7	3	1	2	3	2	2
AT1G19150	136	61	40	44	170	364	43	32	30	32	14	75	9	117	14	18	9	3	114	69	209	33	44	32	39	37	31	60	17	179	17	29	9	5	2	62	37	20	204	14	17	12	19	12	6	8	4	2	3
AT1G19170	10	12	6	6	6	24	9	4	6	4	6	7	1	12	3	12	0	0	108	246	137	113	102	265	66	100	109	45	65	110	31	51	35	16	6	7	17	6	17	0	13	3	5	3	1	4	0	6	1
AT1G19180	23	61	15	14	34	74	17	17	31	19	11	16	3	24	6	4	9	3	187	1037	302	211	148	638	198	417	196	154	275	247	39	39	35	26	10	14	43	14	32	4	32	10	8	5	11	3	8	2	2
AT1G19200	4	20	2	8	9	14	2	1	8	8	4	5	1	3	2	0	2	0	11	15	14	5	2	9	53	4	5	6	5	19	2	5	1	4	0	3	2	1	3	2	5	0	0	0	1	0	0	1	0
AT1G19220	57	55	40	61	53	96	26	25	22	32	33	28	11	26	7	11	3	5	60	171	104	80	64	212	74	66	86	50	91	96	25	52	15	21	4	54	137	75	98	42	64	61	59	65	17	23	13	10	8
AT1G19230	50	110	24	28	63	135	147	15	262	27	17	34	9	34	9	17	3	12	9	91	15	23	15	72	68	11	18	12	245	12	2	6	7	4	0	37	85	35	56	21	284	21	16	9	11	11	48	4	2
AT1G19240	21	19	8	17	20	62	8	13	6	4	7	20	3	14	2	5	2	1	244	416	441	263	196	770	172	162	178	76	130	421	64	109	97	54	10	9	13	5	25	5	7	3	4	2	4	1	1	0	2
AT1G19270	40	79	30	34	40	74	47	14	64	33	16	27	11	23	10	3	3	1	73	145	91	59	69	131	94	67	62	56	73	106	30	30	26	32	7	30	83	31	57	17	35	20	26	22	12	2	11	7	4
AT1G19290	22	22	22	20	17	37	15	11	10	5	7	12	13	10	4	5	1	0	124	228	167	116	127	370	66	96	79	93	53	175	42	66	54	31	6	17	36	18	30	18	13	18	11	18	13	9	5	1	2
AT1G19300	14	17	16	29	14	52	4	9	3	17	13	13	6	13	10	19	1	2	17	114	20	22	19	137	21	42	120	7	65	43	8	14	7	29	2	10	19	14	21	9	7	9	5	11	7	5	1	19	0
AT1G19310	16	22	9	14	28	46	7	8	15	6	5	17	3	17	2	3	1	5	53	167	85	76	56	240	76	50	44	15	76	64	11	17	30	15	5	11	14	9	42	4	7	6	8	3	1	1	3	0	0
AT1G19330	45	34	27	69	61	99	24	24	17	22	7	19	5	30	8	8	5	2	8	18	11	3	26	3	6	26	15	3	0	8	4	9	4	1	0	34	21	19	39	8	13	5	13	27	7	7	3	0	1
AT1G19340	6	9	5	11	9	14	1	1	6	3	0	5	6	2	3	0	0	0	82	69	105	45	44	148	21	36	41	88	18	80	11	29	12	6	0	4	7	4	7	3	2	2	3	2	2	3	1	0	0
AT1G19350	279	208	243	284	313	622	95	113	107	81	69	214	56	222	37	26	26	7	204	517	322	143	258	313	109	255	171	113	124	279	63	123	46	38	4	168	117	138	240	87	49	40	211	135	34	32	21	17	9
AT1G19360	30	23	8	14	39	63	11	11	29	15	11	17	8	24	3	4	2	4	117	371	188	213	88	587	94	113	119	42	356	154	24	63	57	20	5	23	22	16	53	5	36	18	10	8	5	2	1	2	1
AT1G19370	9	9	7	6	11	20	7	0	8	4	3	8	1	5	7	4	1	1	102	295	173	109	103	318	84	100	111	38	146	166	29	36	34	22	3	22	21	17	36	15	16	16	13	9	3	6	5	1	4
AT1G19380	5	6	3	5	9	19	2	3	4	0	2	3	3	6	2	1	2	0	29	160	40	30	18	80	137	52	20	18	33	45	4	13	12	4	0	4	3	7	12	3	2	2	3	3	2	1	0	0	1
AT1G19396	18	11	19	10	19	32	11	4	11	7	4	5	3	6	4	1	1	2	11	52	28	17	26	42	29	28	15	12	39	16	8	4	8	1	0	20	25	21	22	12	14	5	16	16	4	5	4	2	1
AT1G19397	15	36	12	19	14	44	16	13	14	8	8	5	5	12	8	4	2	0	7	42	16	14	22	19	28	30	15	12	19	15	8	5	3	7	0	31	67	31	24	26	43	16	33	21	5	14	9	3	3
AT1G19400	225	167	174	134	206	406	68	94	71	56	52	118	42	157	27	27	16	12	218	268	322	124	182	359	112	94	110	165	80	277	88	100	63	47	6	97	92	72	190	58	40	33	51	41	20	17	12	4	6
AT1G19430	71	68	61	77	78	112	48	42	33	29	36	26	22	46	11	12	5	5	292	905	478	241	300	680	192	295	289	225	239	420	106	140	112	75	6	65	87	60	86	30	29	48	41	34	32	28	22	8	3
AT1G19440	22	25	30	31	29	64	20	25	37	13	19	26	6	19	4	12	4	6	229	745	376	237	137	685	130	195	210	92	229	313	57	121	81	54	10	28	26	28	58	18	54	25	15	15	8	6	2	1	3
AT1G19450	131	116	87	57	118	233	100	47	72	50	57	59	20	82	17	11	7	15	355	3047	487	396	185	971	269	330	239	216	420	404	111	102	116	43	12	32	47	22	61	15	24	22	15	13	7	5	8	3	1
AT1G19480	20	21	12	11	16	31	13	5	20	9	5	5	1	17	4	3	0	1	61	119	116	46	46	141	50	35	45	34	36	68	18	28	23	23	3	14	13	7	25	7	7	5	3	6	3	2	1	1	2
AT1G19485	56	84	47	62	61	137	36	35	41	31	28	46	21	54	17	17	5	6	284	476	355	162	288	494	167	220	180	199	129	262	114	138	73	71	7	103	144	84	102	70	61	45	60	55	22	26	23	18	9
AT1G19490	12	13	9	9	14	27	5	7	7	7	3	7	2	4	0	1	2	0	186	258	301	116	162	274	88	91	97	123	92	232	89	70	160	39	4	5	7	4	8	4	3	3	2	3	0	1	0	2	0
AT1G19520	53	48	30	42	53	150	23	21	25	14	17	37	14	40	6	7	3	2	573	1173	1002	750	463	2459	348	411	421	243	400	929	167	269	246	146	34	34	41	29	95	26	20	24	14	19	14	12	2	4	5
AT1G19540	16	14	5	12	16	21	3	6	3	1	2	4	3	10	2	0	1	0	38	191	34	39	56	47	64	150	56	5	25	39	43	14	30	10	1	18	19	16	28	8	5	6	14	23	6	5	2	3	0
AT1G19570	160	74	41	60	222	507	46	36	55	41	17	158	13	177	10	11	6	5	272	921	546	177	287	253	187	318	264	82	95	508	108	112	94	80	19	52	41	31	197	16	20	5	18	32	7	4	10	2	2
AT1G19580	30	37	17	18	26	72	6	14	13	5	16	16	5	19	3	6	2	1	287	526	534	285	243	690	151	182	205	104	193	460	79	110	92	73	12	15	14	8	64	3	11	6	1	4	1	0	0	0	0
AT1G19600	200	82	53	82	218	314	45	57	39	40	31	103	27	121	19	11	8	8	446	682	837	384	328	908	258	240	254	211	194	672	231	160	196	81	20	57	17	23	103	13	8	15	13	19	5	5	3	7	2
AT1G19650	67	53	39	56	62	108	25	21	115	19	11	26	11	40	5	7	2	6	76	107	108	45	140	98	68	67	47	57	66	77	42	33	37	16	5	47	38	41	71	29	77	12	21	27	7	10	6	3	2
AT1G19660	127	115	64	74	176	340	78	45	39	46	22	119	23	124	12	15	6	5	26	17	25	12	16	11	132	16	8	4	5	16	12	8	27	3	0	117	78	63	317	36	33	28	50	28	15	25	13	5	3
AT1G19670	79	48	32	116	108	154	33	33	40	18	8	45	8	63	11	10	5	3	17	23	66	15	107	5	21	37	13	9	6	59	11	8	11	3	1	38	18	25	79	10	11	7	11	32	5	6	2	2	0
AT1G19680	48	42	14	38	60	111	25	24	18	11	8	27	7	37	3	5	1	2	81	158	132	63	84	201	72	76	59	35	60	95	43	41	47	13	7	30	13	8	49	12	13	4	4	9	4	1	1	2	1
AT1G19690	44	29	21	31	36	65	11	13	16	12	21	22	13	18	3	5	3	3	146	509	225	149	200	403	84	230	125	117	158	217	56	59	58	38	11	15	18	13	20	10	8	10	5	15	2	7	1	3	3
AT1G19700	128	210	97	91	100	253	98	59	73	87	39	66	26	64	15	15	9	7	90	276	146	44	163	78	53	151	75	111	46	145	31	33	13	16	4	49	135	62	115	21	53	33	29	29	16	16	15	18	4
AT1G19710	33	25	13	25	37	83	11	18	12	13	11	11	6	16	1	3	8	0	53	272	69	112	60	383	32	136	63	19	156	61	19	35	39	13	1	20	19	13	32	6	13	19	2	11	6	3	0	2	0
AT1G19715	143	96	147	119	128	248	73	57	42	46	30	73	27	82	38	22	11	5	322	343	432	73	209	119	125	98	84	396	51	317	132	90	34	49	12	137	137	125	178	89	40	41	106	59	34	39	17	9	23
AT1G19720	327	300	464	351	276	449	167	155	126	102	92	141	77	152	48	55	33	17	1319	1396	1796	269	904	409	440	481	416	1799	168	1424	416	311	139	174	16	574	545	704	457	499	211	178	546	304	156	151	96	49	50
AT1G19730	22	17	11	17	27	57	12	10	8	7	7	25	4	30	1	4	2	0	83	176	155	126	86	288	77	76	85	20	75	123	27	56	60	29	6	8	5	3	21	4	4	7	1	3	1	3	2	0	0
AT1G19740	39	32	19	23	61	122	20	15	17	8	8	41	8	60	2	2	1	2	362	348	752	168	238	350	169	141	178	145	69	685	107	97	75	72	13	68	27	20	156	16	8	13	21	17	6	10	6	3	2
AT1G19750	4	3	2	2	6	7	2	1	1	1	1	1	1	1	1	0	0	0	22	26	33	4	13	22	8	5	21	19	7	24	6	7	8	9	1	2	2	0	1	2	5	0	1	0	1	2	0	2	2
AT1G19770	65	89	49	101	61	97	40	30	50	23	18	27	16	37	11	11	5	12	63	160	106	66	59	172	177	84	41	58	44	102	36	17	24	13	1	224	317	198	217	133	125	71	143	227	59	61	44	14	13
AT1G19800	61	32	22	25	74	104	24	17	13	15	7	32	11	42	5	7	3	0	312	487	631	238	259	512	149	189	193	157	120	491	93	117	82	58	8	20	24	9	74	4	9	19	1	11	2	1	2	0	0
AT1G19835	445	541	390	536	430	830	242	290	381	191	310	236	96	255	143	113	42	18	409	1751	627	302	371	882	231	513	1671	261	545	651	178	208	176	506	57	360	529	344	564	237	373	377	253	312	151	91	74	50	78
AT1G19840	7	10	2	3	12	22	3	4	8	7	10	11	0	4	0	1	0	0	7	30	15	8	9	23	6	22	19	0	12	5	7	9	3	3	0	7	5	4	14	2	25	16	3	3	1	3	1	0	1
AT1G19850	54	77	13	18	48	89	15	11	16	19	7	24	11	30	8	9	3	4	121	189	212	240	71	882	74	39	387	38	42	284	57	386	106	72	14	20	40	10	63	10	10	11	3	9	8	6	5	5	1
AT1G19860	40	37	6	33	31	95	23	20	20	12	7	22	8	27	4	3	1	1	120	185	196	94	107	295	75	75	76	74	85	176	46	50	36	23	3	22	23	12	39	7	20	12	6	7	9	4	2	6	2
AT1G19870	227	269	168	258	244	485	208	97	136	112	191	145	59	177	36	52	25	9	602	2367	863	775	737	2539	399	959	602	307	760	754	250	456	277	135	28	284	369	219	437	180	175	332	212	200	87	98	74	43	30
AT1G19880	63	63	25	43	80	134	41	20	28	33	21	42	17	56	4	6	6	2	293	522	549	337	294	916	189	210	247	182	165	437	101	186	113	67	11	60	85	37	93	37	38	28	19	22	12	7	10	12	6
AT1G19910	528	261	123	165	574	1177	156	94	158	98	75	358	65	437	33	44	31	138	913	3228	1497	1224	878	3039	1156	1209	788	213	1450	1367	345	363	459	176	45	252	133	50	733	35	92	38	42	50	28	16	28	10	9
AT1G19920	137	94	67	87	183	311	55	59	41	30	23	90	34	126	13	15	8	7	413	890	735	346	305	796	242	248	465	188	195	685	113	159	118	127	18	46	37	35	140	15	18	18	22	18	10	11	9	5	6
AT1G19940	1	1	2	4	2	5	1	0	4	1	0	3	0	2	0	0	1	1	0	1	1	1	2	8	2	1	2	1	15	3	0	0	0	0	0	2	1	1	1	0	3	0	0	2	0	0	0	1	0
AT1G19950	16	9	7	8	15	32	7	3	4	3	7	11	6	9	0	4	0	0	49	81	57	82	39	255	35	37	32	22	39	72	22	36	19	6	3	6	7	4	14	3	2	7	5	1	0	5	3	1	0
AT1G19960	4	4	1	0	9	16	2	1	1	0	0	2	0	6	0	0	1	0	1	1	0	0	0	2	0	0	0	0	1	0	0	0	0	0	0	4	0	0	6	1	1	0	0	1	0	0	0	0	0
AT1G19970	11	10	1	11	11	24	12	4	1	2	2	4	1	7	0	2	0	1	16	57	19	30	37	59	11	54	15	6	21	29	6	7	4	2	0	1	3	2	8	1	2	1	1	1	1	0	0	0	0
AT1G19980	11	18	4	8	8	22	13	7	14	8	4	7	6	11	1	1	1	2	49	53	49	34	35	98	28	17	28	25	7	61	16	73	22	11	1	9	16	15	16	3	6	8	6	12	2	12	4	2	0
AT1G19990	54	28	29	31	63	145	24	26	17	15	13	37	11	36	5	9	1	3	505	664	930	451	372	1240	265	224	261	294	200	789	150	189	149	110	20	38	12	21	34	16	20	16	8	4	3	6	2	6	0
AT1G20010	396	166	108	171	437	782	118	128	105	77	66	205	50	258	29	29	16	8	1394	4065	2637	1224	1296	2491	882	1342	720	614	1151	2173	325	370	258	160	33	292	139	156	776	98	82	84	118	122	51	48	27	12	12
AT1G20020	728	507	517	392	782	1611	292	251	231	184	120	402	133	584	88	97	50	18	1499	1287	2550	522	769	629	549	466	457	1294	233	2078	346	353	112	174	30	1244	757	838	2714	554	328	293	582	385	189	193	149	90	74
AT1G20030	4	3	3	2	8	12	8	2	7	4	2	6	0	4	0	0	0	0	10	17	22	26	7	57	11	7	10	7	10	28	1	21	2	13	0	12	4	5	35	3	1	2	0	0	3	1	8	0	0
AT1G20050	106	55	28	44	120	239	24	25	40	29	26	76	13	94	9	13	4	12	703	1815	1216	844	586	1997	555	602	499	182	819	1072	166	274	237	119	14	38	13	10	124	6	9	12	7	3	8	4	6	3	2
AT1G20060	18	22	18	15	13	35	10	11	3	4	6	12	5	15	1	3	1	2	121	121	182	106	128	407	30	52	78	99	25	136	30	178	32	21	4	23	25	14	32	11	2	13	7	12	9	24	6	1	2
AT1G20070	44	45	21	28	69	164	20	28	41	11	20	30	4	51	4	7	7	5	90	794	105	174	89	598	81	213	128	21	282	111	25	32	57	34	2	14	11	7	34	4	10	7	5	8	5	3	3	0	1
AT1G20090	180	95	69	80	183	399	71	66	138	43	42	107	38	138	18	23	22	9	387	770	708	307	364	789	246	307	302	175	349	649	117	300	97	77	16	103	108	87	259	54	136	46	55	48	29	27	23	12	11
AT1G20100	285	388	185	234	276	520	195	155	407	145	194	169	78	195	34	60	29	14	2572	5256	3412	1999	2893	5952	1349	2418	1704	2335	2095	2741	854	1058	750	578	70	230	341	192	327	125	453	265	110	123	59	88	49	16	16
AT1G20110	97	110	49	56	108	248	66	36	98	40	31	80	17	90	11	20	6	12	273	742	444	245	245	610	266	296	205	118	299	337	95	97	88	63	7	101	156	69	216	45	123	51	33	39	20	16	18	11	4
AT1G20140	7	3	2	5	14	24	4	6	3	3	2	4	1	11	0	0	0	0	152	228	253	173	104	538	108	69	106	54	98	258	59	79	67	32	9	5	1	2	7	0	3	2	3	1	1	1	0	0	1
AT1G20160	7	8	4	5	9	22	2	19	2	2	2	7	1	8	1	3	1	0	5	6	5	4	2	3	2	1	12	0	2	4	4	0	2	4	0	13	4	3	17	3	5	4	2	4	10	0	0	1	0
AT1G20190	44	49	53	116	50	99	25	19	22	17	21	33	12	23	5	11	5	2	19	318	25	51	10	109	17	26	5	4	57	13	8	4	13	3	0	53	32	51	96	21	20	32	66	80	6	8	9	8	4
AT1G20200	46	42	22	44	52	128	25	19	20	21	18	29	6	50	9	8	5	4	648	1186	1200	738	445	2029	421	387	484	222	490	984	150	299	219	140	18	46	33	18	100	6	16	13	11	16	4	7	11	0	3
AT1G20220	100	67	41	50	143	251	46	34	29	23	21	83	24	89	15	9	11	4	1356	1728	2558	1388	932	3914	763	602	731	644	582	2153	399	489	425	248	53	38	39	44	115	18	13	31	22	20	13	11	6	4	3
AT1G20225	54	52	38	34	60	114	33	18	45	24	9	32	7	40	9	7	2	14	128	272	227	100	115	287	119	112	90	74	120	184	41	49	41	30	4	44	48	22	71	14	32	13	15	11	11	6	6	4	6
AT1G20230	5	0	5	4	3	12	3	2	2	3	3	6	2	6	2	1	0	0	39	61	77	32	34	108	23	28	30	43	16	64	13	18	13	11	1	5	5	3	14	4	2	3	4	3	1	2	0	0	1
AT1G20260	284	140	87	99	335	687	90	80	140	66	51	229	25	253	22	29	17	50	388	1646	657	567	393	1349	440	597	368	152	664	534	103	184	130	79	13	230	136	80	689	63	125	54	56	56	50	31	38	24	4
AT1G20270	17	18	7	24	25	47	4	13	8	5	6	9	6	9	5	8	2	1	167	381	252	144	185	398	90	163	94	86	77	199	65	68	65	40	3	13	17	18	21	4	10	8	5	6	3	4	5	2	0
AT1G20300	11	11	10	8	12	27	4	5	4	3	3	12	1	11	1	1	1	0	128	196	213	139	101	460	60	69	94	77	56	183	42	58	40	31	5	12	19	17	20	3	8	5	8	9	2	5	8	2	1
AT1G20330	93	82	48	88	94	200	46	46	43	36	30	48	21	88	10	17	6	10	346	1100	587	589	286	1805	255	288	380	119	318	516	100	222	173	73	14	100	65	77	225	52	31	46	47	67	18	20	12	7	9
AT1G20340	3320	1258	572	858	4659	11129	839	735	802	536	334	3516	326	4584	205	249	130	76	2403	1919	5856	1127	1431	1263	1389	864	918	794	506	5092	617	569	319	347	79	1096	371	252	4186	161	208	138	139	165	95	91	79	31	28
AT1G20370	30	17	11	7	25	41	9	13	4	8	2	11	5	21	2	1	0	0	252	427	466	270	208	912	151	162	167	142	144	449	81	106	97	56	6	18	9	9	30	5	2	7	9	6	4	3	2	1	1
AT1G20380	21	11	6	7	19	31	4	8	5	3	2	4	2	13	3	2	2	2	54	91	69	42	32	119	16	35	23	37	18	40	17	25	20	8	1	6	7	4	11	5	0	3	2	2	5	3	6	2	0
AT1G20410	26	28	16	13	33	58	14	12	10	10	6	14	9	16	2	3	1	1	154	280	231	146	134	431	75	112	102	73	94	206	39	76	46	41	11	32	28	22	43	14	20	15	19	16	2	12	8	4	2
AT1G20430	60	25	7	15	58	138	13	17	6	9	7	46	6	49	5	2	1	2	641	1220	1257	844	507	2238	511	434	454	175	497	1129	179	236	240	151	44	17	6	4	50	0	2	8	2	3	2	0	0	0	0
AT1G20440	1566	1637	437	610	1943	3672	756	564	1209	512	206	1043	228	1453	138	163	138	320	394	2567	578	634	285	2169	1524	493	723	114	508	503	114	199	191	58	23	1225	2344	1184	2066	694	1970	469	831	835	486	326	360	142	95
AT1G20450	598	693	151	252	677	1317	272	225	409	236	79	320	87	501	43	61	54	69	136	1289	218	325	102	1561	150	289	125	62	218	180	44	109	65	17	5	491	1212	470	746	310	966	218	384	383	239	143	120	56	53
AT1G20460	37	29	8	25	33	49	17	13	26	12	12	22	3	23	2	3	5	5	99	275	174	119	106	344	100	98	97	49	138	159	42	47	57	24	0	20	27	11	29	11	34	6	10	5	4	1	4	2	0
AT1G05557	9	10	4	7	12	14	20	4	3	2	6	7	3	9	2	1	1	0	8	28	15	23	9	107	5	6	11	8	8	10	1	10	6	2	0	6	9	7	10	5	1	4	1	0	1	0	1	0	0
AT1G20480	6	5	4	7	10	12	9	2	2	3	2	10	3	6	1	1	0	0	12	25	19	25	14	96	2	7	4	11	7	16	3	5	7	3	0	5	5	3	9	1	2	7	0	2	4	2	1	2	1
AT1G20490	15	16	7	18	10	43	6	19	9	37	10	13	3	13	2	1	2	1	24	148	19	46	57	124	15	89	45	0	24	23	6	13	12	4	1	11	40	17	19	8	10	18	6	16	10	2	2	1	3
AT1G20510	7	12	6	5	14	33	2	2	1	3	4	9	1	8	4	4	0	0	28	116	31	61	25	226	15	44	21	2	57	28	10	14	29	2	0	13	16	5	30	7	3	1	5	3	5	0	2	2	3
AT1G20515	2	1	2	0	0	2	0	1	0	0	0	0	0	0	1	0	0	0	22	31	24	14	22	28	6	11	8	15	6	30	5	12	7	3	0	1	0	1	2	0	0	1	1	0	0	0	1	0	0
AT1G20530	7	3	9	1	9	16	1	1	0	2	0	5	1	2	1	0	1	0	21	45	48	16	12	48	14	10	90	4	7	53	10	16	19	40	4	1	3	5	5	0	2	0	1	0	2	0	0	0	0
AT1G20540	64	33	31	46	62	124	24	22	24	18	20	32	17	44	15	7	5	1	168	246	265	91	142	238	71	96	108	116	70	204	64	58	39	29	4	25	26	19	59	20	8	17	16	13	9	8	3	2	0
AT1G20550	10	12	10	10	5	14	2	5	4	1	3	4	2	10	0	2	1	1	47	308	83	114	33	351	36	65	98	19	123	64	26	55	41	23	2	4	6	9	16	4	8	3	2	6	0	4	2	0	0
AT1G20560	63	39	38	43	84	137	37	18	24	15	16	39	18	65	8	8	4	3	135	396	210	138	146	365	66	152	115	79	98	177	41	61	42	28	3	42	36	42	72	19	14	31	33	25	8	9	15	4	5
AT1G20570	11	15	4	5	15	20	7	7	14	3	4	1	4	6	3	2	2	0	104	139	97	63	52	218	16	37	56	87	28	67	25	52	26	8	1	16	16	14	11	8	3	13	3	2	2	7	5	3	1
AT1G20575	38	22	19	19	48	64	19	16	21	9	7	25	8	33	5	1	3	0	110	289	203	165	109	472	99	96	109	35	152	192	39	60	54	27	6	13	27	18	48	11	19	5	9	8	4	3	5	0	1
AT1G20580	112	61	18	45	132	287	38	23	34	23	16	88	27	113	8	7	4	1	1234	1954	2519	1304	898	3762	800	628	797	453	660	2363	402	464	441	257	46	43	14	12	104	16	15	3	9	11	8	2	2	1	4
AT1G20610	19	21	4	6	33	53	8	14	14	8	8	21	51	17	6	3	0	0	47	118	90	155	56	616	51	33	56	15	45	116	8	401	43	12	1	16	15	2	33	3	9	3	4	4	1	36	2	0	0
AT1G20620	600	454	550	586	715	1353	248	243	198	138	93	386	109	484	58	66	56	29	718	7362	1097	866	835	1591	700	2713	799	178	886	933	204	298	234	83	28	1355	903	972	3217	593	385	300	1122	933	282	265	184	93	89
AT1G20630	13	6	3	12	19	32	5	4	6	3	5	4	1	14	4	1	0	0	160	181	278	72	110	138	115	64	106	43	65	261	35	56	43	51	4	32	13	10	51	6	5	5	6	1	5	2	7	0	3
AT1G20640	63	99	51	51	65	120	33	35	71	28	26	53	17	51	17	15	6	8	144	395	231	118	155	315	293	123	117	110	187	211	31	47	45	21	3	66	104	58	116	57	109	45	51	36	25	21	11	7	7
AT1G20650	95	85	64	116	102	218	52	42	38	28	22	61	23	76	11	13	6	4	60	74	96	31	118	46	25	38	36	45	19	90	17	42	20	17	2	42	30	33	89	12	26	11	22	28	4	6	8	2	0
AT1G20670	58	88	36	62	46	133	68	31	51	37	35	48	16	36	10	12	6	3	194	486	266	176	227	466	152	203	174	149	166	278	104	107	51	40	6	66	111	57	103	36	65	43	43	36	23	15	17	14	5
AT1G20691	16	19	15	19	15	34	5	3	4	3	5	10	5	10	6	6	1	0	129	191	174	103	126	260	39	70	58	119	42	156	72	52	54	49	4	6	15	6	19	6	1	13	7	10	3	4	1	2	0
AT1G20693	340	232	88	136	388	720	139	83	110	99	45	185	38	236	40	34	14	12	950	1416	1844	769	775	1588	617	545	583	381	511	1614	298	373	312	193	34	207	192	121	405	86	68	50	68	67	41	25	31	12	15
AT1G20696	90	67	50	62	101	240	44	33	23	33	27	51	19	83	20	14	8	4	520	993	988	622	496	1679	399	338	391	227	385	941	150	263	202	140	19	130	95	66	335	41	51	51	32	41	23	16	19	5	9
AT1G20720	33	27	21	26	23	54	12	13	14	15	13	13	6	12	4	8	1	4	216	429	287	143	271	363	72	142	140	237	82	272	47	85	45	28	8	26	13	24	31	12	11	20	21	16	7	11	6	6	1
AT1G20760	43	78	36	63	81	133	47	29	59	29	27	46	13	44	7	13	5	4	199	676	328	239	229	675	204	224	171	110	246	298	81	122	85	48	8	67	98	41	132	35	71	42	30	39	14	15	18	5	9
AT1G20770	60	39	19	38	65	108	32	20	29	20	13	30	13	40	3	9	1	3	318	710	616	347	274	843	226	260	234	127	298	581	100	122	109	76	12	27	35	20	45	6	31	8	15	17	6	7	6	5	0
AT1G20780	36	34	15	14	41	78	14	17	43	12	15	11	0	29	1	3	2	1	70	173	134	53	79	155	75	70	51	72	86	94	28	33	19	12	3	21	35	20	66	17	30	21	18	13	3	5	4	1	1
AT1G20810	144	72	34	55	158	284	56	26	26	30	10	85	21	124	12	16	9	4	268	240	390	103	130	122	93	88	89	214	36	323	90	60	35	45	5	55	24	41	140	22	18	12	19	22	9	8	3	4	8
AT1G20816	38	10	8	7	37	65	10	6	5	3	1	9	1	14	0	0	1	1	264	205	450	140	145	279	130	80	97	111	57	399	71	43	62	42	8	1	3	3	24	7	3	2	2	0	2	2	3	0	0
AT1G20823	20	11	4	4	19	28	4	4	3	3	2	7	2	10	1	2	2	1	7	33	19	11	7	20	6	28	20	1	5	16	9	3	5	25	1	7	3	3	14	2	4	4	1	1	4	0	1	1	0
AT1G20830	50	30	24	21	44	91	15	27	21	14	9	31	6	24	8	2	2	2	128	126	196	55	69	127	73	53	73	55	26	173	37	41	32	23	3	35	29	8	55	8	13	11	18	11	6	3	7	0	2
AT1G20840	24	47	11	14	21	67	20	11	69	7	21	15	4	15	4	3	2	5	106	533	187	178	90	479	104	118	77	36	336	130	29	38	59	18	1	58	96	36	113	36	91	34	35	29	15	10	19	9	3
AT1G20850	51	36	16	22	49	149	19	15	12	18	7	37	13	64	8	102	2	4	57	151	107	62	38	64	46	39	632	9	23	177	16	32	12	30	6	46	26	28	131	8	12	5	6	9	7	9	4	65	3
AT1G20870	16	11	4	9	17	25	6	5	4	3	2	11	5	6	2	0	1	1	29	29	42	9	19	29	23	9	12	22	12	36	12	12	12	4	1	14	4	8	18	3	2	2	6	1	1	3	2	1	1
AT1G20880	28	21	12	22	24	47	15	10	16	8	3	12	1	12	3	0	4	2	28	89	40	24	44	34	76	37	28	9	43	27	16	8	12	8	1	24	23	12	47	9	16	8	5	7	5	0	2	0	2
AT1G20890	33	14	12	9	20	40	11	3	12	6	10	9	3	21	5	0	2	3	86	263	148	86	71	344	62	64	89	40	92	132	32	43	38	19	2	5	8	3	21	4	5	9	2	2	2	1	0	1	1
AT1G20910	16	18	21	12	21	41	8	11	6	2	3	14	7	18	2	8	0	2	300	318	418	160	190	408	114	128	116	172	73	367	68	115	59	41	4	18	23	17	38	6	11	10	5	10	5	6	3	3	0
AT1G20920	559	889	574	700	579	989	510	385	476	287	253	283	171	422	113	128	67	29	2154	4348	2641	1270	2442	3623	1556	1987	1488	2255	1155	1967	973	890	617	455	59	2107	4196	2213	2138	1618	1884	1243	1547	1462	796	623	632	303	241
AT1G20925	0	1	1	0	0	0	0	0	0	1	0	0	0	0	0	1	0	0	2	2	4	2	1	5	4	1	4	0	0	1	0	0	0	0	0	1	1	0	1	0	0	0	2	0	0	0	0	0	0
AT1G20930	28	17	11	13	30	54	9	8	12	4	0	18	32	17	3	3	2	1	45	79	100	94	60	362	56	21	54	23	30	93	11	214	27	11	3	10	7	11	39	3	0	1	5	0	3	22	2	1	4
AT1G20950	90	63	39	55	105	227	44	29	27	20	22	78	16	80	10	9	5	2	738	1843	1285	1113	611	3498	495	573	548	243	686	1122	176	332	280	120	22	58	33	42	146	11	10	34	10	15	13	8	7	3	2
AT1G20960	288	355	185	284	264	508	200	153	176	127	143	158	99	167	58	56	28	14	2632	5485	4356	2483	2478	7934	1406	1905	1913	1926	1762	3816	869	1372	973	548	88	485	845	505	680	347	313	398	249	301	211	185	133	50	38
AT1G20970	284	316	202	307	277	570	155	138	402	103	193	155	64	175	31	51	16	24	433	2283	723	790	644	2541	565	1000	530	187	1502	674	143	284	235	111	18	342	639	413	565	280	983	497	230	335	124	96	73	65	25
AT1G20980	127	165	87	146	150	284	117	45	106	79	63	73	32	101	26	20	19	13	409	902	609	370	368	967	346	352	297	208	401	524	132	164	126	113	19	147	224	135	251	82	121	105	75	85	38	37	33	18	10
AT1G21000	63	142	48	55	66	156	70	41	47	64	14	28	15	55	8	11	4	7	456	896	618	183	475	476	407	417	249	380	136	529	188	91	188	90	13	73	155	40	115	26	57	28	26	34	26	15	9	10	7
AT1G21010	30	52	11	12	32	62	14	4	19	23	1	12	5	12	4	3	2	3	23	39	41	21	28	72	23	28	19	20	41	43	6	22	14	4	2	14	20	6	31	2	14	2	7	5	4	7	1	1	0
AT1G21050	48	40	19	28	60	91	23	40	18	6	5	21	11	47	2	9	0	0	93	196	155	67	67	153	48	52	245	36	52	186	53	45	36	50	9	16	19	27	46	19	5	14	10	20	26	9	8	3	0
AT1G21060	48	49	44	158	55	92	34	27	24	15	13	28	15	31	8	5	7	3	44	58	65	23	126	63	40	131	12	32	28	52	13	13	7	1	0	54	55	58	68	52	29	21	24	72	14	18	3	8	4
AT1G21065	182	108	46	112	224	456	74	55	57	39	17	124	21	154	14	16	6	4	517	595	996	331	453	619	328	283	237	217	152	893	174	162	134	87	19	73	44	35	176	28	23	25	25	15	12	9	12	4	2
AT1G21070	12	6	2	12	10	23	4	8	3	4	3	10	1	13	0	1	0	0	54	184	116	68	116	161	28	118	37	12	55	80	11	35	20	8	3	9	7	6	15	1	3	6	2	2	3	0	0	1	0
AT1G21080	89	118	44	59	84	200	53	47	75	37	27	57	9	82	15	11	7	6	142	431	226	191	153	581	165	181	149	59	163	179	49	105	82	31	5	82	95	53	128	27	49	32	26	33	16	15	16	12	4
AT1G21090	9	7	3	9	12	18	4	2	3	1	4	10	6	4	2	1	0	0	123	256	208	155	109	381	57	60	165	57	45	232	62	117	67	49	8	6	5	2	17	4	4	0	1	3	1	1	1	0	1
AT1G21140	0	0	0	0	1	0	0	1	1	0	0	0	0	1	0	0	0	0	0	2	1	0	0	0	2	1	0	0	0	0	0	0	0	0	0	2	1	1	16	0	0	0	0	1	1	0	0	0	0
AT1G21150	5	4	3	7	4	10	4	0	2	1	3	5	0	3	1	0	1	0	62	59	91	31	40	74	40	12	27	43	6	65	19	20	8	5	0	5	3	9	4	3	2	0	3	2	1	3	0	0	1
AT1G21160	145	256	127	156	134	291	132	79	171	96	58	87	38	91	31	37	14	8	364	906	535	276	449	855	330	362	286	370	331	440	150	208	116	93	13	239	418	210	244	167	261	162	145	129	86	75	70	27	11
AT1G21170	40	62	31	45	49	93	29	25	60	21	25	29	14	54	5	4	1	5	169	432	250	179	168	555	114	197	134	97	208	197	47	94	74	50	3	44	86	59	78	27	78	29	18	32	12	12	14	4	5
AT1G21190	79	44	16	23	86	172	17	22	18	15	8	50	11	64	8	7	4	1	538	951	996	687	461	1783	396	317	417	196	338	890	177	313	228	139	20	25	14	9	67	6	7	8	3	6	1	3	1	1	0
AT1G21200	41	49	16	26	30	66	24	26	35	19	23	19	7	30	6	7	2	1	59	174	111	60	78	239	56	86	52	43	91	97	18	20	26	11	3	43	116	28	55	25	54	48	27	30	17	17	20	10	3
AT1G21210	6	29	12	16	5	28	11	7	20	19	10	4	8	8	5	0	1	2	11	34	8	9	11	36	13	15	7	3	31	12	2	9	5	0	0	5	36	12	15	4	26	13	9	12	6	6	6	2	0
AT1G21270	14	15	10	14	12	15	7	3	2	4	3	5	4	6	1	2	4	0	2	4	1	1	2	6	0	0	1	1	0	0	0	1	0	0	0	6	2	4	10	1	3	1	7	2	2	2	2	1	1
AT1G21280	12	6	2	9	17	22	4	2	5	5	4	11	2	3	0	0	0	0	98	105	166	82	70	181	47	37	53	63	37	165	23	36	28	16	1	7	8	8	16	2	7	5	4	4	0	2	0	1	0
AT1G21310	1265	1141	309	392	1463	3246	611	342	482	478	235	932	169	1189	106	95	58	608	937	7333	1387	3291	581	8952	1243	1104	608	164	6474	1139	196	335	657	110	34	1214	3005	568	3320	343	1002	805	300	277	196	220	456	68	66
AT1G21350	112	49	46	50	101	256	38	32	32	30	12	79	15	95	15	11	7	3	359	452	667	181	207	379	144	191	157	276	90	556	131	106	75	50	12	45	41	37	139	20	11	12	21	10	14	7	8	6	0
AT1G21370	14	27	9	13	31	47	14	9	26	5	10	12	3	14	0	5	3	6	73	234	114	121	77	274	83	100	41	26	183	93	21	26	26	17	1	14	6	6	21	2	20	2	4	4	0	1	2	1	1
AT1G21380	49	90	20	32	74	107	25	23	67	32	26	47	8	40	6	2	6	9	140	390	256	174	111	309	171	135	144	84	178	198	55	63	40	40	6	51	94	42	104	25	76	32	22	18	14	12	9	8	4
AT1G21390	32	122	13	23	39	63	26	8	45	56	8	19	13	25	4	8	5	9	70	114	109	61	45	213	49	38	53	53	45	90	20	25	8	17	2	24	140	23	50	14	54	18	12	11	12	10	8	1	2
AT1G21400	19	37	18	21	22	38	26	2	10	1	5	11	0	11	4	4	2	0	2	1	1	0	1	4	7	0	0	1	0	2	0	5	0	0	0	19	41	52	49	13	18	7	76	24	9	7	15	21	3
AT1G21410	30	27	13	12	38	40	10	9	8	14	0	14	7	16	5	4	0	2	24	47	46	10	20	25	17	12	17	18	2	36	8	9	9	6	1	5	6	2	20	4	3	1	2	5	0	0	4	0	0
AT1G21440	46	29	14	19	69	107	17	27	10	10	6	29	5	44	3	4	2	0	137	198	241	98	112	148	73	84	74	73	43	227	50	65	31	28	6	15	9	5	41	2	8	2	2	2	4	3	1	3	0
AT1G21450	71	105	55	37	65	115	36	35	49	21	16	35	16	44	5	6	7	3	58	138	77	49	48	146	70	63	34	44	70	88	36	22	22	13	1	75	193	52	122	61	76	40	44	38	21	21	17	5	6
AT1G21460	15	11	9	13	13	45	26	5	7	6	2	11	2	10	4	4	1	0	727	516	1150	222	264	251	226	176	208	537	136	960	352	116	176	100	22	8	8	10	29	2	2	4	4	5	2	1	2	1	2
AT1G21480	42	20	9	20	25	56	9	9	8	8	11	16	6	25	5	6	2	0	82	280	146	91	94	237	51	85	75	54	76	106	28	49	25	18	0	19	16	11	51	7	6	8	8	6	2	2	4	0	3
AT1G21500	1142	463	281	326	1448	2866	267	270	251	184	91	848	100	1101	93	100	36	21	243	186	528	88	129	106	121	64	94	148	53	479	46	67	21	16	5	287	119	126	948	79	69	42	81	52	19	25	29	21	22
AT1G21560	75	45	42	38	83	98	22	28	11	14	12	34	6	47	9	8	4	2	188	326	268	155	181	430	84	130	130	123	69	239	61	93	63	36	3	32	32	11	71	15	7	9	13	11	3	7	2	2	4
AT1G21580	356	953	410	477	380	689	421	214	787	291	208	211	132	228	78	87	50	24	1027	2385	1294	638	1320	2055	949	1157	695	1020	927	1017	397	402	318	212	33	904	2247	957	1023	656	2095	676	709	537	351	325	262	130	104
AT1G21590	98	129	91	122	122	204	79	61	62	55	25	67	34	82	17	15	6	5	434	629	810	179	1092	306	193	646	173	274	143	649	146	129	103	51	11	60	97	41	138	36	43	24	38	28	17	17	10	2	6
AT1G21600	143	67	45	51	161	278	37	53	30	33	21	81	22	92	20	9	5	2	1440	1162	2822	617	878	873	640	484	576	596	287	2442	524	318	247	222	44	90	56	54	194	41	28	23	44	33	14	16	10	4	6
AT1G21610	49	112	57	72	74	132	39	44	75	37	34	41	21	42	14	18	3	3	213	415	293	146	241	454	113	204	155	165	131	199	75	101	56	47	3	106	153	111	114	56	75	54	51	60	32	29	17	13	6
AT1G21630	119	141	97	110	132	259	100	81	123	55	78	84	34	92	17	26	10	12	427	1390	657	473	445	1370	397	525	400	203	530	566	178	193	174	103	15	154	190	126	291	97	134	96	80	83	41	26	39	14	18
AT1G21640	128	116	90	75	129	247	74	49	64	34	28	76	17	88	16	20	9	8	289	505	421	181	223	481	156	176	149	200	154	360	90	90	71	53	12	93	117	79	174	65	43	39	45	40	34	26	23	15	4
AT1G21650	17	23	10	9	12	28	6	7	11	3	6	11	5	10	4	3	1	1	405	468	618	225	300	535	143	164	196	238	112	593	123	128	104	74	9	26	30	24	40	15	10	20	9	11	8	5	6	1	3
AT1G21651	4	8	4	3	8	20	0	2	4	2	1	9	3	11	0	1	1	0	13	27	14	18	9	31	11	5	13	4	11	19	4	8	2	4	1	9	8	0	16	0	1	2	0	3	1	0	0	2	1
AT1G21660	70	89	63	67	62	149	35	47	68	37	49	47	18	50	10	14	7	1	94	390	163	114	123	326	99	153	100	58	157	132	34	56	43	33	7	60	73	52	117	19	72	22	34	23	20	21	15	3	5
AT1G21670	6	9	4	6	4	19	3	2	4	2	7	2	0	6	4	1	1	0	3	46	18	13	6	28	10	15	11	4	22	11	4	5	5	0	0	53	39	40	69	29	17	14	34	13	16	10	4	3	4
AT1G21680	13	23	10	14	20	40	10	4	13	6	1	11	0	15	2	2	0	1	7	9	5	8	5	16	15	5	7	3	2	4	1	2	4	2	0	65	78	57	118	39	25	20	31	33	19	18	9	6	6
AT1G21690	24	10	6	6	25	43	9	10	11	6	6	16	2	18	3	2	0	0	280	342	591	244	218	565	152	130	170	121	98	488	102	107	82	45	8	13	9	9	47	9	6	6	6	4	0	1	2	1	0
AT1G21695	5	16	9	4	4	7	7	9	11	2	5	2	0	3	1	5	0	0	16	24	13	16	13	24	7	11	16	9	9	12	3	11	4	4	0	4	6	0	3	2	7	1	3	0	4	3	1	2	0
AT1G21700	65	70	38	52	74	132	44	28	48	21	20	33	10	44	3	11	5	9	240	504	424	181	248	622	152	185	173	184	199	336	89	111	75	52	7	68	109	62	125	34	62	44	35	27	18	14	9	6	7
AT1G21710	25	12	7	8	20	41	9	4	6	5	2	10	6	12	3	3	0	1	75	154	142	75	62	286	45	56	65	33	58	112	21	46	36	19	2	5	5	1	11	2	4	2	2	4	3	1	0	1	0
AT1G21720	101	58	15	35	106	242	28	25	25	20	16	61	15	99	8	6	5	4	756	1455	1504	880	545	2325	556	550	582	244	565	1327	210	331	295	181	35	39	27	15	137	13	16	14	5	13	3	4	7	2	1
AT1G21730	61	94	64	105	74	145	54	44	69	50	41	47	25	47	10	12	10	3	156	594	217	193	274	526	134	423	112	77	129	193	30	76	74	22	6	141	165	172	200	79	124	102	117	137	40	32	24	16	12
AT1G21740	55	33	36	57	53	101	43	24	25	16	32	17	32	28	12	8	7	2	346	1277	579	470	628	1495	239	554	349	266	298	481	165	326	259	58	17	52	50	50	80	43	22	84	21	37	15	29	8	5	8
AT1G21750	110	99	44	58	130	268	50	46	76	39	70	71	26	86	12	8	4	9	1347	4154	2300	2119	1517	5060	1321	1645	1057	408	2648	1983	357	567	531	218	49	102	102	40	238	37	82	84	25	30	9	25	26	7	6
AT1G21760	38	41	16	22	51	80	13	10	17	11	4	28	5	28	3	4	1	0	99	179	167	70	91	123	90	82	63	53	57	110	25	34	33	16	0	29	19	23	63	6	8	4	8	8	7	4	3	0	0
AT1G21770	155	117	57	91	192	433	77	48	50	45	27	128	21	163	14	14	8	5	211	330	388	155	192	313	137	144	125	109	89	342	82	85	61	54	11	60	63	46	144	22	31	24	28	30	14	16	8	6	5
AT1G21780	83	76	42	46	102	158	55	29	47	29	8	55	14	58	11	9	7	11	112	255	141	63	90	156	88	66	52	104	65	117	41	53	33	59	5	36	53	44	93	23	28	19	19	23	12	5	5	3	2
AT1G21790	8	4	5	2	10	19	5	5	4	2	0	4	3	11	2	1	0	3	29	21	56	19	30	46	16	11	15	13	8	36	6	9	15	7	1	4	0	1	6	0	1	0	1	0	0	2	1	1	1
AT1G21810	14	8	1	5	18	26	4	4	2	3	0	11	9	10	0	5	1	0	10	7	12	5	27	7	5	5	19	1	0	23	3	42	1	2	0	5	3	3	9	6	5	0	4	6	1	15	0	6	0
AT1G21830	155	114	85	141	143	253	60	47	36	47	35	61	27	74	25	35	15	2	80	170	139	65	49	170	78	17	72	66	45	110	30	45	18	26	5	88	84	73	146	77	42	44	93	61	25	33	15	12	7
AT1G21840	30	15	21	26	30	47	11	10	11	11	8	17	7	13	6	4	2	1	49	138	55	62	40	163	44	28	37	45	31	52	22	33	19	7	2	11	13	3	21	7	5	3	7	2	1	4	0	1	0
AT1G21880	19	11	15	25	25	49	6	8	3	2	4	20	7	23	6	5	0	0	278	548	452	251	240	799	163	194	196	163	107	412	88	169	97	58	6	30	15	17	61	14	7	15	13	18	9	14	3	2	1
AT1G21900	58	41	30	22	76	139	32	22	48	16	26	26	13	33	10	12	7	8	281	786	617	369	348	897	325	342	227	112	432	523	99	129	111	62	15	27	32	14	56	5	25	12	7	15	6	4	1	5	2
AT1G21910	23	36	38	25	36	52	8	14	15	3	7	14	3	13	4	2	6	3	28	293	31	68	24	235	85	70	25	8	112	25	3	10	16	3	2	46	34	48	40	26	26	26	40	29	9	9	5	3	3
AT1G21920	204	473	176	147	209	383	226	98	176	200	101	129	48	142	21	39	19	23	261	1091	381	295	262	783	168	299	240	215	357	323	117	204	168	58	9	198	498	183	304	104	174	118	228	119	60	68	61	29	12
AT1G21930	41	26	8	17	56	101	10	13	15	10	7	36	5	46	6	4	1	0	177	263	321	169	138	340	111	100	80	76	108	252	58	57	56	41	3	13	18	7	44	0	8	1	3	4	4	1	2	0	1
AT1G21980	122	183	99	196	154	274	134	68	75	62	81	94	34	92	29	33	10	6	373	1569	609	357	592	1249	691	553	414	296	433	543	153	226	163	227	26	95	135	90	133	59	57	85	29	60	36	31	25	12	16
AT1G22020	48	66	26	38	57	91	34	29	38	16	12	23	5	33	4	4	2	2	171	288	239	100	145	283	115	109	108	130	99	232	47	65	40	41	6	37	46	25	67	19	33	18	17	9	7	14	9	1	0
AT1G22030	40	25	10	15	35	69	26	25	12	15	8	18	15	17	11	9	2	3	60	112	78	64	67	209	31	34	303	25	24	115	29	63	17	30	6	32	43	18	44	18	17	13	11	12	8	15	13	10	4
AT1G22040	30	52	21	18	30	55	26	12	25	10	7	16	5	15	3	2	2	3	56	112	83	38	56	126	60	48	47	32	42	74	30	28	16	21	2	23	35	17	36	14	25	6	14	6	5	8	5	1	4
AT1G22050	22	19	7	8	24	48	7	6	13	6	3	16	4	14	3	2	1	1	50	68	100	33	35	57	37	23	34	27	26	113	19	20	16	18	4	3	6	4	24	3	4	2	3	2	1	1	0	0	1
AT1G22060	168	175	138	258	177	319	117	113	83	63	96	84	56	102	37	72	19	11	280	1281	480	368	456	1165	213	533	446	190	440	413	94	220	151	99	16	270	309	288	360	187	113	185	141	252	85	97	82	60	26
AT1G22070	53	63	30	22	65	122	32	21	22	20	11	35	9	41	8	4	3	3	151	461	227	109	119	244	176	103	104	81	113	166	31	50	40	37	9	40	55	32	104	18	21	17	20	20	13	5	5	2	3
AT1G22140	98	46	16	38	102	234	30	15	21	12	9	70	5	98	8	7	6	4	270	507	510	252	222	498	217	211	150	112	165	409	75	109	81	57	8	26	15	8	58	3	9	6	9	10	2	3	3	0	2
AT1G22160	94	51	24	33	125	201	33	17	23	21	14	55	17	71	6	6	6	3	67	211	97	43	42	68	29	45	29	44	20	84	13	43	15	8	4	12	12	2	33	1	4	4	1	8	1	0	4	1	0
AT1G22170	39	61	9	18	44	77	23	25	15	27	18	19	6	28	2	4	5	1	66	234	122	97	37	338	62	52	45	30	78	109	14	37	23	7	2	17	23	7	49	7	12	8	3	1	1	7	3	2	1
AT1G22180	47	77	16	17	43	78	18	20	26	34	8	29	7	32	4	5	7	3	19	52	24	21	11	81	46	25	16	12	37	11	5	10	10	6	0	20	48	10	38	7	27	17	5	5	3	2	4	4	1
AT1G22190	165	491	161	132	171	375	245	99	363	145	120	89	56	128	29	26	20	8	141	753	190	470	128	1975	556	382	170	53	653	173	37	127	101	20	4	67	131	58	167	35	161	51	73	37	17	10	18	14	8
AT1G22200	43	40	31	38	51	110	23	21	25	12	12	27	14	39	5	5	7	2	314	655	581	312	270	897	224	231	224	189	204	482	109	155	108	75	12	33	37	28	66	12	18	22	13	16	7	7	5	2	1
AT1G22230	39	28	15	20	55	83	18	26	15	7	15	28	12	28	4	7	3	4	14	178	34	34	9	104	26	18	59	3	39	18	3	5	4	3	1	36	33	23	46	12	15	25	22	21	11	9	2	5	2
AT1G22250	18	10	8	14	27	33	5	7	2	5	0	12	3	5	1	1	1	0	46	186	59	32	105	80	66	609	37	8	76	65	14	51	14	10	0	8	3	6	16	2	2	1	2	5	0	1	0	0	0
AT1G22260	7	5	4	7	3	15	2	4	3	0	3	6	5	1	1	0	0	0	61	169	114	49	222	118	33	182	45	54	41	91	24	49	11	7	2	12	18	9	14	2	8	10	3	4	3	6	2	0	2
AT1G22270	52	21	7	20	58	135	7	10	10	8	1	45	5	63	7	0	1	2	1087	1361	2098	1049	751	2590	668	529	586	328	464	1971	317	360	334	197	36	12	6	4	49	0	5	7	3	1	2	1	2	2	1
AT1G22275	6	3	3	3	4	10	1	1	3	0	1	2	1	1	0	1	0	0	36	108	48	22	45	58	32	44	28	22	22	37	5	25	11	2	2	3	8	4	5	2	1	4	2	3	1	5	3	0	0
AT1G22280	93	129	58	79	73	183	58	43	78	38	43	58	19	60	11	12	14	8	128	287	202	110	101	375	207	170	101	78	145	164	34	55	42	24	4	64	119	56	109	23	81	33	23	27	19	10	15	2	2
AT1G22300	430	262	121	169	523	1172	141	135	176	92	89	345	45	420	39	38	23	22	1742	4866	3072	2907	1538	7882	1589	1640	1786	527	2295	2760	536	868	888	422	90	187	131	87	536	42	105	61	47	46	30	22	19	14	9
AT1G22310	27	34	28	25	40	59	15	12	16	11	13	23	12	18	4	5	0	1	127	286	183	69	162	222	45	120	74	129	73	144	52	50	28	21	2	20	47	41	40	16	28	16	23	23	12	5	3	4	0
AT1G22330	191	156	165	324	233	408	80	94	217	59	101	128	34	146	28	43	19	16	71	483	104	56	217	145	103	316	184	20	101	101	15	32	9	13	2	285	283	316	402	188	202	126	213	327	93	73	52	29	17
AT1G22360	161	405	122	307	216	351	143	79	134	111	129	107	56	128	38	36	13	22	427	2838	734	723	659	2030	1668	1258	315	193	685	660	143	133	233	62	19	373	688	347	540	212	209	245	280	333	88	81	74	48	35
AT1G22370	28	20	23	28	26	58	37	14	13	10	3	17	7	23	4	4	2	0	34	35	71	11	45	21	18	13	17	26	7	55	28	3	12	1	0	91	122	101	123	61	39	27	46	36	22	23	29	8	7
AT1G22400	66	63	79	68	78	125	36	26	32	19	23	46	19	46	9	6	5	2	1249	1720	1929	409	1578	804	796	960	318	1127	212	1551	324	217	159	116	23	80	64	74	127	53	26	41	29	49	17	20	12	7	4
AT1G22403	35	40	34	26	37	58	31	10	11	11	9	14	5	16	7	4	0	2	220	403	308	114	224	303	113	152	89	253	57	202	78	69	40	50	6	28	26	24	29	13	10	13	14	12	13	7	9	2	0
AT1G22410	209	125	59	100	208	465	86	81	82	66	46	147	31	151	22	25	17	11	452	1134	710	584	367	1604	304	342	574	148	484	693	97	181	133	90	15	147	76	55	418	35	74	49	19	30	25	18	12	9	3
AT1G22430	224	157	140	129	226	368	80	85	70	63	40	103	22	126	15	23	10	8	627	646	990	147	423	202	201	217	159	689	93	701	245	134	86	55	8	148	136	142	261	98	62	41	94	87	38	22	18	9	7
AT1G22450	227	157	78	108	278	611	92	65	87	60	56	180	31	194	17	18	15	12	1048	2088	1954	1186	942	2922	781	752	694	408	821	1799	363	374	351	257	46	104	109	45	233	47	51	46	27	33	23	14	28	4	11
AT1G22490	0	1	0	0	0	2	0	0	0	0	1	0	0	0	0	0	0	0	2	19	1	4	4	12	2	1	1	0	4	0	1	3	1	0	0	3	3	1	3	1	2	0	3	1	1	1	3	1	0
AT1G22510	10	7	5	7	10	33	2	5	7	3	2	9	0	17	1	3	0	0	58	120	93	60	65	189	35	33	47	20	39	86	21	29	27	11	2	3	3	1	12	0	3	1	2	4	0	2	0	0	0
AT1G22520	65	26	21	27	91	201	25	22	30	14	11	63	8	68	7	6	3	10	789	1435	1494	857	564	1802	545	489	553	300	511	1349	212	281	216	205	38	28	11	10	71	10	11	9	7	5	2	1	0	3	1
AT1G22530	513	463	201	328	535	1072	212	218	2035	204	412	331	85	389	59	73	39	90	1960	4101	3258	915	1554	1384	1006	1504	1798	909	1044	3171	754	873	380	446	96	1008	1023	1054	1351	592	5323	1011	825	913	314	247	173	103	81
AT1G22540	13	21	4	15	14	29	7	7	68	2	16	9	3	13	0	1	1	7	66	92	86	36	72	57	26	77	36	40	34	73	26	24	9	8	2	12	14	5	24	11	56	11	2	7	4	2	0	2	0
AT1G22550	47	56	15	76	44	88	43	10	43	50	26	44	10	32	5	5	2	0	43	215	70	41	84	146	41	388	20	24	132	76	13	15	14	2	1	38	70	27	57	30	40	32	17	56	5	6	13	4	4
AT1G22590	56	24	22	21	67	117	21	13	19	13	11	28	6	47	5	4	1	3	391	269	743	168	243	155	162	122	145	172	73	647	95	95	44	38	9	24	18	10	46	12	12	12	11	7	2	2	4	1	2
AT1G22620	47	68	41	45	49	98	38	25	51	21	18	35	6	31	3	6	3	3	141	330	199	95	142	282	137	164	95	100	127	186	57	52	31	39	4	36	55	33	76	27	38	16	22	20	12	13	9	4	3
AT1G22610	125	182	120	209	137	214	89	69	62	54	51	68	28	85	29	35	10	6	295	695	466	204	374	509	174	293	348	180	154	404	91	121	84	70	8	176	249	163	207	140	80	105	106	121	63	44	32	33	12
AT1G22630	268	127	136	92	304	598	70	71	64	44	27	129	28	166	20	24	9	7	171	135	393	46	65	56	60	47	55	171	33	315	51	40	9	13	2	81	48	37	226	24	24	17	51	15	15	17	8	4	2
AT1G22640	106	124	83	164	166	270	81	60	57	52	42	81	24	103	13	12	6	8	79	460	107	97	118	208	44	190	65	16	133	89	40	29	50	9	5	87	77	59	151	42	35	45	62	71	18	26	13	5	4
AT1G22650	18	16	26	17	35	24	9	15	8	8	10	17	3	12	0	3	2	0	26	105	42	17	24	21	6	26	15	13	7	38	8	8	6	5	1	15	8	9	12	7	3	10	11	10	0	0	1	0	0
AT1G22660	27	49	37	38	35	78	34	27	15	20	18	20	14	24	6	5	1	0	216	365	335	131	169	414	91	157	130	147	74	258	70	88	67	41	4	33	39	37	35	19	22	22	18	27	8	6	10	4	4
AT1G22700	124	59	70	51	132	283	37	52	21	30	22	79	19	100	12	8	7	5	744	818	1369	317	481	499	305	331	281	439	136	1138	211	183	121	91	22	78	45	36	226	25	26	14	17	23	11	12	9	1	2
AT1G22710	34	29	14	45	37	80	17	12	12	12	9	23	9	36	28	6	2	0	141	146	324	89	158	98	86	106	263	32	59	465	65	38	59	1105	30	41	21	22	141	18	10	5	11	24	8	5	2	1	23
AT1G22730	49	36	27	26	47	74	16	16	17	12	6	22	8	27	4	1	3	4	134	248	235	136	128	343	111	106	77	79	109	218	43	47	54	33	7	28	37	36	49	13	32	16	9	19	7	7	7	1	3
AT1G22740	51	50	28	42	65	103	13	13	20	24	19	36	6	27	4	5	5	2	25	417	50	35	24	46	142	48	34	7	34	41	7	5	6	8	1	84	89	52	123	51	17	30	51	56	18	20	15	4	5
AT1G22750	52	52	39	34	66	144	27	25	43	27	18	48	8	63	7	6	2	19	196	328	307	110	124	232	152	86	97	113	96	211	49	45	30	24	5	28	51	20	95	21	38	22	20	13	6	4	3	2	1
AT1G22770	34	98	29	34	52	114	57	29	99	38	38	26	9	40	17	16	6	2	238	697	489	209	235	587	292	208	205	166	198	385	100	119	88	73	12	170	235	120	360	88	126	61	76	77	51	31	29	11	14
AT1G22780	260	105	49	83	273	691	63	55	58	40	37	170	39	240	14	22	9	0	4923	6370	8828	5027	3254	12276	2942	2329	2706	1520	2318	7765	1400	1589	1547	803	179	94	45	31	278	17	20	20	19	22	15	8	13	10	5
AT1G22790	65	35	28	31	67	148	17	17	10	7	18	37	15	52	6	10	5	0	176	393	262	192	158	482	106	145	152	63	128	268	55	77	66	38	5	27	19	11	59	5	8	8	9	11	5	6	4	1	5
AT1G22830	11	12	3	7	6	18	4	5	24	7	9	2	2	8	0	0	0	0	54	82	93	30	47	117	32	23	35	55	18	62	15	31	12	8	1	6	20	11	15	6	26	17	5	3	1	4	2	0	0
AT1G22840	340	147	62	93	465	1033	83	54	95	52	34	309	41	391	25	30	19	43	2994	5313	5730	3813	2151	8545	2269	1920	2177	860	2298	5381	742	1084	948	739	130	131	49	35	415	15	32	27	20	17	12	9	14	8	10
AT1G22850	306	152	88	105	348	614	84	66	65	58	36	170	40	220	24	24	10	9	232	325	421	130	142	184	112	138	117	127	70	346	88	56	45	60	7	77	56	36	189	26	18	22	25	20	11	10	6	3	3
AT1G22860	49	53	35	56	51	95	40	23	37	31	26	28	16	31	11	16	8	1	125	440	205	134	166	446	96	188	121	104	170	164	65	73	54	37	5	31	70	43	55	38	36	23	22	20	12	17	8	5	2
AT1G22870	28	32	32	32	33	71	21	15	11	12	13	20	6	26	5	4	3	3	126	258	174	95	142	251	82	108	95	108	69	159	45	48	39	29	2	33	42	26	48	16	14	10	6	15	6	5	8	5	4
AT1G22882	102	98	51	65	96	152	54	46	94	48	51	59	22	60	14	16	2	9	174	697	278	216	164	676	152	237	161	82	208	260	52	77	68	37	9	88	128	76	119	71	111	63	82	57	29	16	18	13	3
AT1G22885	19	12	7	6	20	31	6	7	5	3	2	10	2	15	2	1	0	1	5	13	10	5	9	10	6	5	26	0	2	6	1	3	2	1	0	8	5	1	16	4	2	0	1	1	2	0	2	1	0
AT1G22890	12	10	4	10	13	28	4	3	5	4	3	1	2	4	1	0	0	0	12	10	16	8	16	6	11	16	3	1	2	8	2	0	1	0	0	11	9	11	11	2	2	3	3	9	2	2	3	0	2
AT1G22910	50	61	38	95	59	150	29	32	31	18	33	40	9	54	16	8	6	2	50	489	112	51	343	190	59	531	120	15	84	109	15	26	15	14	5	95	87	72	142	62	35	60	51	83	24	23	23	10	5
AT1G22920	31	23	5	9	24	61	5	6	5	9	1	20	9	22	3	5	0	0	158	339	282	201	132	623	116	117	131	50	131	245	43	75	60	35	5	15	15	7	34	4	15	3	2	2	2	3	2	0	1
AT1G22930	236	401	127	130	309	554	151	105	205	119	60	163	42	228	25	50	18	35	181	376	218	127	126	314	523	132	136	101	221	202	56	68	70	59	8	252	445	179	413	121	265	108	88	77	61	62	63	36	34
AT1G22940	11	16	14	9	17	33	10	4	12	5	3	14	4	19	1	0	1	0	87	150	139	70	89	140	44	77	51	45	56	119	33	40	22	28	2	14	11	9	31	7	5	1	9	6	2	4	2	2	2
AT1G22950	25	14	13	19	20	43	10	16	9	4	3	20	2	12	3	2	1	2	162	224	247	140	152	384	83	93	102	80	84	233	39	76	41	35	5	12	7	11	18	4	8	4	1	8	1	1	1	0	1
AT1G22960	14	28	17	19	24	35	11	6	30	6	11	12	8	13	4	4	3	2	115	278	187	144	123	444	67	108	94	92	109	205	47	74	51	38	4	14	23	16	28	17	22	11	9	18	11	8	5	1	2
AT1G22970	25	21	13	12	31	57	12	10	5	8	3	18	0	15	0	3	1	3	194	335	332	171	193	509	102	138	124	113	101	327	69	101	77	42	8	14	9	10	26	5	5	3	7	3	0	4	0	0	0
AT1G22985	4	0	1	4	7	19	2	0	1	0	0	5	0	6	1	0	0	1	16	31	41	20	13	25	7	12	11	12	14	40	7	9	10	5	1	5	4	3	9	0	1	0	1	1	0	0	0	7	0
AT1G23000	7	5	2	4	11	23	4	5	2	2	1	3	1	8	2	1	0	0	145	296	210	88	118	163	57	51	120	59	33	171	62	161	61	33	6	7	3	6	20	4	2	5	3	0	3	5	2	0	1
AT1G23010	2	3	2	1	2	6	2	1	0	1	1	3	1	3	2	0	0	0	69	96	107	35	22	75	29	16	59	19	21	106	26	16	21	23	3	0	3	2	8	0	2	0	0	1	0	0	1	0	0
AT1G23020	378	693	450	380	397	762	249	184	481	222	162	224	108	286	74	56	30	32	430	2674	593	246	495	522	611	896	304	314	570	464	235	126	121	100	19	256	446	240	433	159	422	123	133	159	63	54	51	22	30
AT1G23030	242	237	263	336	279	482	128	140	346	97	162	133	64	188	37	42	22	14	316	3037	374	294	365	633	282	829	466	139	665	324	88	119	54	76	16	202	229	254	300	185	372	162	185	262	83	63	38	23	29
AT1G23040	33	133	47	26	45	132	59	25	23	57	29	23	8	45	14	25	4	2	80	115	143	74	38	110	553	40	143	11	37	165	22	22	27	147	11	23	70	17	52	11	15	24	23	9	6	4	14	5	1
AT1G23050	8	9	2	2	8	14	2	1	2	2	4	3	2	5	0	1	2	0	1	16	7	2	3	6	13	0	7	0	4	4	3	0	3	2	1	6	8	7	5	2	3	5	1	1	0	0	0	1	1
AT1G23052	12	16	13	17	23	46	5	9	7	3	4	7	1	17	3	1	0	0	11	14	12	5	6	14	51	3	8	3	5	9	2	0	2	2	0	24	15	15	45	9	10	5	19	10	6	6	2	3	1
AT1G23060	12	28	26	20	21	43	7	8	19	10	45	12	5	16	4	0	1	1	7	97	7	16	3	64	14	12	1	0	71	7	3	0	2	0	0	14	14	14	17	11	17	31	29	10	2	1	2	0	2
AT1G23080	184	125	181	232	185	315	71	90	75	51	31	96	48	122	13	22	11	9	95	793	173	155	172	370	127	348	278	49	92	153	37	58	59	32	4	169	128	161	227	101	54	42	170	141	57	44	24	9	10
AT1G23090	35	31	34	17	19	56	16	12	7	10	3	16	14	14	6	5	2	1	117	215	208	47	184	82	59	105	69	65	52	161	30	35	18	16	5	25	8	12	31	6	5	7	6	4	4	3	0	0	2
AT1G23100	20	6	5	6	28	62	7	2	11	2	3	19	2	23	2	2	0	0	685	944	1373	932	503	2342	502	317	433	188	389	1216	169	240	267	161	25	6	3	1	20	1	0	0	0	1	0	1	0	0	0
AT1G23130	47	23	4	21	78	149	14	13	17	8	7	51	1	55	11	4	1	1	2	0	8	3	0	1	1	0	7	0	1	7	1	4	0	17	0	29	6	4	79	1	3	2	4	0	1	0	1	0	5
AT1G23140	18	18	4	8	24	33	5	6	15	9	2	8	1	13	3	5	0	2	10	11	9	5	3	8	57	2	2	1	22	4	2	1	1	1	0	12	9	6	10	2	15	1	2	0	1	0	1	0	0
AT1G23150	10	17	4	3	14	32	4	6	23	5	3	12	3	11	4	3	2	6	12	20	19	8	11	26	130	7	13	5	13	31	3	3	5	16	0	2	2	2	9	0	8	1	1	1	1	0	0	1	0
AT1G23170	12	4	6	0	13	20	2	3	15	3	8	9	2	6	1	0	0	1	47	144	71	92	61	290	64	50	57	12	255	62	11	43	22	7	3	10	4	6	20	3	32	8	0	2	0	2	3	2	0
AT1G23180	37	21	16	20	41	75	22	9	19	6	11	24	7	33	7	6	1	2	393	467	842	221	289	391	245	185	189	203	100	715	120	137	98	73	8	27	15	13	48	10	8	6	4	8	0	4	3	1	0
AT1G23190	172	116	71	66	224	419	58	51	61	45	48	140	21	175	14	33	7	7	654	2406	1002	980	570	2405	557	791	670	136	1191	885	160	238	263	163	39	87	55	42	285	27	63	41	26	26	11	12	8	6	7
AT1G23205	54	29	22	26	55	101	12	14	7	8	7	36	5	42	3	4	5	2	8	9	14	7	2	3	5	0	5	2	4	12	4	2	1	1	0	11	8	5	35	4	4	2	0	2	0	4	1	0	0
AT1G23220	56	37	13	25	87	150	14	17	25	25	9	47	9	52	8	8	5	1	247	416	460	219	192	507	143	142	136	116	116	384	51	96	74	62	7	25	15	8	62	3	8	8	11	5	2	2	2	1	2
AT1G23230	38	46	15	30	36	70	24	24	24	24	17	21	7	19	7	2	2	2	165	383	259	169	164	446	108	161	124	100	169	219	60	84	52	38	3	25	47	21	65	21	26	24	15	21	17	8	5	2	1
AT1G23260	131	109	39	83	150	271	64	53	60	46	44	95	20	97	25	20	9	5	286	726	494	223	275	593	198	320	227	187	296	424	91	128	83	63	8	66	61	30	142	25	45	27	23	31	10	14	11	9	4
AT1G23280	67	40	24	26	64	124	24	18	16	21	11	35	11	45	6	3	4	4	779	1051	1297	745	622	2401	374	377	454	409	308	1211	298	316	263	150	28	34	22	19	53	12	6	26	13	14	14	9	4	4	2
AT1G23290	369	141	67	95	484	1267	78	89	109	68	36	331	46	433	30	41	13	10	10913	14279	22206	10853	7493	24580	7016	5124	6476	3149	5232	20313	2979	3777	3337	2120	420	112	58	24	391	21	26	22	17	22	10	18	5	4	1
AT1G23310	3793	1747	1440	1292	3897	6676	1021	953	860	655	447	2019	454	2418	310	296	167	93	462	624	910	215	312	375	272	207	194	259	140	727	136	138	87	75	14	1222	660	638	2638	403	350	246	444	288	166	151	124	66	55
AT1G23330	25	28	13	15	19	62	68	13	13	14	2	13	5	15	2	1	4	0	54	90	117	54	27	165	29	26	38	40	34	64	18	20	13	9	2	13	11	5	28	2	5	7	4	3	1	2	18	0	0
AT1G23340	25	10	7	17	11	32	6	9	9	7	19	13	6	8	2	15	1	0	17	55	31	73	7	190	19	6	143	2	60	35	2	22	16	3	2	7	6	5	19	10	5	6	3	4	6	1	0	3	2
AT1G23360	71	49	34	50	67	153	25	22	24	16	10	40	7	45	5	12	2	1	324	376	437	109	213	210	136	180	122	238	70	321	106	82	54	57	7	28	21	31	72	27	16	9	8	21	10	10	3	4	0
AT1G23380	75	139	132	133	101	192	88	92	38	35	34	42	37	54	20	27	16	5	133	1656	137	268	174	645	775	671	411	42	202	122	93	411	102	39	13	90	116	81	114	59	31	62	95	71	28	44	23	7	5
AT1G23390	207	159	106	197	244	456	114	76	51	53	45	101	27	141	27	14	15	7	14	14	20	6	17	6	7	5	4	10	12	13	8	8	5	0	0	367	303	306	731	218	126	88	131	250	83	55	61	30	22
AT1G23400	110	70	72	77	118	210	51	40	35	37	20	70	16	64	15	9	8	2	466	544	863	203	328	361	193	186	183	416	112	745	171	135	66	72	19	82	72	76	212	63	31	29	49	32	27	21	22	8	5
AT1G23410	40	17	10	9	43	79	14	9	11	4	4	20	4	32	3	3	1	1	312	429	640	655	165	1967	208	162	190	106	264	560	108	114	191	84	10	10	6	5	25	3	3	15	5	0	1	1	1	1	1
AT1G23440	97	261	51	66	133	287	74	62	277	71	53	88	19	106	17	17	17	15	125	383	192	113	137	311	425	176	107	82	282	164	56	40	32	36	12	95	293	63	196	46	412	80	45	46	28	18	27	13	7
AT1G23450	2	4	2	1	3	2	1	0	2	0	1	1	1	0	0	0	0	1	47	41	45	17	30	69	15	10	19	40	5	34	15	12	11	6	1	3	13	3	5	0	9	4	4	3	0	2	1	0	0
AT1G23460	15	18	4	3	20	28	14	3	11	4	3	11	5	11	2	25	3	2	72	64	79	38	52	107	33	24	88	47	13	75	31	20	12	10	3	13	11	9	23	2	8	4	2	2	1	2	1	7	0
AT1G23480	66	103	49	159	87	145	30	37	173	27	44	36	17	42	13	10	7	10	20	89	33	71	15	111	22	107	10	7	383	21	2	5	10	2	4	83	81	69	118	54	130	45	24	97	26	20	8	5	9
AT1G23490	290	151	80	136	359	794	95	81	117	65	50	236	29	280	27	34	30	8	1088	3154	1983	1451	1015	3412	882	1146	988	301	1467	1892	333	476	435	284	49	158	101	74	453	35	85	38	33	60	19	26	14	10	5
AT1G23530	10	1	3	2	8	8	2	3	0	1	1	3	2	6	1	1	0	0	3	9	6	2	2	5	4	0	5	1	2	11	1	2	1	9	14	4	2	0	11	1	0	0	0	0	0	0	1	0	3
AT1G23540	4	4	0	0	7	8	3	2	79	2	1	1	0	3	1	1	0	0	2	9	3	1	1	11	2	4	1	0	37	3	0	0	0	11	0	5	4	2	6	2	90	0	1	3	2	0	1	0	1
AT1G23550	27	15	10	18	28	42	11	11	13	7	3	10	5	14	8	5	4	2	41	67	49	33	27	76	93	27	49	20	30	57	25	11	29	68	9	8	1	8	16	2	10	1	6	6	6	0	0	2	0
AT1G23560	28	122	14	15	39	70	36	9	90	19	5	22	6	25	5	3	4	3	9	17	7	12	4	54	65	7	2	0	108	5	2	1	3	1	0	16	108	13	45	9	127	11	8	4	10	6	7	4	1
AT1G23710	67	118	45	63	94	146	47	37	49	37	35	61	12	58	10	11	13	7	66	201	143	91	144	220	120	154	47	34	96	108	39	32	32	18	1	95	134	108	128	61	71	40	49	56	18	16	13	15	12
AT1G23740	218	104	96	84	263	614	65	62	56	52	27	183	39	227	17	15	12	7	436	413	852	145	277	253	206	162	163	202	82	718	127	107	60	58	5	89	46	32	284	8	19	14	16	22	12	9	4	0	3
AT1G23750	102	33	22	29	111	188	30	18	50	15	14	58	16	84	8	3	5	3	187	405	283	326	100	655	162	158	93	37	699	252	52	56	84	34	3	16	3	5	34	3	24	6	0	1	2	0	3	1	1
AT1G23780	31	29	9	19	43	48	12	4	7	8	4	16	4	38	3	1	2	0	163	240	232	105	102	314	124	84	92	58	79	240	42	56	47	32	2	29	16	4	63	4	17	11	3	4	4	7	3	1	2
AT1G23790	14	6	4	2	10	27	2	4	0	0	1	3	11	3	0	0	0	0	8	13	19	19	18	85	2	1	7	2	5	25	2	76	5	1	0	7	4	1	12	0	1	1	0	1	0	8	1	0	0
AT1G23800	31	30	8	17	37	84	68	15	9	14	3	23	6	37	4	5	1	3	3	24	7	3	3	12	20	1	16	1	6	5	0	5	1	1	1	15	24	14	64	2	6	3	4	7	5	6	7	3	0
AT1G23820	85	45	41	47	91	157	41	37	14	22	13	49	16	63	16	8	2	2	1099	1761	1996	1054	787	2528	671	529	715	396	446	1906	359	359	362	466	60	65	56	59	175	39	27	32	29	27	22	8	10	5	14
AT1G23860	56	51	21	25	82	124	18	20	36	9	12	36	13	41	8	6	3	2	493	747	887	445	356	1122	316	251	294	185	198	835	197	230	213	127	24	34	51	25	83	11	17	14	18	12	3	9	4	3	3
AT1G23870	119	138	86	85	99	215	69	45	88	46	18	74	18	80	12	18	12	15	131	190	241	76	100	145	79	46	84	116	51	237	81	47	46	32	8	137	203	135	253	85	126	50	114	77	49	35	31	21	14
AT1G23880	17	13	13	19	25	42	10	13	11	5	1	5	1	9	3	2	1	2	35	71	74	35	34	88	21	30	26	24	13	70	22	12	14	11	1	13	8	4	16	11	6	2	5	3	4	2	1	2	1
AT1G23890	1	7	6	7	8	7	1	5	2	5	0	6	2	3	0	1	1	0	54	111	77	36	66	102	33	45	47	22	19	79	12	32	24	18	0	5	3	1	6	1	3	2	1	2	1	0	0	0	0
AT1G23900	64	83	39	96	75	142	59	34	89	34	44	42	18	48	9	9	5	7	186	554	269	201	207	573	173	270	196	83	305	224	71	95	72	35	5	63	104	53	140	37	74	45	26	53	12	19	12	5	6
AT1G23935	20	13	15	15	14	40	21	14	8	8	2	7	7	16	9	4	0	2	204	293	286	146	120	513	69	79	181	173	53	243	92	104	85	62	10	14	18	17	22	6	5	8	6	7	3	10	2	3	0
AT1G23950	21	16	19	12	28	70	14	10	11	12	6	15	8	24	1	4	3	1	235	385	363	140	171	286	129	153	137	88	117	356	89	85	80	62	13	17	13	6	42	6	16	0	4	2	2	1	2	1	0
AT1G23960	55	40	23	36	57	133	27	17	36	15	5	38	11	48	7	7	3	4	105	261	195	102	112	227	137	134	134	62	113	209	55	58	42	60	4	29	22	19	86	13	21	10	9	13	8	5	2	2	0
AT1G23970	21	12	9	7	15	40	6	5	8	2	5	11	5	15	1	2	0	2	67	151	111	66	71	143	66	60	50	31	54	93	25	29	28	13	1	6	6	6	24	3	7	0	5	3	2	1	3	0	0
AT1G23980	14	17	6	14	21	26	28	5	5	12	6	10	3	10	3	2	2	1	38	109	40	33	33	148	23	40	29	11	32	47	11	14	15	4	1	9	13	8	10	2	6	3	5	4	2	2	5	0	0
AT1G23985	4	2	3	2	7	3	1	1	2	1	2	2	0	0	0	0	0	0	5	18	10	9	10	6	9	22	10	5	9	7	3	3	0	1	0	0	0	1	1	0	2	0	1	3	0	1	0	0	0
AT1G24020	188	110	54	287	205	480	68	43	40	59	22	136	28	192	15	23	10	11	98	309	277	86	245	122	110	651	78	32	62	229	9	52	13	18	3	61	37	32	195	28	21	14	8	52	11	9	7	5	2
AT1G24030	12	7	2	7	18	32	3	2	4	3	1	9	1	15	2	27	1	1	6	14	18	1	2	6	2	7	32	4	1	11	3	5	3	3	0	10	4	5	17	2	5	3	1	2	2	3	0	7	0
AT1G24040	39	34	46	44	40	71	28	23	17	17	11	21	12	16	8	4	2	1	191	262	289	79	141	211	89	107	99	164	60	212	57	56	30	28	4	24	24	29	46	21	14	15	16	20	14	5	12	5	2
AT1G24050	98	61	22	27	100	192	31	15	32	22	15	70	15	84	5	6	4	3	540	1103	917	683	430	1873	402	322	416	175	397	771	173	228	228	126	16	35	33	11	113	10	14	11	7	11	8	6	1	2	3
AT1G24090	8	2	4	0	6	16	4	3	2	2	0	2	2	4	1	1	1	0	147	172	279	122	94	384	63	67	99	141	60	229	72	62	39	19	4	3	2	0	7	1	0	3	0	0	2	0	0	0	0
AT1G24095	9	8	3	4	11	30	2	8	6	5	3	7	2	5	1	1	1	1	75	161	135	194	60	617	59	56	75	56	87	133	30	45	33	29	13	6	2	4	5	1	3	0	1	1	1	0	0	1	1
AT1G24100	148	97	55	64	159	335	59	82	59	57	17	95	32	119	12	15	10	7	363	2362	523	369	269	964	296	585	559	140	245	525	127	147	150	119	22	73	89	28	170	25	27	29	26	25	32	13	14	6	9
AT1G24120	84	65	39	53	76	173	45	30	24	18	25	63	9	47	4	12	6	2	197	389	351	160	195	377	108	173	122	129	99	275	71	101	63	32	2	49	58	48	117	22	44	40	26	35	14	12	7	6	2
AT1G24148	8	6	2	2	8	18	2	0	2	3	2	9	2	7	1	2	0	0	0	1	1	1	0	0	0	0	1	0	0	0	0	0	0	0	0	4	1	1	19	0	0	0	1	1	0	0	1	0	1
AT1G24150	29	41	11	14	30	72	46	7	62	10	6	17	4	19	1	1	4	19	61	140	64	46	56	149	25	33	27	23	89	81	21	41	17	8	1	20	33	14	43	10	96	7	5	8	2	5	23	0	3
AT1G24160	123	140	118	144	139	248	77	51	47	55	42	64	25	82	22	17	9	3	323	1344	550	306	490	883	201	517	230	282	233	465	150	164	112	79	13	329	363	361	355	213	106	151	358	209	85	79	71	28	32
AT1G24170	65	30	16	36	68	152	29	22	26	22	15	23	9	33	7	7	6	16	190	702	276	233	179	492	129	239	202	59	234	258	38	84	43	49	10	28	21	10	79	10	18	6	11	0	5	5	1	2	0
AT1G24180	132	114	44	57	170	382	67	52	99	38	51	91	23	137	12	18	6	22	333	1081	595	564	327	1614	337	335	360	108	490	539	112	141	167	107	18	119	129	53	381	35	107	56	32	32	27	20	24	13	4
AT1G24190	159	283	151	186	189	335	150	115	133	90	84	97	64	117	37	26	15	6	426	1113	659	302	444	880	317	465	327	331	350	538	151	222	142	106	22	200	342	171	231	102	146	112	85	102	53	47	46	19	9
AT1G24210	1	2	1	0	1	2	0	0	0	0	0	0	0	1	0	0	0	0	20	36	36	14	14	32	14	17	15	17	3	24	11	5	5	8	1	0	3	0	4	0	0	1	0	1	0	0	0	0	0
AT1G24240	18	17	8	13	35	47	2	7	3	6	2	12	3	28	5	2	2	0	72	199	113	93	61	271	58	82	79	26	70	94	28	30	27	19	9	11	12	6	43	1	7	8	3	3	1	0	5	2	2
AT1G24265	10	7	2	10	18	22	11	4	5	4	1	5	4	7	3	3	2	0	149	156	185	89	115	238	70	74	66	105	40	169	74	56	32	22	1	7	5	5	13	5	1	1	2	2	3	2	0	0	3
AT1G24267	82	104	48	63	75	184	37	37	41	36	23	50	17	57	11	14	3	4	397	654	657	371	339	978	230	286	265	265	196	457	127	167	126	108	12	46	111	47	111	32	38	33	33	51	10	21	18	2	5
AT1G24280	31	20	19	18	31	67	21	13	23	14	10	17	2	12	6	5	4	2	107	461	170	155	112	422	101	107	99	65	161	158	19	50	28	29	3	22	26	9	43	7	17	15	3	8	8	3	1	2	0
AT1G24290	8	5	7	6	9	15	3	3	3	0	1	4	2	3	0	0	1	0	62	57	116	43	36	134	29	22	24	21	15	84	18	17	24	11	6	3	0	8	12	2	4	1	2	0	3	0	3	1	0
AT1G24300	142	227	137	173	145	277	136	77	128	80	80	87	48	120	17	34	15	10	448	1127	703	375	478	961	352	458	350	390	391	591	167	208	127	98	18	153	233	146	202	105	123	114	98	81	47	48	47	29	12
AT1G24310	31	12	8	4	32	80	8	6	8	6	2	12	7	18	1	6	1	0	301	436	560	280	244	755	163	170	201	151	111	466	70	123	82	63	11	5	11	12	34	4	6	7	6	5	7	5	2	0	0
AT1G24330	15	14	17	18	20	19	10	15	7	9	7	11	5	10	7	1	2	0	45	106	54	26	46	75	22	38	24	32	13	51	7	12	15	9	0	9	15	10	19	13	10	7	16	17	8	7	1	2	1
AT1G24340	72	52	27	38	67	113	29	16	38	17	12	36	12	33	10	4	1	4	157	321	262	152	124	376	83	135	87	79	104	230	64	48	62	34	5	29	21	15	53	7	18	7	15	8	5	6	4	3	0
AT1G24350	47	56	37	41	59	134	27	20	41	17	17	35	8	47	10	2	3	7	146	273	223	97	132	293	119	92	62	66	114	160	53	50	38	15	4	32	27	14	60	12	29	12	14	4	4	4	7	2	1
AT1G24360	167	98	62	93	221	425	203	57	53	46	33	137	33	173	19	20	17	5	941	1617	1732	1148	768	3163	572	554	618	336	616	1597	237	400	303	183	23	100	76	60	335	43	37	37	22	34	12	13	59	12	6
AT1G24400	1	0	0	2	0	3	0	1	0	0	0	0	1	1	0	0	0	0	2	2	5	0	6	0	1	1	0	0	0	3	0	1	0	0	0	0	1	1	1	0	0	0	0	0	0	0	0	0	0
AT1G24440	49	99	26	33	38	109	35	16	35	43	26	29	3	35	7	9	5	5	92	120	146	40	62	92	67	58	51	72	11	107	28	26	23	16	2	46	81	26	89	23	38	23	19	15	10	7	6	8	2
AT1G24450	11	7	6	9	15	18	6	11	2	2	2	7	3	11	0	0	1	0	60	125	105	42	59	161	34	58	53	13	24	87	23	37	32	13	3	6	2	8	17	0	3	1	4	1	3	0	2	0	1
AT1G24460	186	364	204	282	218	423	151	132	209	131	139	106	68	133	47	61	30	23	823	2485	1191	832	932	2424	676	934	645	647	1038	1053	373	403	315	190	36	359	682	366	421	281	426	267	223	251	118	118	106	61	45
AT1G24490	32	25	19	35	36	75	16	5	17	13	12	27	6	26	6	6	0	1	694	662	1276	387	398	725	330	259	287	303	166	1149	195	161	148	105	26	27	37	20	57	8	11	8	12	15	6	5	2	2	1
AT1G24510	133	81	40	63	171	305	40	45	37	38	20	103	20	130	14	9	9	6	1497	2639	2671	1881	1211	5756	914	851	1116	544	937	2475	415	750	610	316	51	73	41	29	281	18	24	15	24	15	16	17	15	5	3
AT1G24530	44	28	17	12	38	74	27	12	8	6	6	24	6	33	8	4	4	3	18	78	22	8	6	16	23	22	17	5	9	19	1	4	5	2	1	18	30	12	36	7	9	7	6	4	2	3	4	3	0
AT1G24560	111	122	64	75	112	234	90	54	78	62	45	59	31	66	9	11	11	9	197	556	325	178	227	504	215	227	175	201	222	316	96	128	90	61	9	88	176	61	148	53	133	67	45	50	30	22	18	19	9
AT1G24575	3	2	0	4	5	8	0	1	0	1	0	4	0	6	0	0	0	0	11	36	24	12	8	9	9	16	9	3	8	16	18	4	7	6	2	0	0	1	9	0	0	0	0	0	1	0	0	0	0
AT1G24600	19	6	2	4	12	29	5	5	0	2	1	17	4	10	0	3	0	2	7	8	3	2	0	5	0	2	11	2	1	6	1	0	1	0	0	0	0	1	1	0	0	1	0	0	0	0	0	0	0
AT1G24610	31	22	11	14	46	72	14	16	16	12	7	29	6	34	4	3	1	0	224	263	399	136	163	309	109	102	115	121	79	381	70	64	54	51	6	23	24	16	59	12	9	16	6	8	6	8	2	4	1
AT1G24706	172	294	159	180	189	321	138	84	151	93	62	101	50	115	40	39	21	11	759	1252	1123	505	677	1435	441	522	467	577	369	972	300	330	223	157	25	242	386	203	305	131	187	115	129	113	92	55	59	21	17
AT1G24764	176	103	74	119	149	265	50	73	75	45	57	92	38	89	20	53	8	7	399	1059	554	384	411	1101	388	413	532	245	311	541	142	223	128	135	50	116	105	126	207	61	62	77	63	54	37	35	20	39	13
AT1G24793	1	2	1	1	1	2	1	3	0	1	3	0	0	0	1	1	0	0	1	18	11	4	3	29	3	3	3	5	5	5	1	4	3	1	0	2	0	0	1	3	0	1	1	0	0	0	0	0	0
AT1G24800	0	5	1	2	1	1	1	1	0	1	0	1	2	1	0	2	0	0	2	6	1	1	0	4	1	0	1	1	3	2	0	4	0	1	0	1	4	1	0	0	4	4	0	1	1	1	0	0	1
AT1G24880	25	20	21	19	13	13	7	10	11	7	9	4	1	4	5	5	2	1	47	101	62	34	62	66	43	57	35	30	29	61	28	18	15	13	4	39	46	40	59	26	31	19	21	26	7	11	8	4	2
AT1G24996	4	4	0	5	1	8	2	1	1	3	2	1	2	3	1	1	0	0	10	20	11	4	9	11	3	8	9	6	3	5	2	3	3	3	0	2	3	1	2	0	2	0	1	2	0	0	0	0	0
AT1G25175	99	131	66	95	95	134	91	38	64	36	57	32	19	62	8	17	8	1	301	1054	376	260	380	600	217	484	251	224	351	292	130	120	109	71	12	63	130	72	80	37	55	55	37	53	16	19	17	4	8
AT1G25211	8	10	5	5	6	16	5	6	5	0	1	1	3	7	0	0	2	0	37	43	54	47	25	103	20	17	32	18	24	47	14	21	9	12	2	4	6	4	11	2	7	3	4	1	3	2	0	2	1
AT1G25220	78	38	22	31	76	165	23	31	22	38	20	55	8	46	7	12	3	5	280	832	505	323	214	966	178	235	297	109	158	511	68	118	95	108	18	27	36	26	81	12	8	14	4	9	4	5	1	2	2
AT1G25230	151	114	104	84	165	256	69	77	41	41	39	75	26	95	15	25	9	5	33	137	35	16	16	40	116	13	80	10	14	27	10	11	4	10	1	169	113	139	239	91	49	60	148	139	53	38	23	13	16
AT1G25250	1	1	4	1	4	8	0	0	4	1	0	3	0	2	0	2	1	0	15	40	11	9	8	28	4	5	31	5	6	10	1	7	0	6	1	1	2	6	9	3	2	2	1	1	1	0	2	0	0
AT1G25260	64	38	22	43	73	183	31	30	26	14	7	65	15	62	7	4	7	1	1096	1494	2059	1254	799	3629	613	567	734	484	509	2043	362	452	393	220	37	32	16	26	80	10	12	17	6	9	5	6	3	5	3
AT1G25275	162	93	55	125	260	535	52	49	41	43	29	139	26	215	13	16	10	5	111	369	193	307	116	970	316	135	75	29	204	194	47	58	68	15	3	157	61	70	390	51	38	21	60	88	18	16	10	7	3
AT1G25280	62	115	49	57	95	177	53	34	59	26	50	59	12	57	9	11	8	10	149	391	289	180	146	494	142	169	158	81	232	253	73	88	62	51	10	59	84	40	130	16	51	35	17	29	9	13	13	3	2
AT1G25290	21	14	11	11	39	66	11	8	13	9	4	16	4	18	2	3	2	3	84	127	141	50	77	139	39	43	54	45	43	120	27	31	17	13	0	11	8	10	46	5	3	2	2	0	2	0	0	0	0
AT1G25320	7	11	2	7	12	22	2	3	4	3	4	3	9	6	0	1	1	0	52	124	85	54	54	172	30	33	72	44	32	83	21	43	12	8	5	8	8	9	22	3	8	8	5	7	1	5	5	1	0
AT1G25350	129	154	86	102	160	366	102	69	131	77	49	84	36	123	27	21	14	10	1057	1834	1765	1063	910	3552	524	656	756	745	590	1717	336	468	383	226	46	95	141	91	183	65	83	63	52	39	37	25	18	14	18
AT1G25360	4	6	3	2	7	9	3	1	0	0	2	3	2	2	0	1	0	1	97	121	178	83	66	281	38	39	57	66	26	131	31	40	21	28	4	3	8	6	5	3	2	5	3	4	0	3	3	2	0
AT1G25370	15	14	1	5	12	25	9	4	12	5	4	5	3	10	0	0	0	3	15	71	18	32	24	78	38	23	19	7	34	20	8	6	12	5	1	6	33	5	22	10	21	9	7	4	5	9	6	1	1
AT1G25375	15	18	6	20	19	31	6	9	8	6	7	12	4	7	4	1	1	2	59	182	93	61	86	174	39	78	56	32	74	95	19	44	38	20	1	19	14	9	20	4	9	5	6	7	0	4	3	2	2
AT1G25380	90	96	26	51	89	167	43	38	64	34	15	61	19	59	14	9	2	7	335	815	546	281	395	710	359	369	242	184	264	526	130	114	95	83	19	63	84	44	113	26	65	20	23	24	8	16	12	5	4
AT1G25390	48	128	49	61	66	105	35	24	48	39	18	28	14	39	8	3	2	4	55	190	109	38	73	91	69	122	39	80	67	85	22	37	8	9	1	70	190	66	90	48	76	49	55	50	17	20	20	6	8
AT1G25400	16	57	5	18	20	48	11	3	36	5	11	9	6	20	1	2	0	15	15	53	12	12	11	44	29	70	8	1	22	9	2	4	1	0	0	28	51	33	52	23	43	11	22	33	5	4	5	10	2
AT1G25420	80	55	41	50	104	161	45	34	40	22	20	38	12	59	10	14	4	3	220	498	317	168	213	514	166	199	146	145	141	295	105	103	79	42	8	30	20	33	84	9	25	7	12	11	6	4	6	1	4
AT1G25425	13	7	6	31	10	12	3	4	3	4	5	10	0	8	2	1	0	2	67	301	148	55	192	154	58	312	24	29	56	113	18	27	25	11	7	7	13	8	24	6	2	7	9	17	4	3	2	0	1
AT1G25440	346	208	250	163	347	607	107	136	116	82	61	182	59	243	45	43	12	9	144	159	232	38	68	57	120	40	27	193	13	182	22	55	8	14	3	230	171	208	346	146	64	61	149	80	48	51	30	21	15
AT1G25450	23	17	12	34	42	66	8	11	6	12	13	19	5	21	3	2	2	0	97	427	220	126	271	320	117	925	57	19	163	190	18	39	34	20	2	21	10	6	43	6	7	11	5	11	3	5	3	0	1
AT1G25470	20	18	7	16	26	54	11	14	8	7	6	12	4	10	2	6	3	2	172	193	276	76	144	179	66	73	95	136	32	237	55	51	36	35	4	19	15	11	20	11	5	0	8	9	3	7	0	2	1
AT1G25480	15	32	12	33	18	31	15	7	25	9	8	15	7	16	1	4	4	3	53	203	85	86	126	200	56	144	25	21	151	73	22	30	34	4	3	7	22	13	19	5	18	6	7	14	1	4	3	1	2
AT1G25490	118	67	35	60	114	209	33	31	40	32	34	67	14	72	22	12	8	5	417	1006	722	466	360	1404	325	329	349	168	413	663	142	201	154	95	18	65	54	50	139	25	41	30	16	27	14	14	6	2	2
AT1G25500	8	12	7	8	17	24	3	9	6	7	7	4	3	11	4	1	2	1	24	110	34	38	30	84	30	45	67	8	118	25	10	12	10	12	1	10	13	5	17	5	9	3	6	7	0	1	1	1	2
AT1G25510	6	6	4	2	7	15	2	3	2	3	4	7	6	6	0	1	0	0	18	76	40	65	19	228	13	13	24	8	48	22	6	35	12	3	0	6	3	4	14	4	2	1	3	6	1	3	2	0	0
AT1G25520	40	79	22	37	44	87	22	14	23	30	6	30	7	22	13	4	5	4	337	625	626	276	284	628	372	188	219	197	189	551	86	101	79	117	11	14	77	24	54	9	15	14	13	7	8	4	4	3	4
AT1G25530	36	17	9	8	37	37	11	16	7	7	11	13	6	14	7	4	0	1	13	62	19	22	17	46	60	14	158	3	10	26	4	26	5	5	3	11	9	8	12	6	7	4	2	2	3	1	3	0	0
AT1G25540	50	73	32	37	68	124	33	22	43	25	11	35	19	44	7	10	5	8	197	317	304	145	166	406	170	139	108	120	123	262	54	80	44	49	6	40	72	39	83	24	40	18	22	21	7	15	10	5	8
AT1G25550	290	353	181	199	312	566	157	99	182	112	81	159	52	180	40	28	17	15	276	548	452	194	190	435	243	112	162	197	155	398	66	93	31	51	10	323	385	242	495	136	208	123	161	151	78	77	52	17	20
AT1G25560	57	74	34	45	71	126	25	26	37	20	23	33	13	39	3	6	9	6	140	332	227	116	95	305	201	118	51	108	91	195	24	45	17	17	3	51	82	63	110	46	36	25	34	28	18	12	19	7	7
AT1G25570	37	42	27	33	45	77	33	19	51	11	18	25	11	22	10	6	7	4	182	501	309	154	250	347	104	229	138	158	231	266	80	82	56	42	10	36	52	21	63	23	63	32	17	19	19	12	10	4	2
AT1G25580	10	11	9	18	23	36	9	3	5	4	3	12	4	9	3	3	0	0	113	159	171	87	97	250	63	57	90	45	45	156	31	67	28	26	2	13	15	5	30	8	6	11	7	8	4	5	5	0	2
AT1G25682	75	74	19	34	67	132	33	28	27	23	14	49	12	49	11	8	3	5	210	380	366	173	174	452	157	162	125	94	141	327	82	68	56	46	8	42	52	21	103	9	47	5	21	18	10	12	9	4	3
AT1G26090	21	26	21	20	37	51	21	12	4	11	5	10	7	22	3	2	3	3	117	273	214	67	115	170	53	105	94	93	56	168	48	50	24	19	9	21	12	13	38	7	5	6	8	15	5	4	2	0	3
AT1G26100	16	7	4	14	13	25	4	5	4	2	2	10	2	7	2	2	2	0	59	153	100	62	59	206	34	44	64	27	43	86	21	33	19	12	2	8	8	5	11	1	1	0	2	2	5	1	0	0	0
AT1G26110	173	141	74	100	195	422	76	66	70	62	52	128	37	140	18	29	12	8	985	1689	1558	918	804	2486	620	662	677	476	615	1473	338	382	330	221	35	142	126	91	424	64	71	68	60	50	23	35	20	16	9
AT1G26120	40	28	12	15	40	69	20	8	13	8	8	14	8	29	2	3	0	4	90	155	126	74	71	223	59	48	59	44	79	93	23	29	23	20	2	20	21	21	49	13	9	12	11	14	3	7	4	1	5
AT1G26130	19	21	16	26	23	39	9	17	41	8	6	10	10	19	5	2	2	1	68	160	85	43	77	165	31	58	51	68	48	74	20	44	23	16	4	29	32	24	29	16	41	20	22	20	13	7	6	2	7
AT1G26150	190	150	152	168	170	314	86	86	83	58	27	85	33	106	30	31	14	6	192	490	267	84	190	176	218	145	158	166	72	199	69	69	39	19	5	196	159	196	226	132	65	58	115	75	61	41	26	22	13
AT1G26160	49	41	22	37	48	101	18	22	34	12	13	32	3	32	5	4	4	5	161	336	269	117	139	350	143	100	123	70	95	257	52	64	46	40	12	30	23	9	53	16	14	4	7	10	3	2	6	3	3
AT1G26170	36	44	14	37	43	77	37	20	20	14	13	29	10	31	3	1	8	0	221	444	370	223	236	546	141	173	159	152	127	272	93	114	73	56	7	16	34	22	42	9	16	21	14	16	10	8	6	4	1
AT1G26180	55	33	31	30	52	121	16	16	17	12	3	51	7	35	11	6	2	4	352	458	513	159	263	294	140	137	157	296	93	374	134	112	67	55	8	29	26	20	49	8	15	7	12	9	6	6	2	1	4
AT1G26190	33	33	20	32	34	64	22	16	15	10	8	19	6	15	7	10	2	1	148	333	281	120	174	361	102	144	95	116	82	205	50	75	61	33	4	19	34	28	47	16	15	14	17	13	4	3	3	7	1
AT1G26208	53	69	43	131	64	137	39	31	52	25	16	30	23	35	15	14	7	0	48	100	61	49	53	105	22	31	35	35	32	33	13	22	17	11	0	33	42	40	31	31	22	14	20	31	12	8	5	4	3
AT1G26210	97	40	26	47	138	179	31	24	23	19	17	53	5	74	4	11	8	2	7	17	8	1	3	16	10	1	5	6	4	7	0	1	1	1	0	18	8	9	41	11	2	4	5	8	0	3	2	1	0
AT1G26218	22	11	7	13	19	41	6	8	11	3	6	13	2	13	3	0	0	1	32	50	44	23	26	40	22	16	21	18	20	40	6	8	12	9	0	2	2	1	10	3	1	3	2	1	1	0	1	0	0
AT1G26220	71	22	27	26	81	206	21	22	16	17	9	49	9	62	9	4	5	1	47	37	108	15	18	28	24	14	23	33	11	86	11	5	7	3	1	18	13	14	53	8	4	7	11	9	3	5	5	1	1
AT1G26230	51	43	40	25	47	109	12	26	22	8	5	37	9	32	2	6	4	2	424	364	603	115	176	163	112	106	124	456	55	493	109	69	44	47	5	51	37	34	88	34	10	21	24	22	8	11	10	1	4
AT1G26260	15	12	10	17	19	32	14	11	4	9	6	13	5	13	3	2	1	0	340	1222	429	190	646	486	222	574	263	219	166	366	168	129	151	42	11	10	18	13	16	5	4	9	6	8	7	6	3	0	4
AT1G26270	118	126	61	76	150	286	56	49	162	51	49	80	32	102	16	20	10	15	1424	3541	2168	955	1125	2592	768	1143	803	948	928	1848	853	478	498	217	47	137	209	122	222	70	321	92	75	76	28	60	22	20	10
AT1G26300	58	54	30	55	73	110	34	28	68	36	31	37	12	37	5	20	8	3	173	745	295	223	181	613	181	284	157	105	303	220	92	94	91	49	6	37	45	22	71	18	57	32	20	19	8	15	12	8	1
AT1G26290	8	20	7	8	15	38	8	3	14	9	9	11	1	8	3	6	0	2	33	126	56	24	36	51	53	29	50	24	29	50	10	17	7	2	0	2	5	1	12	1	6	0	4	2	1	2	0	6	0
AT1G26330	10	12	3	10	12	13	2	1	2	1	5	5	2	6	0	2	2	0	84	122	127	73	96	193	42	42	49	64	29	91	20	42	33	16	1	3	10	5	9	4	1	5	2	4	3	3	1	0	0
AT1G26340	29	24	4	12	39	81	13	7	14	9	4	29	0	31	2	3	0	0	456	586	911	449	298	896	227	206	239	193	203	878	155	151	119	99	19	6	14	7	33	4	4	4	3	0	3	5	0	0	0
AT1G26370	31	32	16	25	26	68	29	17	14	11	16	17	11	14	4	6	1	2	175	301	305	166	143	525	95	119	135	118	85	271	68	85	68	45	9	27	35	21	41	17	18	15	16	14	7	6	9	3	0
AT1G26440	102	355	42	89	117	234	124	46	157	131	56	65	15	70	8	14	9	10	78	265	66	93	97	323	279	217	44	42	350	66	21	47	36	14	3	118	321	96	153	49	186	83	56	65	37	36	30	10	4
AT1G26450	10	6	5	3	10	19	3	16	4	2	2	5	0	4	2	0	2	2	1	13	2	1	1	3	0	0	17	0	1	3	0	2	0	0	0	7	3	3	5	0	2	0	0	1	2	1	0	1	0
AT1G26460	43	29	14	20	34	77	14	8	16	6	8	23	3	29	4	2	3	1	479	871	836	557	378	1786	261	287	375	180	364	735	133	187	186	111	14	27	13	11	107	11	7	10	6	7	4	6	0	0	0
AT1G26470	52	26	10	18	64	120	9	16	10	9	7	23	6	44	4	3	4	0	607	980	1096	785	468	2005	389	330	356	213	316	966	177	234	243	139	20	6	11	4	38	4	7	5	4	3	5	2	0	2	1
AT1G26500	1	4	1	1	5	6	1	2	2	2	0	1	1	0	0	1	0	0	24	25	28	14	21	46	7	7	5	19	2	23	11	4	8	4	2	1	6	5	8	9	1	2	1	2	1	3	0	0	1
AT1G26520	15	19	6	9	26	27	9	6	6	6	3	4	2	11	1	1	0	0	113	145	214	107	77	275	45	58	70	75	46	143	30	52	31	14	5	5	9	8	23	1	1	12	5	1	2	1	2	0	1
AT1G26530	2	3	1	4	4	2	1	1	0	0	3	1	1	2	1	1	1	0	51	39	44	37	29	67	12	15	23	35	15	64	8	16	11	5	1	0	0	1	1	0	1	0	1	0	0	0	0	0	0
AT1G26540	4	3	2	2	6	11	1	0	2	1	0	6	0	0	2	0	0	0	57	60	91	29	48	66	18	20	49	39	10	81	9	42	10	12	1	7	4	2	18	3	1	1	1	0	0	2	1	0	0
AT1G26550	201	102	65	89	232	553	69	58	68	45	31	174	22	220	22	22	7	11	1241	2079	2568	1147	877	2455	886	689	885	431	771	2444	402	444	404	355	57	93	76	46	254	31	25	31	35	27	8	9	8	8	5
AT1G26560	55	42	64	53	61	99	29	28	14	12	13	28	12	30	4	5	4	4	195	444	304	66	416	104	90	318	90	145	40	256	72	78	27	31	5	13	11	11	26	5	7	3	9	10	2	2	2	3	1
AT1G26570	10	6	4	7	11	25	0	2	4	2	1	11	3	8	2	0	0	0	142	300	271	68	303	122	109	226	159	34	58	225	43	63	27	25	6	8	0	5	12	1	2	4	2	10	1	0	0	1	0
AT1G26580	343	649	399	443	423	773	388	246	442	221	193	189	125	250	64	75	42	36	963	2501	1246	621	1081	1893	1242	1070	625	927	791	889	393	400	282	225	25	575	817	580	572	388	620	365	377	308	173	185	128	66	54
AT1G26620	35	46	37	40	36	91	30	24	18	23	15	16	10	24	12	12	3	1	113	300	162	81	135	266	158	99	101	86	62	185	57	52	39	39	3	36	43	35	56	15	24	31	25	16	18	15	5	4	5
AT1G26630	1104	439	214	337	1397	3262	287	236	276	198	147	997	121	1371	75	82	39	30	18157	25808	37235	16903	12870	38025	11700	9491	10915	5503	9011	34683	5288	6317	5483	3787	743	386	148	94	1317	75	89	65	51	68	35	51	38	22	10
AT1G26640	53	37	17	27	62	109	21	23	35	24	21	23	9	31	1	8	6	4	146	353	202	156	118	392	88	107	111	67	267	175	45	57	75	29	6	15	20	19	46	5	27	24	14	7	3	7	1	4	3
AT1G26650	36	34	23	44	27	63	13	13	17	13	10	15	5	22	3	4	1	2	112	409	215	111	107	324	75	139	89	62	90	162	42	55	42	15	2	15	28	13	26	9	5	11	23	18	9	4	2	1	2
AT1G26660	12	13	5	7	22	34	3	8	6	3	1	11	0	11	2	1	0	0	155	237	296	167	149	444	95	102	105	104	78	246	60	74	46	33	8	5	14	8	15	4	3	4	3	2	2	2	0	1	1
AT1G26665	33	15	3	10	29	79	9	9	6	7	4	24	2	17	5	1	1	1	152	303	235	155	140	331	109	96	98	56	92	195	65	64	76	37	6	18	9	11	56	8	8	6	4	7	3	5	2	1	2
AT1G26670	188	113	49	53	221	369	45	39	61	41	25	112	25	137	18	23	10	18	164	414	242	174	156	497	156	170	123	67	194	203	63	72	57	31	9	62	59	28	204	20	27	23	15	25	14	9	8	2	5
AT1G26690	22	47	14	12	28	59	16	10	30	10	16	9	2	16	2	7	4	3	47	171	57	71	37	201	61	57	50	6	113	63	12	26	19	16	2	12	13	9	21	5	14	7	4	5	3	1	0	1	0
AT1G26730	7	5	8	1	8	18	4	9	4	1	7	3	1	6	1	3	1	0	4	275	14	43	6	188	15	9	7	1	34	15	1	6	9	2	0	7	11	5	10	3	4	11	6	1	6	0	1	2	2
AT1G26740	31	13	5	13	25	82	12	9	5	4	4	37	3	40	3	1	2	2	720	892	1244	708	444	1748	399	304	385	229	344	1192	144	236	228	149	24	3	6	2	29	3	3	2	0	4	1	3	0	0	0
AT1G26750	62	39	14	25	79	172	11	22	14	16	10	43	6	58	5	4	1	2	598	975	1024	570	419	1498	371	352	377	228	344	984	186	199	189	140	20	21	11	10	54	7	7	3	2	9	5	1	3	2	1
AT1G26760	14	5	3	5	15	24	1	3	4	4	0	5	16	8	0	1	0	0	15	27	28	39	4	209	16	7	10	4	12	24	4	110	8	3	1	1	1	4	16	0	3	1	4	1	0	19	0	0	0
AT1G26761	58	27	39	27	61	98	20	24	18	16	13	32	13	33	4	1	7	3	102	95	170	34	61	41	44	33	25	68	12	147	24	53	3	11	1	28	10	14	59	11	6	7	9	9	7	4	3	1	0
AT1G26770	48	27	20	58	53	87	16	12	21	8	12	25	10	35	8	3	3	1	777	608	1201	281	648	320	374	485	440	458	142	1025	464	255	177	868	54	12	12	11	22	8	1	5	2	11	1	1	2	1	1
AT1G26800	41	106	57	79	59	114	65	23	22	35	11	32	9	36	8	4	5	2	52	138	115	30	65	66	96	58	35	32	15	83	39	19	54	9	3	107	178	113	120	75	55	25	74	85	36	25	29	10	6
AT1G26810	11	8	14	9	12	24	3	3	6	5	3	6	3	10	2	4	1	1	47	138	74	36	56	125	21	50	40	35	21	57	28	26	16	14	2	14	8	1	16	12	2	6	4	4	2	3	3	2	0
AT1G26830	117	128	83	80	112	251	70	55	87	44	40	61	19	84	21	18	10	8	344	733	544	294	293	886	290	294	224	202	262	496	102	138	112	70	16	107	172	95	226	72	135	58	57	56	25	26	31	9	5
AT1G26840	16	11	2	3	11	22	2	2	2	4	2	10	5	9	0	2	1	0	145	237	227	139	142	356	59	95	92	121	83	214	30	50	30	22	8	7	4	6	7	4	1	4	0	3	0	1	4	0	0
AT1G26850	185	114	69	93	148	321	88	65	74	42	55	113	33	117	27	23	12	27	1218	3050	2057	1265	1216	3240	928	1223	1025	466	1114	1893	349	549	405	244	59	103	94	72	224	46	69	50	41	41	20	24	11	6	9
AT1G26880	428	167	61	107	467	980	96	107	78	61	32	306	33	353	29	20	10	12	4694	6464	9187	4983	3300	11763	3126	2367	2706	1453	2436	8212	1230	1629	1431	933	182	88	28	22	242	6	28	22	13	15	9	8	11	1	1
AT1G06033	48	24	9	23	51	63	11	16	12	15	7	15	6	21	5	3	1	2	39	55	46	25	25	44	13	20	18	11	23	43	12	7	20	2	1	0	0	0	3	0	0	0	0	1	0	0	0	0	0
AT1G26900	17	19	9	9	13	42	6	10	24	7	5	4	3	11	3	7	1	1	65	115	105	57	48	189	42	50	37	42	51	86	22	31	26	12	5	8	25	19	20	10	45	17	5	6	3	5	3	3	1
AT1G26910	22	9	4	7	23	83	9	13	4	1	5	29	9	28	2	1	0	1	458	632	852	576	342	1537	261	236	255	175	273	727	115	206	150	83	21	7	2	4	35	2	6	5	5	1	1	0	2	1	1
AT1G26920	167	153	122	186	207	321	60	70	85	57	86	98	31	115	29	24	13	7	102	496	178	180	116	518	288	291	90	45	315	152	19	51	35	30	6	149	105	154	211	95	76	72	96	126	37	29	24	28	5
AT1G26930	34	12	9	19	26	53	12	12	12	2	14	14	2	22	4	2	1	3	18	91	19	34	8	106	10	52	19	6	49	20	0	15	18	9	0	15	21	11	27	14	14	13	2	8	4	1	3	0	2
AT1G26940	13	12	5	15	13	31	8	6	13	7	12	15	6	9	4	4	2	2	71	154	102	92	64	234	53	72	52	34	133	108	34	29	32	11	1	8	13	12	18	5	12	9	5	8	2	1	3	0	4
AT1G26945	67	51	38	80	77	171	31	26	27	13	20	42	10	54	8	8	6	3	9	29	16	19	13	62	8	10	4	2	55	9	1	4	2	1	1	39	34	41	73	24	9	16	23	43	9	12	4	0	1
AT1G26960	29	21	10	14	38	66	15	8	19	6	28	23	8	29	0	1	1	1	39	420	67	97	25	203	51	101	73	13	232	59	6	12	13	6	2	11	4	5	14	6	4	14	7	9	1	0	0	1	3
AT1G27000	139	83	34	43	148	310	43	30	60	34	16	97	13	108	12	8	6	18	256	540	455	282	239	805	247	183	190	111	276	386	103	134	96	77	11	67	60	27	217	22	31	15	14	16	8	8	9	2	2
AT1G27030	74	62	35	47	80	187	54	51	32	64	12	42	9	53	9	14	4	0	94	1313	176	75	52	114	141	113	305	83	60	130	26	41	12	36	4	48	42	22	95	7	13	16	11	12	9	7	5	1	3
AT1G27050	27	15	19	19	17	59	15	4	9	4	4	17	2	26	2	2	1	1	265	339	470	276	184	721	155	145	149	93	116	443	85	116	78	51	15	8	12	11	15	8	2	5	2	3	5	1	3	0	1
AT1G27060	4	1	0	3	2	3	1	0	2	0	0	0	1	1	0	0	1	1	8	20	27	18	13	81	8	15	6	9	6	30	5	8	6	6	1	1	0	0	1	0	0	0	0	1	0	0	0	0	0
AT1G27070	34	26	22	15	28	60	22	14	12	10	3	12	6	12	6	7	0	1	151	293	260	116	175	253	101	124	86	106	59	198	59	57	35	36	5	19	23	20	42	15	8	8	9	15	3	5	5	1	1
AT1G27090	76	72	59	71	100	198	48	37	38	24	23	61	26	64	7	12	7	3	592	964	1096	627	462	1886	375	355	387	267	346	968	194	263	214	128	22	98	85	50	183	50	32	28	57	40	21	15	13	3	9
AT1G27100	75	268	48	98	98	181	89	37	143	76	30	46	26	74	9	10	5	7	120	198	204	74	124	238	105	113	55	74	73	167	35	53	13	10	4	133	287	125	217	105	93	58	55	120	33	26	30	13	12
AT1G27110	6	17	3	8	11	17	2	2	22	4	3	4	2	4	0	3	0	1	11	19	11	9	7	45	8	7	2	7	21	7	2	7	2	1	0	5	13	3	11	3	18	3	3	1	1	0	0	1	0
AT1G27120	26	16	27	22	27	41	12	11	16	7	15	14	4	17	6	3	2	0	82	131	136	57	73	118	18	50	50	96	38	107	35	52	21	12	3	13	10	15	22	10	4	11	10	8	2	8	3	0	1
AT1G27130	51	17	7	24	58	144	12	17	13	6	3	46	6	60	5	2	2	1	78	271	127	206	67	740	88	70	142	20	142	123	34	64	83	32	9	29	11	10	83	9	5	5	7	10	2	2	3	1	1
AT1G27150	56	48	20	29	57	112	32	22	17	17	5	34	12	40	8	8	3	3	97	180	155	56	99	140	120	76	50	46	40	115	42	24	37	21	0	49	45	31	89	16	16	10	20	21	11	10	9	2	4
AT1G27170	21	82	10	37	20	34	25	15	88	34	23	17	7	17	8	4	1	4	15	51	32	29	55	111	41	58	19	18	65	33	7	17	10	1	5	42	150	36	53	16	148	30	11	24	7	17	16	11	3
AT1G27180	34	169	29	49	50	93	36	16	283	53	54	32	11	27	6	5	2	6	80	149	99	62	67	211	47	71	37	83	440	84	26	19	14	14	6	70	297	70	107	52	661	106	35	38	27	20	14	13	8
AT1G27190	20	34	23	30	25	56	12	13	12	10	16	14	8	18	5	3	5	1	140	385	252	141	147	395	97	132	136	71	128	210	53	77	54	32	7	42	41	31	67	15	17	24	23	28	10	4	6	4	1
AT1G27200	15	39	22	19	19	51	21	14	48	8	17	16	7	15	4	6	0	5	46	153	103	55	47	104	37	51	52	38	115	75	20	9	16	12	5	24	31	16	27	11	37	13	14	12	3	0	1	1	2
AT1G27210	161	251	147	149	173	281	63	72	120	60	72	77	34	107	15	22	9	8	276	830	409	198	399	468	140	404	125	184	179	377	111	98	65	33	9	179	365	160	250	110	198	121	193	130	31	58	32	25	13
AT1G27290	158	181	108	123	185	364	116	62	96	78	39	88	19	107	20	14	17	18	429	785	775	210	551	344	464	477	245	233	212	709	170	119	124	82	7	109	130	76	214	52	77	36	62	66	20	20	33	12	9
AT1G27300	83	62	26	26	69	163	30	20	50	20	18	50	9	49	7	4	1	3	418	660	770	403	358	878	363	265	212	202	272	635	210	156	191	75	14	32	42	17	68	14	28	7	13	8	13	3	3	3	0
AT1G27310	186	81	35	62	227	500	48	38	48	29	22	122	24	187	11	10	8	8	1875	2991	3596	1780	1228	3709	1243	1112	1233	499	1163	3058	579	577	512	341	78	61	20	20	232	10	19	10	4	11	4	3	6	0	6
AT1G27320	174	337	175	172	194	325	144	99	116	88	61	104	51	138	26	27	27	30	290	574	468	135	239	265	299	203	228	277	113	403	110	106	56	79	8	225	380	183	248	143	144	119	134	116	58	54	43	44	28
AT1G27330	160	80	39	50	202	436	60	60	69	33	33	122	20	159	15	16	9	6	686	1538	1113	860	672	1726	727	677	507	164	851	1007	172	280	203	128	23	45	37	26	141	15	24	17	10	13	8	3	7	3	0
AT1G27340	88	48	35	44	99	256	32	26	37	20	18	70	14	63	10	6	6	4	175	511	352	208	187	536	138	179	167	89	142	276	62	66	67	63	12	34	29	16	96	12	23	20	15	9	8	4	9	3	2
AT1G27350	177	74	35	62	214	393	60	35	85	30	44	135	15	169	16	13	8	6	705	1989	1457	1073	754	2251	730	752	587	201	1001	1300	220	334	345	158	31	30	28	13	152	8	27	20	7	8	5	6	4	7	2
AT1G27360	31	17	29	21	26	52	10	6	13	8	5	13	6	20	3	4	1	0	29	65	39	26	54	101	29	43	22	29	32	28	10	14	6	7	0	27	12	12	31	14	9	3	7	10	10	2	8	1	0
AT1G27370	69	79	80	99	92	125	54	46	27	32	8	44	22	39	15	19	16	3	214	386	248	75	170	251	72	115	111	233	72	193	69	76	41	51	5	46	59	35	51	25	25	17	26	30	13	15	8	7	9
AT1G27385	65	27	7	17	48	149	19	16	21	9	12	52	5	59	3	6	1	4	341	386	772	198	211	372	216	151	147	109	97	679	88	107	69	63	11	20	15	12	99	11	8	11	5	3	0	3	4	0	2
AT1G27390	35	17	12	17	42	99	20	14	20	8	8	26	5	28	4	2	5	2	526	790	976	630	454	1782	317	330	339	189	343	914	185	235	213	133	27	24	11	9	37	6	7	9	9	5	1	6	2	2	2
AT1G27400	535	249	122	153	552	1170	122	115	110	78	64	317	58	397	40	36	32	9	7078	9394	13996	7836	4861	20529	4415	3282	4098	2265	3518	12865	2167	2731	2534	1398	285	140	57	45	330	33	28	71	22	28	14	29	8	5	6
AT1G27410	5	11	8	7	12	22	5	3	4	3	0	4	4	10	3	1	1	0	96	142	132	33	79	107	29	49	53	72	13	108	23	39	17	19	2	5	9	4	10	1	2	5	3	6	1	4	0	0	3
AT1G27420	10	8	10	10	11	34	2	3	12	4	4	5	2	14	1	4	1	0	80	107	96	43	46	81	27	40	41	55	13	62	37	27	26	11	2	9	5	9	8	1	15	6	4	6	0	2	2	2	0
AT1G27430	109	131	90	113	101	206	88	60	96	37	41	72	35	73	28	15	13	6	331	855	526	265	377	852	222	330	265	277	317	467	136	163	109	69	12	114	176	96	148	54	80	66	50	73	39	32	26	15	8
AT1G27435	97	43	28	33	117	262	24	20	20	14	11	89	11	78	9	6	7	7	1379	2358	2562	1528	1044	3768	939	796	962	398	891	2348	398	489	518	324	61	43	21	16	130	7	9	10	7	7	9	3	4	1	1
AT1G27440	14	6	3	13	13	34	8	4	12	4	5	11	3	13	2	21	0	2	31	71	64	45	38	107	19	35	77	24	42	59	13	19	11	10	1	9	15	5	21	7	5	5	3	2	1	1	1	11	0
AT1G27450	260	118	53	76	272	660	63	57	51	32	31	188	28	274	20	19	15	15	2111	3539	3777	2170	1550	5202	1444	1299	1396	615	1239	3318	606	771	705	411	80	130	95	33	430	22	30	23	21	24	15	12	18	6	7
AT1G27460	55	35	22	24	51	105	23	15	8	3	10	27	6	28	3	4	2	2	257	438	417	128	151	291	105	109	117	208	73	357	79	78	57	31	6	40	29	22	70	14	9	5	16	17	10	11	6	0	5
AT1G27470	34	36	20	37	36	62	16	12	20	14	8	21	9	19	3	3	5	1	402	581	700	428	347	1401	223	260	283	211	218	650	162	181	163	74	9	24	28	15	39	15	19	17	5	9	6	12	7	0	3
AT1G27480	60	30	47	35	59	77	17	18	11	20	4	31	6	42	3	6	2	1	80	46	130	23	41	28	21	14	24	53	9	82	13	19	10	9	3	39	17	20	59	13	7	3	15	12	10	6	2	1	1
AT1G27500	17	19	5	11	22	37	5	10	34	4	6	9	9	15	2	3	0	3	89	160	158	69	102	261	52	53	81	94	53	146	40	56	30	23	2	22	17	16	26	6	10	10	5	12	4	8	3	1	0
AT1G27510	119	133	81	85	124	255	79	34	59	40	41	57	22	89	17	12	8	6	790	995	1376	355	568	793	350	361	397	672	235	1145	281	248	167	171	23	103	115	80	205	49	56	46	41	40	16	20	17	7	3
AT1G27520	117	178	108	105	127	219	82	55	92	62	37	53	29	79	19	25	13	8	241	520	298	151	288	381	260	295	154	216	136	232	99	85	58	40	6	89	161	102	103	47	71	43	58	54	31	16	14	8	3
AT1G27530	122	56	19	28	143	310	40	35	28	21	12	83	18	136	10	10	4	5	503	833	905	543	377	1167	385	278	330	120	338	863	160	151	160	180	28	49	15	14	179	6	8	5	4	8	9	5	9	2	13
AT1G27540	34	27	20	26	46	101	20	16	15	13	7	26	10	34	8	5	2	0	156	254	253	97	120	247	109	95	84	111	81	217	50	57	53	30	2	18	24	17	43	6	19	11	10	12	5	6	3	2	2
AT1G27595	40	57	51	67	47	91	51	23	28	30	18	31	13	43	8	12	5	1	199	435	333	172	250	544	105	195	168	227	121	254	86	105	81	52	5	71	102	83	82	41	54	34	43	36	21	33	17	3	7
AT1G27600	63	55	28	53	44	100	50	23	50	24	30	31	7	29	2	14	4	4	152	468	206	190	134	519	94	179	153	57	202	210	41	72	81	29	8	46	37	29	50	20	44	23	20	21	10	12	4	6	4
AT1G27620	8	2	3	3	6	7	0	5	2	2	0	1	1	4	1	1	0	0	3	12	0	2	0	14	0	1	12	0	0	0	0	1	0	9	1	4	7	3	8	5	0	3	1	0	6	0	2	0	1
AT1G27630	59	89	33	47	54	126	41	29	109	25	36	30	6	33	8	13	1	7	665	1224	850	364	629	885	387	563	345	667	483	632	215	236	154	109	17	77	148	96	143	64	133	49	59	58	30	23	18	15	11
AT1G27650	94	52	20	27	86	209	26	25	31	19	9	67	8	90	12	6	4	5	415	810	747	505	389	1049	310	246	278	141	227	688	252	191	211	104	18	51	55	26	126	10	21	20	8	18	11	6	18	3	3
AT1G27660	36	28	10	8	37	66	14	58	12	13	8	9	13	19	10	14	4	0	56	154	77	63	25	111	39	20	382	9	24	116	33	38	26	98	10	17	20	13	38	14	10	11	5	9	13	4	9	5	1
AT1G27680	20	14	15	18	19	43	9	10	4	6	3	5	5	9	3	4	1	1	250	860	449	231	327	580	157	276	224	98	125	339	106	145	124	48	11	13	13	11	34	12	11	4	10	10	5	6	2	2	2
AT1G27690	25	18	11	23	34	53	9	12	8	18	5	13	5	14	1	11	3	2	113	154	146	68	93	140	47	75	111	55	28	170	32	52	21	21	5	33	33	28	41	24	8	11	6	10	9	7	1	10	1
AT1G27695	83	28	11	18	83	164	26	18	10	14	6	53	6	76	5	9	5	0	296	491	549	270	230	589	202	184	187	99	150	536	103	123	104	69	11	23	11	13	78	4	8	7	9	10	2	3	7	1	0
AT1G27700	28	25	20	25	34	72	11	13	12	4	6	14	5	22	2	2	0	1	81	215	99	90	66	201	51	71	57	39	96	84	19	36	23	14	3	4	8	11	40	2	15	3	3	1	5	3	1	1	1
AT1G27720	7	16	6	3	5	12	4	4	15	1	2	2	3	2	3	1	1	0	22	26	34	13	18	62	16	10	12	20	16	16	7	19	6	7	1	4	2	5	15	4	29	1	0	2	3	1	1	1	1
AT1G27730	4	12	5	7	3	9	7	1	2	0	0	1	0	5	2	0	0	1	19	142	39	59	18	340	43	60	24	9	45	28	2	12	4	4	1	5	18	9	13	1	6	0	3	4	0	3	1	0	4
AT1G27750	22	27	20	24	35	71	15	16	29	8	7	21	7	20	5	3	0	2	139	270	228	129	124	394	111	106	97	112	81	183	58	68	54	38	6	30	41	25	55	11	23	8	13	10	5	5	4	2	3
AT1G27752	65	86	42	59	68	113	44	24	43	31	24	29	17	52	4	7	9	2	201	390	318	163	197	516	140	173	145	129	145	277	93	99	84	50	9	71	138	62	111	39	53	43	36	38	23	17	11	5	2
AT1G27760	141	151	55	75	121	246	75	47	111	51	29	60	22	90	11	15	13	4	237	399	438	185	214	572	209	179	186	136	135	388	86	111	45	58	6	54	86	38	121	27	75	27	25	23	14	10	13	8	2
AT1G27770	58	54	40	49	40	104	32	44	24	22	35	23	13	35	11	15	4	4	366	1831	547	474	404	1553	270	674	294	221	360	459	122	167	132	51	11	121	133	115	121	84	54	77	60	93	51	32	22	12	13
AT1G27840	34	25	13	23	45	74	16	11	15	13	6	27	7	27	3	1	4	2	63	118	112	57	58	155	30	58	43	42	40	84	25	16	25	23	1	21	16	15	42	9	10	10	5	4	4	1	2	2	1
AT1G27850	104	91	69	94	105	151	62	34	73	34	26	45	15	64	17	19	9	7	166	460	290	149	188	424	134	194	202	130	143	259	77	87	59	53	13	84	137	83	140	54	88	53	54	44	24	22	22	17	12
AT1G27880	10	7	3	6	9	19	4	1	3	1	7	6	3	4	1	3	0	0	109	146	225	87	107	268	46	63	82	94	61	178	30	43	31	25	3	12	7	4	8	2	1	10	3	4	4	0	2	0	1
AT1G27900	30	46	25	30	35	86	28	22	24	11	9	24	14	28	3	7	3	1	145	331	286	181	159	404	108	105	129	127	91	247	50	70	54	32	5	21	35	24	44	15	12	13	17	11	4	9	6	1	2
AT1G27910	29	31	22	31	22	63	22	11	22	11	10	20	6	7	3	6	2	1	55	184	101	67	65	229	59	83	43	36	79	78	22	42	24	11	1	18	25	20	39	13	18	17	12	10	8	10	2	3	2
AT1G27921	105	188	120	143	111	242	89	82	80	68	53	64	27	85	20	20	15	5	368	1877	490	322	514	1004	209	1027	276	384	252	353	114	169	97	50	12	99	124	90	113	68	52	80	60	53	45	36	17	8	11
AT1G27920	16	20	5	16	24	39	9	6	29	2	4	16	1	9	1	44	0	5	6	33	15	11	6	16	4	14	86	11	20	11	2	6	4	5	2	19	28	16	25	5	34	5	9	6	2	6	3	55	3
AT1G27930	39	32	14	16	30	67	17	11	19	5	4	18	4	24	2	2	0	1	211	408	368	244	197	569	147	137	133	81	169	305	59	100	82	30	5	11	17	14	36	4	12	6	3	8	0	3	2	0	1
AT1G27950	296	181	86	262	409	738	94	86	72	83	32	245	39	299	31	22	13	15	1669	3194	3786	1455	3833	2978	1538	3329	831	355	1325	3438	487	840	601	221	57	133	78	67	385	37	41	21	27	64	15	17	11	3	4
AT1G27960	21	33	20	19	26	56	26	17	12	14	6	15	8	26	3	3	5	3	149	251	192	71	116	212	54	68	65	129	31	140	49	56	22	16	5	15	24	14	22	6	8	8	9	10	5	5	6	1	2
AT1G27970	162	74	23	54	216	491	47	45	37	30	22	132	18	184	13	13	6	7	1111	2043	2193	1334	828	3183	883	731	808	334	871	2046	301	446	362	372	51	47	12	16	180	6	18	5	8	9	5	5	2	2	2
AT1G27980	33	43	18	22	35	74	48	18	15	25	6	23	7	27	7	8	1	1	71	266	101	55	37	139	201	30	57	57	42	87	32	27	34	15	3	17	30	15	32	11	11	7	11	6	3	7	16	1	0
AT1G28050	20	37	10	32	25	39	15	11	20	9	18	14	10	22	3	9	1	2	146	479	200	137	174	410	127	210	120	52	176	174	42	78	87	41	8	41	62	32	82	24	42	31	21	43	26	16	8	5	7
AT1G28060	169	194	124	150	178	309	105	105	115	83	56	98	53	133	30	32	14	10	772	1409	1098	639	662	1867	348	472	549	605	424	939	255	360	251	145	33	263	409	270	324	186	208	218	153	157	82	79	63	29	29
AT1G28070	17	9	3	10	11	30	11	4	32	4	21	9	2	9	0	2	0	0	32	89	59	60	13	103	26	19	80	11	94	55	13	23	12	8	1	11	10	3	31	5	15	17	2	2	1	3	3	2	4
AT1G28090	48	49	35	46	55	108	25	32	48	21	25	32	15	35	6	10	4	2	320	605	494	201	276	588	148	224	195	294	212	462	96	102	65	61	7	42	62	44	69	21	59	32	23	14	19	10	10	6	4
AT1G28100	69	62	27	40	63	128	66	24	22	40	15	54	16	46	4	10	7	2	193	363	349	90	140	156	564	96	123	210	62	292	90	59	47	28	7	59	68	41	94	21	16	17	29	25	16	8	25	8	9
AT1G28110	30	22	13	22	11	53	12	26	13	10	6	14	9	15	3	8	2	1	99	459	145	186	124	479	63	93	348	56	79	142	42	114	56	27	4	30	20	19	49	13	10	22	8	6	12	8	4	3	4
AT1G28120	55	47	32	42	67	138	29	22	26	19	13	27	10	53	4	11	3	3	223	568	368	214	222	523	177	188	180	102	221	336	72	99	79	58	9	31	29	15	68	9	17	13	16	12	5	9	3	1	0
AT1G28130	169	425	276	368	218	431	246	103	104	275	104	84	59	152	25	29	24	12	40	320	36	51	29	225	48	141	15	11	92	24	16	37	14	3	0	113	266	117	167	60	41	80	97	135	22	31	29	14	7
AT1G28140	98	84	40	43	101	207	49	33	35	34	18	67	23	64	9	6	1	2	274	346	508	177	185	352	142	127	109	134	98	445	86	72	49	38	12	62	48	27	143	21	18	11	19	14	8	7	8	3	1
AT1G28150	64	35	15	19	95	197	22	20	10	17	5	83	14	81	4	7	8	2	328	348	686	200	261	270	220	145	145	125	71	641	120	96	89	63	10	38	17	8	141	8	7	2	6	3	7	2	4	1	4
AT1G28190	19	22	12	4	18	29	20	7	11	9	2	9	6	8	2	1	0	0	17	75	28	69	15	328	14	17	15	10	16	26	5	31	8	4	1	23	33	20	27	30	8	10	12	8	1	12	7	0	2
AT1G28200	39	19	5	14	45	105	20	5	16	6	2	27	3	35	4	7	3	3	120	292	201	133	93	344	90	91	84	42	94	166	40	51	42	27	2	25	31	11	58	14	16	13	6	11	3	3	4	2	1
AT1G28210	20	35	13	12	13	34	8	9	20	11	7	9	9	9	5	1	4	1	159	238	219	94	128	331	56	73	95	134	72	177	75	72	46	36	4	13	10	19	14	4	11	11	6	9	2	3	5	1	0
AT1G28230	6	2	4	5	5	12	8	3	1	1	0	6	1	2	1	1	0	0	0	0	1	1	2	1	0	0	0	0	0	3	1	0	1	0	0	4	1	2	10	1	1	1	3	1	0	1	1	1	0
AT1G28240	51	90	35	61	52	125	44	24	64	32	48	27	18	45	3	10	4	4	141	529	221	133	188	431	140	230	104	118	229	183	47	79	36	25	4	40	49	46	61	31	63	53	22	29	12	9	7	7	5
AT1G28250	20	12	4	8	27	60	6	8	11	7	3	19	1	11	1	4	2	1	107	213	167	84	86	249	66	75	63	51	87	167	34	34	37	19	5	13	11	3	33	3	3	3	5	4	4	3	2	0	1
AT1G28260	13	37	20	31	28	32	31	14	15	25	4	9	3	11	3	3	4	0	6	11	5	5	1	4	25	9	3	0	3	3	0	2	2	0	0	24	42	41	49	20	18	8	20	30	10	11	6	3	3
AT1G28280	120	316	111	132	151	317	138	104	97	108	88	71	51	96	38	37	19	10	164	498	250	197	133	555	210	196	178	88	228	241	67	102	53	50	3	119	285	142	168	75	135	112	91	68	56	32	44	26	18
AT1G28290	76	66	24	39	96	288	28	34	32	20	37	66	31	83	12	8	4	2	820	1985	1280	2824	653	9655	988	707	603	148	1461	1099	213	1261	770	114	37	69	31	16	210	14	29	62	13	13	11	26	7	3	3
AT1G28310	12	2	15	3	11	21	11	16	4	4	3	3	3	6	1	1	0	0	54	183	59	62	21	135	21	19	95	17	23	39	15	29	12	20	3	19	10	9	26	10	5	8	5	6	6	5	1	2	1
AT1G28320	43	59	39	38	57	96	32	19	25	24	17	32	12	33	6	5	1	1	153	294	227	106	144	263	120	137	100	110	121	187	57	41	42	30	4	43	63	33	87	23	36	21	18	20	10	9	12	3	4
AT1G28330	60	59	18	29	66	147	35	18	25	16	14	45	16	59	4	5	4	11	664	2288	1041	345	515	497	384	510	359	460	409	812	328	179	282	121	31	467	353	277	1000	176	133	93	144	178	87	59	78	21	25
AT1G28340	47	45	26	24	52	96	20	25	58	27	18	23	16	33	12	6	8	9	297	653	466	248	345	593	205	267	207	167	269	435	98	130	99	68	9	33	45	34	63	13	50	11	15	12	7	5	6	3	1
AT1G28350	60	65	41	62	69	164	20	29	49	30	39	36	16	64	11	15	8	4	526	958	948	574	418	1507	299	321	368	287	447	819	203	195	168	116	15	57	67	41	92	34	50	38	31	26	18	15	3	3	3
AT1G28380	31	45	17	20	31	66	17	9	10	17	7	11	5	23	1	5	5	1	35	83	61	24	27	68	33	44	30	30	25	53	13	17	8	6	3	18	51	23	46	9	12	10	12	14	5	6	8	1	4
AT1G28390	12	5	3	4	11	30	10	8	8	3	6	5	3	9	0	4	0	1	25	95	45	85	24	275	27	15	40	5	102	30	7	20	26	11	0	4	6	1	11	1	4	4	0	4	1	4	1	0	0
AT1G28395	22	11	17	13	29	68	7	2	4	5	7	16	5	21	2	3	0	1	653	800	1237	604	414	1458	316	278	345	237	266	1075	178	203	172	131	20	10	10	4	25	4	5	0	6	3	1	0	0	0	0
AT1G28400	237	162	79	101	227	501	483	117	95	65	35	145	43	185	22	32	13	5	116	324	226	133	68	354	82	50	761	31	73	319	62	105	49	108	16	108	161	87	205	47	39	45	39	40	103	48	172	10	8
AT1G28410	40	24	19	28	42	87	18	17	30	17	11	33	7	28	3	7	4	4	125	324	175	158	129	368	89	126	103	57	136	155	50	62	54	19	14	18	19	12	40	5	11	10	6	6	9	2	2	0	1
AT1G28420	170	245	159	201	185	334	138	110	135	76	104	98	71	118	27	35	22	9	549	1406	763	469	587	1461	457	520	452	419	487	657	169	286	190	143	24	284	469	284	336	183	250	218	144	179	95	86	71	42	34
AT1G28440	51	69	59	98	73	105	23	30	31	25	17	25	13	36	10	6	6	1	224	587	446	175	451	367	248	507	157	124	141	390	63	133	70	26	8	77	92	88	116	53	42	36	92	76	28	13	18	10	7
AT1G28470	9	24	0	5	17	18	4	3	8	4	2	5	2	4	2	4	0	0	7	6	9	5	9	9	171	9	15	2	1	14	3	2	4	1	6	12	11	2	13	6	10	2	1	4	1	3	3	8	0
AT1G28490	91	66	40	67	112	199	47	39	51	29	39	52	15	67	10	13	8	2	236	618	398	226	264	623	197	224	214	134	248	362	80	113	110	61	15	40	52	35	76	24	46	24	18	35	15	11	3	5	1
AT1G28510	111	70	55	50	104	210	36	47	62	30	23	73	19	59	10	11	9	3	373	683	732	385	307	821	284	223	281	154	294	662	109	129	118	104	23	26	30	25	81	13	18	10	7	13	4	9	5	1	4
AT1G28520	41	38	25	45	56	87	25	23	18	19	9	31	10	36	22	8	4	4	92	284	157	74	135	211	93	128	138	60	80	148	35	52	36	217	14	26	22	19	49	11	14	9	6	11	4	2	4	1	8
AT1G28530	9	4	10	5	15	15	3	2	2	5	1	6	3	9	3	0	1	0	189	187	343	103	131	326	81	72	100	104	55	277	82	57	53	46	6	4	6	4	15	4	2	2	3	2	2	3	0	0	0
AT1G28540	35	62	19	39	67	96	30	26	32	19	15	25	9	42	8	6	2	0	98	217	147	105	93	292	88	106	85	44	87	174	44	63	61	39	7	35	44	20	45	17	30	18	12	16	7	7	5	2	3
AT1G28560	12	16	7	6	9	23	11	11	6	4	6	9	7	11	2	0	0	0	71	94	101	56	47	125	33	26	41	50	31	91	26	31	20	17	2	4	11	8	12	6	3	5	6	3	1	1	1	0	1
AT1G28570	26	17	9	21	32	58	17	9	9	7	5	29	4	22	2	2	1	2	26	161	43	16	43	18	21	31	16	18	10	29	2	12	0	4	3	10	8	4	35	2	2	3	7	2	4	2	1	2	1
AT1G28580	265	248	88	139	233	457	114	110	89	107	52	140	34	171	25	27	13	18	620	2100	954	374	686	677	2290	819	394	502	390	743	125	189	95	65	19	98	151	65	206	42	47	39	40	47	27	18	16	10	6
AT1G28600	40	27	15	20	44	82	10	8	18	11	8	19	5	22	5	7	2	1	56	204	102	28	40	43	113	31	20	81	24	74	21	11	4	11	3	18	17	13	44	7	3	1	6	3	5	4	6	2	1
AT1G28610	33	23	35	23	28	73	18	13	11	11	5	12	5	21	4	4	2	1	4	80	5	2	3	8	2	4	6	7	3	3	2	2	0	1	0	29	25	20	36	18	6	7	19	10	4	2	5	1	1
AT1G28670	224	178	138	266	251	421	97	78	81	51	38	142	41	169	18	23	6	2	407	1791	665	375	908	720	468	1574	444	153	526	560	113	216	75	122	18	153	129	103	287	65	68	37	48	107	34	27	27	14	10
AT1G28685	4	2	5	5	0	8	4	2	3	2	1	5	1	3	0	1	1	0	33	36	38	20	27	44	8	17	14	24	12	31	5	6	5	1	1	9	6	2	8	5	2	2	1	0	1	2	0	0	0
AT1G28680	78	85	28	44	93	186	35	23	30	28	17	54	10	79	11	15	4	2	84	310	149	110	116	339	109	125	118	36	152	109	27	54	28	18	5	42	63	21	127	18	18	29	10	11	12	9	9	5	4
AT1G28690	3	2	1	2	1	2	1	0	2	0	2	0	1	0	1	0	1	0	33	41	36	16	25	57	9	13	19	43	12	30	7	17	7	6	2	3	3	3	5	3	0	4	3	0	1	0	0	0	0
AT1G28710	22	17	9	23	41	76	36	17	10	8	11	23	5	29	26	5	48	0	265	209	301	69	132	246	56	65	95	254	30	192	72	75	29	30	6	27	23	27	36	20	17	10	12	15	10	11	6	1	24
AT1G28715	33	41	33	36	34	65	32	30	15	19	18	15	13	24	15	4	5	1	325	527	397	143	270	428	96	200	160	351	63	315	119	119	59	69	3	23	24	16	25	9	3	6	6	8	4	5	3	0	3
AT1G28760	3	7	2	2	5	7	5	3	4	2	6	2	0	3	2	0	1	0	67	104	97	61	51	193	40	49	51	38	27	87	40	32	14	24	2	7	9	6	2	0	4	7	3	4	0	3	2	0	0
AT1G28765	15	17	10	5	8	32	32	15	11	6	4	6	4	8	7	5	0	1	10	24	9	8	12	45	12	11	11	1	3	7	5	10	3	8	0	5	17	8	12	4	1	5	4	3	2	0	16	1	0
AT1G28960	61	49	30	35	65	99	78	23	17	18	14	28	6	39	9	7	4	1	60	187	109	71	93	203	80	81	58	28	63	100	42	38	36	14	3	19	41	15	72	7	22	15	11	13	7	6	10	2	0
AT1G29030	19	27	7	15	16	43	12	6	6	9	5	10	2	12	1	1	3	3	202	303	309	188	193	597	103	114	144	154	80	281	85	112	78	42	9	14	20	14	23	11	12	6	8	9	4	8	1	0	0
AT1G29040	73	82	24	28	77	136	33	19	45	33	27	54	13	65	7	6	7	1	192	447	356	209	183	524	154	182	135	66	232	303	52	83	67	38	10	23	33	10	78	11	24	15	10	16	10	11	4	0	1
AT1G29050	32	41	15	20	38	77	28	31	21	21	49	23	11	32	6	31	8	2	35	105	30	16	17	32	58	11	120	3	14	42	18	22	19	12	5	20	28	10	46	10	16	16	3	6	5	4	2	7	2
AT1G29060	28	30	10	17	35	60	16	17	33	13	12	13	8	23	6	5	5	3	65	177	113	61	79	136	71	95	49	40	74	96	15	32	16	13	3	21	26	7	17	6	20	5	12	6	0	3	2	1	2
AT1G29070	940	360	185	216	1275	2786	222	210	213	159	103	861	85	1097	47	69	44	16	5005	4187	11471	2344	2923	3227	2766	1775	2033	1699	1132	10625	1494	1118	897	869	156	452	158	108	1606	59	94	58	59	69	30	36	29	14	8
AT1G29120	101	111	67	54	96	196	58	50	49	31	29	60	13	71	16	13	10	0	656	2055	1041	273	759	472	1341	731	341	618	308	834	244	173	115	88	21	59	59	40	82	30	33	22	23	21	10	18	9	6	6
AT1G29150	80	47	27	40	108	258	41	25	18	32	15	71	18	92	9	9	3	9	1063	1824	1938	1135	808	3041	769	605	771	317	723	1757	271	412	357	233	46	57	29	13	175	10	22	12	12	7	8	4	6	3	1
AT1G29160	6	14	3	4	12	25	4	8	12	5	3	4	3	9	3	0	0	1	19	42	50	36	12	94	23	12	94	6	21	60	13	15	9	48	4	7	7	4	18	1	10	0	5	0	1	1	2	0	0
AT1G29170	99	93	79	100	88	192	51	58	131	36	30	51	29	68	10	15	10	7	230	703	354	207	303	545	291	324	204	115	222	288	105	112	88	65	8	58	89	65	92	43	166	30	28	23	31	21	19	2	5
AT1G29195	9	7	7	3	17	23	2	1	3	3	2	8	1	8	0	1	0	0	17	27	8	14	6	50	61	12	13	2	20	18	1	2	5	0	0	2	7	4	9	2	2	1	3	0	2	0	0	0	0
AT1G29200	3	2	0	2	4	14	3	2	5	3	1	3	0	3	1	20	0	1	9	10	5	4	0	20	3	6	78	0	3	7	1	0	0	0	1	5	2	1	4	4	1	2	1	3	1	1	0	17	0
AT1G29220	49	54	32	49	65	142	27	24	38	30	20	39	17	43	12	8	8	0	250	464	447	221	214	682	209	184	211	166	170	358	80	133	79	79	9	44	84	29	60	28	34	22	20	16	11	17	7	4	5
[truncated: 32,434 more rows]
[truncated: 134 more columns]
