# Supplementary material for: A single-cell, spatial transcriptomic atlas of the Arabidopsis life cycle
Source: Nat Plants. 2025 Aug 19;11(9):1960–75. doi: 10.1038/s41477-025-02072-z (PMC12416547; doi:10.1038/s41477-025-02072-z)
Supplement: Supplementary file 8 — Pseudobulk expression values of 655 subclusters. [file 41477_2025_2072_MOESM8_ESM.xlsx]

## Sheet: sub_cluster_pseudobulk_rawcount
Supplementary Table S6. Pseudobulk expression values of 655 subclusters
	flower_major_0_subcluster_0	flower_major_0_subcluster_1	flower_major_1_subcluster_0	flower_major_1_subcluster_1	flower_major_1_subcluster_2	flower_major_2_subcluster_0	flower_major_2_subcluster_1	flower_major_3_subcluster_0	flower_major_3_subcluster_1	flower_major_3_subcluster_2	flower_major_3_subcluster_3	flower_major_3_subcluster_4	flower_major_4_subcluster_0	flower_major_4_subcluster_1	flower_major_4_subcluster_2	flower_major_4_subcluster_3	flower_major_4_subcluster_4	flower_major_5_subcluster_0	flower_major_5_subcluster_1	flower_major_6_subcluster_0	flower_major_6_subcluster_1	flower_major_6_subcluster_2	flower_major_7_subcluster_0	flower_major_7_subcluster_1	flower_major_8_subcluster_0	flower_major_8_subcluster_1	flower_major_9_subcluster_0	flower_major_9_subcluster_1	flower_major_9_subcluster_2	flower_major_10_subcluster_0	flower_major_10_subcluster_1	flower_major_10_subcluster_2	flower_major_11_subcluster_0	flower_major_11_subcluster_1	rosette_21d_major_0_subcluster_0	rosette_21d_major_0_subcluster_1	rosette_21d_major_0_subcluster_2	rosette_21d_major_0_subcluster_3	rosette_21d_major_0_subcluster_4	rosette_21d_major_1_subcluster_0	rosette_21d_major_1_subcluster_1	rosette_21d_major_1_subcluster_2	rosette_21d_major_2_subcluster_0	rosette_21d_major_2_subcluster_1	rosette_21d_major_3_subcluster_0	rosette_21d_major_3_subcluster_1	rosette_21d_major_4_subcluster_0	rosette_21d_major_4_subcluster_1	rosette_21d_major_4_subcluster_2
AT1G01010	6	1	1	1	1	0	0	2	2	0	0	0	6	2	3	1	0	1	0	6	7	2	1	1	3	0	1	0	0	1	0	0	8	4	5	3	6	1	0	2	0	1	11	4	2	2	2	1	0
AT1G01020	28	3	1	0	0	1	1	13	5	0	0	0	8	4	10	2	1	9	4	5	9	0	9	4	13	8	4	0	7	4	1	0	10	5	80	67	86	19	10	39	7	10	86	74	21	21	18	14	9
AT1G01030	25	3	1	0	1	1	0	21	16	2	3	0	2	11	5	5	1	15	5	11	7	8	5	2	4	2	4	0	4	17	0	0	3	6	73	54	80	31	6	6	2	1	78	41	11	10	3	4	6
AT1G01040	394	111	48	53	18	6	8	292	100	18	12	6	77	95	53	19	6	227	158	121	139	81	192	146	116	115	34	19	30	184	31	11	11	45	290	268	373	113	29	111	22	16	482	291	58	83	66	46	41
AT1G01050	63	9	6	10	2	1	0	24	24	0	0	1	64	32	58	10	2	18	7	14	55	5	9	3	8	12	17	13	25	9	1	0	11	10	72	53	95	17	8	42	11	16	90	88	12	15	13	4	7
AT1G01060	19	3	8	3	1	0	0	26	17	1	0	2	16	7	16	15	0	15	6	16	21	4	4	1	6	2	7	2	9	6	0	0	0	4	120	64	116	26	7	43	20	15	124	117	8	17	8	20	10
AT1G01070	5	0	0	0	0	0	0	0	0	0	0	0	3	1	0	2	0	0	1	0	0	0	0	0	0	0	0	0	3	1	0	1	0	0	4	6	2	1	0	12	1	1	2	9	1	0	0	0	2
AT1G01080	23	9	3	2	2	0	0	24	13	0	0	1	29	15	35	8	0	11	4	16	28	1	5	0	4	11	4	3	12	8	0	0	0	4	77	75	103	22	9	28	16	8	128	93	18	17	11	10	10
AT1G01090	103	7	24	34	9	0	2	62	56	1	2	4	127	67	93	20	14	59	39	59	136	12	18	12	9	19	28	16	61	35	4	1	3	8	74	51	111	16	5	79	36	63	141	133	21	22	16	41	18
AT1G01100	379	48	97	103	55	0	4	136	192	4	4	1	522	174	502	66	13	144	64	142	439	42	39	31	24	28	122	62	277	84	12	5	85	44	139	139	244	46	16	356	215	258	315	413	42	58	40	41	24
AT1G01110	26	9	3	1	1	1	0	20	10	1	0	0	14	11	9	1	0	10	5	9	26	6	22	11	18	22	4	1	6	5	2	0	0	1	2	3	9	1	0	6	1	0	12	13	3	2	2	0	1
AT1G01120	51	11	9	5	2	0	1	28	25	1	2	0	59	50	39	9	2	37	15	31	84	8	3	3	9	9	9	7	14	25	3	1	1	3	32	23	82	13	2	38	14	26	187	123	44	73	10	24	13
AT1G01130	43	8	7	0	0	0	0	23	14	1	0	1	20	23	17	5	0	12	4	19	31	3	3	0	10	10	5	0	8	16	1	0	2	7	18	11	28	6	1	5	3	1	45	30	24	68	2	39	7
AT1G01140	152	26	6	9	1	2	2	86	34	4	2	4	40	43	37	15	4	39	19	39	49	12	9	12	32	29	20	8	23	29	1	0	1	9	630	346	493	157	54	58	22	15	488	255	48	86	22	22	36
AT1G01160	59	17	11	15	8	0	0	32	21	1	3	0	31	14	33	10	3	33	21	27	43	6	23	16	11	5	15	2	12	16	1	2	13	20	97	70	141	30	8	31	14	13	143	101	20	30	18	16	14
AT1G01170	49	6	7	11	5	0	2	18	25	3	1	0	87	28	84	11	2	12	6	21	35	7	4	5	5	2	14	5	42	6	0	2	0	0	83	71	100	20	4	40	28	33	117	81	19	13	12	10	14
AT1G01180	12	3	0	0	1	0	0	0	2	0	0	0	1	2	1	1	0	3	0	1	0	0	0	0	0	0	1	0	1	0	0	0	33	17	7	3	10	1	1	6	1	3	14	6	0	2	2	0	0
AT1G01200	4	0	0	0	0	0	0	1	1	0	0	0	4	0	1	0	0	0	0	0	3	0	5	3	1	1	0	0	1	1	0	0	0	0	2	1	0	0	1	0	1	1	3	4	1	1	2	4	0
AT1G01210	15	6	5	1	0	0	0	6	4	0	0	0	13	7	11	1	1	10	3	1	6	1	3	2	2	3	4	4	6	5	2	0	10	2	21	18	22	5	1	9	3	1	25	17	1	4	2	2	3
AT1G01220	40	6	8	12	0	0	0	29	12	0	2	0	10	13	12	3	1	27	8	13	29	3	25	23	16	17	5	1	9	22	2	1	4	14	129	125	151	38	18	40	12	8	175	109	21	30	14	18	11
AT1G01225	9	3	0	1	0	0	0	5	1	0	0	0	5	2	8	0	1	5	0	1	4	0	3	2	3	3	1	0	2	3	0	0	1	2	0	1	4	1	0	1	0	2	9	1	1	0	2	0	0
AT1G01230	17	4	4	5	0	0	0	6	8	0	0	0	11	7	13	2	0	8	5	0	10	4	4	3	0	4	5	1	6	2	0	0	2	3	13	12	22	4	0	16	6	7	18	18	3	6	6	3	3
AT1G01240	50	13	8	3	0	1	2	40	18	2	0	0	30	19	30	11	2	27	7	10	9	3	38	35	15	8	7	7	16	18	1	0	3	5	162	159	214	67	13	39	10	6	226	171	36	49	49	10	28
AT1G01260	35	17	6	3	0	0	3	31	13	0	4	1	16	17	8	4	0	37	13	13	17	5	38	21	15	12	5	2	6	17	1	1	11	8	43	55	64	19	5	15	5	2	65	44	6	18	6	8	7
AT1G01290	25	2	5	11	1	0	0	17	5	1	0	0	12	5	14	0	0	9	3	3	17	4	11	16	6	10	5	4	3	5	0	0	1	3	78	49	80	15	3	23	7	6	71	47	15	22	19	9	9
AT1G01300	64	8	15	11	5	2	0	42	31	0	0	0	55	30	45	12	6	16	7	39	114	8	23	12	21	15	8	5	11	19	2	0	0	4	9	9	34	5	0	66	16	32	38	30	9	7	4	9	0
AT1G01320	995	242	104	47	42	32	13	798	341	33	33	15	328	391	300	77	21	535	230	327	652	156	234	142	139	164	124	67	151	409	28	11	16	50	5773	4140	5825	1273	484	790	198	136	5294	2783	280	556	216	272	413
AT1G01340	7	0	0	0	1	13	1	1	3	0	0	0	3	0	1	2	0	0	1	0	3	0	1	0	0	0	2	4	0	0	2	0	22	19	7	4	14	1	4	0	1	0	10	1	0	1	0	0	0
AT1G01350	84	15	9	8	2	1	0	45	19	2	4	2	15	21	25	5	0	29	9	20	33	9	15	13	21	24	9	6	21	27	1	1	36	29	40	40	49	10	6	24	8	6	73	47	19	14	9	14	6
AT1G01360	17	2	2	2	0	0	0	5	4	0	0	0	11	7	14	2	0	3	5	4	6	2	4	1	1	2	1	5	2	2	1	0	6	7	14	6	16	3	0	7	3	1	17	6	5	9	3	3	0
AT1G01370	9	2	1	0	2	0	0	0	2	0	0	0	2	2	9	4	0	4	1	4	16	1	1	0	1	5	3	2	4	2	2	0	3	2	6	1	4	2	13	8	7	8	7	12	4	1	3	2	1
AT1G01430	31	8	10	9	8	1	0	31	14	0	3	2	18	15	21	5	1	13	3	10	14	0	9	5	6	6	3	2	11	11	1	0	2	2	45	50	100	19	3	35	15	29	185	110	73	66	17	18	15
AT1G01440	16	0	3	1	2	1	0	9	5	0	0	0	8	7	8	1	0	8	6	7	13	4	6	1	4	3	2	0	5	7	1	0	3	4	27	45	30	11	3	14	5	2	50	30	4	4	2	14	4
AT1G01448	13	0	4	1	3	1	0	13	6	1	0	1	3	9	4	0	0	12	5	13	9	1	16	13	7	8	3	1	0	7	1	0	3	4	41	40	69	16	5	14	3	5	65	56	15	20	7	4	7
AT1G01470	11	0	0	0	0	0	0	5	1	3	0	0	14	6	18	0	1	5	0	3	8	0	1	1	0	1	2	1	8	0	0	2	2	1	11	9	26	5	0	11	2	8	25	39	4	4	6	16	5
AT1G01490	179	66	20	7	4	2	1	163	78	5	3	1	90	74	86	20	5	113	31	59	94	37	39	30	47	54	31	12	37	68	1	7	7	5	602	593	710	220	66	148	32	36	781	432	85	129	37	25	55
AT1G01500	17	4	0	2	2	2	1	7	8	0	0	0	15	10	17	11	0	8	2	3	10	1	2	2	1	6	17	34	13	6	1	0	12	7	26	18	25	6	5	5	0	0	26	27	1	7	6	4	1
AT1G01510	81	17	10	14	10	2	0	71	26	2	3	0	29	33	38	5	5	45	14	39	69	20	25	20	19	23	14	5	21	35	0	0	7	16	52	47	72	17	13	45	11	20	93	74	18	27	15	17	13
AT1G01520	4	1	0	0	0	0	0	0	0	0	0	0	2	0	0	0	0	3	1	1	1	0	1	0	0	0	0	0	0	1	0	0	1	0	30	14	29	6	1	2	0	5	24	11	2	4	0	1	4
AT1G01540	69	6	8	8	3	0	3	56	27	2	2	2	45	29	28	4	2	40	19	24	72	9	42	35	25	23	9	5	15	24	1	0	2	2	150	147	182	46	11	54	11	18	216	144	36	48	23	49	17
AT1G01550	80	16	11	21	7	2	0	63	42	4	3	0	72	44	66	21	4	41	21	39	46	9	17	16	21	25	23	12	33	37	1	4	3	5	204	184	281	74	19	53	19	23	311	238	52	65	33	40	38
AT1G01570	4	0	0	1	0	1	0	1	0	0	0	1	3	1	2	0	0	1	0	1	3	0	0	0	0	0	1	0	0	1	0	0	3	1	1	0	2	1	0	0	0	0	0	1	0	0	0	0	0
AT1G01600	44	6	8	10	1	0	0	20	34	2	3	0	43	31	35	10	40	28	17	11	27	8	5	4	1	3	15	2	18	29	5	1	2	2	5	4	12	3	0	15	12	30	12	20	4	4	3	116	7
AT1G01610	135	19	12	29	5	0	0	39	35	1	5	0	39	33	24	13	13	31	14	29	58	7	14	1	8	4	12	9	24	20	3	0	214	55	21	22	35	5	3	33	27	55	74	82	24	38	5	77	12
AT1G01620	271	33	23	16	2	1	2	98	110	10	5	1	238	139	223	46	19	101	24	138	515	25	30	24	39	62	73	24	136	56	6	8	2	8	90	138	176	43	9	363	87	66	231	260	48	52	21	23	17
AT1G01630	47	6	6	5	0	0	0	19	15	0	1	2	68	31	47	13	5	23	11	13	27	3	6	2	3	7	15	8	23	16	3	1	4	1	15	24	56	8	2	28	12	28	57	60	25	19	9	29	15
AT1G01640	3	1	0	0	0	0	0	0	1	0	0	0	2	0	2	0	0	2	1	0	1	0	1	0	0	1	0	0	1	0	0	0	3	2	0	0	0	0	0	1	0	0	0	0	0	0	0	0	1
AT1G01650	59	6	8	8	2	1	1	39	22	0	4	2	27	20	18	5	5	20	10	26	43	4	14	15	19	20	3	2	6	19	2	0	4	9	51	38	52	22	0	22	5	15	75	55	18	14	18	37	8
AT1G01660	68	23	10	7	1	2	3	55	10	0	1	4	8	16	0	5	0	29	9	20	16	6	46	22	24	24	3	0	2	15	1	1	2	7	15	18	21	6	0	4	0	1	29	21	10	5	6	6	6
AT1G01670	27	7	4	10	1	0	0	8	0	1	0	0	4	3	3	1	0	15	2	6	7	3	15	7	3	9	0	1	2	2	0	0	7	6	16	10	13	3	0	6	1	1	19	12	4	4	2	3	1
AT1G01690	13	2	4	2	0	0	1	23	9	1	0	1	7	14	7	4	0	11	3	15	17	9	4	2	12	6	1	0	5	5	1	1	2	3	5	5	10	0	1	16	4	0	12	8	2	9	2	2	3
AT1G01695	9	0	1	1	0	0	0	6	0	0	0	0	1	1	2	0	0	2	0	1	2	1	1	0	0	4	0	0	3	2	0	0	1	1	1	1	2	1	0	3	1	0	5	2	3	0	1	1	2
AT1G01700	3	0	0	0	0	0	0	1	0	0	0	0	1	1	0	0	0	2	0	1	1	0	1	1	0	0	0	0	0	1	0	0	0	0	0	0	1	1	1	3	0	0	4	1	0	0	0	0	0
AT1G01710	50	9	15	21	8	1	0	26	11	0	2	4	29	14	19	3	5	19	12	9	27	6	11	13	3	12	10	1	11	12	2	0	4	2	65	75	77	19	9	34	10	13	106	57	17	20	7	13	10
AT1G01715	16	4	3	4	1	0	0	9	3	0	0	0	3	3	5	1	0	5	1	6	6	2	3	4	4	4	1	0	2	4	1	0	2	7	9	12	24	3	2	8	2	2	24	15	1	5	7	7	0
AT1G01720	34	5	4	12	2	2	0	19	14	0	2	0	20	12	27	3	3	15	9	5	15	2	7	2	9	4	13	6	6	17	0	0	0	2	26	36	66	19	2	12	3	5	60	25	7	13	1	4	2
AT1G01725	14	2	2	2	0	0	0	4	4	0	0	0	12	10	14	5	0	3	1	8	4	1	1	0	2	1	2	1	6	0	0	0	2	1	14	10	12	3	0	3	1	3	13	7	2	4	1	1	0
AT1G04047	7	1	1	1	1	0	0	6	3	0	1	0	0	0	1	9	0	7	0	2	1	1	3	1	4	0	0	0	0	5	0	0	1	1	1	0	5	1	0	1	0	1	10	4	0	1	0	0	0
AT1G01730	22	4	2	4	2	1	0	13	9	0	2	0	23	12	21	3	2	9	7	14	27	3	5	5	2	4	10	3	15	6	0	2	4	2	8	8	16	0	1	20	5	7	17	18	4	6	8	3	1
AT1G01740	16	1	4	5	2	0	0	7	4	0	0	0	2	5	2	0	0	7	4	4	3	5	1	5	5	1	2	2	3	4	0	0	2	3	20	18	27	1	5	7	2	2	30	13	1	5	2	1	1
AT1G04053	5	2	0	2	0	0	0	3	2	0	0	0	2	1	1	0	0	2	2	1	4	2	3	1	5	2	0	0	0	2	0	0	0	0	15	12	11	1	0	1	0	0	16	11	2	2	0	2	2
AT1G01760	28	5	7	4	2	0	0	25	11	1	1	0	3	14	4	2	1	13	5	10	14	8	6	5	25	16	4	1	0	14	2	1	0	1	44	38	51	11	5	18	0	3	62	32	5	12	6	5	4
AT1G01770	131	23	12	5	7	2	0	81	32	3	2	0	31	37	19	15	1	61	25	33	24	13	46	41	27	27	11	6	12	33	1	3	9	10	200	170	237	66	16	49	12	2	247	164	23	37	13	12	19
AT1G01780	76	13	3	4	3	6	0	33	24	3	3	2	38	26	34	25	0	30	20	19	18	8	22	15	16	19	66	145	34	25	2	2	2	7	80	62	97	21	5	27	2	5	97	82	16	19	5	3	8
AT1G01790	90	28	6	8	4	5	0	56	27	0	5	1	24	40	21	8	1	49	8	30	58	10	24	10	38	37	9	11	12	17	6	0	1	7	474	313	427	95	40	58	19	17	426	242	37	51	27	17	29
AT1G01800	54	6	4	1	0	0	0	21	20	0	1	0	37	18	39	5	1	10	14	9	33	5	5	7	6	9	16	6	17	4	0	1	0	0	34	30	44	13	4	22	10	14	59	39	6	6	7	10	5
AT1G01810	9	0	1	1	0	0	0	7	4	0	0	0	4	2	1	0	0	1	1	3	3	1	7	2	6	4	0	0	2	1	3	0	10	10	0	1	1	0	0	1	0	0	2	2	0	0	0	2	0
AT1G01820	39	5	3	3	4	1	0	24	14	1	2	0	35	14	33	5	5	19	10	25	31	4	7	7	3	5	10	8	17	13	0	1	2	3	39	45	58	23	2	28	7	10	68	52	10	11	10	4	10
AT1G01830	67	16	16	10	5	0	0	41	17	1	4	0	32	15	38	7	2	42	7	23	32	7	9	15	11	11	4	3	8	23	7	1	0	2	22	22	57	11	4	23	6	7	145	88	50	44	10	2	13
AT1G01840	3	1	0	0	0	0	0	2	2	0	0	0	3	5	3	0	0	1	1	0	4	1	1	1	0	0	3	0	1	0	0	0	0	1	2	4	1	0	1	2	1	1	4	4	0	2	1	0	0
AT1G01860	5	2	0	1	2	0	0	4	6	0	0	1	7	1	6	0	1	1	2	1	2	2	3	1	2	2	1	2	2	3	0	0	0	1	42	27	27	3	4	9	4	1	28	27	2	2	3	2	1
AT1G01880	15	7	3	1	1	1	0	9	4	0	1	0	4	6	4	1	1	6	2	6	9	7	2	1	2	3	4	9	1	6	0	0	3	14	3	4	3	1	0	4	1	0	12	9	2	6	3	6	3
AT1G01900	10	2	1	0	0	0	0	14	5	0	0	0	9	10	12	0	1	7	3	6	24	1	0	0	8	5	3	2	6	5	1	0	1	1	2	1	10	0	0	6	3	6	9	9	0	0	0	7	0
AT1G01910	38	3	9	5	0	1	1	8	11	0	1	0	20	12	24	6	1	13	7	17	35	5	6	3	5	7	5	5	9	8	1	0	16	12	51	52	52	8	5	39	8	14	65	58	7	19	7	20	6
AT1G01920	28	6	2	14	8	1	2	18	12	0	0	0	14	12	17	3	1	21	4	22	41	3	20	7	6	5	2	1	10	13	0	0	1	6	22	14	33	3	3	19	6	8	43	34	12	12	16	20	8
AT1G01930	38	8	5	6	2	1	0	16	12	1	1	1	11	12	13	3	0	6	8	4	33	6	4	9	12	8	4	5	4	5	1	0	18	8	47	33	61	20	3	22	6	3	70	49	7	13	10	9	7
AT1G01940	26	4	2	1	2	0	0	2	4	0	1	0	9	5	11	2	0	0	1	4	9	0	1	0	2	1	5	0	9	6	0	0	41	14	1	7	4	4	0	11	4	3	7	3	1	2	1	0	1
AT1G01950	78	19	16	2	1	3	2	60	23	1	4	6	29	19	22	0	3	27	13	24	50	7	15	14	22	18	5	0	8	21	0	0	4	9	65	62	109	33	10	45	12	9	157	78	26	30	9	33	12
AT1G01960	131	47	33	34	10	1	3	135	72	5	7	3	84	77	97	15	8	102	41	84	173	44	70	59	44	52	29	14	43	57	5	3	3	12	155	148	249	51	16	106	25	22	328	208	49	65	34	60	31
AT1G01970	12	0	1	0	0	0	0	10	7	0	0	1	14	6	15	1	0	7	3	1	9	2	3	3	0	1	4	1	8	3	0	0	1	1	26	27	34	8	2	9	5	4	26	41	5	3	4	3	6
AT1G01990	28	2	2	4	0	0	1	11	7	1	0	0	19	10	23	6	0	3	8	7	15	3	3	3	6	3	10	4	7	3	0	0	6	1	16	16	30	1	3	15	4	3	35	44	6	9	3	3	1
AT1G02000	61	7	5	1	1	4	0	12	17	0	0	0	32	16	34	18	0	16	16	9	16	2	0	4	9	3	82	246	24	9	0	0	31	19	9	5	3	3	0	6	0	8	14	9	3	3	1	0	2
AT1G02010	89	16	5	9	3	6	2	28	14	1	1	1	13	16	13	14	1	24	17	13	17	11	18	24	19	17	17	51	12	17	2	0	7	4	100	79	114	27	7	24	4	5	117	52	21	23	15	20	15
AT1G02020	6	2	1	1	1	0	0	7	1	0	0	0	4	3	4	1	0	3	4	3	4	0	6	3	6	3	3	1	1	1	0	0	0	2	15	13	16	4	3	7	1	0	17	29	2	4	2	0	2
AT1G02030	6	2	0	0	0	0	0	2	0	0	0	0	2	1	1	0	0	3	3	2	1	0	4	6	8	8	0	0	0	7	7	0	0	0	0	0	0	0	0	0	0	0	0	2	0	0	3	5	2
AT1G02050	66	17	7	4	1	0	1	35	16	0	2	1	59	40	63	9	4	26	14	19	20	3	15	3	10	13	13	7	36	115	22	0	0	7	28	19	34	14	3	18	2	1	38	38	3	7	7	8	3
AT1G02060	8	3	1	5	1	0	0	15	2	0	0	0	3	8	3	0	0	12	4	12	4	5	4	2	6	7	1	1	1	4	1	0	0	1	13	5	17	1	2	3	0	0	16	9	3	2	2	1	1
AT1G02080	329	84	57	79	20	1	7	301	121	17	17	8	106	151	91	35	17	237	123	169	262	82	168	99	109	109	40	17	44	161	22	7	99	105	341	298	464	122	44	165	31	44	557	334	110	112	111	125	73
AT1G02090	75	8	12	9	4	0	1	29	21	3	2	0	22	20	30	5	4	26	6	20	39	5	9	8	6	11	9	6	20	16	3	0	30	40	48	33	41	7	2	17	12	10	54	46	8	18	15	9	10
AT1G02100	64	8	9	10	2	1	0	34	18	3	2	1	15	14	24	6	0	22	16	14	41	6	13	11	11	15	9	6	15	12	1	1	31	14	107	75	109	38	8	34	5	7	132	93	22	30	19	15	16
AT1G02110	30	9	4	1	3	1	0	23	15	0	0	1	13	10	16	2	4	13	5	22	47	6	8	7	10	2	1	6	11	15	3	0	2	5	22	17	53	8	1	29	12	12	41	48	8	11	6	9	4
AT1G02120	130	24	10	20	8	0	4	84	47	5	5	4	33	37	30	14	0	61	29	43	53	34	76	36	35	38	11	3	17	43	2	4	8	19	197	142	227	74	24	90	22	16	400	251	118	104	88	50	56
AT1G02130	34	4	3	4	5	0	0	9	11	1	1	0	31	18	34	1	1	12	9	8	31	1	0	5	3	3	4	0	10	5	0	1	6	12	23	27	21	9	2	25	4	6	27	26	2	4	1	4	5
AT1G02140	59	10	11	14	2	4	2	23	23	0	2	0	56	33	56	7	2	19	12	25	42	4	9	4	4	3	13	11	32	11	3	0	47	17	27	27	38	4	2	27	16	28	38	49	4	4	10	4	6
AT1G02145	47	9	6	13	2	0	1	23	13	2	0	2	13	15	14	5	1	24	9	13	29	14	14	11	12	15	7	1	10	11	0	0	0	4	78	77	102	20	8	39	15	12	146	91	13	29	18	20	10
AT1G02150	31	6	6	4	2	0	0	30	11	0	0	3	36	16	34	2	1	17	9	14	37	5	7	6	6	8	8	3	18	11	2	1	1	8	51	55	85	17	2	41	17	9	105	106	14	13	12	4	10
AT1G02160	43	3	8	7	2	1	0	16	15	0	0	1	49	9	49	4	4	15	4	13	15	2	2	4	5	5	8	4	23	9	2	0	1	2	35	22	32	13	2	12	15	11	47	52	10	7	9	4	6
AT1G02170	26	2	1	8	6	0	1	13	9	0	1	0	15	8	20	4	1	10	3	7	13	2	8	8	11	7	4	7	10	10	0	1	8	10	45	21	36	14	3	13	5	7	62	57	10	15	13	15	5
AT1G02180	5	1	0	1	0	0	0	5	4	0	0	0	5	3	2	2	0	6	2	5	7	1	1	2	1	0	1	0	2	1	0	0	0	0	2	4	8	1	1	12	5	2	8	10	1	1	0	3	2
AT1G02205	655	150	85	43	15	9	7	384	311	12	73	13	517	395	415	90	57	334	190	223	509	71	57	54	56	57	133	53	179	203	20	5	5	13	131	102	414	73	9	240	71	208	815	676	101	128	57	852	104
AT1G02220	5	1	0	1	0	0	0	1	5	0	0	0	3	1	1	0	0	1	0	0	0	0	1	0	0	2	1	1	1	1	0	0	0	1	10	11	10	3	1	2	0	0	12	10	3	4	6	1	3
AT1G02260	18	3	2	5	0	0	0	8	5	1	0	0	6	3	8	1	1	3	3	6	3	4	0	1	2	3	3	0	3	2	0	0	11	7	53	32	57	12	11	12	3	1	56	42	21	16	9	16	4
AT1G02270	22	2	2	6	2	0	1	6	10	0	1	1	7	7	12	2	3	8	7	10	9	5	5	8	2	4	1	2	2	5	1	1	1	2	104	60	100	22	9	21	11	11	81	49	6	15	15	13	12
AT1G02280	62	9	4	3	3	1	0	31	23	1	1	0	58	20	53	3	1	29	11	19	67	5	8	7	4	7	16	4	27	11	2	0	7	9	73	64	103	19	5	44	18	21	121	117	14	24	20	7	7
AT1G02290	11	1	1	0	1	0	0	17	5	1	0	0	9	5	6	0	0	17	2	6	14	4	11	8	11	10	0	0	5	6	0	1	2	0	9	6	17	2	0	7	0	0	34	15	4	6	1	7	3
AT1G02300	38	1	3	5	3	0	0	13	5	0	0	0	8	10	12	2	0	16	2	8	9	0	3	0	1	1	3	1	7	3	0	0	0	0	143	133	169	62	16	36	8	8	171	103	23	30	13	5	15
AT1G02305	49	6	8	8	6	1	0	15	38	1	1	2	56	14	37	13	4	26	11	19	45	2	14	10	3	3	20	7	24	15	0	1	5	3	63	41	75	13	3	28	13	9	80	62	15	10	16	13	9
AT1G02330	59	4	7	9	6	0	1	32	19	1	2	2	20	17	25	5	1	28	9	18	41	8	16	10	13	18	7	1	13	24	3	0	21	24	40	28	59	9	4	20	3	5	51	48	11	14	13	4	10
AT1G02335	9	0	1	0	0	0	0	7	4	0	0	0	8	8	7	0	0	2	0	3	5	0	0	0	0	1	0	1	3	2	0	0	1	0	3	1	2	0	1	10	1	0	2	11	0	1	0	0	1
AT1G02340	13	3	0	1	0	0	0	9	9	0	0	0	6	1	11	1	2	8	8	2	4	2	1	1	2	1	1	0	1	6	0	0	2	1	0	2	3	6	1	2	0	0	11	12	5	3	4	2	2
AT1G02350	2	0	0	0	0	2	0	2	0	0	0	0	0	0	3	0	0	0	0	0	0	0	1	0	0	1	1	0	1	0	1	0	0	1	4	4	6	4	0	1	1	1	11	8	4	5	0	2	0
AT1G02370	11	1	5	2	0	0	0	7	6	0	0	0	4	6	10	0	0	4	1	1	17	2	2	0	0	5	2	0	5	1	1	1	4	2	5	4	2	0	0	5	6	4	4	9	0	1	0	1	1
AT1G02380	10	3	2	1	1	1	0	7	4	0	0	1	5	2	5	1	0	11	22	3	7	3	3	2	1	2	0	1	4	6	0	0	0	1	14	9	19	3	1	8	1	0	21	14	4	3	2	1	3
AT1G02390	4	1	1	0	0	0	0	3	0	0	0	2	3	1	1	0	0	6	0	2	0	0	0	0	0	0	1	1	2	1	0	0	0	0	4	2	11	1	1	2	0	0	50	26	27	36	27	0	9
AT1G02400	4	1	0	0	1	0	0	2	2	0	0	0	3	1	2	1	0	1	0	0	2	0	0	0	0	0	0	0	1	5	1	0	0	2	0	2	0	0	0	1	0	3	8	5	1	0	0	0	0
AT1G02410	19	2	4	9	1	0	1	7	6	0	0	1	14	9	26	1	1	6	3	3	12	6	7	6	2	6	4	4	8	11	0	3	3	0	26	23	32	9	1	8	2	5	36	34	9	2	9	9	10
AT1G02420	10	1	0	0	1	0	0	13	1	0	2	0	3	1	0	1	0	6	4	5	2	0	4	5	3	1	0	1	0	4	0	0	0	4	11	7	13	1	2	6	1	1	18	5	2	6	0	1	2
AT1G04123	0	0	0	0	0	0	0	0	0	0	0	0	1	0	0	0	0	1	0	1	1	1	0	0	4	0	0	0	0	1	0	0	0	0	3	0	0	0	1	0	0	0	5	1	1	1	0	0	0
AT1G02470	35	6	3	2	0	1	1	17	15	3	0	2	29	14	22	6	0	11	6	5	5	3	5	2	7	4	9	7	9	22	1	0	2	1	14	2	16	8	0	0	0	0	12	11	4	5	1	1	1
AT1G02475	25	4	2	2	3	1	0	12	7	1	0	0	21	13	24	0	0	13	4	7	10	1	5	6	3	6	2	0	9	9	0	0	0	1	74	57	95	12	10	22	6	6	118	69	17	11	16	9	8
AT1G02500	283	32	33	32	9	3	3	126	108	2	6	8	247	122	234	49	7	114	56	112	307	23	32	24	37	38	67	49	112	66	8	3	8	14	87	94	180	36	11	175	82	108	246	269	45	39	49	77	29
AT1G02560	142	10	16	9	10	0	0	59	57	2	6	0	104	40	118	21	9	35	16	29	113	17	15	13	10	9	29	7	30	16	3	1	173	51	120	113	149	39	10	84	43	51	197	222	20	31	22	21	14
AT1G02610	40	2	3	3	3	1	0	28	9	1	3	1	19	9	15	6	0	16	5	4	2	4	3	1	0	8	3	7	4	11	0	0	0	0	326	260	326	150	25	25	9	7	337	138	31	40	5	19	28
AT1G02640	49	16	3	5	0	0	2	56	15	1	1	0	20	25	24	7	1	51	30	17	60	6	14	9	20	31	6	4	11	28	24	1	2	1	21	17	42	13	3	46	19	10	62	50	13	16	8	27	7
AT1G02660	106	22	10	3	4	2	4	55	30	2	3	9	31	40	22	6	1	98	109	18	15	13	17	21	35	25	12	48	15	40	2	0	3	1	47	40	74	41	3	11	3	3	129	42	33	27	3	12	4
AT1G02670	128	8	6	2	4	3	0	22	11	0	0	0	7	12	16	5	1	57	79	4	10	6	7	2	7	10	5	2	1	13	1	0	227	141	7	3	7	2	1	1	5	1	7	9	3	2	0	0	2
AT1G02680	73	9	5	12	6	1	0	33	16	3	0	0	19	15	22	5	1	23	17	23	22	6	17	7	22	18	4	3	9	25	2	1	9	20	49	39	68	17	6	12	4	11	63	36	7	20	13	12	9
AT1G02690	34	3	4	1	4	0	0	13	8	0	0	0	19	11	28	2	0	12	5	11	37	4	3	3	3	1	2	3	10	3	5	0	38	28	8	3	13	0	0	24	8	9	11	9	1	2	0	4	4
AT1G02720	15	2	1	1	3	0	1	5	6	0	0	2	10	6	7	0	0	10	2	5	10	1	6	0	3	2	3	2	4	2	3	0	6	0	17	19	24	5	2	7	1	2	24	21	3	2	1	4	6
AT1G02730	70	12	5	2	0	1	0	50	37	4	0	0	39	14	23	4	2	43	16	88	137	45	10	10	6	12	7	1	14	39	2	0	4	7	19	15	28	4	0	97	39	5	68	67	4	5	3	7	3
AT1G02740	20	3	1	2	0	0	0	6	4	0	0	0	3	2	2	1	0	8	7	7	4	3	3	1	0	2	1	0	3	3	0	0	2	2	12	14	15	3	1	6	3	1	22	14	1	2	3	0	1
AT1G02750	17	2	0	3	1	0	0	4	4	0	1	1	7	3	9	2	0	9	2	2	1	0	3	0	4	0	2	0	2	2	1	0	11	3	36	24	29	5	1	9	4	2	28	18	3	3	3	4	6
AT1G02780	635	94	115	129	68	5	7	240	241	9	4	3	569	265	658	90	9	220	132	194	759	61	84	58	46	46	183	85	300	122	17	8	69	46	237	230	413	75	22	498	285	342	448	592	85	92	68	75	40
AT1G02816	21	4	4	3	2	1	0	8	5	0	0	0	20	8	12	1	1	7	4	7	7	2	6	1	0	2	4	4	1	1	1	1	8	0	8	7	12	3	2	5	2	3	7	11	6	4	1	3	0
AT1G02840	302	65	37	29	17	5	2	114	49	3	3	2	82	60	77	33	3	149	61	55	117	26	41	32	29	33	24	28	35	56	6	3	234	80	176	123	203	51	19	99	30	37	228	207	55	39	49	25	33
AT1G02850	18	2	2	0	0	0	0	5	2	1	1	0	3	4	5	1	1	9	4	3	3	1	3	1	1	0	0	0	1	4	1	0	1	3	4	16	8	9	2	2	2	0	20	11	3	1	1	0	2
AT1G02860	19	4	1	0	1	0	0	9	8	1	1	1	10	6	11	2	1	4	1	5	10	1	2	0	4	4	2	1	4	5	0	0	1	4	33	23	32	16	1	20	3	6	69	32	12	20	6	5	3
AT1G02870	21	3	5	1	1	1	1	6	10	1	0	0	23	14	14	3	0	11	6	8	20	2	1	3	4	2	10	4	10	1	0	0	18	11	9	5	16	1	0	21	8	10	16	19	1	3	3	3	2
AT1G02880	19	4	3	1	0	0	0	7	4	0	4	0	15	12	17	4	0	6	2	4	9	4	3	4	1	0	4	1	3	3	0	1	4	1	26	24	34	6	3	14	6	8	57	50	24	17	8	13	8
AT1G02890	118	25	24	18	6	3	1	88	35	10	6	4	48	30	29	10	4	61	37	37	68	24	31	32	34	25	13	8	13	48	2	2	5	14	158	121	174	64	22	48	12	15	187	127	39	35	84	85	38
AT1G02900	0	0	1	0	0	0	0	0	0	0	0	0	0	0	0	0	0	0	1	0	0	0	0	0	0	0	0	0	0	2	0	0	0	0	1	0	1	1	0	7	1	3	4	2	0	0	0	1	1
AT1G02910	31	10	8	4	2	0	1	17	14	1	4	1	31	8	21	5	0	25	10	11	24	5	8	5	8	5	4	4	18	9	1	0	2	6	125	76	129	25	17	31	7	6	130	104	13	26	25	13	10
AT1G02930	116	8	170	268	63	4	1	13	15	0	0	1	6	16	8	0	0	24	6	5	10	5	2	4	0	3	6	3	5	5	0	0	0	0	3	6	16	1	0	24	10	23	10	23	5	3	0	0	1
AT1G02950	4	1	0	0	0	0	0	1	3	0	0	0	4	4	6	1	0	3	2	0	2	0	1	1	0	0	1	0	1	1	0	0	0	0	2	3	1	1	1	5	0	0	1	13	1	1	0	1	0
AT1G02960	60	7	7	8	7	1	1	42	15	0	2	2	10	14	15	5	1	20	11	19	19	8	23	21	11	17	3	0	2	10	1	1	2	4	65	55	87	29	8	30	7	5	106	69	25	37	22	21	10
AT1G02970	6	1	0	1	1	0	0	3	1	0	0	0	4	1	1	0	0	2	0	4	7	1	1	2	1	1	2	0	0	1	0	0	7	4	1	0	6	1	4	4	4	2	5	6	2	5	0	3	2
AT1G02990	123	42	25	21	6	2	4	114	58	2	1	2	34	47	17	20	4	82	55	71	63	31	91	66	47	53	17	13	15	70	4	1	4	5	143	128	156	57	13	38	3	4	228	129	25	37	19	19	24
AT1G03000	36	7	5	7	2	0	1	24	19	1	0	1	16	11	6	1	0	16	6	11	29	7	12	10	9	6	4	0	8	10	1	1	4	6	92	75	97	15	8	16	4	6	119	66	12	14	9	12	9
AT1G03010	4	3	0	0	0	0	0	1	0	0	0	0	0	1	3	0	0	2	0	1	0	0	0	0	1	0	0	0	0	0	0	2	0	0	2	1	4	0	0	4	0	0	5	8	0	0	0	0	0
AT1G03030	15	1	4	3	2	0	2	9	7	0	0	0	8	13	8	3	0	7	4	6	6	2	9	3	2	1	2	0	4	4	0	0	15	2	9	6	26	7	2	14	5	3	22	18	7	7	6	4	2
AT1G03040	65	8	13	25	7	0	2	43	23	1	0	1	22	25	36	6	4	32	16	18	39	11	9	8	15	9	6	2	19	21	0	1	0	8	86	64	106	28	9	61	11	10	127	92	25	29	9	8	9
AT1G03055	2	0	0	0	1	0	0	1	0	0	0	0	2	0	5	0	0	4	0	0	0	0	4	0	0	1	1	0	1	0	0	0	1	0	72	47	59	13	9	4	3	1	53	32	0	6	2	0	3
AT1G03060	306	113	76	54	12	9	8	479	170	20	14	16	115	166	104	28	10	348	177	225	261	127	280	174	197	141	55	46	47	216	16	7	22	58	373	355	538	112	59	163	33	24	719	389	108	137	90	146	73
AT1G03080	595	207	103	39	27	14	16	846	198	49	49	27	198	276	160	62	14	508	191	272	302	162	411	295	356	308	99	24	70	425	49	13	10	24	212	343	615	158	40	201	26	26	1003	515	179	284	113	141	95
AT1G03090	58	6	3	4	6	0	0	38	16	2	1	0	17	11	30	6	0	33	8	12	23	7	12	10	7	20	6	5	8	16	0	0	2	3	34	63	81	30	5	20	6	6	93	67	27	29	9	8	8
AT1G03100	8	0	1	4	0	0	0	11	1	0	0	1	5	2	1	1	0	1	1	4	5	0	1	2	4	2	0	0	1	2	0	0	1	0	3	4	10	1	0	4	0	1	17	7	1	1	1	2	2
AT1G03110	18	2	0	0	3	2	0	5	2	0	0	0	16	9	10	2	0	11	1	7	16	2	2	2	1	2	2	1	5	6	0	0	7	4	8	7	22	0	0	11	5	5	14	18	3	4	2	5	2
AT1G03120	0	0	0	0	0	0	0	2	2	0	0	0	0	1	2	0	0	2	0	0	0	0	0	0	0	0	0	1	0	1	0	0	0	0	1	3	1	0	0	0	0	0	2	0	0	0	0	0	2
AT1G03130	195	36	23	19	10	4	3	181	97	5	9	2	275	123	208	32	15	104	44	57	127	26	36	31	30	31	49	26	110	66	3	2	2	13	860	721	1154	270	94	208	99	74	1149	911	104	146	75	78	101
AT1G03140	56	5	2	8	4	0	2	35	26	1	1	0	31	16	24	7	2	34	14	21	35	5	10	15	7	9	6	8	23	16	3	0	7	5	34	34	39	6	2	28	13	14	55	43	12	11	7	6	5
AT1G03150	30	3	6	6	0	0	0	8	11	2	0	0	14	7	13	3	2	14	7	5	22	1	5	2	4	1	4	1	9	5	1	0	12	6	213	185	204	73	12	26	15	11	176	121	12	30	11	11	10
AT1G03160	83	23	13	3	5	0	1	43	20	2	0	1	24	38	18	7	0	40	5	36	41	23	32	27	17	24	6	4	8	31	2	0	3	2	279	282	340	101	34	63	15	11	352	199	42	54	20	18	28
AT1G03165	1	0	2	0	1	0	1	2	0	1	0	0	2	1	0	2	0	1	0	3	7	1	3	1	4	2	0	1	0	4	0	0	0	0	54	45	67	18	3	13	2	0	56	29	7	11	6	4	4
AT1G03170	40	3	3	3	2	1	0	16	15	1	0	0	25	16	21	6	0	14	6	16	27	2	2	4	10	7	10	1	10	6	0	2	0	1	32	21	35	5	4	8	1	0	35	15	2	3	1	2	3
AT1G03180	8	1	1	2	1	3	0	2	1	0	0	0	1	2	8	1	0	2	2	6	12	0	0	0	0	2	0	0	1	1	0	0	0	3	2	4	10	2	1	7	3	1	12	7	3	1	4	2	2
AT1G03190	30	3	5	5	3	1	0	15	5	1	1	0	7	7	2	3	0	9	8	7	11	3	6	5	5	5	3	1	1	3	1	1	9	4	23	19	37	11	3	12	6	3	37	30	6	10	4	5	5
AT1G03200	21	2	0	6	2	2	1	17	9	3	2	0	4	7	4	2	1	14	10	10	6	4	27	23	10	4	12	13	1	13	0	0	0	2	15	19	23	13	1	14	2	2	63	41	10	11	21	10	10
AT1G03210	29	6	2	3	0	0	1	19	5	0	0	2	2	7	12	8	2	9	5	7	14	6	6	2	8	7	6	16	12	3	0	2	3	4	13	14	30	11	0	6	5	7	30	41	13	2	9	6	3
AT1G03220	7	2	0	0	0	0	0	6	4	0	0	1	6	5	9	2	0	3	2	3	2	1	1	0	1	3	0	0	8	4	0	0	0	0	11	4	27	7	2	26	3	14	76	49	11	15	11	13	5
AT1G03230	6	1	0	0	0	0	0	2	1	0	0	1	6	5	5	1	0	1	0	3	11	1	1	0	0	0	2	0	5	1	1	0	0	0	3	3	7	5	0	7	7	3	16	16	3	7	3	0	2
AT1G03240	0	0	0	0	0	0	0	1	0	0	0	0	0	0	1	0	0	0	1	0	1	0	0	0	2	0	1	3	0	0	0	0	0	1	0	0	0	0	0	1	0	0	1	1	0	0	0	0	0
AT1G03250	38	8	3	5	1	0	0	17	13	1	0	0	23	9	23	4	1	11	4	6	18	2	3	2	4	3	2	7	5	6	1	1	8	13	45	23	30	9	4	16	3	6	42	25	3	5	7	2	5
AT1G03260	15	1	2	3	1	2	0	4	2	1	2	0	4	3	12	1	1	4	2	8	11	2	2	3	1	0	2	6	4	3	0	0	18	5	7	11	12	2	2	5	1	5	18	12	5	1	2	10	0
AT1G03270	29	0	1	6	2	0	1	13	8	0	2	1	8	13	8	2	1	9	3	17	21	3	2	2	5	5	2	3	6	3	2	0	0	3	20	12	33	5	1	11	4	8	28	23	16	16	6	8	6
AT1G03280	86	16	6	8	3	1	2	44	20	2	2	3	34	21	35	2	2	49	16	21	33	9	21	16	13	13	11	9	12	17	1	0	12	14	70	58	63	25	8	20	9	10	100	52	18	16	17	12	8
AT1G03290	95	24	16	18	4	1	0	60	36	1	2	4	38	23	40	8	3	47	34	32	33	16	30	17	15	18	16	5	19	22	2	3	27	30	70	38	62	20	6	22	7	8	86	61	16	21	13	15	9
AT1G03300	28	5	1	10	2	2	0	24	12	1	1	1	6	5	5	3	0	18	2	17	8	11	13	6	12	12	0	1	5	8	0	1	2	2	15	15	25	6	8	6	0	0	27	11	2	3	2	0	1
AT1G03310	28	11	7	6	5	1	1	21	13	1	0	0	22	20	25	6	2	18	5	20	34	13	16	7	8	6	6	6	9	18	0	1	1	2	108	106	148	23	7	37	8	4	157	92	11	31	10	9	8
AT1G03330	65	2	9	8	6	0	2	13	10	1	0	0	39	12	36	5	1	9	7	5	10	3	4	2	2	2	19	4	8	2	0	0	101	15	9	6	16	2	1	17	13	6	16	18	4	0	0	1	0
AT1G03350	61	15	13	12	2	1	0	57	30	0	3	0	29	34	26	8	2	49	26	37	48	10	30	29	20	15	12	7	13	21	2	0	4	12	34	46	56	11	2	34	9	18	56	59	11	12	11	10	9
AT1G03360	15	1	4	3	1	0	1	7	4	0	0	0	11	4	10	1	1	4	3	5	28	2	0	2	1	2	6	1	10	6	0	0	9	12	13	10	13	2	3	13	4	6	16	23	4	3	5	3	1
AT1G03365	129	32	22	18	6	3	5	126	44	3	3	3	27	52	35	12	5	85	35	57	69	40	72	44	52	63	17	7	10	66	4	4	7	26	236	194	280	64	18	68	10	8	336	188	23	56	33	37	40
AT1G03370	25	3	0	5	2	0	0	20	6	0	3	1	3	5	7	4	0	9	3	10	9	6	11	8	9	8	3	7	3	5	0	1	2	1	46	32	62	14	0	13	3	5	80	62	24	26	7	13	13
AT1G03380	53	11	10	3	1	3	1	41	15	2	3	3	20	19	28	7	0	35	20	20	27	7	35	21	22	21	10	1	13	28	2	0	3	6	127	93	114	30	9	21	3	9	138	89	15	22	12	9	13
AT1G03400	14	0	0	1	1	0	0	1	2	1	0	0	5	1	3	0	0	4	0	1	9	1	0	0	1	5	0	0	4	3	0	0	7	3	44	25	55	15	5	8	0	4	75	30	7	6	8	2	3
AT1G03410	56	12	7	6	3	3	1	70	26	2	1	1	22	27	25	8	3	43	15	30	33	19	20	16	73	44	11	1	14	29	3	1	1	4	159	109	175	46	23	30	4	4	183	96	20	34	6	5	9
AT1G03430	15	6	0	0	1	0	0	6	4	0	0	1	13	7	10	4	1	9	2	6	8	2	2	2	6	3	1	2	9	7	0	0	2	1	71	62	58	21	4	30	6	4	71	46	12	13	6	9	8
AT1G03440	20	5	2	0	1	0	0	19	5	1	1	0	15	6	11	4	0	11	8	6	15	3	47	35	29	22	2	2	7	9	0	3	7	1	30	23	30	7	1	14	2	5	46	25	3	2	1	1	4
AT1G03457	23	2	1	1	1	0	0	6	3	0	1	0	8	5	11	1	1	2	2	3	8	3	12	9	1	1	10	6	3	4	0	0	3	1	6	0	4	4	1	8	1	2	13	8	10	6	0	2	5
AT1G03470	37	8	5	0	0	0	1	12	7	0	0	0	9	7	17	2	0	36	47	10	16	4	4	6	1	4	1	7	9	12	0	1	0	0	3	5	10	3	0	10	3	3	19	21	3	4	2	3	2
AT1G03475	87	8	8	11	2	0	3	44	33	2	2	0	66	26	62	5	1	45	27	28	101	15	16	16	12	12	11	12	37	16	0	0	18	12	161	145	200	43	27	77	37	34	214	227	47	29	21	23	28
AT1G03520	18	2	0	2	1	0	0	13	8	0	0	1	5	5	6	2	0	8	2	6	3	1	3	2	3	5	2	4	3	6	0	2	0	0	33	23	39	15	5	13	3	3	40	28	11	9	3	3	1
AT1G03530	158	40	17	6	10	2	0	70	30	1	4	2	19	30	24	7	1	58	17	43	92	28	34	18	25	19	12	1	7	34	1	2	190	131	37	34	64	9	1	24	4	2	94	58	12	15	10	8	8
AT1G03540	15	3	1	4	0	0	0	15	5	0	0	2	0	8	2	1	1	10	5	9	9	7	9	4	4	5	1	0	2	11	1	0	1	5	4	9	11	3	0	5	1	0	23	12	0	2	2	4	3
AT1G03550	81	20	4	1	0	0	3	43	17	3	2	0	12	19	11	4	1	39	13	14	6	14	51	35	27	23	2	4	4	30	1	3	34	14	33	45	62	18	0	19	6	3	81	73	19	25	47	19	19
AT1G03545	11	3	2	1	2	0	0	23	4	1	1	0	3	7	5	0	0	10	9	8	12	5	12	3	9	5	1	1	3	4	2	0	4	3	12	15	22	8	2	14	2	3	31	19	4	4	6	4	4
AT1G03560	34	4	3	2	3	0	1	20	9	0	0	0	13	5	7	1	2	13	8	10	7	2	9	13	9	8	3	0	5	6	1	1	1	0	31	25	48	14	2	12	2	1	60	25	4	7	6	4	4
AT1G03590	33	9	7	26	2	2	0	32	10	1	2	2	20	23	20	4	4	26	5	18	27	9	22	25	11	19	7	8	12	19	2	0	0	2	12	31	40	8	1	12	4	6	53	41	10	23	2	14	4
AT1G03600	94	14	12	7	6	0	3	53	45	2	2	1	138	50	137	25	6	55	27	28	70	7	24	8	6	11	30	27	58	26	1	3	0	3	183	161	259	47	24	105	42	44	305	336	37	43	28	19	25
AT1G03610	43	4	3	1	2	1	2	15	14	2	3	0	19	20	22	8	1	14	14	6	10	5	6	4	8	16	15	25	11	9	0	3	20	9	112	95	161	56	14	56	7	11	208	133	65	65	10	14	12
AT1G03620	11	1	3	2	0	4	0	5	4	0	1	0	7	3	7	1	0	6	4	0	2	2	1	6	6	1	8	11	4	6	10	0	1	1	1	4	2	0	0	9	1	2	6	10	4	0	5	3	1
AT1G03630	56	3	4	4	3	0	0	37	23	1	0	1	78	26	40	4	3	25	9	24	77	6	8	5	15	9	16	6	23	21	1	0	2	0	193	149	218	45	27	63	28	24	215	191	21	28	24	16	14
AT1G03650	3	0	0	0	3	0	0	0	1	0	0	0	0	0	1	0	0	1	0	2	2	0	0	0	0	0	0	1	0	0	0	0	1	0	1	3	4	0	0	2	0	1	4	4	0	2	1	0	0
AT1G03660	0	0	0	0	0	0	0	1	0	0	0	0	1	1	0	0	0	1	0	0	0	1	0	0	0	1	1	0	0	0	0	0	2	1	0	0	0	1	0	1	2	0	2	2	1	0	0	1	1
AT1G03680	69	11	7	7	2	1	1	17	26	0	2	0	94	25	77	17	4	14	15	16	47	7	4	4	3	6	22	8	35	6	1	0	2	5	106	93	141	26	10	45	36	32	148	184	20	19	20	10	14
AT1G03687	10	3	0	2	1	1	0	10	4	1	0	1	6	4	10	1	1	2	0	7	10	2	4	2	1	1	1	1	2	3	0	0	2	2	11	9	12	1	1	6	0	2	17	23	2	5	2	8	3
AT1G03730	14	2	2	4	0	0	0	5	3	0	1	0	1	4	4	1	0	7	8	1	5	0	1	0	1	2	1	1	5	0	0	0	0	0	5	6	3	0	0	6	2	4	8	3	4	2	0	3	2
AT1G03740	25	5	1	3	2	2	0	18	10	0	1	2	9	12	7	5	0	12	8	17	8	7	11	7	9	9	1	1	4	12	1	0	5	7	92	60	122	42	6	27	6	2	170	81	36	25	15	8	17
AT1G03746	0	0	0	0	0	0	0	0	0	0	0	0	0	1	1	0	0	0	0	0	0	1	0	1	0	0	0	0	0	0	0	0	0	0	1	1	1	0	0	2	1	3	3	2	1	0	0	2	0
AT1G03750	38	7	6	5	1	3	1	26	2	1	1	0	8	14	5	5	0	18	11	16	15	9	15	9	9	15	0	1	2	11	1	0	6	15	28	22	23	5	0	12	0	2	35	26	10	13	8	7	3
AT1G03760	19	4	4	2	0	1	0	8	9	0	0	2	4	4	8	1	0	6	3	2	13	1	1	0	1	4	4	5	6	1	2	0	15	13	9	3	7	1	2	6	4	0	10	10	3	1	2	3	0
AT1G03770	30	4	4	5	7	0	0	13	8	1	0	0	7	9	5	1	1	11	6	6	13	3	12	14	7	6	2	0	1	11	1	0	9	7	4	2	8	2	0	7	3	3	4	6	4	6	1	4	1
AT1G03780	83	11	9	6	0	0	1	19	18	1	1	0	31	12	25	5	1	22	9	46	85	36	9	6	5	8	9	7	10	31	6	0	62	45	8	6	9	2	0	52	20	10	14	32	3	3	2	4	2
AT1G03820	37	10	4	0	0	0	0	25	9	1	0	1	23	15	23	5	0	12	1	16	40	3	3	2	31	18	5	3	9	9	0	1	0	1	2	2	6	1	0	21	1	7	6	9	1	0	0	1	0
AT1G03830	68	19	4	6	1	0	1	34	15	2	1	1	13	24	19	4	0	40	16	18	51	10	30	20	10	8	2	1	9	17	1	2	15	21	29	12	25	2	4	17	3	4	50	35	6	6	17	5	9
AT1G03840	4	3	0	0	0	0	0	2	0	0	0	0	4	4	0	0	0	3	0	1	2	0	1	1	1	0	0	0	1	1	0	1	0	0	0	0	2	0	0	0	0	0	3	0	1	0	0	0	0
AT1G03850	11	1	0	0	0	0	0	6	3	0	0	0	2	4	5	1	0	9	16	0	0	0	2	0	2	1	0	1	2	4	0	0	0	1	1	2	10	0	0	8	0	0	9	4	0	1	1	0	0
AT1G03860	120	8	12	7	6	0	0	21	15	1	1	0	52	20	46	15	5	13	11	14	61	7	9	4	7	7	9	5	25	14	5	0	189	52	19	32	39	5	0	43	15	28	54	64	7	7	11	10	8
AT1G03870	31	5	5	4	5	0	0	11	11	1	0	0	37	16	32	7	2	19	7	16	41	8	3	2	2	6	10	4	16	8	0	1	1	0	42	49	76	14	3	24	8	11	80	67	11	5	6	6	6
AT1G03900	65	7	10	6	2	0	0	36	21	1	0	1	69	23	84	8	4	25	11	16	46	4	13	10	6	11	32	17	43	23	1	3	3	8	21	32	59	15	2	25	9	21	80	69	13	13	30	24	15
AT1G03905	4	1	0	2	0	0	0	2	1	0	0	1	1	4	4	0	0	1	0	0	3	0	1	0	1	3	0	0	0	5	0	0	0	1	5	0	6	1	0	1	1	0	3	7	3	0	4	2	1
AT1G03910	219	29	13	9	4	2	4	100	47	5	5	3	51	35	36	12	1	60	31	47	91	29	46	34	36	31	16	6	15	46	4	3	53	60	117	97	142	31	5	36	15	6	160	88	20	30	26	28	14
AT1G03920	31	2	2	0	1	3	2	5	5	0	0	0	4	10	10	7	0	10	20	4	0	2	3	2	3	0	9	44	9	4	3	0	5	10	2	2	5	0	0	1	0	0	4	3	1	0	1	3	0
AT1G03930	54	12	8	13	1	2	1	25	12	2	2	3	31	14	20	7	0	27	7	10	21	2	11	19	17	22	7	10	8	27	3	0	3	0	88	114	150	32	7	31	9	12	168	110	45	51	19	33	15
AT1G04223	1	0	0	0	0	0	0	0	0	0	0	0	2	1	3	0	0	1	1	0	0	1	0	0	0	0	0	0	3	0	0	0	2	0	0	0	2	0	0	0	0	1	0	0	0	0	0	0	1
AT1G03940	6	0	0	1	2	0	0	2	3	0	0	0	3	5	2	0	0	1	2	4	2	1	2	0	1	0	0	0	0	2	0	0	0	0	5	9	15	1	0	5	1	3	19	21	1	3	1	1	2
AT1G03950	11	3	3	5	2	0	0	5	5	0	0	0	4	5	7	1	1	6	7	5	4	2	3	4	3	2	1	4	6	7	0	0	5	5	19	11	24	6	3	8	3	2	27	26	7	11	3	1	4
AT1G03960	28	4	4	8	0	0	1	22	6	0	1	0	6	11	8	2	0	11	3	13	15	5	11	6	10	10	2	3	6	11	0	0	6	5	40	30	40	8	3	14	8	2	47	39	7	6	8	10	6
AT1G03970	86	22	8	18	4	2	2	78	34	4	4	2	33	33	29	6	3	59	32	33	32	15	43	24	32	23	9	8	18	41	3	0	8	23	143	107	158	39	5	37	8	6	216	116	35	42	18	31	16
AT1G03990	1	0	1	1	0	0	0	3	0	0	0	0	0	0	1	0	0	1	2	1	1	0	26	32	0	1	0	0	0	2	0	0	0	3	4	4	6	0	0	0	0	0	1	1	1	1	1	0	0
AT1G04000	34	5	22	30	5	0	2	10	19	2	1	1	24	9	19	4	2	7	10	8	19	3	2	0	5	4	8	6	13	3	1	0	14	7	8	17	30	3	0	9	2	3	25	24	5	4	4	4	3
AT1G04010	50	14	3	11	4	1	0	21	6	0	2	1	11	13	6	2	2	17	4	9	21	2	6	9	19	13	3	1	2	10	5	0	43	19	22	15	17	7	5	15	5	5	33	25	10	19	20	27	6
AT1G04020	22	3	9	6	1	0	0	13	9	0	0	0	8	5	10	6	0	0	2	11	26	1	2	1	1	2	8	3	3	3	0	0	1	5	7	8	11	2	17	17	6	8	19	16	4	2	2	5	3
AT1G04030	24	5	0	4	3	2	0	10	4	3	1	0	2	4	7	3	0	9	3	10	13	8	4	3	2	4	3	2	1	6	1	0	29	15	6	4	7	3	2	5	2	0	14	15	1	1	6	1	0
AT1G04040	15	1	2	4	0	3	0	1	8	0	6	1	11	6	7	4	0	8	1	3	12	0	3	1	1	2	1	0	2	4	1	0	2	2	38	55	130	29	5	74	33	93	247	184	120	117	19	92	23
AT1G04050	45	7	11	6	0	1	2	17	10	0	2	0	9	8	5	5	2	13	5	15	8	9	2	1	6	4	5	2	6	22	5	0	31	44	14	8	24	9	2	27	5	5	52	38	17	20	6	5	8
AT1G04070	9	2	3	3	4	0	0	2	5	0	0	0	17	0	10	0	1	4	1	6	7	1	1	0	0	0	2	1	3	1	0	0	11	4	2	1	2	0	0	3	2	2	3	2	0	0	0	2	2
AT1G04080	196	40	24	28	12	3	2	121	54	2	7	10	58	58	48	12	4	70	53	78	119	30	86	47	41	40	16	9	33	62	4	2	23	22	387	311	434	96	47	139	25	30	475	370	61	73	76	64	36
AT1G04090	21	0	3	3	1	1	0	2	5	0	1	1	2	0	6	4	0	22	30	3	0	0	5	2	0	2	2	5	4	6	0	0	6	12	2	2	2	0	0	2	0	0	0	1	1	1	0	1	1
AT1G04100	11	1	0	1	0	0	0	5	2	0	0	0	3	4	6	1	0	10	12	2	3	1	4	0	3	3	3	0	0	5	0	0	1	1	11	9	5	3	1	5	1	1	6	4	0	3	3	1	2
AT1G04120	204	54	26	23	7	2	3	146	77	9	8	8	60	72	50	23	6	116	58	81	135	50	70	49	57	55	20	8	24	81	2	6	23	21	41	40	75	23	3	70	21	9	126	109	22	35	14	56	17
AT1G04130	58	10	5	11	4	0	1	23	11	1	3	1	17	22	18	1	0	11	2	15	18	4	5	6	9	6	8	1	9	9	0	0	32	14	23	23	42	9	3	15	5	9	42	25	9	6	9	10	6
AT1G04140	118	23	16	18	4	1	3	69	37	5	2	2	52	52	61	9	4	45	36	25	85	15	30	24	35	36	20	16	29	34	4	2	13	24	151	122	141	46	5	67	12	22	207	136	42	41	32	27	27
AT1G04160	82	31	8	5	4	7	0	68	35	2	0	4	23	27	24	6	7	46	25	30	49	13	29	14	31	26	18	40	14	41	3	0	2	8	38	30	47	17	5	30	4	5	71	61	20	20	64	47	17
AT1G04170	101	10	14	17	6	0	1	44	28	2	1	0	91	35	77	6	2	35	18	45	151	9	19	17	13	11	25	10	39	19	6	0	73	35	79	47	99	30	6	99	42	37	117	154	13	24	19	11	10
AT1G04190	50	8	8	6	7	1	0	22	16	1	1	0	28	14	24	8	1	14	7	17	61	6	7	6	11	7	10	3	19	15	2	2	7	12	26	17	32	11	3	23	13	8	42	34	9	8	10	9	5
AT1G04200	67	14	14	26	0	0	1	40	19	1	1	1	18	16	21	5	0	25	9	23	35	10	36	14	23	17	5	1	15	15	7	0	6	9	54	40	64	19	2	32	3	10	97	71	34	32	21	37	22
AT1G04210	56	17	6	11	1	2	1	55	22	4	1	2	29	22	34	13	1	32	21	28	46	13	31	16	15	14	14	9	16	24	2	1	5	11	73	54	86	22	10	25	9	10	102	68	12	21	9	24	9
AT1G04220	103	35	18	15	4	2	1	119	60	4	1	10	78	106	67	11	7	80	40	59	121	32	14	14	14	18	26	12	38	56	4	1	1	6	8	2	14	1	1	15	6	4	63	37	10	14	3	14	2
AT1G04247	9	7	2	1	1	0	0	17	4	1	0	1	5	8	3	2	0	19	11	7	14	3	1	0	0	1	1	0	2	3	0	0	0	0	0	2	5	0	0	1	0	0	10	15	0	4	1	4	0
AT1G04230	19	4	2	5	2	2	2	16	8	1	1	0	15	7	8	2	0	12	5	7	14	2	7	8	9	6	6	2	3	9	0	0	8	6	16	14	29	6	2	9	1	3	27	27	6	5	4	3	5
AT1G04240	23	2	2	0	1	0	0	11	3	0	0	2	9	8	17	5	1	8	3	5	10	4	4	3	9	4	2	2	5	10	0	0	0	0	31	32	56	11	2	27	8	4	80	79	28	32	7	8	5
AT1G04250	13	3	1	0	2	0	0	4	5	0	1	0	14	9	9	2	0	9	3	4	4	0	1	1	3	0	5	5	4	3	0	0	0	0	12	22	60	10	3	46	9	10	103	66	10	23	9	4	7
AT1G04260	21	2	6	2	2	0	1	12	12	0	1	0	16	9	11	3	1	9	5	6	16	2	2	3	1	2	2	2	5	2	2	1	20	15	7	5	14	1	0	20	5	7	18	16	2	7	0	3	1
AT1G04270	209	22	50	72	46	1	2	73	102	1	1	0	251	102	264	37	3	57	48	67	241	12	16	14	10	18	72	22	151	30	11	4	59	32	84	86	161	20	11	215	121	156	183	254	36	33	25	21	19
AT1G04280	16	6	2	1	0	0	0	6	3	1	0	4	10	9	8	4	1	7	2	7	11	4	1	0	5	4	4	1	2	10	1	0	2	7	18	16	41	5	4	41	13	14	75	54	42	40	10	6	3
AT1G04290	30	2	3	1	1	0	0	10	9	0	0	0	20	16	25	2	1	10	2	5	9	1	2	4	2	3	11	8	12	3	0	0	11	3	28	20	29	5	1	18	5	3	19	15	7	2	6	1	2
AT1G04295	4	1	0	0	1	0	0	0	0	0	1	0	1	2	0	0	0	2	0	0	2	1	0	1	1	1	0	0	0	0	0	0	0	0	3	2	3	2	0	7	0	1	9	11	4	9	2	8	2
AT1G04300	322	84	52	37	15	3	5	228	105	11	11	3	73	111	56	32	6	219	135	107	138	52	178	118	108	104	40	91	32	114	10	1	33	66	485	369	547	149	44	120	23	18	679	393	96	104	96	85	65
AT1G04310	36	9	7	8	1	0	0	29	16	1	1	0	8	9	10	1	2	20	19	7	10	6	14	8	7	9	5	2	5	13	1	0	5	6	16	14	30	7	3	4	0	5	37	22	4	4	10	12	5
AT1G04340	20	3	5	9	5	0	0	9	2	1	0	0	10	12	16	5	0	4	4	4	24	0	3	3	1	5	3	2	10	2	2	0	7	10	7	12	24	1	0	27	9	10	18	19	2	3	3	4	4
AT1G04350	24	2	4	2	0	0	2	9	8	1	0	1	19	12	21	5	1	8	4	3	8	3	3	0	0	3	7	3	12	5	0	0	2	1	258	167	206	34	19	13	7	6	185	137	16	18	9	9	14
AT1G04360	3	0	1	0	0	0	0	0	0	0	0	0	0	1	0	0	0	0	0	0	2	0	0	0	0	0	0	1	0	0	0	0	8	5	1	3	5	2	0	2	1	0	9	14	1	2	0	0	2
AT1G04390	23	6	6	7	0	1	0	24	8	0	0	0	7	7	2	1	0	7	4	8	14	5	13	8	10	9	4	0	4	11	1	1	3	7	66	32	51	20	4	12	1	0	62	36	9	11	6	9	2
AT1G04400	70	12	4	7	4	1	1	44	28	2	0	0	78	30	53	5	2	24	14	26	65	11	35	16	6	9	15	8	26	19	0	1	5	6	123	120	155	52	16	41	16	23	190	132	21	34	14	15	11
AT1G04410	255	34	55	41	23	2	3	100	118	8	2	1	336	134	311	38	13	83	50	87	359	25	29	28	17	31	64	29	152	63	7	5	13	9	183	196	264	64	20	285	107	149	325	352	67	54	46	53	24
AT1G04420	34	2	4	4	3	0	1	19	11	0	2	1	28	11	34	3	1	18	10	8	22	2	7	5	3	5	8	4	11	7	0	0	0	2	93	78	123	28	7	25	13	10	129	90	13	11	22	10	9
AT1G04425	8	2	0	1	0	0	1	4	2	0	0	0	4	3	5	1	0	3	0	2	19	1	0	2	1	1	1	1	0	0	0	0	1	0	1	2	5	0	0	26	11	2	9	14	2	0	1	2	0
AT1G04430	82	17	10	8	3	4	1	36	37	1	2	2	40	33	44	5	6	26	11	35	77	7	14	16	10	16	17	7	20	17	1	2	12	16	79	80	119	26	1	66	31	66	196	125	38	55	74	125	39
AT1G04440	73	20	3	12	2	2	2	45	22	3	1	3	26	14	35	7	2	29	20	16	21	6	32	24	10	19	11	5	16	18	1	2	4	6	186	161	225	86	22	54	12	18	270	212	58	60	117	35	64
AT1G04480	167	16	41	43	17	4	2	60	62	4	2	0	143	84	206	24	6	61	33	46	146	15	10	16	17	11	68	20	97	27	2	2	35	26	75	71	138	18	6	133	84	101	164	162	24	29	24	36	24
AT1G04510	102	11	12	4	5	2	2	38	25	0	0	0	39	28	47	5	4	25	17	28	77	8	11	13	8	11	10	5	21	15	5	2	70	59	57	39	76	14	5	46	22	12	70	73	11	16	10	9	15
AT1G04520	18	3	4	1	2	0	1	8	9	1	0	0	3	5	5	3	1	6	3	10	27	5	2	0	0	3	2	0	5	2	1	1	1	4	36	40	50	6	5	26	9	7	52	29	2	4	2	4	5
AT1G04530	58	10	3	7	1	2	0	15	18	3	0	0	36	16	28	3	2	9	9	17	24	7	7	4	5	3	7	3	14	18	2	1	4	3	129	100	147	38	5	26	18	5	124	107	9	12	10	9	9
AT1G04550	31	1	2	6	0	0	0	6	9	0	1	1	15	8	22	2	0	16	5	10	14	4	2	5	3	5	6	1	9	5	0	1	0	0	68	28	50	15	2	22	5	6	40	56	10	5	5	4	5
AT1G04555	14	2	2	8	2	0	0	7	2	0	0	1	10	8	8	2	1	3	2	6	5	2	4	2	2	3	0	1	3	1	0	0	4	5	12	8	11	5	0	3	1	4	12	16	4	5	1	3	2
AT1G04570	4	0	2	3	0	0	0	1	0	0	0	0	1	5	5	0	0	8	3	2	2	0	3	0	0	1	0	3	2	2	0	0	2	3	1	0	1	2	1	0	0	0	1	2	0	0	1	0	0
AT1G04590	42	6	4	4	2	0	0	11	5	0	2	0	10	12	24	2	1	12	11	12	29	2	8	5	4	2	3	2	7	8	0	0	2	5	16	22	21	4	3	21	3	7	37	34	3	6	4	2	3
AT1G04600	65	24	9	5	0	16	3	20	13	0	0	1	7	14	7	7	1	19	6	14	6	10	7	3	16	9	12	68	7	12	0	0	13	40	1	2	3	0	0	2	2	2	9	4	1	1	1	0	2
AT1G04620	22	3	1	4	2	1	0	5	1	0	0	3	5	5	5	1	2	3	5	5	3	6	0	3	0	4	3	1	2	0	1	0	3	1	3	2	9	0	4	5	1	0	7	10	0	1	1	0	0
AT1G04630	44	2	9	10	4	2	1	13	12	1	0	0	40	21	38	2	3	9	9	18	37	6	11	4	2	3	2	4	18	8	0	0	22	6	33	22	37	11	2	33	16	21	39	38	9	8	4	4	6
AT1G04635	7	0	1	1	0	0	0	0	2	0	0	0	1	1	2	0	0	1	2	0	9	0	0	0	0	0	2	0	1	0	0	0	1	3	3	2	4	0	0	2	0	0	1	7	0	0	1	1	0
AT1G04640	9	4	3	0	0	0	0	2	4	0	0	1	13	3	3	2	0	2	1	2	5	1	0	1	2	1	1	2	8	0	0	0	3	1	71	62	52	18	4	13	6	5	61	55	5	10	5	2	5
AT1G04650	3	2	0	1	0	1	0	7	2	0	0	1	1	4	0	0	0	5	2	4	10	1	2	2	4	1	3	2	2	1	0	0	0	3	29	10	18	6	20	4	3	2	20	12	5	6	1	2	1
AT1G04660	8	0	1	1	1	0	0	11	3	0	0	0	20	19	6	3	0	4	1	8	40	6	0	1	2	2	5	1	9	1	0	0	0	1	0	1	1	0	0	44	2	17	6	1	6	9	0	0	0
AT1G04680	169	54	13	8	5	1	3	145	60	3	5	1	83	97	104	16	6	99	21	52	178	27	22	13	154	115	28	9	49	54	4	1	0	2	61	59	273	29	6	225	31	66	725	401	202	286	56	214	62
AT1G04690	71	6	12	21	4	1	0	35	32	2	2	1	51	28	67	13	2	38	13	17	87	7	13	10	12	6	14	6	32	15	3	1	2	10	41	40	66	15	4	48	16	12	67	62	12	20	9	15	11
AT1G04700	19	3	3	4	1	5	0	8	5	0	1	5	9	10	14	8	0	10	2	3	4	3	8	2	4	3	26	82	12	9	1	0	4	4	2	8	10	1	0	4	1	3	7	7	4	4	4	22	7
AT1G04710	30	5	4	7	2	0	0	13	6	0	0	0	8	10	23	3	1	12	4	10	14	4	4	4	3	5	6	3	10	10	0	0	11	9	40	35	48	13	5	15	3	1	49	38	4	14	5	4	7
AT1G04730	42	6	6	8	3	0	1	31	7	0	0	1	8	14	6	1	0	22	6	17	35	14	7	6	8	11	3	0	5	10	1	0	16	38	14	14	15	6	7	18	1	1	33	25	5	9	1	5	4
AT1G04750	115	18	13	16	1	1	1	38	32	4	0	0	74	31	69	14	6	27	26	39	101	13	15	9	13	8	20	8	38	16	1	1	13	17	27	19	32	12	2	51	19	32	53	49	12	9	16	10	7
AT1G04760	6	2	2	1	0	1	0	8	4	0	0	0	9	4	6	5	0	7	1	6	13	6	1	1	1	4	6	10	5	5	0	0	0	0	2	0	4	1	0	6	3	1	8	3	0	0	3	0	1
AT1G04770	71	7	8	7	1	0	2	33	18	1	0	0	23	18	16	3	1	21	3	20	29	10	30	29	12	22	4	6	11	10	1	0	2	1	120	92	97	40	10	17	1	0	114	62	9	16	9	3	7
AT1G04780	190	33	31	20	6	1	4	174	56	8	7	5	80	63	67	14	4	110	59	79	62	36	69	43	59	50	34	9	36	101	3	1	7	10	139	126	182	51	9	46	12	15	249	127	30	48	18	17	18
AT1G04790	42	8	5	5	3	6	2	31	11	1	1	0	13	12	12	6	1	26	9	16	21	8	10	9	13	9	7	6	7	15	1	0	9	5	40	41	56	9	4	16	4	4	60	39	6	11	9	7	7
AT1G04800	22	1	0	1	0	0	0	6	15	1	0	0	19	4	9	0	0	2	1	2	18	0	1	0	1	2	2	3	5	5	0	3	0	4	22	23	45	10	1	36	3	13	68	67	7	13	8	8	4
AT1G04810	32	5	3	11	2	0	0	28	15	4	1	0	19	15	18	2	3	13	5	12	48	5	15	9	5	6	3	2	8	13	0	3	12	15	33	33	42	10	2	26	10	12	58	57	9	7	21	10	7
AT1G04820	364	45	59	61	22	5	0	157	157	2	2	1	326	201	375	51	18	139	116	204	636	48	65	49	30	38	78	92	182	86	14	3	46	43	87	78	180	37	6	303	122	152	210	328	39	37	37	72	21
AT1G04830	20	5	3	3	2	2	2	9	7	0	0	1	4	8	5	2	0	7	7	2	9	4	4	10	4	5	3	4	4	7	2	0	12	8	27	30	35	5	2	8	4	3	40	19	5	4	8	6	2
AT1G04840	4	2	0	1	0	1	0	11	3	0	0	0	2	1	4	2	0	5	1	6	6	0	4	1	0	1	0	0	0	3	0	0	1	4	4	4	9	4	0	5	0	2	9	6	1	1	1	0	2
AT1G04850	330	43	49	44	9	2	3	126	76	5	6	6	108	82	101	28	5	68	50	75	171	29	56	45	36	58	37	28	71	64	8	4	361	139	114	103	147	43	14	80	23	37	184	136	45	48	27	93	26
AT1G04860	77	21	11	8	2	2	3	63	18	2	1	0	21	27	19	7	2	26	12	19	31	17	31	20	29	19	10	4	9	17	1	1	19	24	124	71	137	24	7	30	9	9	131	95	10	13	12	15	9
AT1G04870	18	5	0	1	2	1	0	8	9	0	0	0	14	9	13	3	1	5	2	8	18	3	5	4	3	1	2	3	5	3	2	0	7	7	5	8	16	4	1	9	6	4	14	9	3	4	2	1	0
AT1G04880	269	9	7	1	4	37	11	6	6	0	1	0	10	10	15	5	1	13	8	3	3	6	7	1	2	4	13	39	2	5	1	1	633	246	1	0	0	0	0	0	0	0	0	0	0	0	0	1	0
AT1G04900	33	6	1	4	1	0	0	19	6	0	0	0	8	9	12	2	2	12	2	8	31	8	9	7	6	14	2	2	5	4	1	0	0	3	9	8	21	2	0	12	1	2	23	25	7	8	12	13	6
AT1G04910	28	6	10	13	1	0	2	26	11	0	0	0	16	11	14	3	0	18	10	22	43	8	28	26	6	12	8	2	7	10	1	0	3	3	32	39	59	12	1	29	11	11	84	46	20	24	33	37	15
AT1G04920	39	2	0	0	2	2	2	11	9	0	1	0	7	9	2	2	1	21	7	5	4	2	124	88	0	3	0	1	4	4	1	0	6	7	4	3	5	1	0	1	0	1	10	11	1	1	1	3	2
AT1G04930	55	5	2	1	1	0	0	8	7	0	0	1	5	8	3	1	1	5	2	3	7	2	12	2	4	3	3	1	2	3	1	0	130	43	13	8	12	4	1	7	2	1	12	9	4	3	1	3	4
AT1G04945	30	4	2	2	1	0	0	7	6	0	0	0	7	4	12	3	0	8	4	6	13	3	5	4	2	3	2	3	5	3	2	0	13	16	9	3	7	0	1	9	3	3	8	9	1	0	4	6	3
AT1G04940	18	2	3	4	1	0	0	13	6	0	0	0	22	8	22	1	0	6	6	2	14	0	4	2	0	0	12	1	19	4	0	0	11	4	36	19	39	9	4	24	11	12	52	59	4	9	6	5	3
AT1G04950	37	4	6	11	2	0	0	16	8	1	0	0	10	17	15	3	0	15	12	18	16	2	11	6	12	9	2	2	12	10	1	0	8	3	61	36	63	31	7	25	6	4	78	64	13	20	25	14	12
AT1G04960	52	7	7	10	4	1	0	18	12	0	0	0	26	18	13	4	1	17	8	14	16	9	12	5	10	17	4	2	14	13	1	1	8	10	71	57	81	20	0	25	1	6	107	64	14	15	9	12	9
AT1G04970	33	0	5	4	0	1	0	9	7	0	0	0	10	12	14	4	1	18	13	10	9	1	4	5	5	2	3	1	9	1	0	0	4	1	41	39	36	18	7	13	3	6	36	26	6	8	6	7	2
AT1G04980	32	3	2	4	2	1	0	8	9	1	0	0	11	3	14	2	1	12	16	5	9	1	8	16	4	6	4	2	8	7	3	1	4	4	3	3	7	0	1	10	15	10	11	11	1	3	4	4	1
AT1G04985	55	14	6	3	4	3	1	34	22	2	0	1	32	17	30	5	0	23	13	12	10	3	14	10	17	14	23	33	17	18	2	1	9	17	86	83	104	33	14	23	11	5	117	70	13	27	22	11	14
AT1G04990	34	2	5	7	2	1	0	13	11	1	1	1	13	8	19	2	0	17	10	4	10	6	15	13	7	8	2	11	9	6	1	0	1	2	7	7	16	4	2	5	4	10	28	28	7	15	13	17	5
AT1G05000	9	1	1	2	1	0	0	5	5	0	0	0	4	4	1	0	1	8	17	1	3	1	0	1	0	1	0	0	1	2	2	0	0	4	5	1	2	1	0	1	1	0	6	2	1	1	0	0	0
AT1G05010	16	3	2	1	0	0	0	10	6	1	1	0	10	6	14	2	1	3	1	4	5	0	2	0	2	7	2	1	7	3	1	1	0	1	26	41	90	19	3	26	23	22	152	105	50	33	7	6	12
AT1G05020	24	2	1	3	0	0	0	3	0	0	0	0	3	5	4	2	0	1	0	1	2	0	0	0	1	0	7	17	4	2	1	0	52	23	0	0	1	0	0	0	0	2	3	1	1	2	0	1	0
AT1G05030	16	4	2	4	1	0	0	15	6	0	0	1	8	3	7	0	1	13	5	6	12	3	6	3	2	1	1	1	4	0	0	0	11	7	71	52	53	19	4	19	5	5	66	37	17	21	12	12	5
AT1G05055	11	1	1	1	0	0	0	10	6	0	0	0	6	9	3	2	0	4	6	6	18	0	1	2	1	2	1	2	5	3	0	0	10	5	9	8	10	5	2	6	3	1	13	11	0	2	3	2	2
AT1G05060	18	3	3	1	1	0	1	1	8	0	0	0	7	1	8	2	0	2	0	1	1	0	1	0	1	1	0	2	5	2	2	1	19	10	10	11	8	2	0	11	0	3	22	10	6	1	2	1	2
AT1G05065	9	1	4	0	0	0	0	3	4	0	0	0	4	2	3	4	0	4	1	2	2	2	0	0	1	0	3	0	2	0	0	0	4	3	1	1	10	2	1	2	1	3	14	4	2	3	0	4	3
AT1G05070	22	6	3	8	1	0	1	12	13	1	0	0	20	15	21	5	2	11	6	6	17	4	7	4	3	8	6	2	10	7	0	1	0	2	80	37	72	14	4	24	9	8	80	45	12	13	6	9	7
AT1G05087	3	1	1	1	0	0	0	8	1	1	0	1	0	0	1	0	0	5	2	1	2	4	5	5	3	2	0	0	2	3	0	0	0	0	4	6	5	2	0	2	0	0	9	8	0	3	2	1	2
AT1G05090	2	0	0	0	0	0	0	1	0	0	0	0	1	0	1	0	0	2	0	0	1	0	1	0	0	0	0	0	1	1	0	0	1	1	3	1	4	3	0	2	0	0	7	7	0	1	0	1	0
AT1G05100	15	2	2	0	0	0	0	5	5	0	0	0	7	6	1	10	0	10	3	2	2	0	5	2	4	1	4	1	1	3	0	0	2	1	0	0	1	0	0	1	0	0	3	2	1	0	0	2	1
AT1G05120	109	19	17	13	4	44	5	65	28	2	3	3	32	32	29	10	3	54	45	40	47	16	45	36	13	31	19	21	11	46	1	1	27	58	44	33	55	9	6	20	8	9	72	53	19	16	16	20	6
AT1G05140	23	2	7	1	0	0	0	11	15	0	0	0	28	7	15	2	1	10	5	4	14	1	8	7	3	3	4	2	7	5	1	0	4	6	45	46	54	19	5	17	7	4	66	68	9	14	7	6	5
AT1G05150	67	19	5	10	5	5	0	65	24	1	0	0	39	33	32	5	4	28	23	38	50	10	29	19	23	27	11	7	15	23	2	1	0	9	63	52	87	13	6	54	7	10	90	63	15	16	7	10	12
AT1G05160	36	6	5	5	4	1	1	22	18	3	2	0	14	6	23	1	2	8	6	20	16	2	13	16	8	12	5	1	7	13	0	0	0	0	60	50	76	17	6	26	11	4	76	49	10	6	6	8	7
AT1G05170	91	17	1	1	3	1	2	24	10	0	1	2	8	13	8	4	1	15	13	11	7	2	5	6	13	19	3	3	3	11	0	2	85	22	43	30	56	10	4	11	7	2	60	41	32	39	42	15	15
AT1G05180	32	5	5	8	3	0	0	11	6	2	1	0	20	11	22	2	0	4	4	3	24	3	5	7	5	4	7	2	6	6	2	0	10	10	19	21	34	9	0	16	5	9	34	34	4	15	10	8	5
AT1G05190	180	40	19	10	9	2	0	71	82	2	0	2	175	86	191	34	8	68	37	46	168	11	7	18	10	17	53	34	108	46	4	3	6	4	252	236	359	82	30	165	76	85	380	466	61	72	30	45	26
AT1G05200	32	5	8	14	2	0	0	16	8	2	0	0	7	9	5	1	0	13	4	7	20	6	1	1	9	10	4	1	6	6	2	1	0	2	461	393	506	122	48	54	11	9	490	266	42	61	18	20	28
AT1G05205	25	4	11	11	4	0	0	12	10	0	0	0	36	18	35	5	2	6	10	6	26	3	6	4	4	5	6	6	20	3	3	1	7	6	10	7	13	0	3	24	4	15	31	6	4	3	6	4	5
AT1G05210	12	1	2	2	0	0	0	6	4	0	0	0	10	2	12	2	1	1	2	7	24	0	1	0	1	0	0	0	6	0	0	0	0	1	3	4	8	2	1	7	4	7	10	9	1	1	4	3	0
AT1G05230	35	16	10	52	3	1	3	37	12	1	1	2	17	15	10	6	3	18	12	34	28	10	7	4	6	2	2	2	5	16	1	0	0	3	31	24	78	18	7	35	16	24	148	86	88	99	39	72	23
AT1G04357	0	0	0	1	0	0	0	0	0	0	0	0	0	0	0	0	0	0	0	0	1	1	0	0	0	0	0	0	0	0	0	0	0	0	2	0	3	1	0	0	0	0	1	0	0	0	1	0	0
AT1G05270	135	12	1	14	4	1	0	26	7	0	0	1	14	20	23	5	0	15	14	4	12	6	12	12	6	7	10	1	3	14	0	0	228	71	50	46	59	15	4	19	5	6	67	63	16	14	10	9	12
AT1G05300	9	2	2	1	0	0	1	3	3	1	1	0	1	1	0	0	0	5	1	4	1	0	30	18	1	3	0	0	1	1	0	0	3	3	1	3	7	0	0	2	0	0	22	15	3	2	2	0	1
AT1G05320	86	22	9	6	2	0	0	46	23	3	6	2	20	24	11	10	3	58	68	20	26	13	24	18	27	37	6	3	3	22	2	0	18	22	21	16	50	6	2	21	7	19	112	93	50	54	40	54	24
AT1G05340	4	0	3	0	0	0	0	4	3	0	0	0	11	5	11	2	0	2	2	3	1	1	0	0	0	1	7	3	6	3	0	0	3	6	0	1	3	0	0	1	0	2	2	0	0	0	0	2	0
AT1G05350	55	9	6	5	8	0	0	16	7	1	2	0	17	12	22	3	1	10	7	9	24	0	19	10	9	6	6	8	12	16	0	0	4	4	26	30	48	18	4	19	3	3	50	63	13	11	16	34	10
AT1G05360	27	4	4	7	2	1	1	8	5	0	0	0	13	4	7	1	2	10	6	8	12	2	8	5	4	3	3	1	3	9	0	2	10	7	15	15	20	3	1	15	4	5	19	23	3	10	10	4	0
AT1G05370	0	0	0	0	0	0	0	1	0	0	0	0	0	1	0	0	0	0	0	0	2	0	0	1	0	0	0	0	0	0	0	0	0	0	1	1	2	1	1	5	3	0	4	1	0	1	3	0	0
AT1G05380	258	105	53	29	13	39	10	274	85	8	9	13	65	110	70	21	3	222	98	120	131	73	176	127	149	107	26	60	26	121	12	4	6	13	215	198	318	72	16	91	20	20	378	197	51	80	51	74	50
AT1G05385	11	5	4	1	0	0	0	9	3	0	0	0	9	5	16	1	0	8	4	3	9	1	3	1	4	2	3	3	4	8	1	0	1	4	51	31	48	11	5	8	3	3	46	52	6	11	3	1	5
AT1G05400	8	1	0	0	1	0	0	1	0	0	0	0	0	2	0	0	0	0	2	0	0	1	0	0	0	1	0	0	0	1	0	0	5	13	2	0	1	0	0	2	0	1	2	1	0	0	0	0	0
AT1G05410	49	4	4	6	3	0	0	8	5	0	0	1	7	8	18	2	0	11	7	5	18	2	7	3	5	6	7	1	6	5	1	1	68	20	16	10	18	7	2	14	5	4	23	24	5	6	4	1	1
AT1G05430	26	2	9	5	2	0	0	6	6	1	0	0	12	3	10	2	0	8	3	7	14	2	2	1	3	5	0	2	3	3	0	1	21	4	15	17	24	6	1	10	4	7	25	44	5	5	2	5	3
AT1G05440	12	1	1	1	0	0	0	3	4	1	0	0	8	1	0	1	0	4	2	6	20	9	1	1	0	2	1	1	2	5	0	0	7	7	1	2	5	0	0	7	3	0	6	4	1	1	1	2	0
AT1G05460	85	28	24	9	4	0	4	107	25	5	7	14	19	48	24	9	2	73	34	48	46	33	51	37	50	38	7	6	5	45	6	0	2	6	60	44	74	13	8	44	10	3	94	62	11	15	4	12	8
AT1G05470	53	9	6	2	3	1	0	34	28	2	0	0	18	14	11	5	3	26	5	18	37	11	7	4	10	13	4	5	9	9	1	1	6	8	24	15	46	6	6	34	8	8	58	41	13	20	5	6	7
AT1G05490	128	36	95	96	25	1	1	149	61	3	1	0	43	55	44	7	1	89	42	177	69	83	32	14	18	26	13	9	21	76	19	3	2	14	0	3	0	1	0	20	2	1	5	4	1	2	1	0	1
AT1G05500	54	11	4	10	4	1	0	26	15	1	2	0	25	26	20	3	1	12	14	24	38	5	11	7	4	6	6	4	9	7	1	1	8	11	42	51	51	19	4	39	6	12	71	58	12	15	22	14	16
AT1G05520	40	7	11	8	5	2	0	25	13	0	2	4	19	18	29	2	2	22	18	14	39	8	18	9	14	20	11	3	11	15	5	0	12	13	35	31	38	14	2	29	8	10	62	39	11	18	6	16	2
AT1G05540	10	3	4	0	1	0	0	2	5	0	1	0	7	5	2	3	1	4	1	9	2	5	1	0	0	2	1	1	6	3	0	0	0	0	27	21	27	5	0	4	6	0	27	16	4	3	2	0	2
AT1G05560	10	5	5	1	1	0	0	10	10	0	0	0	12	14	20	2	2	4	3	8	1	3	3	0	2	2	5	0	7	7	0	0	0	1	22	36	35	9	4	9	1	1	46	24	2	3	4	5	4
AT1G05562	3	1	0	0	1	0	0	1	5	0	0	0	5	1	2	0	1	3	0	2	3	0	1	1	0	0	0	1	2	2	0	1	0	0	52	46	46	10	3	6	2	3	60	31	1	4	1	0	4
AT1G05570	119	27	21	28	9	2	0	84	36	4	2	0	15	28	15	14	0	97	78	46	65	28	26	11	61	35	7	6	13	53	6	3	1	3	59	27	72	22	6	53	7	12	112	53	24	23	5	7	6
AT1G05590	14	6	1	2	2	1	0	7	11	0	0	0	5	6	4	3	0	5	2	5	17	1	4	6	3	5	3	1	1	3	0	0	0	0	27	25	26	6	1	13	3	6	29	26	2	7	5	5	2
AT1G05600	12	0	1	2	0	0	0	7	2	0	0	0	2	0	2	0	0	3	1	2	8	1	0	3	0	1	1	0	3	1	0	0	10	6	8	10	11	3	2	7	0	0	10	10	2	3	0	2	2
AT1G05610	3	0	0	0	0	0	0	4	2	1	0	0	1	2	1	1	0	3	1	0	1	0	3	4	0	0	2	1	0	1	0	0	0	0	0	0	0	0	0	1	0	0	0	3	0	0	0	0	0
AT1G05620	13	0	3	2	0	0	0	8	4	0	0	1	12	2	18	3	0	2	7	7	15	2	1	1	0	4	1	1	6	6	1	0	1	0	2	3	13	3	0	16	4	6	13	14	11	10	2	5	2
AT1G05630	45	13	3	7	4	0	1	44	22	2	6	2	14	18	11	10	3	35	22	24	41	10	26	18	26	18	9	11	9	20	1	0	8	6	29	17	41	13	3	13	4	7	71	44	23	19	11	7	7
AT1G05640	28	10	4	1	1	1	1	23	6	1	1	1	1	4	3	0	1	17	6	12	17	7	22	16	14	4	3	3	1	16	0	0	2	1	5	7	7	0	1	9	0	0	14	6	2	3	1	1	1
AT1G05670	38	9	2	3	2	1	3	54	8	1	0	2	1	16	2	2	1	22	5	16	22	12	16	10	20	10	7	3	2	21	0	0	2	3	76	62	93	17	5	13	7	2	102	45	16	5	5	3	10
AT1G05680	11	2	2	0	1	0	0	10	4	0	0	0	14	6	13	0	1	7	0	1	11	2	0	0	2	0	4	2	5	1	0	0	0	1	4	1	2	0	0	1	0	0	2	0	0	3	0	1	1
AT1G05690	74	4	0	2	0	0	0	8	0	0	1	0	2	3	3	3	0	4	2	2	1	1	4	2	0	0	2	0	0	3	1	1	201	66	54	22	30	7	6	13	0	2	30	19	2	6	3	0	2
AT1G05710	66	12	8	22	1	0	1	29	14	0	1	0	22	18	25	7	1	36	43	17	20	4	40	35	3	3	6	1	10	11	0	1	1	7	12	15	19	8	2	67	4	11	30	35	6	13	3	5	3
AT1G05720	20	1	4	5	2	0	0	9	8	0	0	2	19	7	16	0	0	7	6	8	21	1	2	2	2	2	3	3	6	3	0	1	1	3	4	6	7	2	0	11	4	7	10	16	0	3	1	5	1
AT1G05730	8	2	3	0	1	0	0	4	2	0	1	0	0	1	3	0	0	0	0	3	2	0	1	0	4	1	0	0	0	3	1	0	13	4	0	1	0	0	0	2	1	1	4	2	0	0	1	0	1
AT1G05750	9	2	1	2	0	3	0	7	1	1	0	1	2	2	1	1	0	7	1	2	3	2	3	3	2	1	0	0	0	4	0	0	1	1	19	8	24	3	3	7	2	0	21	14	3	4	1	4	4
AT1G05760	0	0	0	0	0	0	0	0	1	0	0	0	0	0	1	0	0	0	0	1	0	0	0	0	0	0	0	0	0	0	0	0	0	0	2	0	0	1	0	1	0	0	1	0	0	0	0	0	0
AT1G05780	12	1	3	1	0	0	0	10	5	0	0	0	4	2	2	1	0	1	2	1	8	3	0	1	4	1	1	1	6	3	1	0	4	5	20	16	22	4	2	4	1	4	29	12	3	5	7	7	4
AT1G05783	5	2	0	1	0	0	0	3	2	0	0	0	0	3	2	0	0	3	3	3	1	1	9	2	1	0	0	0	0	5	0	1	1	3	3	2	7	1	0	1	0	0	7	3	2	2	1	0	0
AT1G05785	31	1	2	3	0	0	0	3	2	0	0	0	3	3	1	0	0	2	1	3	6	3	0	3	3	0	0	1	4	0	0	0	102	17	10	7	15	3	1	5	2	5	13	11	5	3	6	6	3
AT1G05790	41	4	1	1	1	3	3	21	11	1	0	0	10	17	8	3	2	36	22	16	18	3	11	3	4	5	9	15	7	12	1	1	16	6	37	35	48	7	5	13	7	7	58	37	11	6	7	3	6
AT1G05805	63	14	6	10	2	1	1	74	20	2	3	4	28	23	31	3	3	35	14	31	31	8	39	35	36	38	4	4	4	34	1	1	2	1	224	184	238	85	21	41	7	6	215	139	33	44	34	36	29
AT1G05810	12	0	1	0	0	0	0	1	5	0	0	0	13	2	6	2	0	3	3	2	6	1	1	1	1	2	1	2	2	1	0	1	4	2	9	3	7	2	2	5	6	8	7	15	3	1	2	5	3
AT1G05820	24	3	2	0	0	3	0	8	6	0	1	1	5	6	8	1	1	12	3	5	1	1	14	8	2	2	12	52	7	5	0	0	11	5	6	8	11	2	1	6	0	3	11	11	6	7	6	12	5
AT1G05830	143	37	14	29	12	3	2	112	42	10	2	1	28	39	25	5	5	68	28	50	90	24	69	55	44	53	16	10	12	51	3	1	7	5	167	147	195	51	12	68	11	8	197	137	36	47	41	32	26
AT1G05835	29	9	3	1	1	0	1	13	23	2	0	0	39	15	55	11	2	13	9	25	68	5	7	6	9	10	8	8	16	11	1	1	0	1	5	7	10	1	0	28	8	7	14	14	1	1	2	2	2
AT1G05840	32	6	8	7	1	1	0	22	12	2	1	0	10	9	18	3	1	8	7	12	13	7	7	10	6	8	3	3	5	18	3	0	6	6	49	29	51	12	4	22	5	1	71	45	10	11	12	12	3
AT1G05850	276	27	43	57	14	3	3	147	132	7	9	2	284	163	250	36	15	123	77	118	372	23	73	42	35	45	75	28	114	85	6	6	5	8	181	192	333	51	25	255	83	243	424	435	132	101	114	127	59
AT1G05860	53	10	8	7	2	0	1	44	11	1	2	1	12	15	16	5	3	28	19	24	14	7	20	16	31	21	3	2	6	20	1	0	4	2	108	68	113	18	11	28	5	3	138	63	20	20	15	10	12
AT1G05870	47	13	7	3	3	0	2	26	15	0	1	1	19	14	19	2	1	16	7	12	23	5	16	14	17	17	4	2	6	10	1	1	1	3	56	49	85	16	8	19	6	2	80	80	16	23	13	23	10
AT1G05890	92	17	7	19	1	5	0	46	28	2	4	3	28	13	13	8	1	41	23	23	30	9	27	15	17	19	12	5	15	24	1	1	19	15	134	80	163	34	9	52	19	13	142	103	26	43	49	24	24
AT1G05894	3	1	0	0	0	0	0	4	1	0	1	0	0	0	1	1	0	1	0	0	1	1	1	0	3	0	0	0	0	0	0	0	2	7	1	1	5	0	1	2	1	0	3	5	1	0	0	0	2
AT1G05900	24	2	2	4	0	0	0	15	7	1	2	0	6	10	8	3	0	9	5	5	9	2	4	3	2	4	4	1	6	4	0	0	1	5	123	90	108	28	12	21	5	6	91	68	22	14	10	10	11
AT1G05910	97	23	17	19	5	10	3	91	34	2	4	1	31	43	33	5	4	59	9	39	65	18	44	22	29	25	5	12	18	38	4	1	10	17	76	66	91	18	8	32	13	8	107	74	14	24	20	14	15
AT1G05940	44	11	7	5	1	1	0	17	11	0	0	0	14	8	25	2	4	11	6	4	29	3	11	3	6	6	7	1	9	11	0	1	16	9	84	86	93	17	7	28	11	7	98	89	18	17	12	12	7
AT1G05950	17	4	11	8	1	2	0	10	9	0	1	0	6	7	5	1	0	14	4	17	17	5	1	1	2	0	6	0	3	7	0	0	0	1	5	5	7	1	2	15	0	4	13	8	3	3	3	1	0
AT1G05960	92	14	16	7	4	6	4	69	39	0	4	3	58	49	45	20	2	54	49	26	44	17	24	15	17	16	55	112	32	30	2	0	23	20	82	76	90	24	6	51	13	19	124	103	19	25	22	21	18
AT1G05970	12	5	2	1	2	1	0	3	3	0	0	0	8	8	8	1	0	4	3	5	5	0	3	3	2	2	3	2	4	1	0	0	21	6	11	15	10	2	2	3	3	1	16	16	6	2	1	1	2
AT1G06002	9	3	0	0	0	0	0	9	5	0	0	0	7	4	4	0	0	5	2	3	5	0	1	4	3	1	2	0	2	5	0	0	0	0	6	7	10	3	0	3	1	0	16	9	2	5	1	3	2
AT1G06000	28	7	5	2	0	0	0	8	14	1	1	0	39	21	45	5	13	15	11	13	56	6	2	4	7	4	9	3	22	14	0	1	2	3	7	11	19	5	0	24	12	27	26	32	9	4	2	9	1
AT1G06010	31	8	5	5	2	1	0	12	9	3	0	0	17	19	17	3	0	12	11	7	19	2	2	3	4	6	6	3	13	4	0	0	55	18	12	14	12	8	4	14	5	3	22	24	3	7	6	6	2
AT1G06040	115	17	19	14	7	1	0	40	45	2	0	0	122	45	105	17	5	44	20	25	102	7	16	14	8	17	24	17	61	26	1	0	1	2	416	344	457	89	38	132	45	49	480	401	77	77	40	39	45
AT1G06050	10	0	0	0	0	0	0	6	1	1	0	0	6	2	3	1	0	7	5	4	2	3	1	1	2	0	3	8	3	2	0	0	20	3	18	29	32	4	5	6	1	3	22	20	4	4	3	4	4
AT1G06060	22	5	3	2	1	2	1	17	9	0	1	0	23	12	15	2	2	14	4	3	18	1	7	6	5	5	3	6	4	7	0	0	23	8	28	26	41	9	4	9	2	7	47	44	8	9	1	16	5
AT1G06070	47	8	5	5	2	1	1	26	13	1	0	1	21	13	28	2	0	15	13	26	26	11	12	8	9	7	9	2	15	9	0	2	40	25	24	37	48	7	2	17	5	5	72	25	12	11	12	9	3
AT1G06110	19	1	2	5	2	0	1	15	7	1	1	0	12	11	20	2	0	6	6	9	21	0	0	4	3	1	4	2	9	4	0	0	3	0	22	18	36	4	2	15	6	6	22	20	4	6	4	3	3
AT1G06130	29	2	4	4	1	0	0	9	9	0	1	0	15	12	16	1	0	7	4	8	17	1	1	5	4	5	4	5	6	7	1	0	20	14	32	29	33	11	7	17	2	7	48	40	6	10	3	3	6
AT1G06140	0	0	0	0	0	0	0	2	2	1	0	0	1	1	1	0	0	1	2	1	1	0	2	0	2	0	0	0	0	1	0	0	0	1	2	0	1	0	0	1	1	0	6	1	0	0	0	2	0
AT1G06143	5	1	0	1	1	0	0	1	2	0	1	0	3	0	3	0	0	3	0	0	4	1	1	4	2	2	0	0	0	2	0	0	11	6	5	7	11	1	1	3	0	1	9	8	1	2	1	1	1
AT1G06150	42	6	5	9	0	0	0	35	10	4	1	0	25	14	17	5	1	21	7	17	27	11	16	5	8	10	4	3	8	16	0	1	3	8	74	59	86	20	5	36	7	10	97	66	14	14	10	9	9
AT1G06148	0	0	0	0	1	0	0	3	0	0	0	0	2	0	1	0	0	0	0	0	0	0	3	2	0	0	0	0	0	1	0	0	2	0	1	1	1	0	0	2	1	0	3	5	1	3	1	0	0
AT1G06180	9	2	4	0	0	0	0	19	4	0	0	0	4	4	5	1	0	10	3	2	1	1	0	3	2	4	1	0	1	1	0	0	1	0	12	4	7	6	3	5	4	1	15	10	0	1	1	0	0
AT1G06190	83	9	7	1	4	1	1	39	26	0	0	2	65	32	52	11	2	33	8	27	73	13	15	13	10	6	18	4	22	20	2	1	7	18	122	86	181	30	9	57	29	31	182	176	22	32	29	18	18
AT1G06200	37	8	5	7	1	0	1	17	20	2	0	4	36	20	43	7	2	13	10	14	37	4	8	12	8	10	9	5	20	7	1	0	6	2	39	34	46	12	3	22	8	16	60	45	13	13	10	9	9
AT1G06210	43	7	4	12	5	1	0	19	13	0	1	1	29	22	21	1	1	17	12	13	26	6	10	6	7	4	6	2	13	11	2	0	0	6	12	16	37	6	1	15	4	12	30	31	2	5	6	16	6
AT1G06220	118	23	7	14	6	2	0	59	41	6	2	1	47	37	37	10	3	46	15	41	113	20	31	16	14	13	12	5	22	31	9	3	36	38	62	56	105	17	8	48	14	17	108	94	17	13	10	17	11
AT1G06230	339	81	61	37	14	3	6	267	125	11	6	3	94	108	98	28	6	199	91	133	229	74	131	102	88	75	44	29	48	127	23	7	121	104	411	271	438	100	31	135	25	19	564	311	76	104	47	81	58
AT1G06240	15	2	0	1	1	1	0	10	3	1	2	0	4	6	7	1	0	6	2	6	9	5	5	1	3	3	3	1	3	4	1	0	1	1	35	24	43	4	3	5	4	6	39	25	3	3	4	0	2
AT1G06250	71	9	5	2	1	1	0	18	12	0	1	0	15	22	16	6	1	87	151	10	9	6	9	5	10	7	4	2	5	23	4	0	3	0	3	3	8	0	0	0	1	1	5	2	1	1	0	0	0
AT1G06265	23	6	3	2	0	0	0	8	1	3	0	2	3	4	4	1	1	18	20	7	5	6	6	9	12	3	1	0	2	4	2	0	1	1	77	42	64	20	5	16	5	1	60	34	7	8	6	0	6
AT1G06270	3	3	0	1	0	0	0	10	1	0	0	0	1	7	5	2	1	5	2	3	5	1	5	0	0	5	2	0	1	4	1	0	0	0	4	7	10	1	0	4	0	0	6	7	0	2	2	2	1
AT1G06290	42	6	8	8	2	1	0	19	13	1	1	0	33	14	19	4	0	18	9	9	19	5	7	2	5	6	4	3	7	10	2	0	0	3	31	34	43	19	4	13	9	6	57	50	12	10	8	9	4
AT1G06350	65	13	6	10	2	3	1	26	35	1	2	6	89	78	74	13	3	31	12	37	132	11	5	7	3	6	23	8	33	10	1	0	1	0	0	0	0	0	0	1	0	5	0	0	0	1	0	0	0
AT1G06380	13	7	1	0	0	0	0	8	3	1	0	0	6	5	5	1	0	3	3	4	11	2	2	2	0	2	1	2	1	4	0	0	4	3	5	5	9	2	0	8	1	2	7	4	1	6	1	3	3
AT1G06390	39	11	5	12	1	0	1	22	16	1	1	1	30	9	29	4	0	22	9	17	33	7	9	8	11	10	4	4	11	11	1	1	2	2	48	44	41	16	3	21	9	7	65	53	16	16	8	8	3
AT1G06400	42	8	10	5	1	0	0	21	26	0	2	1	46	17	54	6	4	25	12	15	31	7	16	6	10	8	14	6	20	11	0	0	2	2	69	55	70	25	6	29	9	7	81	44	16	27	8	9	12
AT1G06410	273	47	28	23	13	1	2	148	86	5	7	5	122	75	94	27	9	105	54	75	139	36	90	72	63	65	37	11	55	64	8	0	30	36	281	244	390	108	21	92	15	27	430	257	57	73	46	51	37
AT1G06420	43	28	13	4	1	2	0	61	18	0	2	0	20	17	21	2	3	31	12	54	35	14	13	11	23	12	5	7	11	24	0	1	2	13	1	0	6	0	0	9	3	1	4	1	0	0	1	12	1
AT1G06430	67	14	6	7	3	0	1	42	32	0	3	4	50	36	50	20	2	31	27	24	28	16	13	6	8	8	15	10	30	36	0	0	1	1	97	80	127	19	15	26	13	8	112	108	15	17	5	17	12
AT1G06440	2	1	0	0	0	0	0	1	0	0	0	0	1	0	1	0	0	0	0	1	2	0	1	2	2	0	0	0	1	0	0	0	0	2	3	1	5	0	1	1	0	0	6	1	1	2	0	0	0
AT1G06450	5	2	2	0	0	0	0	6	1	0	0	0	0	2	2	0	0	5	1	1	5	0	3	0	2	1	1	0	0	2	0	0	15	7	3	1	8	0	0	3	0	2	4	4	0	1	2	0	0
AT1G06460	40	8	6	4	1	3	1	22	13	3	1	0	34	19	36	7	1	13	5	3	15	6	6	12	4	4	9	15	8	8	0	1	0	0	325	261	295	78	29	38	13	3	283	180	19	29	12	8	27
AT1G04467	7	0	0	0	0	0	0	5	1	1	0	0	0	1	0	0	0	5	0	2	2	0	0	1	3	3	2	0	0	1	0	0	2	1	2	1	1	1	0	1	0	0	3	2	0	0	3	0	0
AT1G06470	47	5	3	12	3	0	0	15	9	1	0	0	10	15	13	3	3	25	12	10	18	4	15	7	9	16	6	1	5	6	1	0	2	2	65	28	60	14	1	23	3	5	48	39	12	7	12	22	10
AT1G06475	6	3	2	2	1	0	1	3	3	0	0	0	8	4	15	0	0	6	2	3	3	1	4	7	3	4	6	0	2	2	0	1	1	2	1	0	3	0	0	4	2	0	7	8	0	0	0	0	0
AT1G06490	20	6	7	1	2	0	1	11	3	1	0	0	5	11	4	3	0	8	4	8	11	11	0	0	6	3	3	2	0	9	0	1	17	24	5	8	13	1	0	12	2	2	8	8	0	3	0	0	1
AT1G06500	22	5	1	6	2	0	0	9	5	1	0	0	9	6	11	1	0	5	4	6	13	4	4	6	2	4	1	3	7	3	2	0	1	7	19	19	27	5	2	7	3	3	23	31	5	12	3	2	2
AT1G06515	19	5	6	2	2	0	0	8	5	0	0	0	10	7	25	3	0	9	2	4	8	0	1	1	2	3	6	0	6	3	0	0	2	1	10	20	28	10	2	15	9	7	26	25	2	11	5	6	3
AT1G06510	23	3	4	4	2	0	0	6	5	0	1	0	8	10	14	2	0	4	4	3	9	2	4	3	3	4	1	2	2	4	0	0	1	0	15	15	17	2	0	6	7	2	28	25	2	3	1	5	0
AT1G06530	142	30	18	10	4	1	4	96	35	2	3	5	43	48	41	15	2	69	23	43	73	28	68	37	52	24	11	7	25	44	2	1	13	23	81	70	134	19	8	55	21	17	143	99	18	19	14	13	16
AT1G06540	6	2	1	23	2	0	0	8	4	0	0	1	4	3	3	4	0	6	4	1	3	1	0	0	2	0	12	17	4	3	0	0	1	2	0	1	5	0	0	3	0	0	0	3	0	0	0	1	0
AT1G06550	99	18	109	373	44	3	0	53	25	4	0	0	48	23	44	12	7	37	19	28	53	5	12	7	5	16	16	6	23	17	4	0	2	9	41	45	63	9	6	39	19	8	74	76	12	15	9	10	8
AT1G06560	20	4	4	3	3	0	0	15	4	1	0	0	5	5	15	1	0	12	2	6	20	5	7	1	9	9	0	0	2	10	1	0	4	4	21	18	32	4	2	20	10	4	51	21	6	8	12	9	12
AT1G06570	30	2	7	7	2	1	2	20	7	3	0	1	31	16	21	11	1	17	9	4	14	2	9	10	3	0	5	2	13	15	0	1	2	0	91	77	94	23	4	16	3	6	91	55	9	5	2	5	11
AT1G06580	18	3	4	2	0	0	0	11	5	1	0	3	7	7	4	0	0	12	2	7	6	5	12	9	6	6	2	0	5	7	0	0	1	3	35	24	36	9	5	12	1	4	47	28	4	10	2	6	3
AT1G06590	27	6	1	7	0	0	0	9	17	1	0	1	7	7	5	0	0	11	1	9	18	5	6	4	8	3	1	1	6	4	1	0	7	7	6	13	21	7	9	21	4	6	26	27	2	7	8	4	5
AT1G06620	2	2	1	0	0	0	0	3	1	0	0	0	1	0	2	1	0	0	2	0	2	0	0	0	1	0	1	1	1	2	0	0	0	0	0	0	0	0	0	2	0	0	2	0	1	0	0	0	0
AT1G06630	37	7	2	5	1	0	0	13	7	0	1	1	11	8	12	3	0	10	7	7	15	1	9	8	3	8	1	0	5	8	0	1	9	1	151	121	167	42	16	28	10	12	163	112	36	29	21	17	13
AT1G06640	42	7	6	1	1	1	1	26	12	3	2	1	26	21	26	5	1	17	3	12	17	6	18	19	14	15	6	3	11	12	1	1	0	2	108	82	115	37	6	61	10	27	168	115	39	49	27	22	17
AT1G06645	5	0	0	0	0	0	0	2	3	0	2	0	2	1	3	1	0	1	1	0	0	0	2	1	0	0	0	1	1	3	0	0	0	1	67	41	38	10	4	8	3	1	44	32	8	7	15	1	4
AT1G06650	15	2	2	0	0	2	0	5	7	0	1	2	16	11	16	3	1	6	1	3	11	2	11	6	1	3	7	4	8	7	0	0	1	0	128	93	104	34	12	20	4	12	129	75	19	15	7	6	9
AT1G06660	50	1	0	1	2	0	0	6	5	0	1	0	7	4	6	1	0	4	1	5	6	3	2	0	4	1	1	1	3	3	1	0	140	32	1	0	5	0	0	5	3	4	2	2	0	1	1	0	0
AT1G06670	273	85	56	41	21	3	6	308	106	14	7	5	81	120	81	28	2	185	103	171	270	76	142	100	159	108	27	11	35	150	10	9	27	54	368	315	532	116	45	151	37	29	629	339	60	77	72	65	69
AT1G06680	886	127	89	32	30	1	4	382	440	20	12	8	1062	469	948	145	41	368	164	285	801	77	117	94	76	81	250	115	459	213	17	13	65	29	3274	2946	4080	855	294	1153	494	395	4283	3893	420	555	400	357	318
AT1G06690	13	3	2	2	0	0	0	12	6	0	0	1	20	10	15	2	0	10	3	4	19	2	2	0	1	4	5	2	12	2	0	0	0	0	88	45	94	17	2	16	5	6	93	70	15	13	10	14	9
AT1G06700	144	22	9	2	7	8	1	38	34	5	1	1	51	27	60	15	1	45	25	19	32	4	16	20	7	13	50	124	43	22	3	0	162	45	129	130	137	46	10	50	13	16	138	117	38	28	20	18	16
AT1G06710	27	11	9	4	4	1	1	35	6	1	0	0	13	13	3	1	0	27	4	9	19	8	11	7	14	10	3	1	2	5	1	1	2	3	36	27	56	8	4	14	3	2	81	39	9	13	9	5	13
AT1G06720	203	40	22	21	11	2	2	158	65	4	1	5	61	75	46	15	2	86	31	87	150	49	86	49	53	40	13	12	24	61	7	3	37	87	75	85	118	31	14	76	24	12	188	133	26	46	43	34	34
AT1G06730	83	6	1	4	1	1	0	4	5	1	0	0	7	7	6	3	0	9	10	4	11	2	2	4	4	0	1	2	5	10	1	0	127	48	8	12	19	3	1	7	2	3	22	14	5	1	3	4	4
AT1G06740	5	6	2	1	0	0	0	6	1	0	0	1	0	3	2	0	0	3	3	8	6	5	4	4	2	1	1	0	1	4	0	0	1	4	17	10	20	1	0	1	0	0	28	7	4	3	2	0	2
AT1G06750	15	1	2	1	0	0	1	4	2	0	0	0	5	3	12	2	0	1	3	0	1	2	0	0	0	0	7	15	3	3	0	0	3	5	12	4	13	2	0	1	0	0	15	8	1	1	0	1	1
AT1G06760	164	35	56	58	17	2	1	101	88	2	5	1	174	75	146	24	2	93	58	84	212	34	24	35	27	21	25	19	74	69	7	4	5	10	118	129	167	48	51	106	41	49	209	154	24	27	14	19	12
AT1G06770	28	3	4	9	5	26	1	22	15	1	0	0	10	16	14	2	0	10	5	14	11	2	5	3	3	3	3	34	4	9	0	0	4	4	22	19	41	9	8	8	1	2	35	33	4	3	5	4	0
AT1G06780	81	12	15	11	9	1	0	46	15	0	2	1	19	19	22	9	1	35	23	22	35	12	28	23	28	22	6	4	9	29	5	0	32	43	62	47	56	21	0	23	0	5	101	57	21	22	16	25	9
AT1G06790	26	4	6	11	2	0	0	13	8	1	0	0	13	11	12	1	0	8	6	13	22	4	5	9	2	8	0	2	6	10	0	0	46	16	26	15	29	10	3	17	6	3	51	32	13	5	3	7	3
AT1G06800	8	2	0	1	1	0	0	9	2	0	1	1	6	3	8	0	0	6	2	1	5	1	4	4	7	5	1	1	3	2	0	0	6	5	5	3	14	2	1	5	2	1	32	37	11	9	13	4	3
AT1G06820	41	7	4	10	2	0	0	21	13	2	0	1	17	8	11	3	1	17	9	12	20	7	11	9	5	5	6	0	11	17	0	1	6	5	79	58	70	20	5	15	10	4	86	58	15	9	8	7	8
AT1G06830	5	0	1	0	0	0	0	1	0	0	0	0	8	4	3	0	0	1	1	0	2	0	1	0	0	0	1	1	0	1	0	1	4	2	9	3	9	2	1	7	2	3	21	25	1	2	3	1	1
AT1G06840	17	3	2	4	2	0	0	17	3	1	1	0	5	8	2	1	0	10	0	8	12	0	4	7	6	4	1	1	3	6	0	0	0	2	7	8	21	3	2	15	4	4	44	32	13	10	9	13	5
AT1G06850	24	3	1	2	0	0	0	21	7	0	0	1	13	5	12	1	0	11	3	4	8	2	4	6	9	7	3	2	2	7	0	0	2	3	7	9	16	7	0	9	0	5	22	17	9	12	8	10	2
AT1G06870	28	2	5	3	3	0	0	13	6	0	1	0	8	7	20	6	3	4	7	7	20	1	4	5	4	1	6	4	1	5	0	0	2	13	17	9	24	6	0	10	5	6	22	38	4	13	2	5	3
AT1G06890	51	11	6	5	1	1	2	23	19	1	2	1	30	17	30	8	3	19	5	17	42	3	17	12	10	7	20	59	21	12	4	2	5	7	23	24	25	8	4	21	4	12	38	32	10	9	11	15	7
AT1G06900	80	15	10	16	6	1	0	58	27	3	1	0	29	32	33	6	3	30	18	29	53	13	21	27	28	22	6	3	11	22	0	1	12	21	84	78	109	19	10	40	14	16	135	79	16	22	20	15	16
AT1G06910	21	4	1	6	1	1	0	8	3	0	0	0	4	3	5	2	0	5	0	3	8	4	2	8	9	5	1	0	2	10	0	0	8	4	31	26	34	5	4	7	3	2	33	25	5	12	5	6	2
AT1G06950	146	34	26	17	14	0	0	86	53	4	0	2	85	63	80	13	4	63	33	63	204	20	35	30	16	23	25	9	35	46	12	1	15	18	164	135	261	60	21	135	61	50	330	319	42	50	56	36	29
AT1G06960	46	10	9	13	0	2	0	26	9	2	1	0	23	24	21	1	2	23	11	9	35	10	18	11	9	11	3	1	9	17	0	0	1	9	57	58	82	25	2	33	8	6	79	63	18	26	11	14	8
AT1G07000	7	3	0	0	0	0	0	5	4	0	0	1	1	4	3	1	0	2	2	0	0	3	2	3	2	4	1	0	0	3	0	0	1	4	15	13	22	14	0	4	2	0	26	16	8	7	1	3	4
AT1G07010	25	5	3	1	4	0	0	16	8	2	0	1	18	9	24	5	1	6	2	8	17	5	6	3	4	1	3	1	6	9	0	0	0	2	157	125	167	45	15	26	13	13	134	109	15	21	14	5	17
AT1G07020	15	3	4	10	4	0	0	10	6	0	0	0	23	5	12	6	0	10	6	3	12	5	3	4	2	4	7	3	12	2	3	1	4	2	12	11	22	5	1	9	5	3	31	28	11	9	2	6	4
AT1G07030	25	4	5	1	2	1	0	14	10	0	0	0	18	7	21	4	1	10	3	11	24	2	2	4	2	2	3	7	8	6	1	0	1	5	15	15	30	2	2	16	8	3	42	12	4	4	2	2	0
AT1G07040	45	6	6	4	2	0	0	20	11	0	0	0	30	21	35	3	2	23	21	9	29	3	10	7	4	2	2	5	12	9	3	0	20	9	8	7	14	5	1	6	0	1	23	16	5	3	5	2	2
AT1G07050	5	0	0	0	1	0	0	4	1	1	0	0	0	3	1	0	0	4	0	1	0	1	0	0	1	0	0	0	1	3	0	0	4	4	11	2	7	2	5	2	1	0	6	3	0	0	0	0	1
AT1G07070	35	3	11	5	6	0	0	5	7	0	0	0	22	7	31	3	0	8	5	6	18	1	1	0	0	1	6	2	16	2	0	0	4	4	8	10	17	3	0	15	8	15	23	26	3	1	2	1	2
AT1G07080	32	5	8	8	4	1	0	11	17	0	0	0	22	13	22	5	1	11	16	13	24	2	4	3	2	4	12	11	8	9	1	1	3	4	45	41	58	15	5	38	11	14	67	37	11	10	10	6	12
AT1G07090	14	3	15	30	6	0	1	9	6	1	0	0	9	3	5	1	0	5	1	2	5	1	3	0	1	1	2	2	5	5	0	1	4	1	8	11	16	4	0	12	5	7	12	11	7	4	1	2	3
AT1G07110	85	16	12	8	4	1	0	55	37	4	3	1	42	26	42	9	2	44	19	28	76	18	26	22	31	22	12	12	17	29	1	0	1	13	834	493	676	143	58	90	28	21	652	415	42	84	32	29	41
AT1G07128	5	0	1	0	0	0	0	0	1	0	0	0	2	1	1	0	0	0	2	3	1	1	1	1	0	1	1	0	3	1	0	0	0	0	8	2	6	0	0	3	3	0	10	2	3	1	1	0	0
AT1G07130	11	1	0	1	0	0	0	1	0	0	0	0	2	3	3	1	0	5	0	0	6	0	1	0	0	1	1	1	2	5	0	0	4	3	7	5	15	0	4	3	0	1	12	7	0	0	1	2	0
AT1G07135	3	1	2	1	1	0	0	4	3	0	0	0	5	3	10	1	0	4	3	1	1	0	0	0	0	1	1	0	5	1	1	0	0	1	19	15	34	8	3	3	1	0	79	51	13	21	0	4	7
AT1G07140	248	51	39	38	9	4	4	170	67	7	2	3	143	68	125	22	4	105	44	73	179	32	76	39	59	60	38	23	67	65	5	4	35	41	119	111	210	51	5	130	48	56	251	186	43	52	36	56	25
AT1G07170	21	3	5	5	0	3	0	6	11	0	0	0	22	6	21	2	1	10	2	3	12	2	4	2	1	1	10	4	7	3	0	0	14	11	9	8	10	2	2	17	4	4	19	21	4	6	7	1	1
AT1G07180	15	7	1	1	0	2	0	3	4	0	0	0	12	7	11	5	0	3	2	3	2	1	2	0	1	0	3	1	4	1	1	0	4	0	116	79	118	27	8	18	10	3	109	107	6	12	8	7	13
AT1G07200	40	21	6	2	2	1	1	36	24	3	3	1	22	22	16	4	1	27	7	16	18	12	19	15	43	43	5	1	8	18	1	2	2	2	48	60	99	13	5	23	6	7	132	96	15	32	10	17	10
AT1G07210	30	7	4	3	3	29	1	11	10	0	1	0	26	8	26	6	0	10	9	5	34	1	6	4	3	6	3	5	15	8	0	0	4	5	10	12	18	1	0	14	3	10	17	18	6	2	2	4	4
AT1G07220	17	3	2	0	0	0	0	13	12	2	0	2	9	12	10	3	1	7	1	10	10	4	2	0	3	8	2	0	6	8	1	1	1	2	25	20	31	8	2	10	3	2	24	13	1	5	0	0	4
AT1G07230	19	7	2	3	1	0	1	19	21	0	0	2	19	15	17	4	0	12	4	15	11	5	6	8	9	5	3	1	9	12	2	1	5	3	17	9	18	5	0	12	6	4	23	20	8	3	9	10	3
AT1G07240	9	6	1	0	0	0	0	12	2	0	0	2	5	4	3	0	1	3	2	3	5	3	0	0	9	6	0	1	4	1	0	0	1	0	11	13	27	11	0	10	2	0	55	25	16	11	6	3	5
AT1G07250	39	18	12	10	3	1	0	45	16	1	2	0	30	25	26	8	4	21	13	16	26	12	30	14	14	15	10	5	7	28	4	3	1	2	204	148	214	41	16	23	4	7	212	105	10	21	13	17	17
AT1G07260	5	1	3	0	0	0	0	4	0	0	0	0	1	5	1	1	0	1	0	2	3	0	1	0	6	8	1	1	2	0	0	0	2	4	1	2	0	0	0	8	0	0	2	0	1	1	1	0	0
AT1G07270	8	2	1	4	0	3	0	8	0	0	0	0	3	3	1	1	0	2	1	4	4	2	2	2	7	4	1	1	1	2	1	0	10	12	6	4	7	1	13	7	4	1	17	3	2	1	5	0	0
AT1G07280	28	14	9	0	2	0	2	47	19	2	1	0	27	26	31	2	1	33	11	11	24	10	9	8	4	8	7	6	17	34	1	0	4	3	689	536	693	159	37	70	12	11	645	288	14	63	36	15	50
AT1G07290	10	1	0	0	0	0	0	2	2	0	0	0	2	1	4	0	0	1	0	0	1	0	1	0	0	0	0	1	0	0	2	0	14	13	6	2	4	0	0	4	2	2	10	4	1	2	2	0	3
AT1G07300	14	1	1	3	3	0	1	12	2	0	0	0	3	1	3	2	0	2	1	0	7	6	5	2	2	6	1	1	0	5	0	0	1	3	23	19	40	8	0	16	1	4	43	43	8	9	11	11	4
AT1G07310	14	2	4	7	0	0	0	13	9	0	3	0	25	6	13	5	2	9	7	14	13	4	7	7	4	5	4	4	10	12	3	0	0	6	14	11	25	8	5	9	8	12	33	21	9	5	3	6	6
AT1G07320	96	8	14	12	7	2	3	51	45	1	0	3	115	66	103	16	4	32	16	29	115	8	15	14	10	11	32	14	45	39	4	1	1	3	157	148	228	46	10	116	53	52	308	319	51	44	27	25	27
AT1G07330	8	2	3	0	0	1	0	2	3	1	0	1	0	8	4	4	0	7	3	0	2	2	3	0	2	3	8	40	5	2	0	0	0	1	21	14	17	3	1	1	0	0	15	4	1	2	1	0	3
AT1G07350	50	3	2	7	1	1	0	23	16	1	1	0	20	13	10	1	0	20	7	14	23	3	14	12	6	11	4	3	5	12	2	0	9	9	141	124	172	31	13	43	15	14	182	142	38	54	40	26	18
AT1G07360	49	7	6	3	1	4	0	9	11	1	0	0	34	19	22	8	0	16	12	24	30	1	4	9	9	3	13	1	11	10	3	1	63	42	34	33	61	8	3	30	10	9	62	31	4	5	9	1	5
AT1G07370	16	2	1	6	2	0	1	3	2	0	0	0	12	3	11	2	1	2	1	3	30	4	3	0	1	0	4	1	8	2	0	0	14	7	0	6	5	1	2	16	11	8	9	14	4	4	0	1	1
AT1G07380	3	1	1	0	1	0	0	10	2	0	0	0	2	4	3	2	1	7	4	2	5	0	2	3	1	3	0	0	2	6	0	0	1	0	5	11	10	4	2	8	0	0	4	12	3	0	3	3	0
AT1G07390	9	1	1	2	1	0	0	14	1	1	0	0	3	3	5	2	0	10	0	5	2	3	2	0	1	3	2	0	2	2	0	0	0	1	30	15	22	6	0	6	3	2	26	13	4	2	1	0	3
AT1G07400	0	0	0	0	0	0	0	0	0	0	0	0	0	0	2	0	0	1	0	0	0	0	0	0	0	0	0	0	0	1	0	0	0	0	0	3	0	0	0	2	0	1	2	2	0	0	0	0	0
AT1G07410	10	1	4	2	0	1	0	4	3	0	0	0	3	3	7	0	0	1	4	0	3	1	3	2	3	0	3	6	5	2	0	0	4	0	0	1	4	0	0	0	1	0	3	5	1	2	0	4	2
AT1G07420	47	6	5	15	5	2	0	27	23	2	3	3	25	17	31	9	1	26	11	10	38	4	24	17	14	30	4	9	14	9	3	0	0	1	49	42	48	13	4	21	1	9	52	43	12	17	7	25	8
AT1G07430	60	13	6	0	1	1	2	45	9	3	2	3	16	20	12	13	1	17	3	13	18	3	49	35	9	4	5	4	7	11	1	1	3	3	5	3	1	0	0	1	0	1	11	2	0	0	0	0	1
AT1G07440	66	12	5	0	4	2	2	30	16	2	5	1	50	28	43	5	2	20	7	17	45	7	4	7	7	9	15	7	22	14	0	0	0	1	366	262	278	70	18	22	8	6	260	142	6	22	12	15	16
AT1G07450	13	2	1	0	0	0	0	4	7	0	0	0	17	5	7	2	1	4	0	1	6	0	2	4	1	1	1	1	6	1	0	0	0	0	19	14	18	5	2	1	0	0	8	16	1	0	1	0	0
AT1G07470	20	1	2	3	1	3	0	7	4	0	0	0	15	7	22	0	0	7	4	12	20	2	2	2	3	7	5	5	8	4	1	0	6	8	30	17	44	5	3	15	2	3	46	42	13	2	9	6	3
AT1G07480	38	6	4	2	2	1	2	19	15	0	1	0	24	9	14	2	2	13	11	8	31	3	11	4	8	4	11	12	13	7	0	0	5	7	63	53	78	11	8	25	6	3	73	55	15	8	10	8	9
AT1G07485	6	0	0	0	0	0	0	2	2	1	0	0	3	2	3	0	0	0	0	4	0	0	1	0	3	2	0	1	0	0	0	0	0	0	3	13	12	2	1	3	0	0	12	5	3	9	0	1	0
AT1G07490	33	5	5	0	0	0	0	41	12	2	0	1	14	22	12	7	1	16	6	16	24	11	3	4	49	34	9	3	7	21	0	0	1	0	33	82	94	14	6	18	4	1	104	44	11	13	0	7	11
AT1G07510	108	19	15	26	8	2	0	64	19	4	1	4	44	31	47	14	1	69	55	44	58	16	28	25	64	40	17	15	20	30	5	2	26	34	141	113	172	39	18	36	5	8	202	130	19	36	32	22	17
AT1G07520	29	3	5	1	0	1	0	7	5	0	0	0	9	9	9	1	0	6	5	5	6	5	2	4	16	2	2	2	4	5	1	0	14	19	21	14	18	11	2	11	1	2	44	19	1	5	3	5	5
AT1G07530	39	6	6	3	4	0	0	36	21	2	1	3	22	22	28	7	1	22	6	14	24	5	16	5	23	10	7	3	13	21	0	0	3	6	92	76	115	26	8	28	10	7	152	79	18	23	12	12	9
AT1G07570	34	10	8	13	5	1	1	26	17	1	1	0	20	16	23	8	1	22	19	22	33	4	11	9	2	2	6	1	12	14	3	1	1	1	18	9	35	9	2	24	12	8	41	26	18	17	8	14	7
AT1G07590	679	114	65	20	9	4	25	275	280	14	6	6	1009	317	1071	247	10	369	162	130	134	49	71	75	57	46	334	155	382	208	4	29	5	12	210	219	440	75	34	326	81	127	481	624	87	66	73	46	42
AT1G07610	9	1	0	0	1	1	1	0	5	0	0	0	9	2	8	14	0	3	1	1	1	0	0	0	0	0	2	0	2	1	0	1	0	0	21	28	23	3	1	15	4	3	32	44	4	6	3	0	1
AT1G07615	11	3	1	3	1	0	0	4	5	2	0	1	7	7	6	0	0	7	4	2	9	2	7	5	4	3	4	0	0	3	1	0	3	0	9	9	13	3	0	8	2	2	15	19	2	5	1	3	2
AT1G07620	2	0	0	0	0	0	0	0	0	1	0	0	0	0	0	0	0	0	0	0	0	0	0	0	0	0	0	0	0	1	0	0	7	3	15	8	9	3	2	3	1	0	8	7	1	1	0	0	1
AT1G07630	23	7	4	4	2	0	2	24	13	1	0	1	16	9	7	6	2	15	4	12	21	3	13	5	7	9	5	2	7	7	0	0	16	2	39	21	54	12	2	14	2	2	77	41	19	15	8	13	2
AT1G07640	13	6	3	0	0	0	0	29	7	1	1	0	11	10	9	3	2	8	2	6	7	5	0	1	4	4	1	1	5	8	0	3	0	0	8	4	15	2	1	3	1	0	28	37	1	3	3	2	3
AT1G07650	180	37	23	30	2	2	4	118	55	7	4	4	37	60	33	17	4	70	26	85	110	30	38	22	36	38	21	3	14	42	4	2	6	8	135	113	186	58	9	66	22	23	298	190	91	85	29	27	23
AT1G07660	24	2	9	12	4	1	0	17	10	0	0	0	53	16	35	5	4	18	13	13	29	3	3	4	1	3	14	5	15	3	1	0	8	8	17	16	29	4	2	24	13	4	32	31	5	6	2	2	6
AT1G07670	117	24	23	23	14	3	2	85	33	5	1	2	37	40	34	13	5	60	32	47	86	18	36	23	23	32	14	8	21	44	7	1	14	23	59	63	73	20	7	67	14	10	99	77	26	18	9	21	15
AT1G07700	27	5	5	7	2	4	1	8	15	0	2	0	36	17	34	7	2	13	4	10	11	4	8	6	4	9	16	2	15	12	1	0	8	4	88	79	92	21	13	37	12	11	121	89	12	16	10	9	11
AT1G07705	42	10	4	6	1	0	0	26	16	2	0	0	26	9	21	3	1	17	9	11	34	6	11	12	9	9	1	5	7	10	1	0	8	7	50	41	46	22	4	26	6	8	59	43	12	17	7	8	6
AT1G07720	44	7	44	93	11	1	0	18	9	0	2	1	16	17	17	3	8	8	8	6	7	2	5	3	0	4	2	1	4	7	0	0	0	1	14	8	46	6	1	17	6	32	94	55	30	43	1	66	5
AT1G07728	19	3	0	3	0	0	1	9	3	0	1	0	7	4	7	3	0	16	16	3	11	2	6	6	5	3	3	5	7	7	0	0	2	1	22	7	20	6	2	3	2	1	27	18	1	2	1	3	3
AT1G07740	7	0	1	3	0	0	0	7	2	1	0	0	3	0	3	0	0	5	3	7	4	2	1	1	4	0	0	0	2	3	0	0	0	1	6	3	13	4	1	5	1	0	16	8	1	2	2	2	0
AT1G07745	11	1	1	3	1	0	0	2	1	0	0	0	7	2	1	3	0	4	2	2	6	0	0	5	5	4	0	2	1	3	0	0	2	4	35	23	20	9	5	7	3	2	24	36	4	10	6	3	4
AT1G07750	99	5	18	31	8	2	1	16	28	1	0	1	48	29	49	3	1	18	28	22	41	4	8	5	2	4	10	5	16	13	0	2	124	48	4	5	4	1	5	11	3	13	5	15	4	3	3	11	2
AT1G07770	316	26	54	34	28	0	8	99	116	6	4	2	389	131	391	60	7	106	64	61	243	17	29	21	18	26	135	47	208	56	7	2	16	15	95	83	160	32	8	213	130	139	217	271	34	30	39	29	22
AT1G07780	11	4	1	3	0	0	0	8	4	1	1	0	12	4	10	2	0	2	1	2	8	1	2	1	3	0	5	0	5	4	0	0	0	3	12	8	27	2	4	11	4	2	21	15	5	3	7	0	3
AT1G07790	63	11	12	25	6	0	0	34	18	0	2	0	45	23	50	5	2	36	16	25	67	7	7	5	9	10	23	3	23	16	0	2	44	19	17	17	31	9	10	29	26	8	35	43	5	4	5	5	3
AT1G07810	57	10	11	16	2	0	1	43	27	1	0	1	23	25	22	7	3	35	23	35	50	10	24	10	19	16	4	1	17	18	5	1	2	7	34	32	45	8	3	29	5	7	60	56	11	11	16	5	8
AT1G07820	107	9	42	29	15	0	0	36	47	1	1	1	109	32	116	17	1	38	19	65	116	8	14	11	7	18	25	14	46	28	8	2	8	13	33	59	116	30	91	90	59	39	139	151	22	38	14	21	16
AT1G07830	28	3	5	12	1	1	0	13	7	2	0	0	24	16	23	4	0	15	6	15	28	5	5	4	1	5	4	3	9	11	1	1	3	3	13	19	41	1	3	15	8	6	41	39	11	4	7	4	3
AT1G07840	59	13	3	7	4	2	0	27	12	0	1	0	14	11	12	3	0	17	7	18	26	8	9	7	14	10	1	0	7	13	1	0	14	18	42	28	65	12	2	15	10	8	61	42	10	18	19	5	11
AT1G07870	42	8	10	18	1	2	0	12	9	0	1	0	16	8	11	6	1	18	3	10	16	5	4	0	5	3	1	3	6	5	1	0	67	22	16	11	19	7	2	21	4	9	21	27	10	18	6	29	3
AT1G07880	9	1	0	0	0	0	0	5	1	0	0	0	9	1	3	0	0	3	1	2	10	2	2	1	4	2	0	0	2	2	0	0	0	1	2	6	7	1	4	18	2	5	29	14	0	1	0	1	0
AT1G07890	322	25	91	114	36	0	2	119	163	8	9	1	368	182	362	45	17	114	65	127	415	24	36	26	38	29	102	34	170	70	14	3	50	21	326	305	499	97	40	361	131	191	611	663	98	132	84	91	67
AT1G07902	9	1	0	2	0	2	0	11	7	0	0	1	8	5	5	0	0	1	1	2	6	1	3	5	6	6	5	1	5	2	0	0	3	2	8	5	21	1	0	6	1	2	10	14	8	3	3	3	4
AT1G07910	65	12	4	8	4	5	0	38	16	1	2	3	18	16	11	7	0	16	10	13	28	10	14	14	19	15	4	2	7	21	0	1	11	26	62	61	73	21	7	20	3	5	101	48	16	21	7	6	7
AT1G07920	417	45	80	83	45	3	2	140	156	5	3	2	403	182	406	71	21	158	90	151	647	37	34	38	34	29	94	39	203	82	15	8	227	70	105	116	231	46	16	358	184	174	289	353	62	43	51	52	28
AT1G07930	460	54	77	69	49	3	5	133	149	4	1	4	304	173	313	58	12	131	99	154	655	39	60	27	28	38	95	43	138	74	23	5	431	119	114	97	215	28	21	313	141	112	248	349	31	49	43	35	36
AT1G07940	334	32	55	59	37	3	5	79	117	4	2	0	294	139	315	52	22	89	61	112	585	37	30	20	21	21	65	38	152	58	6	7	135	37	80	101	162	23	12	293	171	197	166	273	35	31	39	43	18
AT1G07950	11	1	5	3	1	0	0	2	3	0	0	0	11	6	25	2	0	2	2	5	5	1	4	0	1	2	4	7	5	3	0	0	9	3	2	2	11	2	1	10	2	5	14	8	5	5	2	5	3
AT1G07960	42	5	4	5	3	1	1	21	8	2	0	0	17	15	19	6	0	11	9	17	29	2	5	7	6	4	6	2	11	8	0	0	4	7	63	49	54	14	5	34	5	14	60	53	10	9	10	10	12
AT1G07970	46	4	2	2	1	0	2	11	5	1	1	0	9	7	9	1	3	14	2	9	30	2	6	7	1	1	0	1	5	3	1	0	58	17	17	16	18	1	1	26	9	5	32	44	3	5	3	3	1
AT1G07980	37	6	5	6	1	1	0	16	9	0	1	1	10	12	19	6	1	13	7	11	16	0	15	9	9	7	4	1	6	8	0	0	3	6	16	9	18	6	1	8	4	8	23	15	9	7	6	2	2
AT1G07990	100	29	18	11	4	2	3	66	40	8	1	2	43	28	35	11	1	48	29	37	53	15	43	34	24	23	17	6	12	32	5	2	9	9	172	123	167	51	17	51	18	9	219	145	22	49	24	18	26
AT1G08000	24	4	1	0	0	0	0	6	3	1	0	0	7	4	17	6	0	4	2	1	7	2	3	1	1	3	0	0	2	1	1	0	67	39	7	8	9	4	1	8	1	2	8	10	5	4	2	4	1
AT1G08010	27	7	0	4	1	0	2	20	13	1	0	0	19	17	26	5	1	24	2	16	20	2	11	9	9	11	5	5	5	11	1	1	3	4	16	14	37	10	1	16	5	6	30	28	10	10	6	10	5
AT1G08030	51	5	3	5	2	0	0	17	13	0	1	0	13	6	4	4	1	10	9	11	17	0	6	3	8	3	5	10	4	2	1	1	30	11	34	32	39	8	1	26	3	2	44	36	8	11	9	9	1
AT1G08040	61	12	9	15	5	1	0	25	15	0	0	0	27	14	20	6	3	22	20	17	35	11	13	8	8	8	10	10	10	14	2	0	23	12	31	31	42	11	1	18	3	10	49	63	19	19	48	6	13
AT1G08050	75	5	1	1	0	1	1	3	3	0	0	0	2	2	4	0	0	7	1	1	1	2	24	14	3	2	1	0	4	2	0	0	119	58	1	3	4	3	1	2	0	0	9	6	0	2	5	3	3
AT1G08060	158	48	41	30	6	5	3	158	55	6	1	7	50	56	30	7	4	92	48	65	85	53	93	64	50	68	8	12	19	80	7	1	14	29	219	167	232	64	16	73	16	6	290	159	41	54	30	51	23
AT1G08070	2	1	0	0	0	1	1	3	2	0	0	0	5	3	1	0	0	0	0	0	3	1	1	1	0	1	0	0	1	1	0	0	2	1	0	3	0	2	0	1	0	0	8	1	0	1	1	1	0
AT1G08110	70	5	8	4	7	0	0	17	23	3	0	0	53	30	54	9	1	31	12	21	45	4	7	14	5	8	14	11	29	14	0	1	3	8	64	56	90	16	5	41	16	26	77	83	14	21	15	10	9
AT1G08115	3	0	0	1	0	0	0	0	0	0	0	0	0	1	0	0	0	0	1	0	0	0	1	0	0	0	0	0	0	0	0	0	0	0	0	0	2	1	0	0	0	0	2	2	0	0	1	0	0
AT1G08125	32	4	5	6	3	1	0	16	9	0	0	1	12	6	12	1	0	11	3	10	21	3	12	4	3	5	2	1	11	4	0	0	5	8	32	27	31	15	3	16	6	3	45	41	11	10	5	5	5
AT1G08130	89	6	17	15	7	5	2	33	30	1	0	0	32	26	26	9	2	19	17	39	88	15	14	13	9	9	9	8	7	17	0	0	46	49	13	17	35	5	7	31	11	9	48	43	9	6	6	10	9
AT1G08160	2	1	0	0	0	0	0	2	1	0	0	0	2	3	2	0	0	1	0	2	1	0	0	3	1	1	0	0	2	1	0	0	0	0	2	1	0	0	0	10	1	0	2	4	1	1	2	2	0
AT1G08180	4	1	3	2	1	0	0	2	5	0	0	0	9	2	11	0	0	4	3	0	2	0	0	0	0	1	0	1	7	2	0	0	0	1	1	6	6	0	1	7	1	0	9	5	0	0	0	1	1
AT1G08190	263	51	33	27	8	2	0	145	53	9	4	1	114	85	96	29	2	100	54	86	129	28	66	38	59	56	33	25	49	64	3	2	4	16	117	133	176	48	14	66	17	33	226	152	61	50	32	32	18
AT1G08200	215	26	26	34	10	11	2	106	89	3	3	0	181	100	194	34	10	91	56	53	195	15	47	40	28	41	52	38	101	54	3	4	123	51	117	95	167	35	9	106	51	96	213	236	41	55	62	99	39
AT1G08210	16	5	0	1	0	0	1	7	2	0	0	0	7	2	10	3	0	3	2	8	10	0	1	4	0	2	0	3	4	0	0	0	1	0	10	8	21	7	2	18	6	6	41	25	5	8	6	3	4
AT1G08220	21	2	1	1	0	0	0	7	2	0	0	0	9	4	10	0	1	5	2	5	7	2	5	3	2	0	1	2	1	4	0	0	12	2	9	1	11	2	1	8	2	4	15	17	3	5	3	4	3
AT1G08230	46	8	1	3	2	0	2	29	10	1	0	0	25	25	21	8	2	20	7	16	25	6	5	6	33	20	10	4	10	17	2	0	1	4	4	8	25	13	1	14	2	6	26	32	20	18	4	2	2
AT1G08250	10	3	1	4	0	0	0	7	4	0	0	0	11	3	7	2	0	3	7	3	8	3	1	2	4	1	1	2	4	2	1	0	1	0	14	15	12	4	1	3	1	4	19	10	3	5	1	4	1
AT1G08260	255	58	44	31	14	9	1	215	58	5	8	9	32	67	30	14	2	124	31	110	197	61	80	48	103	98	20	7	25	73	10	5	18	57	115	72	184	31	60	111	13	21	252	139	37	43	29	49	14
AT1G08270	0	0	0	0	0	0	0	0	1	0	0	0	0	0	0	0	0	3	0	0	0	0	0	0	0	0	0	1	1	0	0	0	2	1	5	1	0	0	0	2	0	1	3	1	0	0	3	3	3
AT1G08280	19	8	1	2	0	0	1	14	6	1	0	0	8	5	9	1	0	10	2	7	13	4	7	3	6	3	3	1	7	3	0	0	11	4	12	11	18	1	1	20	1	5	21	16	3	4	6	11	2
AT1G08300	16	5	0	2	1	0	0	22	6	0	0	1	6	8	4	3	0	7	0	8	4	9	5	4	2	3	4	0	3	5	0	1	0	4	12	21	26	5	0	6	1	3	28	18	5	5	9	9	6
AT1G08310	5	1	0	0	0	1	0	2	2	0	0	0	0	1	2	0	0	2	0	0	0	0	0	0	0	1	1	0	0	0	0	0	0	0	2	0	1	0	1	0	0	0	2	0	0	1	0	0	0
AT1G08315	5	3	2	2	1	0	0	3	2	0	0	0	7	2	4	0	0	5	2	8	0	0	2	1	0	0	2	0	5	1	0	1	5	2	5	1	3	0	1	5	0	0	12	8	5	4	7	3	2
AT1G08340	18	2	3	0	0	0	0	7	5	0	0	0	3	4	2	2	0	12	23	4	1	1	0	0	1	0	3	1	10	5	0	1	5	5	0	0	1	0	0	1	0	0	4	2	0	0	1	0	0
AT1G08350	11	3	1	2	2	1	0	8	8	0	0	0	5	4	5	0	0	5	0	5	16	1	2	5	2	0	2	0	1	4	0	0	4	2	16	15	15	8	1	6	2	2	18	16	7	3	3	10	5
AT1G08360	268	24	53	48	37	2	2	96	92	2	3	1	259	92	281	45	7	90	50	82	281	18	28	27	24	18	70	42	143	52	8	3	84	31	116	116	224	36	17	197	118	109	291	287	42	44	24	47	27
AT1G08370	110	6	9	6	2	0	0	17	15	2	1	0	41	17	25	4	1	9	6	14	42	5	11	9	6	4	7	4	18	12	1	1	202	113	56	45	60	17	4	17	13	7	71	49	11	9	11	10	9
AT1G08380	477	51	50	24	31	3	5	191	281	9	4	4	801	317	744	114	37	160	113	134	392	40	58	53	32	29	179	84	334	130	5	6	9	9	2644	2329	3028	730	260	804	371	322	3077	2972	300	457	268	222	229
AT1G08390	6	0	3	1	0	0	0	2	2	0	0	0	2	3	10	0	0	2	0	2	8	1	3	2	1	0	1	1	8	0	0	0	2	1	31	21	46	9	2	8	3	5	28	21	4	3	4	3	4
AT1G08400	22	1	1	4	2	1	1	19	4	0	0	0	5	7	11	1	0	5	5	19	9	4	7	7	4	13	3	2	2	14	0	1	9	7	20	16	25	5	1	13	3	5	45	24	1	7	7	4	2
AT1G08410	33	6	4	7	3	0	0	16	3	0	0	0	9	10	8	4	0	9	5	4	28	3	6	1	4	6	3	1	2	7	0	0	36	19	25	18	31	9	1	9	6	4	44	20	2	8	8	2	3
AT1G08420	66	11	5	7	4	3	0	32	19	4	0	2	21	31	34	8	0	28	22	21	28	13	29	22	17	24	7	8	20	16	2	1	2	11	78	56	74	23	6	23	6	4	107	82	8	19	20	7	13
AT1G08450	62	11	5	3	0	1	1	35	15	1	0	1	25	20	26	4	0	15	10	18	44	3	8	8	12	7	13	5	16	13	4	0	3	3	81	81	92	34	7	66	14	21	147	87	36	28	14	11	11
AT1G08460	21	2	1	2	1	0	0	10	5	0	0	0	12	12	14	2	0	10	3	6	7	0	4	1	5	1	6	3	7	7	1	1	8	2	21	21	22	7	3	6	2	2	28	22	8	7	5	1	2
AT1G08465	74	21	8	1	1	0	0	53	24	3	26	0	38	28	37	5	0	25	6	21	12	10	5	5	8	11	10	9	15	35	4	1	1	0	11	45	83	21	0	37	16	7	122	92	43	33	9	14	11
AT1G08470	33	4	0	5	1	1	0	12	6	1	0	0	14	16	12	3	2	11	2	5	14	2	7	3	1	4	6	1	4	5	1	0	40	13	8	13	22	3	1	12	4	19	21	17	5	8	2	49	3
AT1G08480	65	6	19	12	1	1	0	18	23	2	1	0	76	21	69	9	4	17	15	21	67	5	7	8	3	5	21	10	41	8	0	1	51	11	28	29	41	7	1	49	20	32	50	63	16	16	9	12	9
AT1G08490	16	2	6	4	4	0	0	7	10	1	0	0	11	8	20	3	0	9	2	3	10	0	5	5	4	2	2	4	7	5	1	2	7	3	34	32	53	10	2	23	6	6	53	56	10	7	10	6	7
AT1G08500	3	1	0	0	0	0	0	0	1	0	0	0	2	0	1	1	0	1	0	0	0	0	0	0	0	0	1	0	0	0	0	0	0	1	0	0	1	0	0	0	0	0	0	0	5	0	0	7	0
AT1G08510	308	61	27	17	9	4	5	148	138	11	14	8	154	115	148	32	23	132	59	53	133	37	53	39	33	53	72	65	80	86	8	3	14	15	125	113	215	80	14	109	15	27	402	241	130	146	73	100	52
AT1G08520	309	54	27	16	9	1	5	190	84	12	12	7	106	119	90	26	11	114	31	69	139	36	74	55	47	39	30	10	57	81	4	3	3	7	543	622	795	176	55	187	51	44	867	589	123	152	73	51	69
AT1G08530	18	2	2	4	1	0	0	6	2	0	1	1	12	9	8	1	0	7	3	10	11	3	6	6	3	8	4	1	3	4	0	0	1	1	27	22	30	4	4	14	4	3	35	26	8	8	12	11	4
AT1G08540	86	17	10	6	4	0	3	40	33	3	4	0	55	37	66	5	2	42	17	27	69	15	20	14	17	20	13	2	17	26	0	0	3	10	253	192	266	45	28	52	22	8	267	226	26	44	21	26	42
AT1G08550	54	12	7	1	1	0	0	28	12	0	6	0	28	30	29	2	0	27	9	19	23	5	13	9	11	10	8	6	18	20	0	0	2	2	825	538	660	114	69	60	10	8	589	331	26	46	24	22	50
AT1G08560	38	6	3	3	2	1	0	28	11	1	0	1	27	17	27	7	0	14	3	42	88	18	4	3	1	7	12	0	9	15	2	1	5	12	6	4	27	4	1	55	26	17	26	40	1	2	2	5	4
AT1G08570	34	8	3	3	3	0	0	11	7	0	0	1	31	10	27	5	3	13	6	6	18	1	8	16	5	10	6	4	16	6	0	1	2	4	148	85	122	30	14	22	9	6	105	100	14	15	8	6	9
AT1G08580	113	19	15	17	10	0	0	31	33	3	1	1	66	29	53	14	4	30	18	35	77	9	12	7	11	9	22	4	33	20	5	0	41	23	38	39	45	5	5	44	20	20	63	59	17	12	5	8	1
AT1G08590	0	0	0	0	0	0	0	1	0	0	0	0	0	0	0	0	0	1	0	0	0	0	0	0	1	0	0	0	0	0	0	0	0	0	3	1	1	0	0	0	0	0	3	2	0	0	0	0	0
AT1G08592	14	7	6	3	1	0	1	24	6	2	0	0	8	7	7	0	0	7	8	6	5	4	6	7	9	7	1	2	3	7	3	1	0	5	35	19	33	5	1	13	1	2	47	32	5	6	2	10	3
AT1G08600	331	72	45	59	20	206	34	213	99	8	9	13	91	83	67	27	7	151	108	95	157	67	122	71	71	59	34	64	37	122	5	3	18	38	216	178	250	63	18	79	21	9	309	182	43	64	46	32	29
AT1G08610	18	5	3	1	0	0	0	17	7	1	1	0	7	3	5	1	0	15	3	9	20	8	3	2	4	5	1	3	5	10	0	0	11	6	15	25	27	6	1	12	1	1	37	30	12	9	4	1	5
AT1G08620	200	46	23	25	8	0	5	147	45	5	4	1	46	61	31	12	2	114	68	82	70	39	87	53	51	65	19	16	20	83	3	6	12	28	186	137	236	75	14	57	17	14	283	129	41	66	39	47	29
AT1G08630	54	7	3	2	0	3	0	22	20	0	1	0	24	8	30	9	0	37	80	8	13	9	4	4	5	2	5	3	11	16	4	0	5	2	0	0	1	0	0	2	0	0	0	3	0	0	0	0	0
AT1G08640	55	13	5	4	7	0	0	20	12	0	1	0	39	22	48	5	0	18	11	20	55	8	8	9	10	7	14	2	22	12	1	0	46	16	118	93	151	33	8	55	32	26	195	135	26	27	18	13	15
AT1G08650	44	8	8	2	3	0	1	32	15	0	0	0	17	21	23	7	1	57	40	16	17	7	15	7	8	10	6	4	7	28	1	1	4	9	115	64	134	26	7	23	5	3	119	61	6	16	4	7	10
AT1G08660	101	8	11	11	2	1	1	46	21	0	1	2	22	18	16	9	4	24	9	17	40	6	26	22	14	16	4	1	10	23	3	2	66	34	73	90	122	27	11	65	7	10	124	103	26	45	25	35	18
AT1G08680	55	14	6	9	3	0	1	40	21	3	3	0	30	23	21	5	3	37	19	11	44	11	15	13	17	15	8	5	10	24	4	1	2	6	77	48	73	18	9	50	16	7	109	66	24	24	11	17	5
AT1G08700	32	1	6	19	3	1	0	12	7	0	0	0	9	7	6	4	1	11	5	13	34	3	6	5	7	3	8	1	3	7	0	0	4	10	26	27	61	8	6	22	6	3	50	33	2	6	5	4	8
AT1G08710	19	2	7	5	2	0	1	4	7	0	0	0	9	8	6	3	1	12	4	6	9	2	8	7	4	5	2	2	5	4	1	0	2	9	27	25	45	11	1	4	2	4	32	35	10	11	5	5	4
AT1G08720	33	7	7	6	1	1	1	21	20	2	1	0	11	6	8	4	0	9	7	8	17	5	17	13	12	11	3	1	4	7	3	2	3	6	54	43	68	14	2	17	3	1	78	48	17	25	9	7	7
AT1G08730	21	6	4	1	1	3	0	16	3	1	0	0	6	7	5	7	1	12	4	4	2	5	1	2	6	0	4	6	5	8	0	0	5	22	11	11	6	2	0	2	1	0	9	5	1	2	0	3	0
AT1G08750	19	3	4	5	1	0	0	8	3	0	0	0	12	5	4	1	1	6	7	7	9	2	2	2	1	4	3	0	0	4	1	2	2	3	15	17	22	7	2	7	1	5	29	19	4	4	4	4	5
AT1G08760	49	15	11	15	7	0	1	39	20	4	1	2	15	20	18	7	3	32	9	22	14	11	16	17	14	17	2	2	4	21	0	0	1	1	42	41	42	13	1	12	2	3	53	43	10	22	8	9	6
AT1G08770	26	1	4	1	1	10	2	8	3	0	0	0	13	9	8	3	1	2	0	6	6	2	1	2	0	2	10	11	7	2	0	0	20	10	6	4	8	0	1	12	3	7	7	13	0	3	2	0	2
AT1G08780	48	4	5	4	5	0	0	14	11	2	1	0	23	13	20	7	0	10	6	9	29	5	12	7	3	1	5	4	10	7	1	1	8	9	32	19	37	10	1	18	5	9	59	42	5	11	12	7	6
AT1G08800	56	12	11	15	6	1	0	51	21	6	3	2	24	31	15	9	3	32	11	14	12	6	28	17	49	21	13	0	4	32	2	1	6	6	29	51	74	18	2	13	5	3	113	62	33	29	4	2	9
AT1G08810	2	2	2	4	0	0	0	0	1	0	0	0	0	0	1	0	0	2	0	1	0	0	0	0	0	1	0	0	0	0	0	0	0	1	9	8	17	5	1	5	2	2	22	21	5	6	2	2	2
AT1G08820	73	13	14	27	8	6	1	34	22	1	2	3	22	21	26	3	3	23	19	17	41	8	19	16	15	17	10	5	15	16	1	1	29	19	28	27	40	12	3	28	7	14	70	59	22	17	29	31	14
AT1G08830	323	47	96	101	29	1	4	93	130	7	2	0	342	157	391	46	14	90	48	116	292	18	35	32	9	17	84	45	168	61	7	9	46	31	89	87	176	31	4	202	85	201	215	260	57	53	42	61	24
AT1G08840	24	5	2	3	1	0	0	18	4	0	0	0	5	10	12	2	2	17	7	16	19	8	4	9	6	0	5	3	5	13	0	0	6	13	20	12	28	6	7	5	5	5	37	29	3	2	11	4	0
AT1G08845	15	2	1	3	1	0	0	2	2	0	1	0	8	3	10	0	0	4	0	7	5	0	1	2	2	3	3	0	4	3	1	0	16	6	12	12	14	3	0	2	4	1	24	13	0	3	5	2	2
AT1G08880	55	8	16	14	15	0	0	28	19	2	0	0	55	23	54	15	0	24	15	31	44	3	8	7	4	16	14	4	21	19	2	0	24	17	34	19	55	11	20	42	28	26	65	83	16	12	14	8	7
AT1G08890	8	1	0	0	0	0	0	2	2	0	0	0	2	1	3	0	0	3	0	2	1	1	1	2	3	6	1	2	2	1	0	0	0	0	3	9	7	3	0	1	1	3	10	6	6	7	1	3	1
AT1G08900	11	1	0	0	0	0	0	4	0	0	0	0	4	1	3	0	0	5	1	2	2	1	0	2	1	0	0	2	0	2	0	3	1	0	115	97	113	38	6	9	5	6	144	85	14	27	15	10	11
AT1G08910	40	14	5	6	3	0	0	43	9	0	1	1	6	21	13	1	1	19	4	16	27	8	10	14	15	6	8	3	11	13	1	0	8	2	104	107	142	34	13	67	7	6	174	130	23	43	40	14	23
AT1G08920	26	7	6	8	0	0	1	17	9	0	0	0	11	10	10	4	1	17	7	7	9	4	12	7	3	4	4	2	4	6	1	1	0	0	12	9	13	7	1	12	2	2	19	15	4	3	50	4	16
AT1G08930	14	0	0	0	1	0	0	8	1	0	0	0	8	1	12	1	0	8	0	7	13	0	1	1	3	7	1	1	2	4	0	0	5	2	277	223	330	193	13	45	16	14	382	210	48	63	12	14	32
AT1G08940	12	3	0	0	0	0	0	9	3	0	0	1	6	4	2	0	0	4	0	5	5	2	0	1	2	3	1	1	1	3	1	0	0	0	1	3	4	2	0	5	1	0	21	9	2	1	1	0	1
AT1G08960	10	3	3	3	1	0	1	11	3	0	0	0	5	4	5	1	0	6	3	9	11	3	4	4	8	5	2	1	5	4	1	0	0	1	18	22	35	4	1	5	2	2	34	30	7	9	8	6	6
AT1G08970	42	5	7	20	4	0	0	32	15	2	0	1	34	26	31	4	3	24	13	24	36	8	18	14	9	9	5	3	20	8	0	0	3	9	38	43	65	17	5	28	9	9	62	50	8	9	6	8	7
AT1G08980	14	4	2	0	0	1	1	11	7	0	0	1	14	6	20	4	2	2	4	1	12	3	4	0	1	0	7	0	12	4	0	1	1	1	46	45	51	14	1	17	7	6	46	37	4	6	0	6	2
AT1G09000	17	3	4	2	3	0	1	4	3	1	0	0	7	4	9	1	0	3	1	9	6	2	3	5	1	3	3	0	1	4	1	0	17	10	5	2	5	0	2	5	3	3	7	8	1	2	1	1	0
AT1G09010	60	12	7	4	7	0	1	44	25	2	1	0	32	29	37	4	3	25	21	23	37	10	12	17	21	14	10	1	13	29	1	0	3	4	145	114	145	45	10	43	9	13	184	120	31	39	13	18	15
AT1G09020	27	7	2	3	5	0	0	15	7	0	1	0	11	9	15	6	0	9	6	10	28	4	3	6	8	5	3	1	5	6	1	0	18	11	32	18	24	12	1	11	3	3	51	30	8	8	5	4	3
AT1G09040	51	9	5	5	0	7	3	27	19	4	0	0	10	11	13	9	0	25	45	8	8	9	10	2	11	6	5	5	7	10	2	1	71	50	24	15	24	11	0	3	2	0	34	14	2	2	4	5	3
AT1G09050	28	7	8	2	1	4	0	25	9	0	0	0	7	17	8	2	1	17	14	14	4	3	20	8	8	7	3	3	4	6	0	0	62	27	19	10	26	9	5	5	2	2	14	18	5	6	2	6	2
AT1G09060	65	8	11	10	5	4	2	40	17	3	1	1	27	26	26	4	3	26	22	28	34	10	21	15	15	8	12	5	18	5	1	0	13	9	90	74	101	20	3	29	5	9	137	63	14	25	11	11	5
AT1G09070	39	3	9	13	2	0	0	31	26	0	1	0	48	27	49	6	3	24	14	21	28	6	10	11	12	5	22	15	30	13	1	5	13	9	160	116	194	67	5	52	15	17	265	174	45	57	15	18	21
AT1G09100	16	5	7	15	1	0	0	9	12	0	0	0	12	10	12	1	1	18	8	5	18	4	15	7	4	10	3	2	2	8	3	4	6	12	11	14	23	4	2	20	4	12	31	26	4	5	10	10	3
AT1G09130	82	8	9	7	5	0	0	32	42	1	0	0	77	34	59	9	0	28	13	24	54	8	13	10	8	10	13	5	30	20	1	0	33	29	111	89	126	29	15	50	21	28	172	160	16	19	19	16	10
AT1G09140	111	16	22	39	8	4	1	38	21	4	1	5	29	26	34	8	0	57	40	18	32	11	21	29	16	14	9	13	8	34	3	1	7	6	226	160	237	68	16	54	14	16	204	173	60	55	54	40	28
AT1G09150	40	5	2	10	1	1	1	16	12	1	0	0	33	14	35	6	2	14	10	11	24	5	9	5	3	3	13	8	20	5	0	1	4	3	14	16	28	8	2	18	10	9	22	32	6	1	4	3	3
AT1G09160	77	19	5	16	1	0	1	40	26	3	1	1	31	30	41	6	3	38	18	29	53	10	23	14	23	20	15	2	18	18	1	1	8	7	103	112	166	35	16	59	12	11	168	121	14	37	17	25	15
AT1G09170	3	0	0	0	0	1	0	1	0	0	0	0	3	1	0	1	0	0	1	0	0	0	0	1	0	0	1	9	3	2	0	0	9	4	3	1	4	0	0	2	0	2	3	21	3	2	43	33	13
AT1G09190	3	0	2	1	1	1	0	5	1	0	0	0	4	2	4	0	0	2	3	6	4	2	2	2	1	1	0	2	1	3	1	0	4	3	3	4	3	1	0	3	1	1	2	5	0	1	2	1	1
AT1G09195	34	10	3	9	0	1	0	24	6	1	2	2	5	5	3	3	0	12	1	13	16	4	11	13	15	13	3	1	1	9	0	0	0	4	38	27	46	11	0	12	0	3	48	35	11	11	8	6	7
AT1G09200	91	14	49	55	25	0	4	43	43	3	1	3	116	42	106	20	4	39	22	65	159	15	8	9	5	11	32	17	56	24	6	1	11	9	11	19	40	5	44	83	56	48	53	65	9	11	8	10	6
AT1G09210	459	64	49	38	27	3	0	131	94	8	2	4	131	106	128	44	13	185	310	92	218	24	258	235	30	35	43	25	68	91	26	1	101	41	120	89	172	42	14	142	61	88	230	231	43	43	26	71	22
AT1G09220	3	1	0	0	0	0	0	4	1	1	0	0	0	4	1	1	0	1	0	1	4	1	0	0	3	1	0	1	1	2	0	1	1	3	7	4	6	1	1	1	0	0	9	5	0	0	0	0	3
AT1G09230	51	13	5	4	1	1	0	31	13	1	0	0	10	12	8	3	0	20	4	18	30	8	10	7	10	8	3	1	9	12	1	0	3	7	243	177	208	43	26	33	8	4	193	122	21	30	15	11	25
AT1G09250	31	5	0	0	0	0	0	26	13	0	2	1	17	15	22	7	1	20	7	6	9	4	4	5	16	19	5	5	17	10	0	0	12	4	32	34	61	28	5	14	2	5	61	30	13	18	7	2	4
AT1G09270	124	10	15	12	7	1	2	42	25	1	0	2	49	33	55	8	3	33	18	34	55	12	25	14	22	32	10	7	18	18	1	2	65	28	62	52	70	25	3	30	14	23	98	75	9	23	23	20	17
AT1G09280	16	3	3	2	2	2	0	16	4	1	0	1	9	9	11	3	1	7	1	10	14	4	8	2	4	5	3	3	5	7	1	1	8	3	28	21	32	9	5	22	1	5	36	35	7	4	3	9	2
AT1G09290	14	3	1	1	1	0	1	8	6	1	0	0	12	2	6	2	0	4	1	4	16	1	3	4	1	4	3	0	6	2	0	0	2	3	9	10	12	4	1	8	3	3	24	22	3	3	7	3	0
AT1G09300	16	4	5	3	3	0	0	7	1	0	1	1	5	8	6	3	0	2	3	5	15	2	2	1	0	4	4	0	2	2	0	0	10	8	10	13	18	1	1	9	2	2	23	21	5	15	8	5	5
AT1G09310	396	47	48	63	17	2	7	171	217	8	3	1	669	352	564	82	8	190	82	164	719	38	25	26	27	36	179	66	291	74	0	1	4	6	133	150	274	67	16	161	82	404	352	384	112	116	68	87	44
AT1G09320	32	13	3	5	5	0	0	18	5	1	1	0	11	19	11	3	0	11	6	15	13	7	10	9	8	8	3	5	3	8	2	0	23	17	17	17	25	2	3	16	3	1	26	12	5	5	2	7	3
AT1G09330	37	4	9	9	5	1	0	18	9	1	0	1	17	8	17	5	4	17	10	6	33	3	8	0	4	4	9	6	12	7	3	1	8	4	21	19	37	6	2	26	14	15	34	33	4	5	7	21	1
AT1G09340	127	14	11	7	6	1	0	50	66	3	2	1	136	65	147	23	5	53	30	31	125	7	15	15	7	19	38	22	66	24	0	1	1	4	541	388	613	120	46	184	85	53	658	748	85	96	71	54	48
AT1G09390	16	3	3	7	0	0	0	10	8	1	1	0	9	8	14	1	4	12	4	18	12	4	1	1	4	2	1	1	5	6	0	0	0	0	31	24	46	9	3	17	7	8	44	24	8	17	2	10	3
AT1G09410	6	2	1	0	0	0	0	8	5	1	0	0	1	3	1	0	0	3	1	1	2	1	3	1	5	1	0	0	0	3	0	0	0	0	8	4	9	1	0	2	1	0	11	7	3	7	2	2	0
AT1G09415	13	5	1	0	0	0	0	16	9	1	0	0	8	3	10	1	0	7	3	6	8	0	3	4	2	0	5	1	3	2	1	0	0	1	14	16	23	7	2	9	0	4	17	23	4	5	1	4	4
AT1G09420	31	6	1	1	1	0	0	14	8	1	0	0	8	11	8	1	1	5	1	11	13	5	1	2	0	4	4	1	5	4	0	0	8	10	4	11	11	2	0	13	2	5	17	7	1	3	0	7	0
AT1G09430	41	6	3	10	5	0	1	15	19	2	2	0	27	19	40	5	6	15	11	18	47	3	8	7	5	11	12	8	16	9	1	1	15	11	46	38	69	26	3	36	10	19	87	69	33	24	16	19	9
AT1G09440	16	3	16	13	3	0	1	9	7	0	0	0	5	4	1	0	1	9	10	9	6	4	3	3	3	0	3	0	2	9	0	0	0	0	10	7	15	2	1	11	0	6	51	35	13	16	14	15	7
AT1G09450	10	2	1	0	0	0	0	10	5	0	1	0	4	3	7	1	0	10	2	7	14	3	0	0	1	0	1	2	0	3	1	0	0	3	2	0	2	3	0	8	3	3	7	1	0	1	1	0	0
AT1G09460	17	2	0	1	0	0	1	9	3	2	0	0	5	4	6	1	0	8	3	4	6	0	3	2	2	13	4	1	1	3	0	2	0	2	0	2	4	2	0	3	0	0	4	4	1	0	0	0	0
AT1G09470	40	9	4	3	1	0	1	26	8	0	0	1	7	7	5	1	0	6	5	24	18	10	5	0	3	1	3	3	4	14	1	0	4	5	3	4	6	1	1	13	7	1	9	15	3	2	4	0	0
AT1G09490	29	8	2	2	3	1	0	13	13	1	1	1	26	18	17	0	2	17	4	11	13	5	4	3	15	21	5	1	9	5	1	0	0	1	149	76	120	24	16	23	5	4	123	64	7	19	5	8	9
AT1G09500	6	2	2	0	1	0	0	5	6	0	0	0	8	4	5	1	0	2	0	0	1	1	0	1	0	0	4	0	4	7	0	0	0	2	46	16	17	10	6	0	0	2	14	15	0	0	1	1	1
AT1G09520	30	2	1	2	1	1	0	4	2	0	1	0	9	8	9	2	0	7	5	5	12	3	5	1	0	1	6	0	6	3	0	0	51	24	11	8	17	3	4	8	2	7	12	9	2	1	1	1	1
AT1G09530	10	3	1	1	1	0	0	8	9	0	0	0	4	7	11	5	0	3	2	1	11	4	2	0	3	8	2	1	5	3	0	0	1	1	20	19	33	3	0	13	2	1	28	23	6	8	3	3	3
AT1G09540	14	3	11	28	3	0	0	6	2	0	0	0	0	1	4	2	0	9	2	3	2	0	3	2	2	0	3	0	2	3	0	0	0	0	0	0	0	0	0	0	0	0	0	0	0	0	0	0	0
AT1G09560	11	0	9	5	2	0	0	3	5	0	0	0	7	5	7	2	1	8	3	7	14	4	3	1	1	1	3	0	8	1	0	1	2	0	13	8	13	4	1	13	6	15	18	23	5	3	1	5	0
AT1G09570	83	18	11	7	4	2	3	52	29	3	0	0	40	26	42	10	6	51	31	29	37	10	21	16	30	25	15	7	8	36	5	6	39	19	83	112	147	49	9	71	9	9	232	163	37	49	13	14	16
AT1G09575	7	0	2	0	0	0	0	2	2	0	0	0	4	5	2	0	0	0	2	0	2	0	0	0	1	3	0	2	0	2	0	0	0	0	6	7	9	3	1	6	1	3	17	9	5	7	2	3	0
AT1G09580	7	2	2	1	1	0	0	3	2	1	0	0	8	5	4	4	1	3	7	2	11	4	3	3	1	2	1	1	1	0	3	0	2	1	6	10	18	2	0	9	5	5	15	7	3	5	2	3	0
AT1G09590	222	34	57	64	50	1	1	94	104	3	0	2	233	95	231	22	8	64	36	75	287	19	20	20	12	23	63	23	144	28	4	1	39	23	52	58	123	21	5	165	89	106	151	159	26	29	26	26	12
AT1G09600	23	5	1	2	0	2	0	14	6	1	0	1	9	12	14	7	0	8	3	8	19	5	1	5	0	3	17	43	8	9	0	0	1	3	3	3	6	0	0	4	0	4	8	8	0	2	0	5	2
AT1G09610	2	1	2	0	0	0	0	1	5	0	0	0	2	3	1	0	0	1	6	0	1	0	0	0	1	1	1	4	0	3	0	0	0	0	0	0	0	0	0	0	0	0	0	1	0	0	0	0	0
AT1G04707	0	0	0	1	0	0	0	0	0	0	0	0	0	1	0	0	0	1	2	1	0	1	0	0	0	0	0	0	0	0	0	0	1	1	1	0	1	0	0	0	0	0	1	0	0	0	0	1	0
AT1G09620	159	28	24	21	6	2	1	86	58	6	3	1	79	68	84	17	5	58	29	57	191	40	40	23	41	29	28	13	42	58	6	3	73	53	144	125	205	42	12	99	41	45	227	228	27	27	19	41	18
AT1G09630	18	3	2	1	5	0	0	7	5	0	1	0	17	6	15	2	0	4	2	7	9	0	1	4	2	1	1	1	8	4	0	0	0	3	5	12	13	2	1	16	4	15	25	13	4	5	5	5	3
AT1G09640	231	31	36	34	22	1	2	81	69	2	0	1	171	95	151	36	5	63	35	56	276	15	48	30	33	29	54	24	91	47	5	5	98	38	71	75	160	24	10	174	80	91	197	239	31	41	41	43	32
AT1G09645	16	1	5	2	1	0	0	5	3	0	0	0	12	4	11	3	0	8	3	7	12	2	1	3	2	4	1	4	9	2	1	1	1	1	10	7	19	5	1	15	4	8	18	26	3	6	4	3	1
AT1G09650	4	1	0	1	1	0	0	2	1	0	0	0	5	1	5	1	1	3	0	3	5	1	0	0	2	0	1	0	3	5	1	0	2	0	2	0	0	0	0	2	0	0	1	1	0	0	0	0	0
AT1G09660	57	5	12	4	3	0	1	29	12	0	0	0	34	15	30	6	2	22	10	18	43	7	17	8	9	15	9	5	15	11	1	3	10	8	72	56	82	14	9	37	18	9	98	95	24	12	10	14	5
AT1G09680	4	0	0	0	0	0	0	3	1	0	1	0	2	2	3	0	0	0	1	2	1	1	0	0	1	1	0	0	1	5	0	0	4	2	6	4	1	3	0	1	2	0	5	9	1	0	0	0	0
AT1G09690	387	47	92	79	42	5	2	120	172	11	3	3	441	179	454	79	22	115	79	145	408	43	35	31	22	39	104	48	221	59	10	0	61	36	133	145	234	44	20	339	160	215	297	385	39	55	42	48	46
AT1G09700	117	13	6	7	3	2	0	22	14	1	0	0	14	18	20	3	2	15	8	19	32	7	17	9	7	6	8	4	8	17	2	1	198	68	26	21	27	3	3	11	6	9	43	27	6	8	5	5	2
AT1G09710	15	3	2	3	3	1	1	9	7	0	0	0	5	6	11	0	0	4	3	8	10	3	6	6	4	9	1	1	4	1	0	0	1	2	27	29	53	4	4	9	4	3	50	27	7	6	2	2	6
AT1G09730	103	19	7	14	1	2	2	69	37	2	2	2	26	26	32	9	2	59	25	28	49	20	34	39	23	21	8	8	19	45	4	0	15	22	128	89	149	43	11	48	11	14	158	124	33	40	25	27	25
AT1G09740	0	0	0	0	0	0	0	0	0	0	0	0	0	0	1	0	0	1	0	1	1	0	0	0	0	0	0	0	0	0	0	0	0	1	2	3	8	1	2	7	1	2	4	13	1	2	0	0	0
AT1G09750	47	9	2	1	1	0	0	30	33	0	1	0	60	28	32	4	3	17	9	28	98	9	3	8	5	2	10	6	20	21	2	0	3	2	109	154	177	49	13	169	46	39	235	226	28	44	21	19	9
AT1G09760	49	5	6	4	2	1	0	21	15	0	1	0	25	16	32	6	4	19	9	10	39	1	9	8	5	3	17	9	19	9	0	1	18	16	27	21	27	5	3	37	9	18	43	43	8	7	4	6	3
AT1G09770	290	72	49	26	11	6	6	194	114	11	5	5	105	123	135	31	9	170	88	127	206	68	104	65	74	58	49	14	67	104	4	4	67	98	169	130	228	52	16	119	34	39	243	200	39	48	34	48	33
AT1G09780	70	10	9	19	7	1	0	22	20	1	1	0	45	24	46	2	5	16	15	33	82	4	11	12	5	7	7	6	29	4	3	1	40	9	58	43	82	17	3	80	24	29	88	89	13	19	4	23	8
AT1G09794	11	4	2	7	2	0	0	6	3	0	0	0	8	3	8	2	1	3	3	3	1	0	2	1	0	0	3	1	2	1	1	0	17	7	0	2	12	1	0	1	1	4	6	9	2	2	2	0	0
AT1G09795	48	7	8	7	3	2	2	19	18	0	1	1	54	22	41	7	5	27	11	19	47	3	8	5	7	6	12	7	29	12	1	0	11	10	43	41	55	15	3	20	12	20	83	97	16	20	7	9	3
AT1G09800	16	5	1	1	0	0	0	3	5	0	0	0	5	7	4	0	0	8	5	3	12	3	0	0	1	3	1	1	0	2	0	0	12	7	10	7	7	1	0	2	1	1	14	5	1	3	2	1	4
AT1G09810	16	4	3	2	0	0	0	13	3	0	0	0	10	3	8	0	1	9	7	10	19	4	4	3	5	3	3	1	4	6	1	1	7	7	28	22	37	6	3	9	4	4	25	32	6	7	5	3	5
AT1G09812	2	2	0	0	0	0	0	3	2	0	0	0	1	1	4	0	0	0	0	1	5	0	2	0	3	3	0	2	1	2	0	0	2	0	0	0	4	0	0	13	0	2	1	4	2	0	0	0	0
AT1G09815	7	0	1	3	2	0	0	4	6	0	0	0	20	7	15	3	1	3	3	5	15	0	2	1	0	0	6	3	12	6	0	0	8	6	3	5	8	2	0	12	9	8	7	21	1	4	0	1	1
AT1G09820	15	1	0	1	0	0	0	8	5	1	0	0	4	3	6	3	0	6	3	2	6	2	0	3	6	3	1	0	1	6	0	0	2	1	16	14	13	3	0	7	0	0	14	9	0	2	0	1	2
AT1G09830	13	1	1	1	3	0	0	4	9	0	0	0	10	7	11	2	0	1	3	4	26	1	0	1	4	0	1	2	7	6	0	1	1	6	12	8	25	3	0	9	9	9	16	36	4	1	3	3	2
AT1G09840	37	2	1	4	4	0	1	17	12	0	0	1	16	12	22	9	1	16	7	13	22	4	12	6	10	13	5	1	7	5	1	2	1	1	46	45	52	14	1	18	2	11	60	40	10	9	17	7	10
AT1G09850	25	7	0	0	0	0	2	7	1	0	0	0	8	5	12	2	0	6	2	2	10	3	4	1	3	6	1	3	0	2	0	0	33	12	7	8	23	1	1	5	4	7	23	14	3	4	2	4	3
AT1G09870	40	0	6	7	3	1	0	12	10	0	1	1	8	11	14	4	0	17	8	6	23	3	11	4	9	7	2	3	5	12	1	0	2	6	21	8	19	11	2	25	9	9	26	21	8	5	9	4	5
AT1G09880	36	5	10	0	7	0	0	2	3	0	0	0	5	3	1	3	0	10	5	2	0	1	3	1	2	0	0	0	2	47	36	0	1	0	0	0	0	0	0	0	0	0	0	0	0	0	0	0	1
AT1G09890	4	0	0	0	0	0	0	2	1	0	0	0	0	0	0	1	0	1	1	0	4	0	0	0	0	0	1	0	1	1	0	0	7	4	4	3	0	1	0	0	0	0	5	5	0	0	0	0	0
AT1G09900	24	4	5	1	1	0	0	8	3	1	0	0	14	7	8	1	0	2	1	7	11	2	1	2	2	5	1	0	5	3	1	0	0	1	16	16	29	7	2	12	2	1	37	23	1	2	4	3	3
AT1G09910	29	7	3	5	0	2	1	11	14	1	0	0	8	10	9	5	0	7	4	6	8	3	2	9	4	8	3	1	6	7	0	1	2	12	18	10	30	7	1	6	4	2	26	19	5	8	6	4	4
AT1G09920	39	3	4	7	0	1	1	10	5	3	0	0	15	13	19	1	1	10	6	3	18	6	13	7	7	5	7	3	12	6	1	0	42	26	61	27	55	7	3	17	3	9	65	41	9	14	14	21	11
AT1G09932	4	1	0	0	0	0	0	0	0	0	0	0	0	1	0	0	0	0	0	0	0	0	0	0	0	0	0	0	0	0	0	0	0	0	1	1	5	3	0	2	0	0	8	7	2	1	1	1	1
AT1G09940	23	3	3	3	0	1	0	13	4	1	0	0	12	8	17	3	0	6	6	3	10	3	1	4	5	4	16	36	7	3	0	1	1	5	36	18	28	8	1	7	3	1	54	29	4	5	4	1	7
AT1G09960	5	1	0	1	0	0	0	4	0	0	0	0	4	2	1	1	0	4	1	1	5	0	0	2	1	2	0	0	0	1	0	0	1	1	1	0	1	0	0	16	3	1	1	5	0	0	0	0	0
AT1G09970	27	12	5	3	0	0	0	21	9	0	2	1	13	13	10	4	1	17	16	18	12	5	1	3	2	3	5	6	6	10	1	1	5	3	49	40	78	77	7	59	4	9	161	98	24	16	1	9	10
AT1G09980	93	11	8	10	6	3	0	43	25	2	0	0	31	20	37	6	3	37	11	26	45	4	15	16	8	15	20	9	16	19	2	2	9	6	77	83	104	20	12	39	16	14	138	105	23	28	21	20	14
AT1G09995	6	0	0	3	0	0	0	2	2	0	0	0	5	3	5	1	1	2	1	0	3	0	3	0	4	3	1	0	5	0	0	0	1	0	2	7	4	6	1	5	2	1	13	13	6	5	1	5	3
AT1G10020	56	8	11	6	4	2	0	28	22	4	1	2	27	18	26	4	3	33	19	17	19	9	11	19	13	12	10	0	17	16	0	1	2	6	38	28	48	15	4	16	6	8	58	56	13	13	11	16	9
AT1G10030	17	1	2	5	2	0	1	9	9	0	0	0	9	6	9	3	0	3	2	2	12	3	1	3	1	2	4	1	6	4	1	0	1	2	4	7	14	2	1	12	8	4	21	15	1	0	1	1	0
AT1G10040	11	5	1	0	0	0	0	6	3	1	0	1	2	3	5	2	0	2	0	2	5	1	0	0	0	2	1	0	0	2	0	0	0	0	1	1	3	2	0	4	0	1	1	6	1	1	1	1	1
AT1G10050	8	0	3	3	4	0	0	7	4	0	0	0	2	1	3	1	0	4	4	4	7	1	3	0	6	5	0	1	2	3	0	0	3	2	41	43	33	14	7	19	5	1	51	32	11	9	8	13	6
AT1G10060	125	26	6	6	1	1	3	55	29	2	25	4	55	45	52	8	20	59	61	14	29	9	10	6	8	7	13	5	20	46	4	1	1	4	6	5	6	2	1	4	0	2	12	11	3	4	0	24	1
AT1G10070	62	21	4	3	0	4	2	32	20	0	2	0	21	18	27	5	3	20	19	5	14	5	8	4	40	54	16	12	11	19	3	1	3	2	0	1	4	7	0	7	0	1	6	3	3	0	0	5	1
AT1G10090	33	5	4	1	1	7	0	16	8	1	0	0	15	4	17	4	1	8	4	2	12	4	8	3	7	3	5	11	3	6	0	0	29	16	46	49	61	20	4	16	2	11	84	45	18	28	36	23	11
AT1G10095	5	1	1	2	0	0	0	8	2	0	0	1	2	3	0	0	0	4	3	0	2	2	3	3	1	2	1	0	1	1	0	0	1	0	5	7	13	2	1	5	0	0	16	6	4	4	1	0	6
AT1G10120	93	12	13	11	1	2	0	61	29	6	1	1	43	31	41	8	1	28	8	29	54	7	23	20	30	32	9	3	14	35	1	3	1	2	37	37	54	8	2	30	9	9	59	43	10	13	5	11	4
AT1G04773	0	0	0	0	0	0	0	2	0	0	0	0	0	0	0	0	0	0	0	1	0	0	1	0	0	0	1	0	0	0	0	0	1	0	0	0	0	0	0	0	0	0	0	0	0	0	0	0	0
AT1G10130	114	24	16	18	7	4	2	78	22	4	3	2	32	26	11	12	3	47	34	38	60	24	44	25	39	42	10	5	10	33	2	1	1	10	85	74	116	22	3	30	7	14	111	98	26	28	35	31	17
AT1G10140	12	1	0	0	0	0	0	7	10	0	0	1	10	5	12	1	0	10	1	2	2	1	2	5	1	3	4	3	5	4	1	1	0	1	10	2	12	2	1	9	0	1	7	8	1	1	4	0	1
AT1G10150	18	4	1	1	1	0	0	13	9	0	1	0	7	6	10	1	0	12	4	4	4	0	4	0	2	3	6	7	3	1	1	0	12	10	57	52	69	20	5	5	3	3	80	31	3	11	3	5	6
AT1G10155	3	1	0	0	0	0	0	0	0	0	0	0	0	0	0	0	0	0	0	0	0	0	0	0	0	0	0	0	0	0	0	0	0	0	4	3	7	2	1	1	0	0	4	3	0	1	1	1	1
AT1G10170	70	21	13	7	11	3	2	86	25	2	5	3	29	34	34	8	0	59	27	36	54	37	35	18	68	47	11	18	14	41	8	1	29	27	90	75	133	37	5	46	11	9	196	131	23	30	16	30	20
AT1G10180	28	4	6	8	4	0	0	22	15	0	0	1	24	12	33	5	3	18	14	16	45	6	7	7	5	12	5	2	7	16	2	2	2	0	14	23	28	4	4	13	11	6	39	34	4	12	5	8	2
AT1G10200	69	9	15	19	6	0	1	26	22	3	0	1	66	26	64	8	0	34	8	17	54	10	17	20	9	16	5	4	20	20	0	3	0	1	55	58	57	20	4	34	13	13	79	74	20	27	5	7	2
AT1G10210	13	1	1	2	0	0	0	5	3	0	0	0	6	2	5	0	1	2	2	3	2	1	1	3	4	1	1	0	3	1	0	0	0	0	11	4	12	4	1	5	2	0	9	13	6	2	0	1	1
AT1G10230	4	2	1	4	0	0	0	5	6	0	1	0	3	2	7	2	0	3	4	4	8	0	0	0	0	0	0	1	2	2	0	0	7	9	0	2	2	0	0	4	3	2	4	2	1	0	0	0	0
AT1G10240	13	3	3	6	1	1	0	11	4	1	1	0	6	3	4	5	2	12	8	9	14	1	12	4	7	9	1	2	5	10	0	0	1	5	39	31	47	8	3	14	4	1	63	32	3	11	2	5	5
AT1G10270	21	3	7	4	1	0	0	27	6	1	1	0	16	17	15	0	0	22	12	21	55	10	17	5	15	5	1	2	7	16	1	0	7	19	16	15	25	4	2	21	5	4	43	49	1	9	10	7	3
AT1G10280	11	2	1	1	0	2	0	6	2	0	0	1	3	2	2	2	0	6	2	1	5	2	3	1	1	1	2	1	2	2	0	0	2	1	11	10	15	5	0	7	0	1	9	15	3	9	1	3	1
AT1G10290	186	39	28	17	8	3	3	117	62	5	5	4	74	74	87	24	1	97	49	78	162	31	75	62	48	53	18	15	39	62	5	4	26	33	118	97	171	46	6	84	35	21	212	154	49	43	50	56	17
AT1G10300	14	5	6	3	0	0	0	20	9	0	0	0	1	4	1	2	0	13	13	4	2	4	8	1	1	0	2	0	0	9	0	0	3	10	0	0	1	0	0	0	0	0	0	0	0	0	1	0	0
AT1G10310	18	0	7	4	2	1	0	10	10	0	1	0	14	14	16	1	0	6	6	8	18	2	5	3	4	4	4	5	9	4	2	0	11	10	22	11	20	3	2	13	2	5	23	32	6	12	4	2	4
AT1G10320	566	133	67	37	19	6	4	385	115	15	23	16	31	136	43	20	4	289	105	151	105	99	293	175	154	137	27	8	11	161	15	7	19	74	174	144	213	71	13	54	9	12	243	170	49	44	32	26	29
AT1G10330	1	0	0	0	0	0	0	2	2	0	0	0	2	1	3	0	0	0	0	0	3	1	0	1	1	1	0	0	1	1	0	0	0	0	3	2	7	0	1	2	0	0	4	1	0	0	0	0	0
AT1G10350	27	5	4	4	0	0	1	29	4	1	0	0	7	13	10	2	0	12	7	11	13	10	10	8	10	12	1	2	3	8	0	1	1	1	27	33	30	9	4	9	3	7	34	18	5	9	8	8	1
AT1G10360	27	2	1	1	1	2	2	11	6	0	0	1	35	14	29	6	1	14	5	5	11	4	4	9	1	3	11	0	10	3	0	1	3	0	166	187	204	47	9	33	10	7	192	137	20	23	12	14	18
AT1G10370	22	2	6	4	0	0	0	10	21	0	0	0	48	27	38	10	8	10	6	16	38	1	3	4	0	2	12	11	21	10	0	0	0	0	77	40	61	10	6	29	9	17	80	79	5	12	10	11	1
AT1G10380	0	0	0	0	0	0	0	0	2	0	0	0	1	0	3	1	0	2	0	1	1	1	1	0	0	1	0	0	2	0	0	0	0	0	0	0	5	0	1	2	3	0	5	6	1	1	1	0	1
AT1G10390	107	32	13	20	8	2	1	77	44	2	3	4	45	37	49	10	4	71	39	36	102	13	39	40	35	22	13	6	19	42	6	1	15	26	164	143	218	45	18	73	19	22	236	181	39	47	26	29	26
AT1G10410	106	26	11	4	1	2	3	50	20	3	0	2	47	37	36	10	2	40	12	19	37	6	36	34	31	44	11	14	17	28	2	0	60	34	20	16	32	11	5	31	4	6	44	40	9	10	33	10	17
AT1G10417	5	3	1	4	1	0	0	1	1	0	0	0	2	1	3	0	0	5	0	2	3	1	0	2	5	3	0	1	1	4	0	0	2	4	3	5	8	0	0	8	3	0	7	7	1	2	1	4	1
AT1G10430	13	4	2	3	1	0	0	3	3	0	0	0	12	6	10	0	0	7	4	1	11	1	0	1	1	2	5	1	6	2	0	0	1	1	17	16	22	7	0	16	9	5	24	22	3	9	7	3	5
AT1G10450	109	26	15	19	11	2	1	73	30	1	1	6	29	33	27	4	1	42	20	26	67	22	34	19	16	14	13	7	14	34	3	2	9	19	60	58	90	21	4	30	9	10	99	63	12	17	24	12	3
AT1G10460	0	0	0	0	0	0	0	0	0	2	0	0	0	0	0	0	0	0	0	0	0	0	0	0	0	0	0	0	0	0	0	0	0	0	4	2	21	0	0	20	2	0	12	8	3	3	0	0	0
AT1G10470	30	2	1	2	0	0	0	13	14	3	1	1	28	9	26	0	1	12	9	10	19	1	1	2	3	3	11	5	7	7	0	2	2	0	623	337	458	108	40	155	26	41	493	365	44	63	92	28	52
AT1G10490	37	3	6	7	4	0	0	22	8	1	0	0	12	12	19	5	0	23	4	17	40	4	10	4	5	6	4	2	8	6	1	1	17	19	32	24	50	10	2	18	7	4	57	46	12	11	5	4	5
AT1G10500	25	2	9	6	4	1	1	6	12	0	0	1	33	19	46	5	2	8	4	4	18	0	4	5	1	0	12	5	14	5	0	3	2	1	13	21	30	13	0	24	9	10	38	48	8	9	6	5	4
AT1G10510	30	4	6	9	4	0	0	17	5	0	1	0	16	13	14	1	0	10	10	11	23	5	10	9	2	8	3	1	4	7	2	1	7	4	72	64	65	11	2	26	13	11	62	63	9	13	14	9	9
AT1G10520	11	1	0	1	1	0	0	3	0	0	0	0	1	1	0	1	0	1	2	0	1	1	1	2	0	0	0	0	1	0	0	0	9	5	3	1	2	3	0	0	1	1	3	8	1	0	2	0	0
AT1G10522	39	5	5	1	4	0	0	11	12	0	2	0	20	11	38	6	0	16	4	9	43	4	4	3	4	5	11	8	13	10	0	0	3	5	31	22	41	11	6	18	16	19	39	36	3	7	7	5	8
AT1G10550	0	0	2	3	0	0	0	1	2	0	0	1	3	1	1	1	0	0	0	1	0	2	1	0	0	1	2	0	0	1	1	0	0	0	0	0	0	0	1	4	0	1	2	1	2	4	0	0	1
AT1G10560	3	2	1	1	0	2	0	4	0	0	0	0	2	0	7	0	0	5	1	1	1	1	0	0	3	0	0	0	1	3	0	0	0	0	0	1	1	0	0	0	0	1	9	7	2	6	5	8	1
AT1G10570	73	23	14	17	2	0	4	59	19	3	3	1	10	14	13	9	2	41	22	18	37	14	35	23	41	40	4	1	8	30	2	0	1	1	83	43	72	15	2	19	11	9	87	55	19	26	12	22	10
AT1G10580	137	25	12	9	5	2	2	112	35	5	2	4	47	36	40	7	2	61	31	49	75	27	45	30	33	40	14	7	13	28	3	2	16	36	47	56	90	18	4	28	13	14	98	57	8	16	11	17	8
AT1G10590	59	7	11	10	9	0	2	29	33	2	2	0	90	32	67	12	2	26	16	20	56	4	15	13	5	6	18	10	33	10	2	3	16	14	35	33	53	7	3	53	33	39	70	67	14	25	9	18	4
AT1G10600	22	6	2	2	2	1	0	11	13	0	1	2	21	9	19	4	0	11	1	6	9	0	4	5	2	1	7	3	7	2	0	0	1	1	39	40	47	9	4	11	2	9	54	20	7	6	0	2	4
AT1G10610	55	6	2	3	2	0	1	8	3	0	2	0	8	10	7	3	2	11	4	6	7	7	104	82	6	8	2	3	5	8	0	0	0	3	85	55	93	24	7	19	0	3	100	63	10	9	8	4	12
AT1G10630	66	1	15	16	9	0	2	20	19	1	0	1	47	21	51	15	1	20	14	21	46	6	8	7	6	9	13	9	28	13	0	0	20	5	27	15	35	15	2	45	18	33	43	65	21	24	20	23	5
AT1G10640	35	4	14	19	4	0	2	37	15	0	0	1	22	20	25	5	2	21	18	32	25	11	6	6	1	3	4	1	7	13	1	0	0	0	5	5	21	1	1	17	6	4	19	15	2	3	1	2	1
AT1G10650	27	7	6	4	0	0	1	23	13	1	0	1	19	16	14	4	1	20	16	12	19	6	3	1	9	5	6	11	9	10	1	0	8	7	92	53	94	13	10	28	6	10	83	48	7	17	7	15	10
AT1G10657	26	4	5	2	0	0	1	11	12	0	0	0	23	12	35	4	0	4	3	8	14	2	4	3	4	3	3	2	7	7	0	0	1	0	109	103	124	17	8	26	3	9	69	51	7	7	8	3	11
AT1G10660	16	1	0	1	0	0	0	3	5	0	0	1	14	7	13	4	0	4	0	4	5	0	3	2	4	1	14	43	10	7	0	0	2	3	29	25	37	5	2	14	5	7	42	29	3	6	4	5	2
AT1G10670	202	28	38	70	13	2	2	85	76	2	2	2	156	88	175	37	9	79	72	61	208	24	26	25	15	25	49	34	84	39	18	4	9	7	60	66	104	26	5	103	40	54	177	161	33	44	18	36	11
AT1G10682	23	6	2	1	0	0	0	9	10	0	0	0	68	16	62	7	1	6	8	3	16	2	0	4	1	0	9	2	27	13	1	7	1	0	6	8	20	3	0	23	7	6	22	33	4	6	3	2	5
AT1G10690	5	1	2	1	1	0	0	2	1	0	0	0	2	1	5	1	0	2	0	3	4	0	1	0	0	0	0	1	3	0	0	0	0	0	4	7	12	2	0	1	2	2	13	10	0	0	0	0	1
AT1G10700	10	0	4	4	0	0	0	6	9	0	0	0	13	3	8	1	1	7	2	4	6	2	1	1	2	0	3	2	5	3	2	0	2	5	29	18	33	14	1	10	3	4	59	31	4	7	3	7	0
AT1G10720	88	14	12	12	4	0	1	50	22	4	3	1	23	21	27	9	1	33	9	21	27	10	35	19	16	21	14	10	20	27	1	2	53	56	49	48	60	24	3	20	9	10	123	78	26	24	17	26	10
AT1G10730	25	3	1	3	2	0	0	8	5	1	1	1	8	6	4	2	2	7	5	2	6	4	6	2	5	12	0	0	7	2	2	0	3	6	9	12	14	3	1	5	1	0	22	12	3	6	4	6	0
AT1G10740	60	8	7	2	4	3	1	24	25	1	1	0	37	15	36	16	2	24	13	16	28	7	13	9	5	11	28	97	17	11	0	1	5	8	141	108	118	30	8	29	5	3	117	91	9	22	16	10	9
AT1G10750	19	6	1	1	1	1	0	19	5	0	0	0	3	3	0	2	0	4	0	7	20	4	1	2	0	0	0	0	0	5	0	0	0	0	3	2	6	3	1	15	3	1	14	8	0	2	0	2	0
AT1G10760	218	45	27	38	16	2	2	133	72	6	4	4	81	71	70	25	7	94	34	74	115	21	100	64	35	26	21	13	32	63	7	3	2	7	868	650	731	209	75	131	28	20	704	394	50	79	32	33	43
AT1G10780	11	1	1	4	2	1	0	4	1	0	0	0	3	1	3	1	0	5	2	3	17	4	2	1	1	0	0	0	6	2	0	0	0	1	5	0	6	0	1	12	4	5	7	8	0	3	2	1	0
AT1G10820	33	15	7	6	2	0	0	32	17	3	0	2	9	18	20	3	1	23	5	15	31	8	21	9	18	13	6	1	5	11	0	3	4	4	80	74	116	29	9	38	8	10	123	77	17	21	19	31	11
AT1G10830	8	2	1	4	0	0	1	11	2	0	1	0	9	3	17	1	1	7	0	5	6	1	1	2	4	2	4	0	3	3	0	0	0	2	15	10	19	3	1	6	4	2	18	32	6	2	2	0	5
AT1G10840	120	17	20	25	10	1	0	40	38	3	1	2	86	41	87	13	2	50	21	33	124	11	15	12	15	9	20	15	40	18	1	0	37	23	70	88	90	24	5	79	42	24	119	105	18	21	14	22	8
AT1G10850	55	14	5	8	3	0	0	30	8	1	3	1	23	23	14	3	2	22	18	36	59	11	5	7	8	4	3	1	10	17	3	1	34	21	11	22	28	4	1	30	7	10	46	30	6	5	0	4	3
AT1G10865	35	0	3	1	0	0	1	8	9	0	0	0	14	10	25	2	1	6	1	6	12	5	2	4	2	0	5	5	11	3	0	0	32	7	15	7	17	7	0	8	4	8	19	16	5	5	4	2	4
AT1G10870	111	21	23	29	6	4	2	69	25	2	3	5	15	33	17	6	1	53	37	32	46	19	40	23	40	46	8	3	11	38	3	2	6	5	68	44	85	27	4	27	9	19	105	64	33	28	30	50	19
AT1G10890	688	189	84	91	20	10	6	432	172	18	23	22	70	135	66	39	4	344	150	147	160	88	357	240	220	194	50	53	48	205	9	5	20	47	1233	911	1357	381	93	215	41	42	1306	851	194	243	221	184	153
AT1G10900	20	4	1	2	0	0	0	13	3	3	1	0	5	5	11	1	0	5	5	10	6	2	4	3	2	1	1	0	3	10	0	3	3	1	265	176	230	69	23	30	8	11	218	118	15	32	17	15	17
AT1G10910	59	16	7	7	4	0	0	56	14	0	0	0	19	17	20	5	1	35	12	25	27	10	16	18	25	27	2	5	9	14	3	0	0	1	161	159	169	39	17	45	19	15	178	110	29	27	8	15	19
AT1G10920	40	14	4	3	0	1	1	36	14	2	4	1	14	7	10	3	0	29	6	11	9	11	14	8	14	14	4	1	4	16	1	0	0	6	238	173	215	51	25	27	3	0	245	113	15	38	5	11	14
AT1G10930	30	14	7	5	6	1	3	29	9	1	0	1	21	17	13	2	0	27	4	23	51	3	7	5	3	12	7	4	11	13	3	0	9	12	37	25	36	9	24	32	7	1	62	33	3	10	11	9	3
AT1G10940	229	44	38	35	7	3	3	128	54	5	3	3	74	57	66	26	4	139	92	70	93	28	66	52	41	41	43	26	39	66	5	3	72	37	869	581	838	227	73	156	24	19	835	514	103	133	106	53	92
AT1G10950	195	32	25	24	15	1	1	122	64	4	1	2	72	71	60	19	9	78	56	76	168	24	45	46	42	38	16	19	26	55	8	3	7	17	125	86	125	40	9	80	24	35	188	127	39	50	35	73	24
AT1G10960	48	7	9	14	13	2	0	22	35	2	2	1	91	29	87	5	3	22	20	24	69	9	8	4	4	4	30	9	34	16	1	1	3	6	94	97	166	27	8	91	50	38	184	204	25	21	15	16	16
AT1G10970	15	0	3	3	0	0	0	4	3	0	0	0	5	6	5	2	0	4	1	4	5	3	1	0	0	1	1	1	4	1	1	0	19	1	4	4	7	2	1	11	0	3	2	5	4	3	0	1	2
AT1G11000	26	4	2	1	2	1	1	13	12	0	4	0	16	11	15	1	8	18	13	13	23	5	0	3	1	1	3	0	3	7	0	0	0	1	1	4	11	3	0	5	4	8	31	24	29	28	1	14	4
AT1G11020	15	2	1	2	0	1	0	4	7	0	1	0	11	5	3	1	1	4	2	1	7	0	1	0	0	2	3	0	3	3	2	0	2	1	6	5	9	1	1	7	1	8	14	10	2	2	1	2	3
AT1G11050	13	2	1	1	1	0	1	13	5	1	0	1	7	3	6	1	0	7	1	7	6	1	0	0	3	2	1	2	2	8	0	2	0	1	37	29	41	25	6	8	4	4	80	36	5	7	2	5	1
AT1G11060	37	9	9	10	1	2	0	26	13	2	0	1	16	23	27	5	0	14	14	12	37	8	16	7	5	6	13	2	14	11	3	2	6	4	43	40	32	12	7	13	8	4	62	34	11	12	6	9	6
AT1G11070	5	2	0	1	2	0	0	1	0	0	0	0	0	0	0	0	0	1	0	0	0	0	0	0	0	0	0	0	0	0	0	0	0	0	22	32	39	8	1	10	2	1	31	28	5	1	4	2	2
AT1G11090	10	1	4	3	2	0	0	11	6	1	0	0	10	5	14	1	1	3	7	7	11	3	8	5	6	4	1	0	6	4	0	0	0	0	11	10	10	4	1	10	2	7	26	17	4	2	6	10	3
AT1G11100	4	0	1	2	0	6	2	6	2	0	0	1	2	3	2	1	0	4	1	5	4	1	1	3	0	2	1	1	0	2	0	0	1	1	1	2	1	1	0	3	0	0	3	5	0	0	0	9	4
AT1G11120	17	3	1	2	0	0	0	6	4	0	0	0	4	2	12	4	0	5	3	7	14	3	4	1	5	6	5	0	5	4	0	1	0	0	2	3	4	2	0	7	0	2	8	4	0	3	0	3	1
AT1G11130	13	6	0	1	2	0	0	9	7	0	0	0	5	6	10	2	0	9	3	11	37	5	7	4	2	5	1	0	7	5	0	0	1	0	17	20	16	1	1	18	2	3	26	15	2	4	0	0	2
AT1G11160	15	2	0	3	0	0	0	3	3	0	0	0	7	4	6	1	0	7	1	3	8	2	7	6	5	3	0	0	1	6	0	1	0	2	3	0	8	1	1	11	3	1	10	7	1	4	1	5	1
AT1G11170	45	8	5	4	1	0	1	24	15	2	1	0	12	17	17	0	0	33	16	4	8	7	2	5	4	4	1	5	6	15	0	2	1	2	10	9	15	5	2	10	0	4	7	9	1	2	0	1	0
AT1G11175	6	3	1	0	0	0	0	2	2	0	0	0	11	3	4	1	0	4	5	2	2	0	3	4	0	2	4	5	4	3	0	0	0	1	16	7	18	3	2	6	2	1	15	18	3	4	14	9	3
AT1G11180	9	1	1	2	1	0	0	9	5	0	1	1	5	3	1	0	0	1	1	6	10	0	5	2	3	2	1	1	1	2	0	0	4	4	39	34	31	9	1	9	4	1	39	22	4	6	7	2	6
AT1G11190	45	6	4	2	0	1	3	14	11	2	1	0	17	6	17	7	0	44	49	7	1	4	1	0	3	0	7	2	5	12	0	0	1	1	2	0	0	1	0	1	0	1	2	2	0	0	1	0	0
AT1G11200	12	0	1	1	0	0	0	4	1	0	0	0	4	3	4	2	0	2	1	3	7	1	0	0	2	1	1	2	2	0	0	0	10	1	3	2	10	1	0	9	2	3	5	7	0	1	0	1	0
AT1G11210	4	0	0	0	0	0	0	0	0	0	0	0	0	0	0	0	0	0	0	0	0	0	0	0	0	0	0	0	0	0	0	0	0	0	1	1	0	1	0	0	0	0	1	0	0	0	0	0	0
AT1G11220	4	1	0	2	0	0	0	1	0	0	0	0	1	1	0	0	0	1	2	2	6	1	0	0	1	0	1	1	1	1	0	0	0	0	0	0	3	2	0	2	1	0	1	2	0	0	0	1	0
AT1G11240	93	16	11	8	6	1	1	32	19	1	2	2	33	23	36	8	3	26	14	27	45	7	18	8	14	13	13	7	15	23	2	0	47	30	41	35	61	12	4	44	15	11	65	51	12	12	8	9	11
AT1G11260	123	25	23	18	6	3	5	85	44	5	3	1	51	61	66	9	9	55	17	50	92	23	83	125	84	83	23	11	33	34	1	6	0	3	349	239	408	357	27	111	35	33	628	437	47	83	56	95	64
AT1G11270	17	3	3	4	1	1	0	15	0	1	0	1	7	1	8	4	1	12	0	8	16	3	4	3	14	6	2	4	3	3	0	0	0	3	17	19	29	6	2	3	0	3	27	18	3	6	3	0	2
AT1G11280	27	6	2	2	3	0	0	24	14	0	0	0	10	6	7	3	4	20	10	12	25	4	9	9	13	7	8	1	4	8	1	0	0	4	31	35	54	14	2	19	6	6	60	50	9	9	6	11	10
AT1G11290	5	1	1	0	1	0	0	4	1	0	0	0	3	3	1	0	0	1	0	4	2	3	2	1	1	2	0	0	0	1	0	0	1	0	26	22	30	4	2	4	0	1	23	20	2	0	4	3	4
AT1G11300	4	0	2	2	1	0	0	2	2	0	0	0	1	2	0	0	0	2	0	1	0	0	1	0	2	0	0	1	0	3	0	0	0	0	3	10	15	2	0	4	0	1	18	7	1	4	0	2	2
AT1G11310	55	6	1	2	1	1	0	26	13	0	1	1	25	12	15	7	4	14	6	16	34	8	7	6	6	11	11	4	13	3	3	3	37	14	105	75	144	33	10	45	12	9	169	122	23	26	13	9	8
AT1G11320	11	1	0	2	0	0	0	4	0	0	0	0	1	4	4	0	0	3	1	2	5	4	2	4	0	0	2	0	3	3	0	0	4	2	1	2	4	2	0	4	2	1	2	5	2	1	1	1	1
AT1G11330	21	5	4	7	2	0	0	15	3	0	4	1	9	6	6	3	0	12	7	9	13	1	2	2	0	5	5	0	5	9	0	0	2	4	19	12	25	3	2	16	2	7	39	22	6	2	2	0	3
AT1G11350	32	8	1	8	1	0	0	29	9	0	2	0	4	10	4	1	1	9	6	9	6	3	10	6	35	24	5	0	4	9	1	0	0	0	55	40	129	24	9	31	8	13	229	142	60	101	30	45	18
AT1G11360	33	3	6	6	4	1	2	18	13	0	0	0	35	15	33	4	4	20	15	13	33	4	14	6	4	12	7	5	7	19	0	0	1	3	20	19	35	14	3	20	3	11	54	32	9	20	5	8	4
AT1G11380	20	4	0	10	2	1	0	18	5	0	0	0	6	4	7	1	0	10	4	11	11	1	1	10	11	9	1	6	3	8	0	0	5	2	33	37	34	15	3	16	1	3	59	44	19	14	2	4	3
AT1G11390	19	4	1	0	0	1	0	10	7	0	0	0	10	4	13	2	0	11	12	4	15	1	3	2	1	2	3	1	5	9	3	0	2	1	14	10	16	2	1	10	6	6	14	12	1	4	3	1	2
AT1G11400	34	8	0	2	1	1	1	11	9	0	0	0	18	13	22	3	2	16	9	11	15	4	10	12	5	4	8	9	12	10	1	1	7	12	26	23	33	10	2	17	6	3	40	33	4	5	6	9	4
AT1G11410	17	15	1	4	1	0	0	17	10	0	1	1	14	8	11	3	6	8	5	9	10	4	9	3	10	7	7	2	7	8	1	0	4	6	14	8	26	3	2	6	1	4	40	30	17	17	6	4	1
AT1G11420	10	3	2	0	0	0	1	7	1	0	0	0	5	1	7	0	0	4	2	3	6	1	7	2	3	0	0	0	0	1	0	0	0	1	0	2	5	1	0	5	1	2	2	3	3	1	1	0	2
AT1G11430	47	9	5	5	7	1	0	20	22	0	1	0	66	23	65	2	2	16	7	14	82	4	4	3	7	6	22	6	32	12	1	1	12	7	50	70	93	16	6	54	38	23	114	123	10	11	10	8	7
AT1G11440	21	7	4	1	0	1	0	24	13	1	1	0	10	4	10	6	1	10	6	11	9	4	12	12	9	5	6	0	4	11	1	0	1	4	67	64	81	23	4	16	2	5	83	43	7	11	3	3	3
AT1G11450	13	2	0	1	0	0	0	4	0	0	0	0	2	1	1	0	0	6	2	1	5	4	41	20	0	0	0	0	1	4	0	0	0	0	3	1	3	1	0	6	2	1	7	14	1	0	2	0	0
AT1G11475	72	7	17	14	12	0	0	17	12	0	3	1	68	22	47	9	3	17	9	13	31	6	0	1	3	2	12	8	33	8	1	0	55	17	15	9	15	5	6	20	14	27	25	25	4	7	4	2	0
AT1G11480	92	13	14	7	5	2	0	44	23	3	2	0	46	24	49	9	0	50	22	24	53	10	31	12	15	30	18	27	22	25	3	1	16	23	50	41	54	25	8	18	13	15	73	41	15	10	10	11	11
AT1G11490	1	1	0	0	0	0	0	2	0	0	0	0	1	0	0	1	1	1	0	0	0	0	11	11	0	0	1	0	1	0	0	0	0	1	0	1	1	0	0	1	0	0	0	3	0	1	0	0	0
AT1G11530	5	1	2	1	0	0	0	1	1	0	0	1	8	5	3	0	0	1	2	0	2	0	0	2	0	0	1	0	8	1	0	0	0	0	36	20	33	12	2	5	4	5	40	35	3	4	4	1	0
AT1G11545	23	6	1	0	1	0	0	11	6	1	1	0	20	7	20	1	2	6	6	5	28	1	2	3	7	9	5	0	6	7	0	1	1	2	9	10	14	1	0	20	5	12	24	22	10	8	3	1	5
AT1G11580	17	5	7	14	4	0	0	8	10	1	0	0	6	4	7	0	0	4	3	9	20	1	2	2	1	0	0	0	2	1	0	2	1	0	11	7	21	1	2	56	5	7	28	51	2	3	1	0	1
AT1G11592	5	1	4	5	1	0	1	3	0	2	0	0	4	1	10	0	0	2	2	0	8	0	3	0	2	1	5	0	4	2	0	0	0	1	8	5	12	5	1	0	1	2	18	16	2	4	2	2	1
AT1G11630	15	2	2	2	0	0	1	15	6	1	0	0	5	5	11	1	1	6	3	3	13	2	7	7	3	3	3	1	5	5	0	0	0	0	17	8	20	6	1	7	0	3	19	12	3	3	6	3	3
AT1G11650	106	15	24	5	9	29	9	49	58	2	0	1	115	61	101	13	4	55	19	41	179	11	24	16	10	12	31	19	44	34	3	2	5	10	187	185	235	60	16	105	57	42	283	239	33	27	26	23	28
AT1G11660	91	11	10	13	2	0	0	46	23	0	2	2	46	26	31	10	1	44	11	24	63	11	37	28	22	22	17	16	26	19	4	0	21	13	57	69	78	24	11	30	10	13	87	67	8	21	15	16	7
AT1G11670	27	4	8	1	0	1	0	33	14	0	1	1	7	12	9	4	1	21	11	12	19	10	2	3	56	29	4	0	6	10	0	0	3	3	8	12	32	1	0	18	4	3	53	27	2	7	0	4	7
AT1G11680	75	12	16	12	5	1	0	46	44	3	2	1	54	33	43	16	6	26	17	31	113	10	9	8	6	10	16	5	18	22	2	1	1	6	52	37	67	12	3	68	17	29	86	73	14	19	11	14	7
AT1G11700	41	12	4	4	1	0	0	31	20	3	1	1	31	17	22	6	0	32	9	25	16	11	6	6	11	15	8	3	15	12	0	2	0	1	88	68	104	18	6	27	4	6	122	68	14	16	4	7	5
AT1G11710	10	0	0	3	0	0	0	9	2	0	0	0	4	1	1	0	0	3	1	3	2	2	3	2	3	0	0	0	2	1	0	0	0	1	18	18	12	6	3	6	0	1	23	12	1	3	2	1	2
AT1G11720	68	12	21	21	9	2	0	54	27	2	2	2	15	21	20	3	2	31	12	35	35	25	28	16	4	4	8	8	6	34	0	0	3	8	335	249	318	71	23	57	18	14	333	158	22	35	15	23	21
AT1G11730	26	9	0	1	0	0	0	11	7	0	0	0	6	9	3	3	0	8	1	9	21	4	0	3	6	8	1	1	2	6	0	0	1	2	4	5	13	2	0	29	3	1	15	14	6	4	4	5	7
AT1G11740	6	2	0	0	1	0	0	6	0	0	0	0	3	2	0	1	0	2	2	0	0	0	1	0	0	1	1	0	1	2	0	0	10	0	0	4	4	1	0	2	0	0	6	3	0	0	0	1	0
AT1G11750	31	1	3	7	3	0	0	12	9	1	1	0	34	17	42	5	2	13	5	17	41	1	3	4	3	3	7	5	18	14	1	0	7	4	34	28	64	14	4	32	27	18	79	80	9	8	8	11	6
AT1G11755	60	11	4	3	1	0	1	14	10	3	0	0	19	11	22	2	0	35	57	5	9	1	6	6	4	4	5	1	11	12	0	0	4	4	15	8	24	6	2	10	4	2	5	15	2	6	0	3	1
AT1G11760	6	3	2	2	0	0	0	5	1	0	0	0	7	2	4	2	0	3	2	1	4	1	2	1	1	1	4	1	3	3	0	0	13	7	6	2	5	1	0	7	3	2	9	9	1	3	0	0	0
AT1G11780	22	4	1	0	1	1	0	4	3	1	0	0	8	5	5	2	0	8	2	3	1	0	1	1	2	1	1	0	2	3	0	0	8	6	8	10	15	5	6	4	0	2	18	15	3	7	1	6	2
AT1G11785	7	3	0	0	0	0	0	1	1	0	0	0	1	0	2	0	0	6	7	0	0	0	3	1	1	1	1	0	0	2	1	0	0	0	8	3	8	4	0	2	0	0	11	9	3	3	10	3	4
AT1G11790	24	6	3	10	3	0	0	9	4	0	0	0	8	5	17	3	0	8	10	4	15	1	4	1	4	1	2	3	5	3	0	0	9	1	42	28	37	9	6	11	3	5	47	27	9	13	5	14	4
AT1G11800	18	0	0	0	1	1	0	4	4	0	0	0	3	3	4	1	0	6	5	2	3	1	4	1	0	3	2	1	1	2	0	0	26	6	2	4	3	1	0	3	1	3	9	4	1	1	1	0	0
AT1G11820	21	5	3	6	2	0	0	2	9	0	0	0	17	11	22	2	0	9	10	20	31	3	1	2	4	5	1	1	7	7	2	0	0	0	41	37	48	11	4	52	19	17	93	76	19	17	22	17	11
AT1G11840	235	32	46	50	15	3	8	101	106	1	2	3	289	123	284	38	12	90	69	83	254	23	44	39	18	29	78	32	132	56	6	5	11	20	120	80	192	35	7	262	65	119	214	281	63	49	47	64	34
AT1G11850	87	10	10	7	1	0	0	31	41	2	2	1	112	52	83	14	26	30	25	18	37	3	2	3	5	11	32	15	48	15	2	1	1	0	15	19	43	10	3	67	50	37	62	86	10	12	12	22	11
AT1G11860	136	20	21	11	7	0	3	58	73	2	1	0	179	94	167	36	4	50	18	49	119	21	10	16	11	14	39	12	71	30	2	4	7	7	643	562	769	163	72	250	91	73	824	906	80	107	91	77	66
AT1G11870	5	4	3	4	1	0	0	14	2	0	0	0	18	3	8	0	1	10	4	6	13	2	6	4	5	3	6	1	2	3	0	1	4	4	30	45	38	8	3	14	6	5	42	45	8	7	3	5	3
AT1G11880	7	1	2	0	1	0	0	1	1	1	0	0	2	4	2	0	0	2	0	5	6	0	2	2	1	2	2	0	0	1	0	0	3	1	7	8	12	3	0	2	4	2	15	9	1	2	0	1	1
AT1G11890	30	1	11	4	3	1	1	13	11	1	1	0	21	17	25	5	1	11	8	5	28	4	6	8	2	3	4	8	21	6	0	1	0	6	53	32	53	14	5	25	10	4	65	39	17	24	9	9	6
AT1G11900	4	1	2	0	0	0	0	2	3	0	0	0	3	1	2	0	0	3	0	3	3	1	0	0	0	0	0	0	1	0	0	0	0	2	5	3	2	1	0	4	0	2	5	3	0	1	0	0	0
AT1G11905	23	13	7	8	3	0	1	10	6	0	0	1	11	6	9	1	0	7	9	7	17	4	11	4	6	2	3	2	4	6	0	0	0	3	9	5	15	4	1	11	1	4	14	11	3	3	7	8	5
AT1G11910	281	32	48	53	16	8	4	109	116	12	3	3	192	122	179	33	14	94	52	110	246	27	32	33	21	27	48	32	82	66	12	3	221	71	323	280	407	110	35	180	58	70	412	370	67	73	86	61	45
AT1G11930	32	8	8	6	4	0	0	15	17	2	1	0	30	17	25	4	2	12	7	8	17	3	15	13	8	6	5	5	13	4	1	0	1	3	103	87	140	38	10	37	14	12	135	84	29	31	13	10	13
AT1G11940	30	7	4	5	3	5	0	12	5	0	0	0	7	4	7	2	2	7	5	11	14	2	11	4	2	9	1	2	2	6	1	0	12	4	6	9	11	1	2	5	3	3	7	9	5	6	6	8	2
AT1G11950	26	4	4	0	4	0	1	16	6	1	0	0	5	7	5	1	1	9	3	7	11	5	8	4	7	6	1	0	6	6	0	1	0	3	4	2	8	1	1	2	1	2	8	8	1	2	4	0	2
AT1G11960	25	5	2	4	3	0	0	16	9	0	1	1	4	4	11	1	1	9	9	4	9	3	7	3	3	3	5	0	2	10	3	1	3	4	23	22	24	11	3	5	2	3	39	37	3	12	6	2	1
AT1G12000	91	21	45	82	10	3	0	55	53	2	0	0	96	59	104	7	12	39	27	60	175	8	16	4	8	19	19	7	50	31	5	0	16	10	22	27	46	8	3	88	48	49	58	97	10	17	16	30	14
AT1G12013	6	2	0	0	0	0	0	5	1	1	0	1	0	1	3	0	0	5	1	4	2	4	1	3	0	2	0	1	1	3	0	0	0	0	2	1	4	0	0	3	1	0	5	4	3	0	2	7	1
AT1G12020	11	0	1	2	0	1	1	13	3	1	0	0	10	3	2	0	0	5	3	4	11	5	0	3	1	2	1	1	1	2	0	1	1	1	39	32	55	5	4	12	2	3	67	30	1	7	3	2	4
AT1G12050	59	8	19	33	4	0	0	16	9	0	0	1	34	15	39	9	3	18	14	8	30	3	10	4	4	5	8	1	24	15	0	1	10	2	27	22	48	12	5	14	6	5	57	39	5	8	11	6	7
AT1G12060	7	0	0	1	1	0	0	0	1	1	0	0	3	1	2	0	0	2	0	1	3	1	2	1	4	1	0	1	0	2	0	0	10	8	2	1	4	2	0	6	3	1	8	2	1	0	1	0	0
AT1G12080	591	142	65	13	4	12	19	407	305	18	9	3	579	260	537	101	28	267	86	130	151	62	95	60	643	545	139	75	231	183	6	20	5	13	14	4	14	2	0	95	5	7	20	24	1	5	1	2	0
AT1G12090	268	30	84	50	14	1	1	87	105	3	1	1	366	146	310	54	33	119	51	77	230	16	18	16	10	13	93	38	123	53	3	1	1	3	578	520	797	144	68	326	138	104	803	775	73	103	74	63	65
AT1G12110	10	3	2	4	2	1	0	9	8	1	0	0	5	4	2	1	0	8	0	4	0	5	2	1	0	1	2	0	2	4	0	0	0	0	364	281	351	111	35	82	13	15	378	185	31	45	19	14	22
AT1G12120	69	13	13	13	1	0	1	49	27	1	1	0	33	29	36	11	2	37	20	25	54	5	23	13	24	15	20	8	17	23	1	1	3	5	109	85	126	27	8	39	13	11	138	97	25	23	20	22	18
AT1G12140	13	2	3	2	1	0	1	6	6	0	1	1	13	0	8	1	0	4	3	4	9	2	3	1	3	0	5	3	6	4	0	1	1	3	68	39	58	20	6	20	6	6	76	60	14	19	2	5	9
AT1G12160	4	0	1	2	0	0	0	1	2	0	0	0	1	1	2	0	0	0	0	1	0	0	0	0	0	0	0	0	0	2	0	0	4	1	0	2	0	0	0	0	2	1	1	2	0	0	0	0	1
AT1G12200	6	1	1	0	0	1	0	5	2	2	0	0	1	3	3	0	0	0	0	2	6	2	2	2	1	2	1	0	2	5	0	2	0	1	2	0	3	0	0	3	0	0	7	7	2	2	0	0	0
AT1G12210	20	11	4	5	4	1	0	28	9	1	0	0	4	15	5	0	0	13	6	14	17	10	7	7	6	6	3	1	4	8	1	1	1	0	13	18	37	6	1	14	0	0	57	29	7	14	4	7	5
AT1G12220	5	1	2	0	0	0	0	7	4	0	0	0	1	2	5	0	0	4	2	0	4	4	4	1	2	0	1	0	2	4	0	0	0	0	85	60	125	31	4	13	5	1	120	69	20	20	14	8	9
AT1G12230	39	8	4	11	7	1	0	16	27	0	0	1	50	32	58	11	3	21	11	13	50	6	8	3	4	9	13	5	21	14	1	1	0	1	54	58	91	21	4	44	25	14	88	77	26	29	10	19	12
AT1G12240	128	37	16	14	8	0	2	87	50	5	7	3	82	54	60	22	4	65	18	51	133	13	21	16	21	19	26	21	34	40	1	3	5	4	460	426	558	179	40	103	34	51	638	376	139	184	43	56	42
AT1G12244	7	0	3	3	0	0	0	1	2	0	0	0	4	5	4	3	1	3	2	3	8	1	0	4	3	1	1	0	3	1	0	0	0	3	31	20	37	9	1	5	3	3	25	31	4	5	6	5	1
AT1G12250	25	5	3	2	0	0	0	15	8	0	1	0	27	20	16	3	0	10	3	11	19	5	2	4	7	2	3	0	9	4	1	0	0	1	241	167	214	42	5	39	7	10	237	140	17	30	19	17	17
AT1G12260	5	0	2	0	0	0	0	11	1	0	0	0	2	1	0	0	1	2	3	1	0	0	0	1	1	1	0	0	0	2	0	1	0	0	0	0	1	0	0	1	0	1	2	1	0	0	0	0	0
AT1G12270	63	17	11	12	4	0	0	34	24	3	3	0	27	23	23	1	2	25	14	41	74	12	5	8	17	19	11	6	10	23	2	3	5	13	35	35	55	13	1	35	10	12	68	44	9	14	18	11	7
AT1G12280	43	15	11	2	1	0	4	54	18	2	1	1	9	20	10	3	0	29	10	16	14	7	39	22	22	22	5	1	5	15	2	1	1	1	212	193	295	65	38	56	6	5	376	150	37	54	19	20	20
AT1G12290	51	20	6	5	2	0	0	88	17	2	3	0	14	18	3	3	0	50	9	34	33	19	55	39	49	43	4	1	0	34	0	1	1	2	151	104	165	56	6	34	2	4	226	110	30	44	22	13	29
AT1G12300	15	4	2	1	0	1	1	7	3	1	0	1	3	9	2	0	0	10	2	12	14	1	6	4	9	3	4	0	1	10	0	0	0	2	31	24	23	4	1	8	1	2	41	23	2	3	4	2	5
AT1G12320	16	2	3	1	0	0	0	17	7	2	0	1	9	6	6	0	0	6	2	5	10	1	16	11	2	5	0	1	3	3	0	0	14	10	24	43	55	6	6	8	2	2	62	52	2	11	17	3	5
AT1G12310	99	15	12	13	5	3	1	29	55	3	1	1	100	40	100	25	6	25	19	31	87	9	11	9	8	9	33	41	65	14	3	1	17	13	15	21	30	10	5	38	18	32	43	49	10	8	6	18	4
AT1G12330	46	14	28	26	7	0	0	61	29	2	2	1	39	36	24	2	3	45	11	38	50	20	7	10	16	14	10	4	17	20	2	0	0	2	21	13	41	10	2	13	8	12	58	37	21	25	3	4	8
AT1G12350	20	0	3	9	1	0	0	7	2	1	0	0	11	8	7	3	0	5	5	3	6	1	3	4	2	2	3	0	4	8	1	0	1	0	24	42	47	12	1	18	6	4	39	43	15	13	12	12	7
AT1G12360	84	15	11	11	5	7	0	46	17	0	2	2	34	20	32	11	2	22	13	26	37	18	35	24	14	17	10	23	20	23	5	1	9	10	80	59	86	19	3	30	14	15	120	76	30	33	32	27	18
AT1G12370	16	3	1	1	2	17	2	8	2	0	0	0	8	4	7	2	0	6	0	3	7	2	3	1	1	1	4	8	5	1	1	0	2	2	10	6	6	0	2	6	3	1	16	11	0	0	2	0	1
AT1G12380	46	16	9	7	0	1	2	71	30	5	2	1	32	20	35	3	1	44	15	28	58	23	22	9	39	33	13	6	18	25	2	1	0	0	6	2	21	0	1	28	4	6	19	21	3	5	3	12	2
AT1G12390	19	2	2	6	0	1	0	6	2	0	0	0	8	5	13	1	2	3	6	6	14	1	4	2	3	4	5	1	5	2	0	0	0	0	9	3	10	3	0	8	2	1	18	15	1	0	0	2	2
AT1G12400	6	0	2	1	0	1	1	8	2	0	0	0	14	2	10	1	1	3	1	3	2	0	2	0	1	1	4	1	4	2	0	0	0	0	14	6	14	2	1	6	3	4	12	13	0	4	2	0	0
AT1G12410	33	4	3	13	3	2	1	20	15	1	1	1	61	33	46	9	0	17	14	11	34	1	13	3	8	8	10	6	17	15	2	0	5	4	42	45	61	15	4	49	19	33	77	85	11	16	8	15	13
AT1G12420	60	10	5	5	6	1	1	39	14	0	1	12	19	21	19	4	6	20	8	18	13	7	38	20	13	23	5	8	10	26	3	3	0	0	13	8	31	5	2	16	5	4	38	32	2	5	15	44	9
AT1G12430	141	32	10	13	0	3	0	102	36	3	5	1	42	50	55	11	13	59	29	42	77	22	25	17	56	43	15	5	19	42	3	6	1	1	67	49	88	20	6	60	17	17	128	81	17	19	10	29	9
AT1G12440	83	14	16	12	2	2	0	36	32	0	2	0	80	41	89	7	2	28	9	20	43	11	13	8	9	15	17	11	39	19	0	2	32	20	68	64	88	24	6	41	24	15	127	101	12	14	23	19	19
AT1G12450	14	6	5	2	0	2	1	0	5	0	0	0	14	5	14	5	0	6	0	2	5	1	3	3	1	3	8	21	6	4	0	0	1	0	2	5	12	2	0	1	0	2	18	7	1	6	1	1	0
AT1G12460	43	9	5	8	4	1	0	39	16	3	5	0	15	20	12	1	5	22	9	22	20	15	10	8	5	9	5	2	7	18	0	0	1	3	23	27	55	11	4	16	3	5	104	54	39	28	7	15	8
AT1G12470	73	9	7	13	4	1	0	39	19	4	2	2	25	24	33	7	2	31	12	20	48	11	21	15	23	20	7	6	17	19	5	4	16	24	50	34	54	22	2	35	6	11	82	63	10	16	21	25	9
AT1G12500	55	13	6	7	3	0	1	34	16	2	3	0	24	23	20	5	1	30	5	17	47	11	16	10	18	18	5	4	10	13	0	2	0	3	156	142	255	38	23	46	13	29	302	203	51	78	94	80	47
AT1G12520	86	15	12	14	1	0	0	55	36	6	5	1	59	28	53	9	3	37	19	18	55	10	20	21	21	20	15	11	38	31	1	3	4	5	193	154	197	54	13	59	17	20	224	178	36	46	31	24	18
AT1G12530	32	7	2	7	5	1	1	13	13	0	0	0	25	7	19	3	0	9	3	3	11	4	4	3	8	6	2	3	7	6	2	1	6	6	32	17	50	10	2	10	2	4	50	38	15	13	5	1	3
AT1G12550	1	2	3	5	2	0	0	2	1	0	0	0	4	4	2	0	1	2	1	5	4	2	0	0	0	0	0	1	1	2	2	0	0	0	12	7	7	3	0	6	0	1	19	14	2	3	4	1	5
AT1G12580	59	14	12	7	3	1	1	39	24	4	0	0	25	23	17	5	0	39	17	20	32	8	23	12	26	16	6	9	18	16	1	0	2	2	115	99	122	43	17	41	4	11	164	102	36	41	9	25	9
AT1G12620	23	7	5	6	0	0	0	20	6	0	1	0	8	8	14	1	0	8	2	7	14	7	9	6	7	5	3	1	4	9	0	0	1	0	36	33	51	14	1	11	2	1	59	47	5	16	3	5	5
AT1G12640	44	9	6	6	2	13	4	17	13	1	1	0	22	14	26	10	2	41	41	14	21	1	3	5	10	9	7	13	16	10	1	1	2	2	15	28	30	8	0	9	4	6	26	18	1	8	6	4	3
AT1G12650	91	16	8	16	13	1	0	42	26	3	0	0	34	24	28	6	0	45	23	29	55	11	15	24	24	17	7	3	16	21	0	0	9	11	57	56	61	13	8	22	10	14	110	55	12	11	21	8	14
AT1G12680	77	17	8	8	0	3	0	43	7	3	2	2	14	13	17	5	1	37	15	7	32	7	20	17	11	13	4	14	13	16	1	3	24	28	48	43	76	25	4	13	6	5	78	55	15	7	8	16	11
AT1G12700	11	1	0	1	0	0	0	4	3	0	0	0	3	6	4	2	1	3	1	3	8	4	3	4	2	2	1	1	1	4	0	0	4	3	19	16	29	2	3	4	1	1	23	12	2	5	0	1	3
AT1G12710	15	2	2	3	0	1	0	3	6	1	0	0	7	4	7	3	2	3	3	3	0	1	1	2	1	0	1	4	2	3	0	0	0	0	15	10	13	1	0	7	0	3	17	13	3	1	4	5	1
AT1G12730	13	2	4	2	0	0	0	12	2	1	0	0	7	3	0	1	0	5	0	3	6	1	4	0	3	4	0	1	3	4	0	0	4	1	21	10	24	6	3	5	2	2	23	7	1	5	3	0	2
AT1G12750	23	2	2	0	0	0	0	9	1	0	0	0	13	4	7	3	0	9	4	7	16	0	1	1	2	3	2	5	3	7	0	0	1	4	85	88	105	32	6	25	2	7	135	85	33	28	15	9	14
AT1G12760	28	5	5	0	0	1	0	13	4	1	0	0	10	14	31	11	1	15	7	11	23	2	7	5	5	5	13	8	8	4	0	1	4	4	54	58	67	23	5	35	4	7	89	67	11	7	9	10	8
AT1G12770	22	4	1	6	2	0	0	26	15	0	1	1	27	15	27	7	2	12	6	13	48	5	5	6	6	0	5	3	10	9	0	3	1	6	36	22	47	14	5	28	8	9	75	60	7	12	9	3	7
AT1G12775	4	4	2	4	1	0	0	2	3	0	0	0	3	3	2	2	1	6	0	2	5	2	4	2	5	4	1	5	2	4	0	0	2	3	8	10	18	2	2	5	1	1	16	15	0	7	4	4	2
AT1G12780	197	24	25	17	3	4	1	62	56	1	0	1	133	54	102	24	5	67	39	30	72	10	23	18	45	67	29	27	52	41	0	5	121	54	90	86	103	55	6	38	10	16	138	88	22	32	15	8	20
AT1G12790	7	0	1	2	0	0	0	7	2	0	0	0	2	3	1	2	0	3	2	1	7	1	1	0	3	6	0	0	2	1	0	0	5	5	7	12	7	5	0	5	0	3	11	7	5	2	3	1	0
AT1G12800	157	16	12	8	7	2	4	78	51	2	1	1	57	57	60	17	7	48	13	40	79	11	23	18	18	21	22	9	39	33	2	0	15	10	308	288	412	86	31	87	43	29	378	301	43	40	33	35	25
AT1G12810	19	4	4	1	5	0	0	13	7	0	0	0	20	17	28	3	1	12	5	6	10	4	4	3	1	4	8	6	16	7	0	2	5	4	22	9	23	11	0	17	4	7	21	17	3	3	4	3	2
AT1G12820	58	8	16	10	1	0	0	43	27	4	1	0	45	20	41	5	5	28	23	19	36	10	21	17	24	18	9	7	10	29	2	1	11	3	156	138	173	33	15	44	10	10	174	132	20	28	20	19	19
AT1G12840	86	5	17	14	5	24	4	35	33	2	4	0	72	34	91	20	4	26	13	16	63	4	17	15	4	14	20	14	36	28	3	1	7	3	78	82	80	22	10	48	14	38	98	118	19	27	25	21	13
AT1G12830	112	19	18	15	10	6	1	86	35	7	3	1	30	32	25	3	1	40	26	44	58	23	37	26	33	27	12	3	13	31	1	3	15	34	76	68	73	10	9	40	8	7	92	55	8	21	5	12	4
AT1G12845	10	1	4	2	0	0	0	6	6	0	0	0	13	14	16	2	1	5	0	7	23	2	0	0	0	1	6	8	7	3	0	0	0	1	2	2	6	0	0	11	5	6	6	7	2	1	0	1	0
AT1G12850	51	13	12	14	1	1	1	29	24	2	3	0	38	23	46	9	0	29	12	14	59	12	20	5	8	14	14	7	20	18	2	2	14	8	42	34	74	12	3	28	11	12	83	63	10	10	12	11	13
AT1G12860	16	5	4	2	1	0	0	15	17	1	1	0	19	16	22	5	1	12	4	12	25	2	17	10	4	5	5	1	7	4	1	0	0	2	86	90	104	14	9	24	8	15	105	69	10	13	10	8	11
AT1G12880	81	17	20	45	10	0	0	49	18	8	3	1	30	42	22	6	1	32	6	21	31	14	7	0	9	4	8	12	10	23	2	7	2	4	26	25	88	16	1	25	8	13	155	164	14	25	24	26	7
AT1G12900	220	34	16	4	13	1	5	93	117	0	3	1	316	139	329	45	6	80	45	67	197	22	23	20	18	17	69	23	155	41	4	5	2	9	1351	1112	1734	338	128	501	212	142	1873	2042	185	267	204	163	166
AT1G12910	18	2	2	3	1	0	0	11	5	1	0	0	17	6	21	2	1	9	4	3	12	1	1	0	2	2	6	0	8	6	1	0	20	9	6	6	9	3	1	18	4	4	21	16	2	6	1	1	1
AT1G12920	56	9	10	11	5	3	0	23	15	1	1	1	45	27	53	7	5	18	8	21	64	4	16	6	7	5	13	4	16	18	0	1	24	17	38	41	47	14	2	50	29	22	77	74	8	9	8	15	4
AT1G12930	28	5	5	6	3	0	0	16	5	1	0	1	16	12	8	0	0	14	6	13	26	6	15	11	15	12	2	0	4	8	1	1	5	3	43	47	55	5	4	15	4	0	62	40	12	15	6	10	6
AT1G12970	23	4	3	0	1	0	1	7	6	0	0	0	6	4	6	3	0	4	2	1	4	0	4	3	2	4	2	4	4	1	0	0	53	12	12	16	15	6	1	6	3	3	24	14	4	6	10	2	2
AT1G12990	26	5	3	3	1	0	0	15	14	0	1	0	12	10	15	3	1	14	5	11	19	6	10	6	6	10	7	4	8	15	1	0	1	2	37	34	61	13	7	15	8	8	62	39	6	8	6	5	6
AT1G13000	26	8	3	3	1	0	1	26	6	1	1	1	14	8	13	5	1	11	5	14	24	0	9	11	11	17	2	1	4	5	0	0	6	4	47	30	57	22	7	24	10	11	65	35	22	22	16	27	12
AT1G13020	143	29	15	13	6	4	2	60	35	3	4	2	36	35	39	13	2	35	34	52	87	25	28	30	29	33	10	7	17	36	7	0	94	29	96	67	132	28	10	39	21	9	132	85	13	23	14	12	17
AT1G13030	78	9	2	12	1	0	1	42	20	0	1	1	20	16	9	1	0	22	10	26	38	8	10	11	10	11	3	2	9	19	2	0	55	47	13	14	24	5	2	23	6	4	34	23	7	7	8	4	4
AT1G13040	18	4	0	3	1	0	1	15	7	1	0	0	1	7	4	0	0	3	1	8	11	2	9	8	6	11	2	2	1	5	0	0	1	1	9	13	19	0	0	7	2	1	27	18	3	4	5	7	5
AT1G13050	9	1	2	0	1	0	1	8	1	1	0	0	4	3	5	2	0	7	0	7	9	3	6	5	1	3	1	1	0	7	0	0	1	4	14	15	28	5	2	4	0	2	26	22	15	9	11	5	3
AT1G13060	127	11	22	19	11	3	1	36	37	0	1	2	77	42	71	9	3	49	20	36	113	11	13	18	10	7	27	14	45	25	4	0	108	37	50	37	60	16	4	62	21	36	85	86	18	17	14	21	16
AT1G13080	6	0	0	0	0	0	0	3	2	0	0	0	4	2	8	1	0	3	0	2	0	0	1	0	1	0	3	0	1	2	1	0	0	0	43	68	74	10	3	14	3	4	57	49	17	10	2	2	4
AT1G13090	46	4	3	1	0	1	0	16	13	1	1	0	10	13	12	1	1	6	7	8	10	3	6	5	0	4	4	2	11	7	0	0	76	31	146	103	156	27	9	12	6	12	137	84	15	18	14	5	12
AT1G13100	0	0	0	0	0	0	0	0	0	0	0	0	1	0	0	0	0	0	0	0	0	0	0	0	0	0	0	0	0	0	0	0	7	2	6	7	24	4	2	3	2	1	51	33	28	20	4	1	5
AT1G13110	0	0	0	0	0	0	0	0	0	0	0	0	0	0	0	0	0	0	0	0	1	0	0	0	0	0	0	0	0	0	0	0	6	5	31	39	100	24	3	33	10	23	278	136	92	81	14	7	18
AT1G13120	179	39	19	18	2	2	4	102	39	4	6	2	31	49	35	8	2	76	30	55	62	20	63	45	47	42	15	5	18	43	5	1	60	84	72	50	98	27	6	41	9	9	151	88	16	24	29	23	12
AT1G13160	121	20	9	11	11	0	1	68	22	3	1	1	30	35	22	10	2	49	46	44	92	22	33	27	30	27	13	4	18	28	3	2	15	31	52	41	73	17	2	37	14	14	102	77	20	19	15	17	11
AT1G13170	42	15	8	5	1	0	3	27	14	1	2	2	20	18	14	8	2	18	14	19	45	16	20	13	12	12	6	3	7	8	3	1	1	0	20	18	51	5	1	30	8	4	39	49	15	21	19	17	7
AT1G13180	5	2	1	4	0	0	0	6	5	1	0	0	6	8	8	1	0	2	4	5	9	1	4	3	2	1	4	2	6	3	0	0	1	0	10	11	20	2	0	4	5	5	26	12	9	7	3	10	3
AT1G13190	46	10	7	6	1	3	1	50	22	0	1	0	38	18	23	10	1	33	11	21	34	12	26	15	22	16	11	2	21	34	5	3	1	5	49	61	77	26	4	21	11	11	96	54	10	14	10	14	14
AT1G13195	2	0	1	0	1	0	0	3	3	0	0	0	2	1	6	0	1	1	2	1	2	1	3	1	2	0	1	0	2	0	0	0	1	0	13	16	21	6	4	4	0	0	24	15	4	5	6	1	2
AT1G13210	24	12	1	0	1	0	1	20	11	1	3	1	5	17	6	1	0	16	2	17	20	1	4	5	14	23	4	2	5	17	3	0	3	2	65	55	110	60	5	32	4	6	196	92	18	30	14	11	22
AT1G13220	377	125	48	30	11	4	5	361	93	14	7	14	62	108	54	28	9	249	82	144	169	86	194	133	144	132	20	10	31	163	15	6	45	87	250	244	391	80	20	126	24	13	403	268	58	72	72	40	55
AT1G13245	4	1	0	0	1	0	0	2	6	0	0	0	11	5	16	4	0	5	1	1	1	0	1	1	1	0	0	2	3	3	0	0	0	1	169	135	223	72	19	34	18	11	242	176	27	55	18	11	11
AT1G13250	20	4	2	1	1	1	2	20	6	0	1	1	16	10	10	1	2	8	4	18	32	4	1	2	4	4	5	2	4	8	1	0	0	0	9	14	37	11	2	30	8	10	61	36	13	14	3	14	7
AT1G13260	18	6	1	5	0	1	0	19	2	0	0	2	12	15	3	2	0	12	13	5	10	5	2	2	5	16	6	0	9	7	0	0	0	2	210	136	217	54	22	28	8	8	338	146	52	63	14	12	19
AT1G13270	33	4	0	5	0	0	0	9	10	0	0	2	24	13	14	1	0	13	3	5	24	5	1	2	5	2	5	3	4	6	0	0	85	26	21	21	32	10	1	12	7	7	40	30	6	5	6	6	1
AT1G13280	61	10	12	8	4	2	1	37	42	1	1	1	66	40	60	16	7	21	13	36	66	8	9	7	10	14	11	13	27	26	1	2	0	3	7	12	31	4	0	31	5	11	43	42	20	18	8	4	4
AT1G13320	49	8	3	8	2	0	1	24	17	2	1	0	30	25	29	12	0	14	12	7	47	2	7	10	8	11	7	6	13	9	1	0	9	11	26	27	54	11	6	29	6	15	50	34	9	12	2	5	9
AT1G13330	11	3	1	2	0	0	0	9	3	0	0	1	6	2	1	1	1	6	0	2	8	2	3	2	4	2	2	0	0	1	1	0	1	3	2	2	3	0	1	3	1	0	3	4	2	1	2	0	0
AT1G13340	4	1	1	0	0	1	0	0	0	1	0	0	1	1	2	1	0	2	0	1	0	0	1	0	0	0	0	1	1	0	0	0	0	1	0	1	1	1	0	1	0	1	7	3	0	1	20	0	5
AT1G13350	409	96	38	43	20	5	3	207	72	11	13	10	67	89	35	28	2	209	132	83	87	56	119	74	78	88	21	52	25	141	7	2	21	81	499	393	536	136	56	81	26	18	576	335	72	122	80	71	59
AT1G13360	37	8	7	11	1	1	0	13	13	0	0	0	36	17	28	5	1	11	12	11	15	4	7	4	3	3	12	8	10	6	1	1	9	4	104	62	95	21	6	21	4	4	90	65	7	18	12	3	5
AT1G13380	12	0	6	4	4	0	0	8	11	0	0	0	22	9	17	3	0	8	2	11	34	4	3	3	3	1	2	3	3	5	0	1	0	1	22	13	23	5	2	34	14	11	34	39	4	3	4	4	3
AT1G13390	100	21	12	20	9	0	2	66	29	2	3	3	43	53	41	14	2	52	18	33	45	15	45	48	21	37	13	7	20	37	1	5	3	2	506	365	519	164	37	119	17	29	584	427	105	125	111	83	76
AT1G13410	7	2	0	2	0	0	0	4	0	0	0	0	2	0	2	0	0	1	0	1	2	0	0	2	0	1	1	1	0	2	0	0	23	11	0	1	0	1	0	5	0	1	2	2	0	1	1	0	0
AT1G13440	1001	143	140	140	52	8	15	523	437	22	10	12	858	490	862	139	48	479	194	405	1132	112	160	135	110	111	260	113	436	260	22	30	63	64	1293	1048	1548	295	119	1159	359	363	1750	1851	256	304	210	211	169
AT1G13450	37	4	4	14	3	7	1	27	14	1	1	3	16	11	11	3	1	22	9	9	14	7	24	17	15	14	3	4	5	16	0	0	1	4	55	53	55	16	7	20	6	7	83	48	13	20	26	17	7
AT1G13460	16	2	2	5	0	0	0	7	2	2	0	0	14	5	14	5	0	7	7	7	7	1	3	1	6	1	0	4	5	3	1	0	1	1	30	21	31	8	4	12	8	3	29	24	4	4	3	5	1
AT1G13560	51	8	8	7	1	4	1	15	13	3	4	1	25	25	27	6	3	10	6	27	60	5	3	11	6	7	5	2	12	6	2	0	26	10	82	48	75	14	8	34	22	27	95	84	20	22	11	9	10
AT1G13570	25	5	7	6	4	4	0	19	6	2	0	1	11	11	14	3	1	15	11	9	17	3	8	15	8	5	7	4	9	9	0	0	9	7	17	31	46	11	1	17	2	7	46	37	10	11	8	17	7
AT1G13580	21	2	1	2	1	0	0	6	6	0	0	0	6	5	7	1	2	3	4	3	8	2	7	2	3	2	0	1	6	3	0	0	3	2	9	9	17	3	1	7	2	3	17	15	4	4	1	10	1
AT1G13630	9	3	2	1	0	0	0	2	2	1	0	0	3	3	5	1	0	7	1	1	4	1	5	3	1	0	7	0	2	4	0	0	0	2	7	4	8	0	2	2	1	0	11	14	0	5	4	2	2
AT1G13640	26	5	2	4	1	1	0	14	9	0	1	1	22	11	18	1	0	11	4	8	19	5	5	3	12	6	7	7	16	8	2	1	22	28	31	21	51	17	1	13	8	2	62	55	9	6	7	11	7
AT1G13650	18	0	2	1	2	0	0	8	4	0	0	0	12	2	11	3	0	7	4	1	2	1	0	1	0	3	4	0	0	6	0	0	1	0	1676	1561	1819	358	183	208	37	16	1630	1018	75	186	59	68	127
AT1G13670	10	5	1	0	0	2	1	11	7	1	0	0	7	2	5	0	1	7	1	4	5	3	1	0	66	32	2	5	3	7	0	0	1	0	0	0	3	2	0	1	0	0	5	2	0	0	0	0	0
AT1G13690	34	3	4	4	1	0	0	8	9	1	0	0	16	11	21	2	2	5	4	9	22	1	1	3	7	4	3	4	13	5	1	0	15	11	14	23	22	2	4	14	10	7	23	37	2	2	3	4	3
AT1G13700	13	1	0	0	0	1	0	5	5	0	0	0	8	5	7	1	0	4	2	1	6	2	1	1	2	1	2	2	4	5	0	0	6	3	32	47	49	29	3	16	1	3	56	39	2	10	1	1	4
AT1G13730	52	3	3	4	6	0	0	24	15	0	0	0	17	19	23	3	2	14	6	15	50	12	3	6	5	6	3	4	16	9	1	0	15	15	44	47	66	17	2	31	15	7	70	58	10	15	10	10	7
AT1G13740	34	7	2	5	1	1	0	22	8	2	0	0	19	9	20	5	1	18	8	18	19	3	6	3	7	7	13	3	6	11	1	0	2	1	13	15	27	11	1	16	3	2	30	30	7	6	3	9	2
AT1G13750	15	2	0	0	0	0	0	0	2	0	0	0	2	0	2	0	0	0	2	1	3	1	2	1	0	0	0	0	1	1	0	0	41	15	6	7	8	2	1	2	1	0	13	5	6	2	0	0	1
AT1G13770	9	0	2	2	1	0	0	4	2	0	0	0	6	1	4	0	1	2	3	3	5	1	5	0	4	2	1	0	4	2	0	0	0	2	20	17	19	4	1	13	5	2	12	19	2	5	3	2	3
AT1G13780	11	3	1	0	0	0	0	2	3	0	0	0	1	3	1	1	0	0	3	1	3	1	0	0	2	0	3	0	0	2	0	0	2	6	18	11	6	4	1	7	2	2	11	9	3	4	0	1	2
AT1G13790	97	26	12	16	2	5	3	58	15	0	1	1	19	20	20	5	0	37	24	31	46	18	25	21	15	14	5	7	6	41	4	2	11	33	14	23	31	7	4	21	5	4	46	33	11	14	7	8	9
AT1G13800	20	7	1	2	0	0	1	23	8	0	0	0	1	11	3	1	1	14	3	6	7	7	13	6	15	8	2	0	2	13	2	0	0	0	16	6	19	1	0	12	2	0	18	14	2	5	5	1	6
AT1G13810	12	0	0	0	0	0	0	1	3	0	0	0	2	4	4	1	0	1	1	0	8	0	1	1	1	1	2	1	0	3	0	1	4	6	6	5	5	1	0	2	1	1	9	13	0	0	0	2	2
AT1G13820	6	2	2	1	0	0	0	6	4	0	0	0	12	4	16	0	0	0	0	1	5	1	1	0	2	0	3	2	8	1	1	0	0	1	24	17	39	6	2	12	5	5	33	52	3	10	7	3	4
AT1G13860	56	10	7	1	0	2	0	41	22	1	1	1	20	20	17	4	0	17	11	16	43	9	13	16	18	22	6	3	3	13	4	1	3	2	29	31	53	12	2	24	6	5	89	42	22	21	17	9	8
AT1G13870	14	2	2	0	4	0	0	6	4	0	0	0	6	10	5	5	0	4	6	8	11	2	4	5	1	4	4	0	5	3	1	0	0	2	17	10	29	3	0	14	2	6	27	27	3	4	0	3	2
AT1G13880	41	6	3	8	1	2	0	17	10	1	1	0	13	13	15	3	2	11	4	9	16	2	11	8	10	5	3	0	12	15	0	1	51	18	47	28	58	9	4	18	4	3	65	37	9	8	7	5	8
AT1G13900	32	3	3	3	2	1	0	14	9	0	0	0	14	11	11	3	1	5	6	7	9	1	7	7	6	5	6	13	3	3	3	1	1	3	10	10	17	6	1	9	1	8	27	22	6	4	3	8	2
AT1G13910	13	0	3	2	0	0	0	5	2	0	0	0	3	2	3	2	0	4	0	3	5	1	1	0	1	3	0	0	3	7	0	0	1	1	8	10	18	2	1	6	1	1	17	10	5	1	4	1	2
AT1G13920	10	2	0	0	0	0	0	4	2	0	0	0	5	2	8	1	0	8	1	4	6	0	0	1	1	0	2	0	0	5	0	1	0	0	4	3	5	3	0	10	0	0	7	8	2	0	0	0	0
AT1G13930	344	41	37	25	11	4	6	161	221	5	8	0	739	245	607	88	32	150	58	117	270	25	30	32	17	27	153	83	332	101	6	5	5	9	119	115	148	35	14	137	52	60	206	219	29	34	18	19	11
AT1G13940	44	16	7	4	0	1	0	44	14	4	1	1	9	22	13	2	1	36	13	14	17	14	22	12	25	20	2	2	2	23	3	2	8	12	67	70	112	17	8	29	7	6	161	89	15	28	14	37	14
AT1G13950	11	0	1	2	3	0	0	2	5	1	1	0	9	3	11	2	0	2	0	1	3	2	4	3	0	1	5	6	3	2	0	0	0	2	20	19	20	6	2	5	0	2	25	25	11	3	3	4	4
AT1G13960	17	6	0	0	0	0	2	3	8	0	0	1	14	9	9	3	0	9	10	5	7	4	5	4	6	3	4	2	4	5	0	1	0	2	34	21	36	12	4	10	5	4	39	29	11	6	6	7	6
AT1G13970	109	15	12	3	2	8	8	33	24	0	1	1	60	53	76	64	1	33	13	22	11	6	9	5	7	8	198	515	60	27	2	2	2	1	2	0	2	2	0	11	0	11	6	7	8	0	13	3	4
AT1G13980	83	24	17	13	4	7	1	76	38	5	3	0	49	47	38	12	1	74	30	44	80	30	50	50	58	50	17	7	19	49	2	1	7	5	61	56	89	19	11	53	16	13	161	120	19	25	16	33	29
AT1G13990	37	2	2	0	1	0	1	19	12	0	0	0	17	13	42	8	1	10	14	3	5	5	9	2	4	7	9	1	19	8	0	2	0	4	28	20	28	11	0	6	1	0	30	21	4	4	9	0	0
AT1G14000	42	4	8	8	2	1	1	22	10	0	4	0	30	21	28	3	1	12	14	12	34	6	15	7	9	9	6	4	10	11	1	1	13	5	63	40	80	16	7	39	9	16	87	60	16	9	18	17	6
AT1G14010	37	7	4	7	5	0	1	6	5	0	1	2	15	5	19	3	2	8	9	2	15	1	9	11	6	4	4	5	9	5	1	0	23	7	9	10	18	7	2	19	5	12	21	17	5	5	4	9	1
AT1G14020	30	2	2	5	3	0	1	11	8	0	0	0	8	2	14	2	1	12	10	9	15	3	5	3	9	4	5	8	4	7	1	2	0	5	23	15	30	7	3	7	8	2	32	30	8	6	5	6	6
AT1G14030	16	0	4	4	0	0	0	10	7	0	0	0	7	5	15	1	2	3	2	6	20	2	5	4	2	2	4	2	6	5	0	0	1	2	114	99	102	23	8	29	5	11	118	82	18	15	8	11	11
AT1G14040	37	8	2	2	2	0	1	26	6	0	3	3	10	16	11	3	3	10	6	3	16	4	2	2	4	3	3	1	5	8	0	0	0	3	1	1	4	1	0	3	4	3	7	5	1	1	2	15	1
AT1G14060	30	8	8	3	1	0	0	21	10	2	0	2	14	8	21	4	0	12	11	16	30	7	20	7	9	13	8	1	13	11	2	0	5	8	8	2	16	4	2	16	8	6	24	31	1	7	2	8	5
AT1G14130	4	3	2	2	0	0	0	3	4	1	1	0	6	3	5	2	0	1	1	6	2	1	0	1	2	1	2	1	2	3	0	1	0	1	6	4	7	0	1	2	2	6	3	7	1	1	0	1	0
AT1G14140	7	1	0	4	1	0	0	6	3	0	0	0	8	6	9	1	0	7	1	5	9	0	4	1	1	6	2	1	4	4	1	0	1	2	16	7	28	2	0	10	7	0	27	22	6	6	5	4	6
AT1G14150	13	3	0	0	1	0	0	9	5	0	0	1	17	8	16	4	0	3	4	1	3	0	1	1	0	2	4	3	7	2	0	1	0	0	131	77	113	25	17	20	8	2	130	83	8	10	9	9	4
AT1G14170	11	3	3	7	1	0	0	3	3	0	0	1	6	5	7	2	1	4	2	6	11	1	5	3	1	3	1	1	3	5	2	0	5	2	0	3	2	0	0	4	0	0	9	3	1	0	8	3	0
AT1G14180	19	3	9	2	2	1	0	22	10	1	1	1	13	9	7	2	0	12	5	9	6	6	7	3	11	9	6	1	7	7	0	0	3	2	11	13	14	0	0	8	1	2	25	18	2	8	4	8	4
AT1G14190	1	0	1	0	1	0	0	4	0	1	0	0	2	0	2	0	0	1	0	1	2	1	0	0	0	0	2	1	1	1	0	0	0	0	1	0	2	0	0	2	1	0	4	3	0	0	0	0	0
AT1G14200	4	1	0	1	0	1	0	3	1	0	0	0	3	3	6	1	0	4	5	3	5	3	1	2	1	2	2	1	6	4	0	1	17	11	21	25	46	14	2	2	2	3	37	34	8	10	5	1	7
AT1G14210	9	2	4	1	3	0	0	7	4	0	0	0	4	2	4	3	2	4	3	7	12	1	0	1	3	2	0	0	1	2	0	0	1	0	1	1	7	1	0	34	4	5	14	11	2	1	2	0	2
AT1G14230	20	6	2	4	5	0	0	9	6	0	0	0	10	13	11	5	0	8	2	5	12	3	10	10	6	4	5	5	2	7	1	1	2	3	11	15	25	8	3	13	3	8	23	17	7	12	5	18	3
AT1G14260	17	0	1	0	0	0	0	4	1	0	0	0	1	3	4	1	0	4	4	3	0	1	2	0	0	0	0	2	2	1	0	0	47	13	0	1	0	0	0	0	0	0	0	2	0	0	1	1	0
AT1G14270	32	4	5	3	1	2	0	20	10	2	0	0	25	20	28	1	3	18	3	6	28	3	9	2	9	4	8	7	5	6	1	0	0	4	166	151	168	36	7	33	17	6	168	143	20	30	14	12	10
AT1G14280	71	13	7	4	1	0	1	63	36	1	4	0	66	46	56	8	5	38	11	22	21	6	7	11	22	13	12	9	30	25	2	1	1	0	62	71	122	28	15	35	9	16	214	104	51	63	16	9	9
AT1G14290	38	6	3	2	3	8	2	11	8	2	2	0	26	12	30	14	1	14	9	5	16	3	2	6	13	9	29	64	20	4	0	0	0	1	13	29	44	6	3	17	5	7	39	46	14	18	4	4	6
AT1G14300	20	3	1	0	4	0	0	7	5	0	0	0	14	3	12	0	1	8	3	4	17	2	3	2	2	6	4	0	0	6	0	1	6	3	3	4	6	1	0	12	3	2	9	12	4	3	2	0	1
AT1G14310	6	0	0	1	0	0	0	3	4	0	0	0	11	1	11	2	0	2	3	0	3	1	3	2	1	3	0	0	2	4	0	0	0	2	9	17	17	3	1	11	1	3	14	17	1	4	2	0	2
AT1G14320	419	39	83	71	36	5	5	158	174	6	4	3	356	209	409	57	15	155	81	152	546	32	33	38	32	29	121	51	204	82	8	1	62	40	168	145	289	51	19	334	181	212	369	442	68	71	68	79	32
AT1G14330	26	4	5	2	1	0	0	19	9	1	1	0	10	6	9	2	1	16	10	3	11	4	5	4	4	5	4	2	9	12	0	1	0	2	23	33	29	7	3	7	3	1	34	33	4	11	3	6	8
AT1G14340	7	1	0	2	0	0	0	6	5	2	0	0	9	0	5	0	0	1	1	0	1	1	0	0	1	1	0	0	3	2	0	0	1	5	16	23	29	10	2	7	0	1	30	28	5	5	2	1	1
AT1G14345	42	9	4	2	6	0	1	42	27	2	1	0	36	19	31	5	4	17	5	19	34	12	13	6	11	5	11	9	8	18	1	0	1	0	166	141	182	41	23	39	21	20	225	160	12	29	13	12	15
AT1G14350	111	17	19	33	7	0	3	70	23	4	1	1	25	32	31	6	0	33	19	55	89	26	11	16	10	12	10	4	16	49	9	0	1	1	15	19	46	5	7	33	12	5	53	44	19	28	4	5	7
AT1G14360	18	4	7	8	5	0	1	7	5	0	0	1	10	8	7	6	0	7	8	13	18	2	15	20	2	2	5	2	8	3	2	0	0	0	8	3	12	1	1	8	6	4	20	15	4	5	5	4	5
AT1G14370	0	0	0	0	0	0	0	0	1	0	0	0	0	1	0	0	0	0	0	0	1	0	0	0	0	0	0	0	0	0	0	0	0	0	8	15	17	6	0	4	1	0	26	9	4	2	5	2	0
AT1G14380	170	37	34	52	9	5	3	136	52	14	7	2	63	62	59	24	3	99	25	67	101	28	75	64	43	56	30	5	27	64	3	5	11	14	85	86	143	42	7	68	10	17	233	151	33	56	81	24	51
AT1G14390	0	0	0	0	0	0	0	2	1	0	0	0	1	0	0	0	0	1	0	1	1	1	1	0	1	2	1	0	0	0	0	0	2	0	1	1	1	0	0	1	0	0	2	1	1	2	0	0	1
AT1G14400	75	11	11	24	6	2	1	25	26	1	2	1	86	36	104	17	4	31	18	35	67	6	13	17	6	7	36	12	51	21	1	0	12	10	53	55	84	13	2	52	14	28	90	83	19	23	19	16	10
AT1G14410	18	3	2	1	1	0	0	5	8	2	0	0	13	8	18	2	1	8	1	5	21	0	6	1	3	2	7	0	7	6	0	0	2	1	10	7	22	5	0	15	5	8	19	24	3	2	4	4	4
AT1G14430	24	2	5	7	2	8	0	7	3	0	1	0	9	2	12	5	2	2	3	5	8	2	1	0	3	1	0	3	4	7	0	0	11	17	4	0	2	1	1	4	4	12	7	10	1	1	0	4	0
AT1G14440	12	5	1	0	0	0	0	15	6	1	1	0	16	10	12	2	2	6	8	13	11	5	0	1	0	4	4	1	5	8	2	0	2	3	7	3	6	0	0	14	5	2	15	18	4	0	0	0	1
AT1G14450	90	4	20	24	8	1	1	15	35	2	0	0	103	39	110	10	3	22	10	20	42	5	7	3	4	6	18	10	44	10	1	2	3	4	23	29	39	9	4	40	26	32	46	67	12	10	9	11	6
AT1G14460	108	24	16	13	2	3	5	70	35	1	1	0	30	31	19	6	2	42	12	31	59	22	383	246	23	27	9	5	21	35	0	1	2	7	56	75	80	25	4	28	7	4	140	90	7	14	8	17	10
AT1G14470	3	0	0	0	0	0	0	3	0	0	0	0	0	1	0	1	0	1	1	4	0	1	0	0	2	1	0	0	0	1	0	0	0	0	0	0	4	0	0	3	0	0	5	2	0	2	0	1	0
AT1G14480	7	0	2	0	1	0	0	4	1	0	0	0	2	3	2	0	0	2	1	2	2	1	1	0	2	1	1	0	1	3	0	1	1	0	2	5	10	0	1	2	1	0	3	5	1	1	0	0	2
AT1G14510	57	10	8	12	3	0	0	20	14	2	0	0	23	18	30	1	1	16	8	28	38	5	5	8	7	4	9	7	20	15	1	0	53	13	24	26	37	10	0	32	12	12	49	41	11	10	4	9	3
AT1G14520	64	4	72	188	31	2	0	15	12	1	1	0	21	20	20	2	1	22	7	15	10	4	7	5	11	5	4	3	8	19	1	1	7	5	17	18	19	9	1	3	0	9	25	13	2	5	3	1	3
AT1G14530	39	0	2	5	0	1	0	7	6	0	0	1	10	9	10	6	0	18	13	5	7	4	5	5	5	3	4	4	4	8	4	1	47	22	14	12	21	5	2	7	6	1	16	20	11	8	21	17	7
AT1G14560	40	11	3	3	1	1	0	14	8	1	1	0	9	12	20	4	1	15	9	4	12	6	8	13	4	6	11	20	7	7	1	2	5	7	43	25	31	8	0	13	2	5	56	34	8	8	6	29	7
AT1G14570	45	13	10	4	7	0	1	25	15	3	1	1	28	15	42	7	2	18	10	17	37	7	11	10	13	7	5	6	12	9	2	0	4	5	54	42	65	18	2	25	5	18	69	64	11	22	6	22	10
AT1G14580	1	1	2	1	0	0	0	2	1	0	0	0	3	0	2	1	0	0	0	1	2	1	1	0	0	1	3	0	0	1	0	0	0	0	18	35	33	13	3	6	2	2	43	31	3	4	1	1	5
AT1G14590	6	2	1	2	0	0	0	0	3	0	0	0	4	6	8	1	1	2	3	5	6	1	1	1	0	1	2	4	5	1	0	0	4	5	13	7	12	3	2	0	4	3	25	10	6	1	6	9	5
AT1G14600	22	5	2	0	0	0	1	16	3	0	0	0	8	4	4	2	0	7	1	5	11	4	3	0	7	6	0	0	2	2	0	0	1	1	124	48	89	18	1	24	3	6	71	51	6	12	15	1	4
AT1G14610	264	48	29	37	17	2	2	178	100	7	8	2	115	96	87	20	7	106	56	137	256	42	76	49	56	49	27	12	50	92	6	0	25	47	182	185	261	67	29	145	45	52	314	229	43	37	47	33	37
AT1G14620	31	5	4	4	0	0	0	9	20	0	0	0	24	13	25	9	1	14	3	10	32	2	3	5	5	4	9	5	8	5	1	0	10	6	11	18	17	3	1	22	4	14	17	23	6	9	7	3	4
AT1G14630	10	0	1	1	0	0	0	3	4	0	0	0	3	3	5	0	0	4	0	5	6	0	2	2	1	0	3	2	6	7	1	0	0	0	3	1	4	1	0	31	3	2	10	17	0	2	0	0	1
AT1G14640	49	26	8	5	1	1	3	60	13	2	1	1	6	15	8	4	0	69	40	18	17	15	22	8	50	36	8	33	3	26	1	0	2	10	19	22	35	6	2	7	5	2	52	22	1	7	19	4	6
AT1G14650	244	70	33	32	14	2	3	259	76	12	6	6	68	96	64	21	5	175	68	125	161	70	108	72	117	83	44	53	33	111	8	7	8	25	253	185	334	84	37	105	27	26	442	250	57	72	65	48	37
AT1G14660	9	2	1	2	0	0	0	7	4	1	0	0	3	3	3	1	0	6	1	5	8	1	6	1	3	4	2	0	0	1	0	0	0	0	26	13	28	3	0	10	1	0	20	22	4	5	4	1	4
AT1G14670	49	11	15	12	2	3	0	38	20	1	1	0	40	29	35	9	4	17	14	29	79	7	17	8	15	16	15	4	20	18	2	0	3	3	32	21	50	11	6	47	18	31	70	54	17	19	22	30	14
AT1G14680	56	5	0	0	0	2	0	6	1	0	0	0	4	3	6	1	0	5	4	4	4	4	2	0	0	2	1	0	1	3	0	1	122	71	2	1	7	0	0	4	1	1	5	2	1	2	2	1	1
AT1G14685	95	21	18	7	4	5	2	78	35	2	1	1	33	42	48	10	2	53	31	39	50	21	59	25	27	32	12	21	27	38	7	3	9	10	98	101	176	29	16	67	16	22	229	158	46	55	31	57	30
AT1G14687	4	1	1	0	0	0	0	1	3	1	1	0	1	0	1	0	0	1	0	2	5	1	1	0	0	0	2	1	3	1	0	0	0	0	1	1	0	1	0	1	0	0	0	2	0	1	0	0	0
AT1G14690	120	16	13	17	7	0	1	56	27	5	1	0	37	35	37	9	2	34	14	56	46	18	12	13	15	13	17	6	20	26	0	0	137	56	134	99	140	29	13	63	11	9	124	93	16	29	9	6	12
AT1G14700	1	1	0	0	0	0	0	4	1	0	0	0	2	1	2	2	0	0	0	1	3	0	0	0	1	2	0	0	1	0	0	0	0	0	43	88	85	19	9	14	5	13	67	78	4	12	5	9	6
AT1G14710	162	36	27	26	4	2	3	113	58	2	1	3	58	70	60	14	2	64	34	81	123	40	70	49	35	33	19	13	30	59	4	5	30	38	122	108	227	47	15	127	22	22	295	229	58	69	61	79	42
AT1G14720	32	2	5	6	6	0	0	15	8	0	0	1	14	12	13	2	2	10	5	10	38	4	10	4	3	2	4	1	6	10	0	2	0	0	62	67	71	15	10	51	16	12	77	66	14	9	9	6	17
AT1G14730	5	0	0	0	0	0	0	1	0	0	0	0	0	1	2	0	0	0	1	0	1	0	0	0	0	0	0	0	0	0	0	0	0	0	0	0	1	1	0	8	1	0	6	3	0	0	0	1	1
AT1G14740	94	26	20	14	2	1	2	99	36	3	3	7	47	46	38	9	2	63	10	55	73	22	36	30	25	20	12	7	25	45	4	0	6	6	180	137	223	81	13	67	13	15	257	162	32	46	22	21	25
AT1G14750	11	3	2	0	0	1	2	18	8	1	0	0	1	2	2	1	0	3	4	4	10	11	1	0	3	5	2	0	0	3	0	0	0	1	4	2	3	2	0	5	2	1	7	7	1	2	1	5	0
AT1G14770	10	1	3	3	1	0	1	7	3	0	1	0	6	3	6	1	0	6	3	3	8	2	4	3	1	3	2	0	5	3	0	0	10	14	7	7	8	2	2	7	1	1	13	11	2	2	1	2	1
AT1G14780	0	0	0	0	0	0	0	0	1	0	0	0	0	0	0	0	0	1	1	0	0	0	0	0	0	0	1	0	0	0	0	0	0	0	0	0	0	0	0	1	0	0	2	0	1	0	0	1	1
AT1G14790	95	2	5	3	0	0	0	26	23	2	1	2	19	12	19	7	0	18	6	21	27	3	12	9	22	20	3	1	5	19	3	1	163	119	27	24	27	7	4	18	6	2	56	44	5	16	3	1	7
AT1G14810	32	3	5	4	5	1	0	15	14	1	2	0	31	11	29	4	2	7	9	8	44	2	2	3	5	2	6	1	11	7	0	0	8	8	31	33	50	8	4	51	17	26	58	90	13	12	15	11	8
AT1G14820	24	5	5	6	1	0	0	12	10	1	0	2	27	19	26	0	0	7	4	11	21	8	6	3	5	2	6	4	15	7	0	0	1	1	16	7	21	4	0	12	3	5	29	21	5	9	9	23	4
AT1G14830	80	11	13	17	2	11	1	33	36	3	1	3	64	32	80	19	1	23	14	31	79	18	16	10	14	18	21	13	30	21	1	2	17	15	35	34	53	12	6	47	16	32	69	65	15	25	20	26	14
AT1G14840	92	27	12	16	2	0	1	70	35	1	4	1	42	27	35	10	2	40	10	39	62	13	21	14	11	20	12	5	14	25	2	0	2	1	93	103	141	32	13	42	23	16	180	111	38	30	8	28	16
AT1G14850	50	7	11	5	1	1	0	34	21	1	1	1	29	20	33	3	4	19	8	39	80	6	9	6	8	6	7	2	18	15	4	2	21	20	25	16	47	13	3	37	10	12	51	57	9	5	11	10	4
AT1G14870	4	2	0	0	1	0	0	1	1	0	0	0	4	0	2	1	0	1	3	1	0	0	0	0	1	0	3	1	1	0	0	0	0	0	2	0	2	0	0	13	0	0	4	5	0	0	0	0	0
AT1G14890	21	4	6	1	0	0	0	9	8	1	0	0	8	11	25	2	1	9	8	14	11	3	1	1	0	0	3	2	11	5	0	1	0	1	0	4	5	1	0	32	4	4	11	12	1	1	2	0	0
AT1G14900	37	6	12	13	1	0	0	35	24	3	0	1	45	30	53	6	2	19	13	35	66	6	8	6	6	6	13	5	26	17	4	1	1	2	9	9	12	2	3	29	12	6	26	25	2	3	0	3	2
AT1G14910	58	8	9	7	7	5	0	38	20	7	0	0	37	21	21	2	2	13	14	22	40	19	23	12	9	9	5	3	17	19	3	3	11	15	49	49	66	21	1	30	4	11	96	80	15	16	21	26	14
AT1G14920	28	6	4	2	1	0	0	19	10	0	3	0	20	20	21	2	1	20	8	15	30	4	8	9	5	6	4	0	12	12	0	0	0	1	24	39	56	7	5	28	5	9	79	53	15	15	3	5	6
AT1G14970	29	7	16	16	1	2	1	10	6	0	0	0	7	4	10	4	0	7	6	10	6	10	22	27	11	6	5	7	5	8	4	0	3	4	12	25	32	4	1	24	6	2	44	31	11	5	9	9	13
AT1G14980	124	15	29	36	22	2	2	26	43	1	1	1	102	35	125	16	3	23	16	21	119	5	6	4	8	9	25	13	77	14	3	0	39	11	35	24	51	9	4	107	55	67	65	93	13	9	14	15	9
AT1G14990	15	1	1	3	1	0	0	4	7	0	0	0	6	2	12	4	0	2	2	4	9	2	2	1	4	1	1	3	5	1	0	0	2	1	5	7	8	2	0	14	3	8	16	11	0	2	4	1	4
AT1G15000	7	2	3	0	0	0	0	13	7	0	0	0	2	2	6	2	0	4	1	4	11	4	0	0	1	2	2	1	1	1	0	0	1	0	5	8	22	2	1	19	7	1	21	17	2	3	2	1	1
AT1G15002	7	0	1	1	0	0	0	2	2	0	0	0	5	1	1	1	1	3	1	1	4	1	1	0	1	0	0	0	1	2	0	0	2	4	7	7	11	1	0	4	1	2	16	8	3	2	2	1	4
AT1G15020	44	6	5	14	4	0	1	24	7	0	2	0	13	10	18	7	0	14	7	16	25	5	5	6	8	9	12	6	6	11	1	0	6	4	38	50	79	24	6	21	3	8	99	66	16	22	5	13	8
AT1G15030	27	4	5	6	2	0	1	22	13	1	0	1	15	9	6	1	0	8	4	12	22	2	9	11	7	6	3	2	8	8	1	0	3	5	110	95	148	36	11	35	11	16	149	101	23	30	6	29	7
AT1G15060	7	2	0	5	3	0	0	0	5	0	0	1	7	4	10	0	0	2	0	3	5	0	2	1	2	2	2	0	2	6	0	0	3	1	32	32	43	9	0	11	4	6	43	23	6	9	3	4	5
AT1G15080	4	0	0	0	1	0	0	1	1	0	0	1	2	2	1	0	0	2	0	1	2	2	1	0	3	1	1	0	1	1	0	0	0	0	9	12	9	0	1	4	3	0	17	5	0	2	1	1	0
AT1G15100	10	1	0	0	0	0	0	6	5	0	0	0	7	1	7	3	0	10	6	6	2	1	0	4	2	3	4	1	1	1	0	0	2	5	6	7	9	1	0	7	1	1	16	14	4	6	1	0	2
AT1G15110	24	4	6	3	1	0	0	21	4	0	0	0	10	7	10	1	1	11	6	11	9	4	2	4	3	7	2	0	10	16	1	2	4	7	10	12	19	8	1	14	1	2	24	20	2	3	1	1	1
AT1G15120	115	10	38	26	22	0	1	34	58	0	1	2	165	57	170	19	5	28	25	21	82	8	6	11	10	13	32	11	92	21	3	3	9	9	53	35	79	16	1	88	39	63	94	116	25	14	14	13	12
AT1G15130	62	10	11	9	2	1	1	40	35	1	2	1	34	20	31	11	4	35	17	28	47	8	25	28	9	18	15	7	20	30	2	3	17	9	75	63	96	24	5	48	14	17	125	99	25	34	36	32	23
AT1G15140	21	3	2	3	1	0	0	11	10	1	0	0	27	13	31	2	1	8	6	7	21	1	3	1	1	1	7	2	11	10	1	0	9	3	43	28	45	8	7	23	11	18	67	84	12	13	5	4	7
AT1G15165	7	5	1	0	0	0	0	10	5	0	0	0	0	3	2	0	0	8	2	10	7	5	4	6	2	4	0	0	1	3	0	0	0	1	47	28	47	7	4	8	0	2	40	20	1	2	1	3	4
AT1G15170	6	0	0	1	0	0	0	1	2	0	0	0	3	1	1	1	0	2	7	1	4	0	3	0	0	0	0	0	3	1	0	0	3	1	35	17	23	7	0	2	0	1	22	18	3	2	0	1	2
AT1G15175	0	0	0	0	0	0	0	4	3	0	0	0	5	0	2	0	0	2	2	0	5	1	0	0	0	0	2	0	1	2	0	0	0	0	28	37	48	9	2	5	3	2	55	24	2	5	2	2	2
AT1G15180	11	1	0	0	0	0	0	3	4	0	0	0	4	5	6	1	1	4	4	4	12	0	2	1	0	1	3	1	7	6	0	0	1	1	56	43	65	15	4	13	6	10	87	61	18	7	2	4	7
AT1G15200	1069	213	91	73	40	6	6	560	152	20	19	20	117	188	96	38	10	384	184	232	235	148	373	254	213	169	45	15	60	255	13	3	87	86	567	457	683	153	54	181	41	40	805	544	109	175	98	104	81
AT1G15210	3	0	0	0	0	0	0	1	0	0	0	0	0	0	1	0	0	2	0	3	1	1	0	0	0	0	1	0	0	2	0	0	7	2	0	0	0	0	0	2	0	0	0	0	0	0	0	0	0
AT1G15215	8	1	1	4	2	0	0	9	4	1	0	0	2	4	5	1	0	3	1	6	6	1	1	5	1	2	0	0	2	2	0	1	2	0	18	13	26	7	3	5	1	1	23	22	1	7	0	3	1
AT1G15220	9	0	3	0	0	1	0	5	0	0	0	0	3	3	5	0	0	2	3	1	2	0	3	0	0	1	2	1	3	1	0	0	0	2	4	4	7	1	0	2	1	1	9	10	4	0	2	2	0
AT1G15230	64	4	6	5	1	1	0	22	10	1	0	0	33	14	40	4	0	22	11	9	33	5	10	8	8	7	11	8	15	15	2	3	15	22	15	11	28	4	3	12	6	5	22	28	2	9	6	0	4
AT1G15240	177	40	20	29	8	0	3	122	39	3	6	8	31	57	29	12	3	94	68	64	61	36	112	56	67	51	14	4	17	52	2	2	43	29	234	192	272	73	19	58	18	11	360	219	70	79	38	54	30
AT1G15250	46	4	6	3	1	1	1	15	16	3	0	0	40	22	45	8	2	23	9	13	29	3	12	3	8	4	11	6	18	15	1	0	6	5	17	20	28	5	4	17	11	18	43	46	10	6	12	3	5
AT1G15260	78	27	10	8	5	0	1	79	44	1	10	2	72	58	65	14	33	39	27	38	36	14	7	6	18	14	34	10	44	36	3	0	2	4	26	22	62	10	3	21	9	18	121	82	33	41	8	19	7
AT1G15270	179	32	53	59	34	4	1	66	85	1	1	2	312	106	292	32	10	65	34	62	137	18	16	16	11	14	75	35	142	33	4	4	69	27	65	55	113	24	12	92	61	81	128	166	26	27	16	36	20
AT1G15280	304	86	49	43	13	1	2	262	75	9	7	6	69	90	63	20	8	170	65	121	146	59	152	91	93	79	19	8	25	101	9	4	13	50	398	268	488	131	28	121	25	17	559	306	76	100	90	71	67
AT1G15290	271	69	30	8	16	3	4	232	92	14	5	2	104	119	86	24	12	134	40	102	200	51	127	100	61	61	36	9	39	94	9	3	8	15	1312	1350	1663	329	138	291	65	40	1852	1017	105	220	78	79	95
AT1G15310	47	6	4	9	8	0	0	14	5	0	0	1	8	4	3	4	0	3	6	6	5	2	1	3	2	2	2	1	1	5	1	0	58	28	2	3	1	0	0	5	0	0	6	0	1	0	0	0	1
AT1G15340	233	57	36	15	6	6	3	192	77	8	13	7	111	81	112	21	11	134	81	108	247	57	83	48	44	41	29	22	49	108	16	5	6	22	278	192	285	65	33	92	44	19	326	193	22	54	18	18	20
AT1G15350	16	4	0	1	0	0	2	5	10	0	0	0	19	8	22	7	0	4	1	2	2	2	5	2	3	1	26	49	19	2	1	0	2	2	12	10	15	3	0	5	1	3	21	16	7	3	1	2	3
AT1G15370	46	1	12	14	3	1	1	23	11	0	2	1	43	15	44	10	2	20	14	11	26	3	11	7	3	6	7	5	16	12	1	0	34	12	34	30	31	12	3	22	3	16	32	51	11	14	15	9	10
AT1G15390	16	1	2	3	1	5	0	4	9	4	0	0	12	9	11	4	0	4	1	8	17	2	3	2	2	0	5	4	5	4	0	0	0	2	14	9	31	3	1	16	8	7	25	36	8	6	3	6	7
AT1G15400	40	6	0	5	0	1	2	32	20	0	1	3	38	21	53	12	2	31	8	16	14	8	8	5	9	8	21	6	23	19	0	1	0	1	29	23	46	12	4	20	6	14	75	57	13	15	6	7	4
AT1G05163	11	3	1	1	0	0	0	10	4	1	0	0	6	7	16	3	0	8	2	2	4	1	8	2	1	1	1	3	6	3	0	0	5	0	6	11	15	5	1	12	5	5	19	11	2	4	2	4	1
AT1G15410	35	8	5	1	1	0	0	17	11	2	3	2	12	14	14	3	0	12	8	10	15	3	6	5	3	3	12	3	10	14	0	1	8	10	89	99	124	26	8	22	5	4	101	81	11	12	5	8	15
AT1G15420	53	7	5	9	1	3	0	19	17	0	0	0	12	11	14	5	0	17	4	14	37	5	10	6	12	11	3	1	7	11	2	0	12	10	32	26	56	12	1	33	10	12	74	44	10	10	12	14	7
AT1G15430	23	2	0	0	3	83	5	6	5	0	0	0	6	8	11	1	0	10	5	3	2	2	1	3	3	0	7	35	8	5	0	0	1	5	9	6	18	4	1	8	1	6	19	17	5	5	5	3	1
AT1G15440	48	9	3	6	1	0	0	34	9	2	2	1	27	14	20	6	0	17	4	10	47	4	11	7	16	5	6	2	14	7	0	0	49	33	15	11	25	3	1	24	9	10	32	26	8	4	7	5	5
AT1G15470	62	5	8	6	2	4	1	18	9	2	0	1	23	14	16	3	2	20	10	9	17	2	4	0	2	4	25	36	13	14	2	1	41	15	15	17	18	2	1	10	3	2	20	17	5	3	9	5	2
AT1G15480	22	3	3	2	1	0	0	16	5	0	1	0	11	9	9	2	1	12	5	12	23	5	8	1	1	2	4	0	3	5	0	0	2	3	4	4	10	2	0	9	1	10	12	17	4	1	9	7	10
AT1G15490	12	0	0	3	0	0	1	6	2	0	0	1	5	3	0	0	0	7	3	4	9	0	4	3	4	5	3	9	2	2	0	1	0	0	10	11	19	3	0	14	0	1	21	26	2	4	7	7	3
AT1G15500	110	8	9	17	5	0	1	54	51	0	1	3	105	45	123	12	12	48	26	52	139	9	14	6	8	17	24	14	53	35	6	1	4	8	137	111	173	42	13	97	47	46	233	208	28	34	33	35	20
AT1G15510	6	6	2	3	0	0	1	10	2	1	0	0	0	5	6	3	0	7	1	6	5	5	3	0	4	1	1	0	2	4	0	0	0	1	24	8	25	3	2	5	0	0	18	12	4	1	2	2	0
AT1G15530	7	3	1	2	0	0	0	8	2	0	0	0	2	1	2	0	0	4	1	6	7	5	3	4	4	2	0	1	0	4	0	0	0	0	12	12	21	5	2	3	0	0	36	8	1	3	1	2	2
AT1G15550	3	0	0	0	0	0	0	5	1	0	0	0	1	2	1	0	0	3	0	4	3	1	1	0	0	0	0	0	2	2	0	0	1	1	44	48	69	8	8	28	1	2	64	40	3	6	0	4	3
AT1G15570	23	4	3	3	1	0	1	12	10	1	1	1	15	10	11	0	0	9	8	13	18	9	6	3	2	5	4	1	7	9	0	0	1	1	8	8	16	1	1	9	12	2	24	14	5	4	3	9	4
AT1G15580	6	0	0	0	0	0	0	1	0	0	0	0	0	4	2	1	0	0	5	0	0	1	1	0	0	0	0	0	2	0	0	0	0	0	1	0	4	0	0	3	0	0	4	5	0	0	0	0	0
AT1G15660	59	13	8	2	6	1	1	46	8	0	0	2	20	10	21	5	2	26	12	42	72	13	14	6	4	12	7	1	11	15	4	1	12	20	22	15	25	9	20	30	16	7	44	26	3	9	4	5	6
AT1G15670	22	5	1	1	1	0	0	17	14	1	0	0	29	17	33	4	0	14	8	5	12	4	4	0	5	4	7	4	18	12	0	1	1	2	4	5	13	3	0	10	1	3	15	12	4	6	7	1	4
AT1G15690	356	48	64	46	26	2	3	176	146	8	1	2	274	185	259	50	23	138	88	156	623	33	31	36	31	44	73	47	131	82	22	9	9	23	643	434	696	119	64	432	156	227	723	676	113	119	116	192	75
AT1G15700	6	1	3	0	0	0	0	1	3	0	0	0	6	3	5	1	1	5	2	1	6	0	3	1	2	3	2	0	5	4	0	0	0	0	2	4	10	1	0	9	0	2	10	6	1	1	0	0	0
AT1G15710	7	1	0	3	0	0	0	7	5	0	0	0	10	4	14	2	1	5	2	8	9	4	3	4	3	2	3	2	3	3	1	0	0	0	13	12	12	1	0	8	9	4	22	16	0	2	2	1	5
AT1G15720	14	1	0	0	1	0	1	7	7	0	0	1	7	9	5	0	1	8	2	3	9	4	4	1	7	2	2	0	2	4	0	0	3	6	1	3	5	0	1	4	0	0	6	7	0	3	1	2	1
AT1G15730	19	1	3	4	0	0	0	10	7	0	0	0	16	8	15	1	0	10	3	5	16	2	1	4	1	2	3	0	5	9	0	0	1	0	57	41	66	26	8	23	8	7	83	73	16	16	8	7	5
AT1G15740	34	4	4	5	3	2	0	19	13	0	0	0	25	15	20	7	0	18	6	5	13	1	14	7	3	12	9	4	19	10	1	2	2	2	73	84	114	41	2	38	8	5	124	119	26	34	15	7	9
AT1G15750	187	40	22	26	9	5	0	97	59	4	6	1	90	56	70	15	1	67	37	89	184	25	63	39	40	29	16	14	41	52	5	2	49	43	150	109	206	47	12	111	28	32	261	195	41	39	32	36	22
AT1G15760	5	3	0	0	0	0	0	5	1	0	0	0	7	3	8	0	0	0	0	4	4	3	0	1	3	0	3	1	4	0	0	0	0	1	1	0	1	0	0	8	0	0	1	1	0	1	0	0	0
AT1G15780	129	28	16	23	5	2	1	123	52	3	4	7	45	60	47	15	2	112	79	53	91	27	60	52	44	41	20	19	12	61	10	2	13	46	145	102	167	47	13	66	13	12	222	150	33	48	29	25	20
AT1G15790	6	0	0	0	4	2	0	3	3	1	0	0	8	2	7	2	0	1	0	0	3	0	2	1	5	3	1	1	1	0	0	0	4	2	3	6	4	4	1	4	0	0	15	7	1	3	2	0	0
AT1G15800	16	2	0	0	0	14	1	10	5	1	0	0	3	4	6	2	0	2	2	3	2	0	6	1	7	8	2	6	4	11	1	0	3	2	23	13	19	11	2	6	0	0	32	18	6	4	1	4	4
AT1G15810	45	12	14	9	2	2	1	29	16	0	1	0	30	24	16	5	1	17	8	25	47	3	22	1	17	11	9	4	9	11	1	2	7	3	35	42	68	25	4	20	10	13	80	58	13	9	10	7	6
AT1G15820	383	47	40	28	25	2	5	169	221	4	6	5	672	262	617	79	29	147	63	123	407	23	54	56	27	48	122	62	236	89	8	9	11	13	1944	2080	2849	597	212	907	441	297	3000	3223	347	450	314	226	264
AT1G15830	4	0	0	0	0	0	0	2	3	0	1	0	2	2	0	1	0	0	0	0	1	1	0	0	0	2	0	1	1	4	0	0	0	1	56	45	50	16	4	9	1	1	50	50	4	4	5	3	6
AT1G15860	84	7	3	6	2	0	0	9	10	0	1	1	21	8	21	4	2	11	7	9	22	3	7	6	7	2	5	4	11	6	2	1	135	42	35	34	50	9	1	18	10	10	57	38	9	11	12	8	5
AT1G15870	2	1	1	2	1	0	0	0	1	0	0	0	2	4	5	0	0	0	0	5	3	0	0	1	0	1	0	0	2	1	2	0	0	1	0	0	3	0	1	4	1	0	3	2	0	0	1	0	1
AT1G15880	34	8	1	4	1	3	1	14	5	1	0	0	25	10	22	5	1	11	7	11	10	2	3	3	3	2	21	35	12	11	1	0	63	19	32	34	38	10	1	10	4	5	40	39	8	7	7	10	3
AT1G15885	8	1	1	1	0	0	0	0	0	0	0	1	8	2	8	0	0	1	0	0	4	2	0	0	1	1	1	2	3	1	0	0	1	0	21	11	14	7	1	3	2	1	6	10	1	3	0	1	0
AT1G15890	6	2	0	0	0	0	1	4	3	0	0	0	1	1	0	0	0	1	0	3	1	2	0	3	0	3	0	0	0	1	0	0	0	4	36	34	66	22	2	13	2	3	123	66	20	31	4	3	12
AT1G15900	0	0	0	0	0	0	0	0	0	0	0	0	1	0	1	0	0	2	0	0	0	0	0	0	0	0	0	0	0	0	0	0	0	0	0	3	4	2	0	1	2	0	10	5	4	2	1	1	2
AT1G15910	86	38	12	11	0	1	0	56	27	1	2	1	47	41	31	3	3	46	51	43	62	19	14	11	15	15	5	3	21	45	4	0	14	10	44	53	62	23	8	43	4	7	100	57	11	10	3	8	7
AT1G15920	131	12	9	5	2	6	3	35	10	1	0	2	22	18	30	17	1	18	17	15	25	9	30	14	5	8	27	72	21	17	0	1	161	102	53	39	76	17	4	22	3	8	99	67	14	15	12	17	8
AT1G15930	231	21	37	39	30	0	2	64	119	4	0	1	304	115	292	37	9	65	49	66	236	14	25	19	14	21	83	36	173	42	2	2	27	25	88	85	162	24	13	199	116	135	207	273	30	31	27	28	18
AT1G15940	241	48	38	18	13	76	13	173	70	7	5	5	72	69	62	27	5	104	38	115	154	48	54	46	40	32	22	27	33	82	14	2	31	63	75	62	128	28	17	64	19	12	133	83	11	27	25	15	13
AT1G15950	43	10	1	9	0	0	0	27	16	1	0	0	24	12	48	11	0	18	8	10	35	6	7	5	6	5	14	5	24	13	0	2	3	5	111	76	125	39	7	56	11	17	152	102	8	18	15	9	13
AT1G05213	0	0	0	0	0	0	0	0	0	0	0	0	1	0	0	0	0	0	0	0	0	0	0	0	0	0	0	0	0	0	0	0	0	0	7	3	15	2	0	3	0	0	9	4	1	3	0	0	0
AT1G15960	3	2	1	0	4	0	0	3	2	2	0	0	1	2	0	1	0	2	0	5	2	1	1	1	1	1	0	0	1	4	0	4	0	0	2	3	26	1	2	13	2	1	36	39	3	1	3	3	1
AT1G15970	32	3	5	3	0	1	0	9	6	0	0	0	18	11	13	3	2	7	3	9	26	4	40	26	6	5	3	1	11	12	0	0	0	2	18	24	31	10	2	13	5	6	34	37	6	9	8	5	1
AT1G15980	46	5	5	3	0	0	0	25	18	0	1	0	58	24	44	5	2	12	5	9	31	4	5	12	1	2	8	6	9	15	0	0	0	3	351	231	342	68	33	63	15	19	372	256	18	36	17	16	21
AT1G16000	19	1	6	6	1	0	0	8	12	0	0	0	20	9	21	1	0	7	3	5	21	3	4	2	3	4	4	1	11	1	0	0	14	8	6	6	8	2	0	17	8	9	19	14	2	5	3	11	9
AT1G16010	31	1	2	2	3	1	0	9	4	0	0	0	19	4	20	0	0	9	2	4	8	2	7	5	5	3	9	3	3	5	2	0	0	8	41	45	43	16	6	24	6	6	49	54	8	10	8	12	7
AT1G16020	57	5	3	3	1	1	0	20	8	0	1	0	9	12	13	4	1	7	2	12	15	2	13	9	4	7	2	3	5	8	0	0	54	14	41	32	49	8	4	7	6	11	49	44	8	7	9	11	7
AT1G16030	10	2	2	2	0	1	0	3	3	1	1	0	6	2	4	0	0	6	3	3	4	0	6	8	5	7	2	2	0	4	0	0	2	3	13	9	13	4	0	5	2	0	16	14	3	5	4	5	1
AT1G16040	17	3	2	5	3	0	0	7	4	0	0	0	9	3	1	4	1	9	2	4	11	0	3	2	3	4	2	0	3	1	0	0	16	2	19	9	19	6	2	11	1	4	24	28	7	7	6	6	2
AT1G16060	30	10	7	16	1	0	0	16	9	0	4	2	13	18	9	1	9	9	4	8	9	2	3	1	2	0	3	1	8	15	2	0	3	6	0	3	4	1	0	6	1	2	15	8	1	2	0	4	0
AT1G16070	8	2	0	1	0	0	1	2	4	0	0	0	1	0	4	0	0	5	0	2	15	3	1	0	1	1	2	0	4	3	0	0	0	1	1	2	4	0	0	6	2	3	1	3	0	0	1	1	0
AT1G16080	32	6	3	4	3	1	0	23	29	1	1	0	59	19	45	6	1	13	11	14	45	10	8	9	4	2	9	2	15	16	1	2	2	4	143	110	157	32	17	37	20	18	160	105	24	14	20	10	17
AT1G16090	10	3	0	1	1	0	0	4	2	0	0	0	0	4	2	1	0	1	2	4	3	3	3	2	1	0	2	1	1	2	0	0	1	1	45	20	37	1	4	7	1	1	29	23	2	5	1	0	4
AT1G16110	2	2	1	1	0	0	0	1	1	0	0	0	1	1	2	0	0	1	1	0	5	1	0	2	0	0	0	0	1	2	0	0	0	0	19	9	28	15	3	3	0	0	47	35	5	12	0	0	2
AT1G16170	11	3	1	1	1	0	0	6	8	1	0	0	15	3	14	4	0	3	1	3	6	1	3	3	0	0	13	14	7	0	0	0	3	0	10	15	17	4	1	8	3	7	22	24	1	2	5	4	4
AT1G16180	64	11	8	22	5	1	1	33	38	1	1	0	49	43	49	16	5	28	17	29	69	8	13	12	5	10	21	7	36	16	2	6	20	16	56	45	77	11	4	62	23	32	88	86	10	21	23	17	11
AT1G16190	17	2	5	9	0	1	1	10	10	0	0	1	11	10	20	2	0	1	1	6	19	2	3	0	4	4	3	1	4	6	0	0	4	5	16	12	15	3	2	15	2	7	22	21	2	5	7	3	4
AT1G16210	77	14	10	18	3	1	0	26	25	2	0	1	29	16	35	3	0	24	12	13	37	5	17	7	12	6	9	10	14	12	1	0	72	32	33	22	43	8	1	21	7	17	40	36	5	9	6	10	8
AT1G16220	7	0	2	3	0	0	0	8	0	0	0	0	2	0	5	0	1	5	1	4	12	0	0	1	0	0	1	0	1	1	0	0	0	0	1	2	7	2	0	17	2	9	17	15	3	2	0	6	0
AT1G16240	52	9	10	11	6	5	0	22	13	0	1	1	42	18	30	8	0	19	15	14	26	4	8	6	1	8	13	18	18	13	3	0	13	8	50	56	49	21	6	26	12	15	85	65	14	12	11	7	8
AT1G16250	12	2	0	0	0	1	0	6	8	0	0	0	4	0	5	1	0	6	2	5	5	1	1	3	2	2	2	0	2	4	1	0	7	4	15	6	13	6	3	3	0	1	14	12	5	7	2	3	3
AT1G16260	8	1	0	1	0	0	0	4	3	0	0	0	2	2	2	1	0	3	2	3	9	1	1	2	1	0	0	0	0	1	0	0	0	0	205	154	203	50	16	17	5	5	180	95	11	10	2	13	5
AT1G16270	71	14	8	1	3	0	0	59	19	1	1	2	35	23	20	8	2	53	52	23	45	11	27	21	19	18	13	27	16	31	1	1	4	8	76	60	113	40	13	42	14	6	100	76	10	18	5	10	8
AT1G16280	24	4	1	3	1	0	0	9	7	0	0	0	9	4	3	0	0	7	5	5	13	0	3	1	4	2	5	1	6	5	0	0	13	10	9	6	25	4	2	14	1	3	18	18	4	3	2	4	0
AT1G16300	12	1	6	4	0	0	0	3	4	0	0	0	4	4	10	0	0	5	1	7	14	2	1	1	0	2	1	0	5	5	1	1	4	1	7	9	8	0	1	13	1	2	6	10	2	2	3	1	0
AT1G16310	22	2	0	0	0	0	0	15	5	0	0	0	9	7	4	1	2	13	14	2	15	0	1	1	2	1	4	0	2	2	1	0	3	3	0	2	5	0	0	7	0	0	3	2	0	0	1	0	0
AT1G16320	10	6	3	3	1	0	0	7	3	0	0	0	20	8	20	3	1	8	11	4	11	1	8	5	3	0	7	3	5	8	0	0	0	3	63	42	68	12	2	13	7	3	74	55	11	7	9	9	3
AT1G16330	15	2	3	2	1	6	0	8	0	0	0	0	2	2	2	4	0	5	2	9	12	6	1	0	0	1	0	3	3	4	1	1	9	13	2	1	2	0	1	7	1	2	4	4	0	0	1	0	0
AT1G16340	17	1	6	9	2	0	0	7	9	0	0	0	5	6	13	2	0	5	2	7	15	3	5	2	2	1	3	1	7	4	0	1	0	0	13	12	14	4	2	12	7	8	23	15	2	4	8	23	3
AT1G16350	49	12	7	10	7	0	1	25	11	2	1	0	43	20	42	4	2	15	5	17	74	6	10	4	10	10	8	6	14	18	3	1	2	2	29	23	38	9	6	28	7	18	54	40	10	15	4	11	6
AT1G16390	10	2	20	16	4	0	0	3	4	0	0	0	1	1	1	2	0	1	1	3	2	1	0	0	1	0	0	0	0	1	0	0	0	0	0	5	12	1	2	10	5	13	49	28	78	78	3	1	1
AT1G16430	10	1	0	4	1	0	1	5	0	0	0	0	9	2	8	1	1	2	1	3	6	2	2	2	1	2	2	1	2	2	0	0	2	3	5	5	2	5	0	0	1	4	9	12	2	1	2	4	0
AT1G16445	0	1	0	0	0	0	0	3	2	0	0	0	3	1	4	1	0	1	0	2	7	1	1	0	1	1	0	1	0	0	0	0	4	4	3	3	5	1	0	3	2	2	10	3	1	1	0	2	0
AT1G16460	29	5	6	6	4	2	0	16	16	1	0	0	26	13	25	1	2	8	7	14	21	3	9	6	7	7	10	3	14	5	0	1	1	2	62	68	88	20	6	25	9	16	99	72	15	19	8	11	9
AT1G16470	76	9	15	16	10	0	1	30	23	2	3	0	41	30	39	8	0	23	12	15	63	8	8	9	6	6	18	4	13	18	1	0	44	20	18	20	38	11	5	35	18	33	47	43	7	13	11	14	9
AT1G16480	4	1	3	0	0	1	0	18	4	0	1	0	2	5	2	2	0	9	2	4	6	2	9	0	4	1	0	0	1	8	0	0	0	1	9	5	12	1	0	2	3	1	22	23	2	2	3	4	3
AT1G16489	4	1	1	0	0	0	0	3	5	0	0	0	2	0	0	0	0	1	0	1	1	2	0	1	0	1	1	0	0	2	0	0	0	0	5	2	9	3	0	1	2	1	4	6	0	2	1	0	0
AT1G16500	41	2	2	5	2	0	0	11	7	0	0	0	7	4	13	2	1	11	2	11	11	2	1	1	0	1	8	4	5	4	1	0	50	24	8	8	11	3	0	6	1	4	24	15	3	3	3	9	2
AT1G16515	0	0	1	1	0	0	0	0	1	0	0	0	2	0	3	2	0	1	2	0	0	0	0	0	0	0	0	0	2	1	0	0	0	0	0	1	3	1	0	0	2	2	2	1	0	3	1	0	1
AT1G16520	17	2	2	5	1	0	0	8	7	0	0	0	13	9	21	2	0	4	7	12	32	2	4	5	5	1	7	3	8	3	1	0	1	2	1	2	8	1	0	16	10	4	9	17	1	1	4	1	4
AT1G16540	24	12	4	4	1	0	0	14	9	0	1	1	11	6	9	3	1	21	8	8	11	5	12	10	4	7	3	2	4	14	0	0	3	4	25	17	29	4	1	12	5	3	31	18	7	7	7	5	9
AT1G16560	32	2	2	6	1	0	0	9	5	0	0	1	16	9	15	3	0	7	3	2	27	4	6	4	4	7	3	1	6	6	2	0	11	1	14	21	30	8	4	25	3	15	37	38	16	13	7	13	7
AT1G16570	31	7	5	6	1	0	1	10	6	2	0	0	14	9	6	1	0	12	9	10	19	2	7	6	1	6	2	2	5	7	0	0	15	7	12	10	26	3	1	13	0	6	29	22	2	6	6	9	6
AT1G16590	3	1	1	1	1	0	0	2	1	0	0	0	8	3	2	0	0	0	2	1	1	0	2	0	0	1	0	2	1	0	0	0	0	1	3	6	4	3	0	0	0	4	3	9	0	0	0	0	1
AT1G16610	182	27	27	32	8	2	1	85	63	1	2	2	79	42	71	4	7	57	23	65	177	29	32	17	15	17	16	3	40	25	6	1	307	103	111	109	166	33	15	88	27	35	179	184	31	38	45	23	19
AT1G16630	63	9	5	4	4	0	0	52	16	0	0	0	16	14	10	2	0	22	12	54	85	54	3	4	7	9	5	5	6	21	1	1	47	30	4	2	11	2	0	35	11	3	21	16	3	1	1	5	6
AT1G16635	6	0	1	1	0	0	0	1	0	0	0	0	3	2	2	3	0	1	1	2	4	0	0	0	2	0	0	2	0	1	0	0	0	0	5	1	7	0	0	1	1	1	10	6	0	3	1	1	3
AT1G16650	10	3	2	1	0	0	1	12	6	0	2	0	4	4	4	1	1	6	5	8	6	5	7	5	4	7	1	0	1	2	0	0	1	5	29	20	26	6	0	12	4	3	31	19	7	9	6	2	3
AT1G16670	23	2	3	5	0	1	0	6	8	0	0	1	3	5	8	1	0	7	7	5	6	2	6	5	2	2	3	1	4	3	1	0	4	8	20	26	29	10	3	17	0	3	37	19	9	6	12	5	7
AT1G16680	50	13	9	7	1	0	0	35	21	2	3	0	26	17	15	4	0	28	9	15	31	7	49	43	7	9	7	3	10	16	0	0	9	9	34	36	41	7	3	29	6	3	70	53	8	12	10	10	10
AT1G16690	11	0	4	2	2	1	1	5	0	0	1	0	11	5	3	1	1	3	1	3	12	0	3	6	5	5	0	1	3	5	0	0	1	0	26	27	28	4	2	12	2	2	31	30	6	8	8	3	3
AT1G16700	37	4	6	11	5	1	1	20	14	0	1	0	55	30	50	3	2	10	8	11	25	2	1	12	5	4	7	11	21	5	0	0	8	3	18	22	37	5	2	36	9	21	30	49	7	6	3	8	6
AT1G16705	50	5	16	20	4	0	0	12	10	0	0	0	14	9	20	3	1	11	4	4	7	1	2	1	3	0	2	2	7	8	2	0	71	6	1	2	1	0	0	2	0	2	1	2	4	7	1	1	1
AT1G16710	173	30	20	23	9	3	2	131	70	9	7	5	56	67	40	17	9	107	66	82	97	38	88	60	58	67	15	13	30	80	8	2	7	36	220	206	295	77	15	85	20	17	348	183	48	72	43	44	31
AT1G16720	38	7	8	6	6	0	0	35	17	2	2	1	33	15	35	6	4	19	1	16	22	3	12	10	10	14	9	4	22	9	0	1	1	7	381	270	354	107	24	74	23	12	346	279	32	57	26	27	33
AT1G16730	4	0	0	0	0	0	0	1	2	0	0	0	2	1	2	0	0	1	0	0	1	1	0	0	1	0	1	2	1	1	0	0	0	0	25	14	24	4	3	8	1	0	14	21	1	5	0	1	2
AT1G16740	32	7	9	6	2	0	0	10	18	0	0	0	32	13	31	3	3	9	9	5	31	2	3	2	6	3	2	4	21	2	0	0	28	14	59	26	46	7	3	14	8	12	48	38	3	4	5	7	1
AT1G16750	22	3	10	7	3	1	0	22	7	2	1	0	11	7	8	0	6	11	3	14	12	3	2	2	5	3	1	2	3	8	1	1	1	0	9	11	23	5	1	8	2	3	41	29	10	18	5	2	5
AT1G16780	23	9	2	4	5	0	1	18	8	0	0	0	5	5	6	1	1	13	7	9	28	8	7	8	16	10	2	3	1	6	0	0	2	0	22	20	34	6	4	22	4	7	22	18	12	6	5	7	8
AT1G16790	9	2	5	5	1	0	0	2	5	2	0	0	14	6	9	3	0	8	1	6	13	2	1	2	4	1	5	0	4	3	0	0	0	5	13	3	20	2	2	6	3	1	13	13	0	0	2	2	2
AT1G16800	106	37	27	17	10	3	1	131	34	3	3	3	22	42	20	10	0	98	36	64	66	28	81	26	66	48	10	7	15	65	4	1	6	51	93	77	146	24	12	26	8	8	172	98	24	34	25	29	10
AT1G16810	97	18	15	18	10	2	3	35	34	1	1	0	94	25	71	12	5	43	24	28	62	12	22	9	13	7	16	9	28	30	3	0	16	15	59	62	66	23	5	37	24	20	85	69	10	18	19	22	11
AT1G16820	21	5	2	1	2	0	0	12	1	0	0	0	6	4	8	0	1	10	1	4	5	2	0	4	9	5	0	1	2	3	0	1	2	1	14	17	19	2	1	8	0	1	11	27	11	4	5	1	4
AT1G16825	11	0	1	3	1	0	0	2	3	1	0	0	4	1	7	2	0	3	1	2	3	2	1	3	0	1	2	6	2	0	0	0	1	0	4	8	9	0	2	8	1	1	8	8	0	0	1	2	1
AT1G16830	6	1	0	1	0	0	0	3	1	0	0	0	2	0	2	0	0	2	1	2	2	0	1	0	2	1	0	0	0	3	0	0	0	1	1	4	2	0	0	0	0	0	3	3	0	1	0	0	0
AT1G16840	28	1	0	6	2	1	0	7	4	0	0	2	20	15	19	3	1	12	2	5	12	3	5	7	7	5	4	5	20	6	0	0	2	1	34	25	54	16	4	16	11	5	52	44	9	8	7	12	6
AT1G16850	4	0	0	0	0	0	0	4	0	0	0	0	0	2	1	1	0	0	0	1	0	0	0	2	1	2	1	0	1	0	0	0	0	0	1	0	0	1	0	0	0	1	3	1	1	2	0	0	0
AT1G16860	33	4	8	10	3	0	0	32	12	1	0	0	23	17	16	5	1	13	9	15	43	6	17	10	4	12	2	5	8	12	1	0	0	0	15	10	33	6	2	21	7	8	49	43	13	21	18	18	1
AT1G16870	23	6	7	4	3	0	0	11	14	1	0	0	22	11	20	2	0	12	7	11	38	2	1	4	3	0	5	3	11	8	0	1	1	7	15	15	22	4	0	17	5	12	28	40	3	10	7	8	1
AT1G16880	79	12	3	5	3	2	0	59	50	5	2	2	115	55	87	19	4	56	21	34	47	10	18	12	16	11	26	10	46	26	1	2	2	2	487	378	457	108	43	88	27	38	466	339	50	66	31	44	30
AT1G16890	114	14	19	26	12	1	1	27	33	2	1	3	91	29	82	13	1	38	12	22	67	11	6	19	7	10	12	11	43	18	2	2	37	16	84	50	102	24	6	55	20	24	103	103	15	20	23	16	13
AT1G16900	26	2	3	6	0	0	0	10	7	1	0	0	13	7	9	1	0	7	5	9	19	2	10	4	2	3	1	2	3	3	0	1	4	3	23	9	20	4	0	19	7	4	31	20	4	5	6	3	4
AT1G16916	13	2	2	6	5	0	0	7	5	0	0	0	19	12	13	5	0	5	4	5	10	1	1	1	1	0	4	1	9	5	0	0	0	0	12	6	11	2	1	1	5	14	14	24	4	2	5	4	3
AT1G16920	23	6	3	9	2	0	0	10	5	0	0	1	17	8	29	2	0	9	3	5	36	0	1	5	4	3	9	2	13	9	1	0	0	0	7	15	23	2	2	14	9	10	25	23	7	4	4	6	1
AT1G16930	5	1	0	0	0	0	0	2	1	0	0	0	0	1	1	0	0	1	0	0	4	0	1	0	1	1	1	0	0	1	0	0	1	1	1	1	5	1	0	3	0	0	8	11	7	6	7	1	1
AT1G16960	39	8	3	2	1	1	0	13	9	1	1	0	7	8	11	1	0	10	7	5	6	3	75	61	3	0	3	0	7	4	1	0	2	0	5	10	6	2	1	6	1	3	16	16	3	3	4	2	0
AT1G16970	26	4	2	10	1	2	0	16	11	0	1	0	7	10	12	1	2	9	3	13	19	7	12	10	5	14	2	2	6	4	0	0	0	4	34	25	38	6	1	16	4	5	31	30	9	10	6	4	3
AT1G17040	14	1	2	4	4	0	1	10	2	0	0	0	4	6	5	2	1	7	2	5	11	3	3	2	4	2	0	2	1	3	2	0	1	1	14	17	38	5	2	4	2	2	20	15	7	8	7	1	3
AT1G17050	8	3	4	2	1	0	1	8	7	0	0	0	14	7	6	2	1	5	3	7	7	1	1	1	2	2	3	5	5	4	0	0	2	1	100	60	92	22	3	21	6	2	96	65	7	9	5	2	1
AT1G17060	6	0	0	0	0	0	1	1	0	0	0	0	0	0	1	0	0	2	0	0	0	1	0	0	0	0	0	0	0	0	0	0	0	1	3	3	9	1	0	2	2	3	24	19	19	31	6	2	0
AT1G17070	95	30	14	16	6	3	2	87	26	2	1	1	17	25	22	7	1	55	22	36	37	20	59	40	48	38	11	2	9	38	4	1	34	34	39	42	59	12	4	25	7	4	95	54	11	14	17	24	12
AT1G17080	38	1	8	13	3	0	0	16	15	2	1	0	34	13	21	4	0	7	7	5	20	1	3	6	2	6	10	4	12	4	0	0	8	5	23	21	30	6	3	20	4	20	42	28	16	15	9	12	4
AT1G17090	3	0	0	3	1	0	0	0	0	0	0	0	5	1	0	2	0	1	6	0	1	0	6	3	0	0	2	1	2	1	0	0	1	0	10	4	6	1	1	3	2	2	6	10	1	2	0	1	2
AT1G17100	45	8	6	3	1	0	1	20	21	1	1	0	37	24	31	4	2	14	9	12	47	4	6	11	2	5	9	3	16	11	1	2	0	2	245	142	198	41	19	35	23	10	183	153	13	24	7	14	8
AT1G17110	114	24	14	15	1	1	0	91	35	1	2	1	43	42	24	10	1	60	32	55	65	12	45	39	29	30	8	8	18	40	3	1	2	4	158	138	180	52	13	40	13	12	218	121	28	50	12	21	19
AT1G17120	12	2	1	0	0	1	0	9	2	0	0	0	7	3	3	0	0	3	1	1	6	1	2	1	1	1	2	1	3	1	0	1	4	2	9	11	14	4	0	10	2	5	13	13	1	1	2	3	2
AT1G17130	62	17	6	8	1	4	0	37	23	0	1	1	25	19	35	3	4	27	16	19	47	9	9	12	10	7	15	8	10	13	1	1	51	53	46	39	49	8	5	18	10	8	79	45	8	22	16	9	10
AT1G17140	152	46	14	8	2	3	1	114	64	6	17	2	64	72	44	18	11	84	18	94	134	23	25	15	38	37	23	8	34	55	3	1	1	1	51	41	185	26	3	113	27	25	566	305	256	269	26	10	33
AT1G17145	82	13	6	8	3	11	2	37	15	1	3	2	19	18	18	6	2	31	32	13	24	7	15	21	12	14	8	8	10	15	1	1	67	27	105	86	139	23	14	27	9	3	171	124	33	52	19	12	13
AT1G17160	8	1	3	3	0	0	0	6	3	1	0	0	10	1	10	2	0	0	5	6	6	1	0	0	0	2	2	2	4	7	0	0	2	1	13	12	24	5	2	6	1	6	18	15	4	5	2	0	0
AT1G17170	3	0	0	0	1	0	0	1	0	0	0	0	0	0	0	0	0	0	0	0	0	0	0	0	1	0	0	0	1	1	0	1	0	0	0	0	2	0	0	1	0	1	1	1	0	0	0	1	0
AT1G17190	9	0	2	3	1	0	0	1	7	0	0	0	16	5	16	0	1	8	0	11	8	3	2	1	5	4	2	1	2	6	0	0	1	0	1	3	3	1	0	2	2	6	3	6	0	4	1	5	1
AT1G17200	40	3	22	24	8	0	0	19	23	3	0	2	33	24	34	9	4	22	8	48	35	7	1	3	1	1	13	4	8	9	2	0	0	2	10	14	36	3	0	32	30	43	83	65	29	29	6	18	8
AT1G17210	76	15	13	27	6	0	0	79	34	3	4	2	41	30	46	7	2	41	21	35	50	16	35	15	18	22	11	5	16	31	4	1	2	12	108	69	134	35	13	50	12	9	171	103	18	24	13	28	12
AT1G17220	180	29	25	11	12	1	3	138	75	5	3	2	108	92	87	23	6	82	31	72	151	23	47	36	33	43	24	14	45	57	2	2	6	9	767	599	864	165	61	165	74	35	876	652	74	100	53	46	76
AT1G17232	50	20	7	7	0	3	0	49	24	2	4	1	10	17	6	1	1	50	8	18	20	20	37	23	45	21	4	1	5	32	0	1	1	10	35	53	72	14	4	17	0	1	117	91	11	29	21	16	13
AT1G17230	14	4	5	0	0	0	0	22	5	2	0	0	4	14	3	1	0	7	1	4	11	3	8	6	9	7	2	2	0	9	0	0	0	1	7	8	20	5	2	12	1	2	28	25	4	2	1	9	5
AT1G17240	0	0	1	0	1	0	0	0	0	0	0	0	0	0	0	0	0	0	0	0	0	0	0	0	0	0	0	0	0	0	0	0	1	1	9	4	9	3	0	2	0	0	17	6	2	1	0	0	1
AT1G17255	18	1	3	0	6	0	1	12	5	0	0	1	4	5	7	1	1	13	2	1	7	4	14	10	13	15	2	4	5	6	2	0	3	21	32	35	47	11	3	3	1	2	36	19	10	8	7	3	3
AT1G17260	33	4	39	118	7	0	1	11	4	0	0	0	2	7	1	4	0	3	2	11	5	3	3	2	7	8	1	0	2	3	2	0	2	3	5	2	9	5	1	0	0	0	6	6	1	0	6	3	3
AT1G17270	9	1	0	0	1	0	0	2	1	0	0	0	1	1	3	1	1	3	1	8	5	1	1	1	0	1	0	0	0	1	1	0	3	0	8	7	12	2	1	6	2	2	7	5	1	2	1	2	2
AT1G17280	101	10	9	2	8	2	1	35	16	1	1	1	31	24	32	10	2	22	22	21	26	11	18	23	4	17	7	6	17	13	1	0	75	18	70	62	87	25	13	29	5	7	87	63	20	19	18	19	9
AT1G17290	78	13	7	14	3	1	2	33	34	3	0	0	71	42	70	12	5	27	14	30	67	10	13	15	14	10	26	13	35	21	3	2	2	5	172	116	150	59	15	68	17	27	193	185	31	52	109	36	39
AT1G17330	20	3	2	4	1	1	0	5	4	1	1	0	10	5	3	2	0	8	3	10	12	3	9	4	6	4	2	1	2	3	0	0	0	2	45	20	41	15	3	8	0	4	46	40	8	10	9	6	9
AT1G17340	34	4	1	1	1	1	0	22	8	0	1	1	13	14	16	6	0	12	4	8	12	2	15	5	9	11	3	0	5	8	1	1	10	9	54	51	70	14	2	9	7	4	82	43	8	16	9	9	10
AT1G17350	16	2	2	2	0	0	0	4	4	0	0	0	7	1	9	1	0	2	3	4	7	2	2	2	2	4	4	1	2	1	0	0	11	6	17	23	35	4	0	7	2	7	22	18	10	8	4	2	2
AT1G17360	239	49	33	7	3	6	4	189	73	9	6	4	65	77	61	9	4	117	28	73	107	45	249	167	228	172	23	7	36	85	3	3	6	7	571	483	580	151	62	83	31	15	596	312	60	91	136	25	73
AT1G17370	61	14	7	5	1	0	0	34	17	0	1	0	35	17	53	7	2	26	13	28	73	12	5	4	7	11	11	4	25	12	2	2	0	4	79	65	97	24	8	52	18	15	118	86	10	13	18	11	13
AT1G17380	17	9	1	1	1	0	0	15	3	0	2	0	4	2	9	3	0	12	5	10	2	3	2	6	6	1	4	0	9	7	0	0	0	0	3	2	6	4	0	7	1	2	10	5	1	1	0	2	0
AT1G17410	6	1	2	3	3	0	0	3	2	2	0	0	2	4	7	0	0	1	0	3	1	0	1	1	1	0	2	1	1	2	0	0	3	1	7	12	16	2	0	6	4	2	12	12	1	5	2	2	1
AT1G17420	38	7	5	2	2	1	2	31	21	2	6	1	27	15	32	3	5	34	2	14	12	10	9	7	7	4	10	8	8	10	0	0	1	2	41	42	52	31	10	14	2	4	74	32	7	16	9	16	8
AT1G17430	8	2	1	1	0	0	0	5	3	0	0	0	3	3	2	0	1	1	2	4	5	1	1	0	2	3	1	0	1	2	0	0	0	1	5	5	8	1	0	0	0	0	8	8	1	5	0	4	1
AT1G17440	45	15	10	14	5	1	0	65	20	2	6	2	23	27	19	9	4	44	18	24	34	15	27	19	29	24	5	1	18	28	0	0	6	12	79	65	109	25	12	23	7	6	114	51	15	21	14	11	14
AT1G17450	49	8	5	5	3	2	2	51	22	2	0	1	14	22	14	6	0	35	17	24	46	13	26	14	12	10	8	4	8	14	2	1	7	29	42	33	53	20	6	27	4	6	56	34	12	15	6	9	3
AT1G17455	8	0	2	5	0	0	1	2	3	0	0	0	8	2	10	1	0	3	4	0	2	1	2	1	1	0	2	2	4	1	0	0	2	4	2	8	5	1	1	2	3	0	7	3	0	1	2	2	1
AT1G17460	19	8	3	2	5	1	1	11	8	0	0	0	8	5	15	2	1	16	43	6	9	5	4	0	2	3	3	1	2	9	1	0	5	9	3	3	2	1	1	4	0	0	8	2	0	0	1	2	0
AT1G17470	81	14	7	18	7	0	1	40	25	2	0	2	66	38	70	19	1	32	11	24	73	6	14	11	14	15	16	14	28	21	2	1	7	10	75	58	75	27	11	64	24	28	99	112	26	23	18	11	13
AT1G17480	14	3	1	0	0	0	0	3	3	0	0	0	4	5	5	0	0	2	1	3	7	3	2	1	3	1	2	0	1	3	0	0	0	1	3	4	5	0	0	7	4	1	7	7	0	3	1	1	1
AT1G17490	23	3	8	14	1	0	2	10	9	0	0	0	21	7	30	1	2	5	8	4	12	5	3	1	1	6	4	10	10	3	0	1	2	6	9	14	16	2	0	14	2	2	19	15	4	4	3	1	3
AT1G17500	41	13	5	5	2	0	0	26	23	1	2	1	15	11	13	2	3	20	7	20	33	13	13	12	11	21	2	1	4	17	2	0	10	4	17	12	38	13	4	24	7	8	46	26	13	17	7	10	5
AT1G17510	9	2	4	7	4	0	0	7	3	0	0	0	19	6	11	0	0	4	2	4	9	2	3	0	0	0	5	1	3	2	1	0	5	4	1	5	3	1	1	8	5	9	5	11	3	1	0	2	0
AT1G17520	74	9	2	4	1	2	0	24	13	0	0	0	15	7	12	4	3	13	9	7	13	5	4	8	6	5	2	1	7	11	0	0	120	45	41	36	54	6	6	13	7	4	56	34	15	8	4	8	9
AT1G17530	29	9	6	9	2	0	1	11	13	0	0	0	23	13	18	4	3	12	11	7	18	1	10	4	6	10	4	3	14	8	0	0	7	5	10	6	11	5	2	7	2	3	34	19	5	1	3	1	3
AT1G17550	87	15	12	12	4	2	1	66	28	4	0	1	33	33	45	9	5	58	29	26	33	11	33	30	19	22	16	9	24	21	1	3	16	15	68	85	133	38	7	42	8	9	148	127	27	39	20	17	20
AT1G17560	22	1	4	12	4	1	1	10	5	3	0	0	23	8	13	1	0	9	6	14	31	7	3	2	3	2	5	2	7	8	0	0	2	1	4	7	12	0	0	21	6	3	8	11	4	2	6	5	2
AT1G17580	126	23	12	11	8	0	2	68	34	5	2	3	34	42	31	9	2	71	44	42	77	21	27	20	20	12	13	2	13	42	4	2	8	24	103	76	150	28	9	57	12	9	152	91	12	25	26	12	18
AT1G17590	9	1	0	3	0	0	0	6	2	1	0	0	10	6	10	0	0	7	1	9	12	1	4	4	2	1	2	0	3	2	0	0	0	0	21	14	37	6	6	8	2	4	36	27	7	4	1	7	2
AT1G17600	2	0	0	0	0	0	0	0	0	0	0	0	0	0	0	1	0	0	0	0	1	0	1	0	0	0	0	0	0	0	0	0	0	0	45	42	55	5	2	5	0	0	55	22	2	4	1	1	6
AT1G17610	5	1	0	0	0	0	0	4	0	0	0	0	0	1	0	0	0	4	1	0	1	2	0	0	2	1	0	0	0	3	0	0	0	1	9	10	11	3	1	3	2	0	19	9	2	1	0	2	1
AT1G17620	48	8	23	23	4	0	0	24	18	0	1	3	27	19	24	7	0	13	11	9	30	6	20	9	9	6	5	4	13	17	1	0	0	3	3	9	15	6	0	27	3	17	12	24	6	6	23	31	5
AT1G17630	5	1	0	0	1	0	0	9	0	0	0	0	1	1	6	0	0	4	3	5	6	0	2	2	0	0	0	0	0	4	0	0	1	0	2	2	5	0	1	4	1	1	3	6	2	0	0	2	2
AT1G17640	9	1	2	1	0	0	0	6	1	0	0	0	4	2	4	0	0	3	2	4	1	2	1	4	1	3	0	0	1	3	1	0	17	8	7	5	16	3	0	3	1	2	12	7	0	0	1	0	1
AT1G17650	15	4	4	4	2	1	0	7	3	0	0	0	20	4	14	3	0	1	2	3	18	0	1	2	3	4	1	1	11	2	0	0	1	0	41	25	61	6	7	13	12	6	44	38	4	5	10	7	9
AT1G17665	7	2	2	1	0	0	0	5	2	0	0	0	5	3	0	1	0	2	5	4	3	2	1	0	0	0	1	2	2	4	2	0	0	0	0	0	2	0	0	0	1	0	0	1	0	0	0	1	0
AT1G17680	80	18	7	14	9	1	0	47	24	2	3	1	23	22	14	5	2	46	35	29	29	14	28	25	16	18	10	6	6	16	1	0	18	29	74	56	93	17	10	23	6	3	106	63	16	21	14	19	13
AT1G17690	77	17	8	11	5	0	0	44	15	2	1	0	12	21	14	3	3	12	7	25	59	8	20	14	10	17	10	0	9	16	2	0	18	26	52	51	60	13	7	25	7	6	68	50	12	17	5	6	7
AT1G17720	227	50	48	32	16	0	0	128	58	2	1	4	73	76	93	15	10	121	60	81	126	24	67	78	61	41	41	33	44	65	0	4	5	13	243	240	343	81	22	109	29	38	367	263	72	95	77	85	39
AT1G17730	80	5	11	10	3	0	0	27	10	0	0	0	28	21	28	14	1	17	11	25	32	9	20	7	18	13	7	6	12	23	3	1	28	13	52	61	79	23	7	24	7	8	87	68	12	17	13	15	12
AT1G17745	102	19	36	24	8	4	1	56	34	3	4	1	88	45	87	13	4	49	22	37	102	13	5	7	45	50	19	16	43	29	2	2	1	2	5	1	18	2	1	29	6	4	21	31	21	11	10	3	4
AT1G17750	8	4	2	5	1	0	0	11	3	0	1	0	4	3	3	0	1	4	1	4	8	2	0	1	2	0	1	0	3	1	0	0	0	2	1	2	4	0	1	4	0	0	7	8	1	2	0	0	2
AT1G17760	44	9	4	13	8	0	1	11	11	0	0	2	10	19	13	2	0	12	9	21	21	12	13	8	6	7	11	0	5	16	2	1	11	17	45	24	46	7	1	10	9	7	51	29	9	10	21	11	4
AT1G17780	24	4	2	0	0	0	1	5	6	0	0	0	5	11	10	2	0	5	7	2	4	4	6	3	0	3	6	2	4	2	1	0	30	25	89	71	81	24	10	17	5	1	81	58	5	12	4	6	7
AT1G17790	17	10	3	1	0	0	0	11	9	2	0	1	5	7	10	3	0	4	5	11	14	0	10	4	4	4	2	3	2	2	1	0	1	5	30	16	28	9	2	9	0	1	25	29	3	7	7	3	2
AT1G17830	16	1	0	2	0	1	0	5	2	0	0	0	5	4	5	1	0	3	1	3	1	2	9	12	3	6	1	3	3	4	0	0	0	0	7	0	6	3	0	8	0	1	18	17	14	9	0	1	1
AT1G17840	149	27	28	78	24	0	3	71	47	3	2	1	72	50	82	18	15	87	138	59	73	16	15	10	10	9	28	10	35	41	5	0	0	4	22	15	51	7	3	39	27	67	115	90	49	48	25	115	12
AT1G17850	29	7	3	2	2	0	1	7	8	0	0	0	9	8	10	4	0	5	1	6	24	1	8	4	4	11	2	2	5	8	2	1	0	0	64	63	74	18	6	19	10	4	77	37	11	6	3	6	1
AT1G17860	6	0	3	4	1	0	0	1	1	0	0	0	7	0	5	2	1	2	0	0	5	0	1	0	0	0	0	2	4	2	0	0	0	0	4	0	4	1	0	6	2	7	6	8	1	1	2	1	1
AT1G17870	17	4	2	1	1	0	1	16	2	1	0	1	2	6	0	2	0	11	2	3	14	4	2	6	7	6	0	3	1	3	1	1	1	8	11	6	12	4	1	1	1	0	15	3	1	4	2	3	2
AT1G17880	357	57	53	59	41	11	4	149	147	8	3	6	271	133	254	41	13	135	63	112	368	31	51	31	55	33	89	45	129	71	4	3	271	105	233	150	262	45	20	190	105	128	317	307	47	61	59	43	35
AT1G17890	26	11	6	8	3	1	0	19	17	0	0	0	19	8	24	2	2	8	3	9	28	4	3	9	9	4	9	6	9	8	1	1	8	4	8	14	15	4	0	12	5	20	29	33	4	7	5	12	3
AT1G17920	17	1	0	3	0	2	0	11	2	0	0	0	7	8	12	0	1	6	2	4	14	1	3	0	2	3	4	0	2	2	1	0	0	1	2	3	5	0	0	5	6	3	17	10	7	3	1	7	1
AT1G17930	41	11	6	5	1	1	0	28	13	0	3	0	19	7	13	7	2	12	4	18	22	6	11	8	6	5	8	2	7	5	1	0	5	5	25	12	24	9	3	8	3	4	38	31	6	14	4	8	8
AT1G17940	24	5	5	2	0	0	0	8	8	1	3	0	10	3	6	1	0	12	4	3	15	5	28	25	8	3	2	1	1	3	1	1	2	1	17	6	12	5	1	8	3	3	12	19	4	6	3	6	3
AT1G17960	0	0	2	3	3	0	0	7	2	1	1	0	1	3	0	0	0	1	0	0	2	0	0	0	0	0	1	0	0	1	0	0	0	0	0	3	1	0	0	1	2	0	0	0	0	0	2	0	1
AT1G17970	16	3	2	1	0	1	0	13	5	0	1	1	6	4	11	2	0	7	2	9	13	4	13	11	7	4	3	1	6	4	0	0	2	4	326	327	334	85	30	64	5	8	385	177	16	40	13	14	27
AT1G17980	49	14	11	4	4	1	0	26	17	1	1	0	23	14	24	6	5	15	11	17	34	9	16	14	7	20	10	2	13	14	0	1	2	3	36	52	89	28	2	24	13	6	97	72	10	12	10	12	10
AT1G18010	3	0	0	0	0	0	0	0	0	0	0	0	0	0	0	0	0	0	0	0	0	0	0	0	1	0	0	0	0	0	0	0	0	0	7	8	11	2	2	0	0	0	14	8	2	2	0	2	1
AT1G18020	10	5	2	3	0	0	1	8	8	0	0	0	0	0	4	0	0	13	3	1	3	2	2	2	1	1	1	0	0	8	0	0	0	0	36	49	53	25	2	7	0	2	70	47	2	11	2	3	3
AT1G18030	41	10	1	13	7	0	0	22	8	0	0	0	6	8	10	5	3	12	6	9	12	7	7	5	7	5	3	1	10	13	0	0	0	3	21	48	56	19	10	22	1	5	68	57	7	19	4	7	7
AT1G18040	16	1	1	4	1	0	0	5	1	0	0	0	5	7	4	2	0	5	1	6	8	4	2	2	1	3	4	1	7	3	0	0	18	14	8	12	17	0	1	4	2	0	11	14	2	0	1	2	0
AT1G18060	35	5	3	2	1	0	0	7	13	2	2	0	44	25	31	5	1	11	15	13	25	5	9	4	2	0	15	7	26	7	1	0	6	1	115	99	164	31	8	46	13	14	192	165	12	25	13	18	13
AT1G18070	260	36	42	56	20	4	1	148	75	6	4	5	84	82	89	22	4	129	65	96	200	40	71	51	47	37	23	23	39	68	6	4	63	55	394	270	362	96	27	141	38	46	414	280	49	67	67	52	38
AT1G18080	247	35	31	50	29	1	3	98	108	2	1	0	293	129	255	32	6	91	42	135	532	24	20	25	16	28	77	32	155	41	8	4	45	49	73	85	184	20	9	263	123	145	223	306	38	39	43	40	25
AT1G18090	35	6	6	2	0	1	0	24	11	1	0	0	8	9	4	2	0	8	3	9	18	4	5	6	4	7	1	2	3	10	2	1	14	21	51	55	52	14	5	17	1	3	64	38	4	6	3	5	9
AT1G18150	45	11	7	10	2	0	3	24	17	1	0	0	35	12	45	4	0	20	10	9	18	7	5	4	6	6	17	21	23	5	1	1	13	3	52	44	70	16	7	12	10	12	71	49	13	13	5	4	12
AT1G18160	38	7	8	16	7	1	0	34	24	2	0	2	25	14	27	0	1	24	10	20	43	6	15	8	12	12	1	3	9	17	1	0	13	8	97	66	114	29	6	34	10	9	131	76	30	35	15	21	13
AT1G18170	18	3	4	0	0	0	0	7	4	1	0	0	14	7	20	1	2	6	2	4	13	1	7	1	3	10	6	2	11	2	0	0	16	12	67	49	70	13	4	16	5	2	61	50	2	9	3	4	7
AT1G18180	8	1	3	3	2	0	0	9	5	1	0	0	7	3	4	1	0	4	4	1	7	2	2	3	1	0	1	4	0	6	0	0	15	15	1	2	4	0	0	4	1	1	6	5	1	1	1	1	0
AT1G18190	77	16	11	10	5	1	2	37	15	3	4	3	14	15	14	5	1	39	17	30	37	6	33	23	10	15	7	2	8	23	6	2	5	6	62	53	73	16	2	30	5	5	85	65	16	26	17	31	12
AT1G18200	11	2	2	0	0	0	0	4	1	0	0	0	1	4	3	2	0	4	2	0	1	1	1	0	8	3	1	0	4	6	0	0	0	0	6	5	25	7	1	0	0	1	26	20	6	11	4	6	0
AT1G18210	52	16	11	16	4	1	1	33	30	0	1	1	70	34	61	10	1	22	15	33	41	6	22	13	23	22	12	9	38	20	4	1	2	7	39	34	69	32	2	47	10	22	212	146	53	75	17	31	21
AT1G18250	37	5	3	6	4	2	1	19	25	0	0	0	30	15	25	4	1	17	3	53	143	20	1	5	6	0	10	4	3	7	1	0	2	3	5	6	15	3	0	171	55	29	26	21	2	7	4	8	1
AT1G18260	30	7	12	14	5	0	2	13	13	1	1	2	16	8	22	8	2	13	9	7	21	7	16	10	9	5	7	6	9	12	0	1	2	4	32	28	33	7	2	18	17	7	46	29	9	7	5	8	2
AT1G18265	6	2	0	0	0	0	0	0	3	0	0	0	2	1	2	2	0	1	0	0	0	1	1	0	1	0	1	0	1	10	0	0	1	1	26	15	17	6	1	1	1	0	25	9	1	4	1	0	1
AT1G18270	162	48	22	18	9	3	2	125	44	5	6	4	29	48	42	12	5	73	30	47	74	19	31	33	54	55	11	6	13	42	0	2	7	8	103	59	119	43	7	46	17	8	167	109	42	42	14	28	18
AT1G18300	21	6	2	2	1	9	1	14	18	1	1	1	24	10	13	5	1	19	8	7	6	2	1	1	3	5	16	42	8	4	1	0	1	3	45	31	57	21	11	9	3	6	83	30	8	8	4	4	4
AT1G18320	0	0	0	0	0	0	0	0	0	0	0	0	0	0	0	0	0	0	0	0	0	0	0	0	0	0	0	0	0	0	0	0	0	1	3	1	0	0	0	1	1	0	1	1	0	1	3	0	0
AT1G18330	28	3	0	1	0	0	0	11	8	1	1	0	12	5	4	0	0	7	3	5	10	3	4	1	1	5	1	1	7	10	0	1	19	12	149	104	117	20	14	17	7	5	132	73	16	32	14	5	6
AT1G18335	19	3	2	1	3	1	0	11	7	0	0	1	5	5	5	2	0	9	4	5	4	2	5	3	6	3	0	1	4	4	0	0	4	1	37	32	27	8	2	7	2	4	29	38	6	4	6	7	6
AT1G18340	9	2	0	0	0	0	0	3	1	0	0	0	10	2	3	0	0	1	4	3	9	2	3	1	0	1	2	0	3	3	0	0	6	5	20	20	21	3	0	9	5	4	27	19	3	5	4	7	3
AT1G18360	34	8	4	9	4	1	0	18	6	0	0	0	10	14	10	3	1	15	4	19	18	4	2	8	5	14	3	2	10	7	1	0	0	3	99	122	144	24	14	38	2	11	140	109	30	36	23	17	11
AT1G18370	55	10	7	1	1	0	0	24	10	0	0	0	14	12	15	4	1	18	8	32	84	34	8	3	2	5	5	3	7	23	5	0	3	3	10	4	16	2	1	31	12	3	29	18	2	2	3	5	3
AT1G18400	10	0	1	0	0	0	0	4	2	0	0	6	7	19	6	0	0	3	1	2	4	0	2	1	1	2	0	2	1	4	0	0	0	0	63	16	67	5	4	14	5	7	53	36	11	16	10	2	4
AT1G18410	19	7	1	2	2	3	0	12	3	1	0	0	6	2	5	5	0	6	2	7	9	3	10	5	33	42	13	43	5	9	0	1	4	15	5	1	10	1	0	10	1	0	3	6	1	2	2	0	1
AT1G18415	41	8	8	4	2	4	0	32	16	2	2	0	10	12	9	2	1	27	8	23	17	18	44	37	27	27	4	0	8	24	2	0	4	3	20	17	44	10	1	15	4	6	71	39	11	19	6	16	2
AT1G18440	9	1	5	1	1	0	0	6	3	0	0	0	8	3	7	1	0	2	1	2	7	2	3	2	2	2	0	0	2	3	0	1	3	5	17	20	17	4	3	6	5	7	19	29	10	2	7	6	8
AT1G18450	68	8	8	7	4	0	0	38	25	1	1	1	34	18	33	6	3	20	11	25	78	4	10	6	12	15	7	5	14	15	2	1	13	7	57	40	61	14	6	43	12	22	65	79	16	16	12	5	6
AT1G18460	34	7	7	1	2	0	0	47	7	0	4	0	14	18	15	5	2	15	17	15	26	10	11	9	5	6	0	1	5	9	1	2	0	1	127	105	170	45	14	30	14	6	186	112	30	42	9	15	10
AT1G18470	51	16	5	5	1	0	0	27	13	2	2	0	22	16	19	10	1	36	27	13	17	6	11	11	3	9	10	4	7	9	0	6	5	2	48	39	46	21	3	17	6	7	65	49	11	30	15	11	10
AT1G18480	17	4	1	3	2	0	0	6	7	2	0	0	21	10	18	4	0	4	5	4	19	2	5	0	1	3	4	2	8	3	0	1	5	10	10	6	14	3	1	11	9	1	15	18	3	1	1	1	2
AT1G18485	9	6	3	0	1	0	0	11	3	0	1	0	4	7	10	1	1	7	0	4	10	2	7	3	3	8	5	0	1	9	2	0	2	4	161	127	156	27	19	16	3	3	170	101	7	13	5	9	9
AT1G18490	12	1	1	1	1	0	0	6	4	0	1	0	12	2	10	4	0	6	0	4	9	2	1	2	1	1	2	1	8	1	0	0	0	2	11	23	17	3	1	8	2	6	17	23	2	5	4	2	1
AT1G18500	35	6	4	6	2	1	1	22	20	2	1	0	25	21	37	3	3	11	5	27	61	4	13	7	12	10	7	3	18	10	0	1	2	3	41	36	63	19	5	43	15	13	76	78	11	15	20	9	3
AT1G18540	343	41	54	75	46	2	3	132	141	7	1	0	303	144	327	53	14	98	75	160	478	28	30	33	25	38	96	41	177	54	13	3	54	46	120	110	194	51	11	308	156	183	270	306	28	59	45	57	24
AT1G18550	48	6	7	14	0	1	0	21	12	0	2	1	8	16	6	0	0	13	6	21	33	19	6	6	3	7	4	1	4	9	1	0	24	17	4	7	11	0	1	11	4	3	13	20	5	7	5	14	4
AT1G18560	12	9	2	1	1	1	0	13	6	0	0	0	8	5	2	0	0	6	4	6	12	1	2	7	6	2	1	0	2	3	1	0	3	2	25	9	30	3	4	9	2	3	16	17	3	6	1	2	2
AT1G18580	14	6	5	5	1	0	1	9	6	0	0	0	5	10	8	1	0	8	2	4	6	0	4	4	1	3	1	1	1	9	0	0	1	1	13	12	24	5	1	14	0	5	22	11	6	8	3	8	5
AT1G18590	2	0	0	0	0	0	0	7	0	0	0	0	1	1	1	1	0	0	0	3	1	0	0	1	0	0	1	0	1	0	0	0	0	1	8	7	12	4	2	26	6	11	29	38	2	2	0	3	2
AT1G18600	24	4	4	6	1	0	0	6	5	0	0	0	16	6	17	2	1	6	2	4	17	0	0	1	1	2	2	3	6	3	2	0	0	0	8	5	16	4	0	13	6	8	17	18	1	3	2	6	0
AT1G18610	40	7	4	0	0	1	1	22	11	0	3	3	14	12	17	3	1	12	6	8	23	4	18	10	40	46	2	4	9	10	0	0	5	6	26	34	49	7	4	9	5	1	48	32	17	17	8	14	4
AT1G18620	109	33	26	31	4	4	3	107	57	4	9	8	51	55	50	6	7	71	34	52	43	21	35	31	119	115	14	7	18	57	8	1	6	18	579	946	913	275	83	123	24	17	942	613	62	118	42	41	70
AT1G18630	4	2	4	3	0	0	1	1	5	2	0	1	13	9	5	0	1	4	0	2	11	0	2	1	1	2	0	0	11	5	0	0	8	2	16	2	8	3	0	13	7	5	21	18	1	3	3	2	3
AT1G18640	19	0	4	5	0	0	1	12	10	2	0	0	33	12	19	3	2	3	8	10	33	5	4	1	3	3	8	3	13	4	0	0	7	1	11	8	19	3	3	20	7	9	18	31	3	7	4	4	2
AT1G18650	57	9	15	9	6	0	2	38	30	1	3	0	38	43	34	8	4	34	13	39	86	8	3	4	18	14	6	7	14	14	2	1	1	3	82	83	141	29	9	88	28	25	160	128	42	34	4	12	10
AT1G18660	71	19	14	13	3	1	1	43	20	4	7	1	23	22	29	4	3	36	18	22	41	12	21	17	22	22	10	1	13	21	0	1	3	1	325	212	302	72	22	61	17	11	306	175	53	50	36	38	30
AT1G18670	67	10	4	8	1	1	0	44	13	1	1	0	18	26	14	5	1	20	7	21	42	10	17	12	38	21	5	2	8	10	1	0	1	2	18	32	61	13	4	37	5	5	59	50	11	26	7	14	7
AT1G18680	20	2	0	1	2	0	0	5	2	0	0	0	4	1	2	3	0	1	0	2	0	0	0	1	2	1	1	3	1	1	0	0	19	12	7	4	6	0	0	6	1	3	9	9	1	2	0	1	1
AT1G18690	23	8	1	2	1	1	1	21	6	1	1	2	13	8	7	1	1	21	4	12	12	4	12	13	14	10	1	0	5	8	0	2	0	1	56	21	56	20	3	19	2	3	66	48	9	14	10	9	8
AT1G18700	103	13	9	8	4	0	0	44	19	2	0	0	15	24	16	8	3	31	15	33	44	2	16	16	11	12	8	4	10	18	2	2	40	22	85	71	100	34	16	31	7	6	108	56	23	28	18	14	18
AT1G18710	3	1	1	1	0	0	0	0	0	0	0	0	0	0	0	0	0	0	0	0	1	0	0	0	1	0	1	0	0	2	0	0	0	0	50	9	20	17	1	4	0	0	20	15	0	0	0	1	0
AT1G18720	62	8	17	10	7	0	1	26	33	1	0	0	38	33	58	7	0	25	14	17	32	7	14	10	8	0	13	12	25	15	1	0	11	5	73	72	63	28	4	24	1	10	60	55	9	9	8	8	10
AT1G18730	40	17	3	3	2	1	0	22	19	1	0	0	27	22	28	5	1	21	24	14	20	3	2	5	6	9	7	8	19	7	0	1	1	2	241	203	279	39	30	41	15	12	237	192	14	23	14	11	14
AT1G18740	25	5	7	4	0	0	0	23	11	0	1	0	19	12	18	3	2	9	5	7	21	2	5	8	12	8	9	5	11	9	0	0	1	1	16	18	46	12	5	13	4	14	52	47	16	16	4	14	8
AT1G18745	31	2	3	4	0	0	0	18	3	3	0	0	9	8	8	3	1	7	3	9	11	5	11	7	5	2	4	2	8	9	0	0	0	0	39	28	39	13	1	20	10	6	72	45	15	21	5	6	9
AT1G18750	16	1	1	4	0	2	0	5	6	0	0	0	8	6	5	2	0	6	2	6	5	2	1	2	3	1	2	18	3	9	0	0	1	2	57	44	61	13	2	6	0	3	64	35	6	3	3	2	5
AT1G18773	2	0	0	0	0	0	0	2	2	0	0	0	3	2	3	0	0	1	0	0	0	0	0	0	1	0	2	0	0	0	0	0	0	0	42	31	34	11	3	6	4	3	40	32	2	5	1	1	2
AT1G18800	72	8	10	13	2	1	1	19	21	3	0	0	46	17	31	5	0	20	12	26	64	5	7	4	7	10	3	6	18	13	0	0	40	16	20	13	39	5	0	33	9	19	33	27	7	6	9	3	4
AT1G18810	3	3	0	0	0	0	0	2	12	0	0	0	5	2	7	2	0	5	4	4	7	1	0	4	0	1	1	1	0	3	0	0	0	0	16	24	58	5	3	15	9	7	120	90	6	6	3	7	4
AT1G18840	98	15	13	17	5	0	1	40	28	4	0	0	47	27	54	11	5	37	17	32	79	4	58	39	19	29	11	1	32	25	1	2	3	10	21	21	47	13	3	49	9	7	50	56	20	20	20	35	12
AT1G18850	19	1	5	0	4	0	0	4	5	1	1	0	10	9	12	3	0	8	4	4	23	1	2	6	5	4	3	4	14	5	0	0	33	19	5	6	9	2	0	9	4	9	19	8	3	1	1	2	2
AT1G18870	3	0	0	0	0	0	0	3	1	0	0	0	1	0	2	0	0	0	0	0	2	0	0	0	0	0	0	0	0	1	0	0	0	0	2	0	4	1	0	6	1	1	8	3	6	4	10	3	1
AT1G18880	0	0	1	0	0	0	1	3	0	0	0	0	3	1	2	1	0	2	0	3	1	0	0	0	0	1	1	0	1	0	0	1	0	0	0	1	4	2	1	5	0	1	5	6	0	2	0	0	0
AT1G18890	31	1	4	12	2	0	1	14	12	0	0	1	10	9	13	3	2	11	5	4	16	3	10	1	7	9	6	4	4	7	1	0	2	6	48	31	63	16	4	25	7	14	93	87	46	29	59	48	28
AT1G18900	18	2	2	3	1	0	0	11	6	1	0	0	23	9	10	1	2	7	9	14	13	0	4	1	1	1	3	3	8	6	3	0	26	14	30	17	30	8	2	18	1	4	43	38	6	14	6	5	8
AT1G18910	4	0	0	0	0	0	0	11	1	0	1	0	3	2	1	0	0	1	0	2	11	2	2	0	3	0	1	1	2	3	0	0	0	3	1	5	11	2	0	7	1	0	21	14	11	8	4	7	2
AT1G18950	164	51	22	25	5	1	4	141	47	11	5	3	42	39	33	13	5	91	34	84	105	34	61	40	52	46	17	6	21	65	4	0	21	39	112	83	157	35	12	43	19	6	162	110	25	37	28	16	22
AT1G18990	27	5	1	1	1	3	3	11	14	1	0	0	18	14	19	12	0	8	4	3	5	2	3	4	0	4	67	181	24	2	0	0	5	9	6	5	1	1	1	0	0	1	7	1	0	0	0	1	0
AT1G19000	108	25	8	1	7	0	2	54	38	4	2	1	58	44	70	19	0	59	37	36	73	16	29	25	27	26	22	16	34	28	5	0	2	3	330	380	453	97	46	117	29	45	500	347	99	106	43	30	33
AT1G19010	14	2	0	1	1	1	0	5	2	1	0	0	7	3	11	1	2	9	4	3	6	2	5	1	2	1	1	3	2	3	0	0	24	13	31	26	41	7	1	7	1	2	32	24	7	9	1	4	3
AT1G19020	0	0	0	0	0	0	0	2	1	1	0	0	0	1	3	0	0	1	0	0	0	0	0	0	0	1	0	0	0	0	0	0	0	0	4	5	18	8	0	2	1	0	31	16	3	6	0	1	1
AT1G19025	3	0	1	1	1	0	0	3	1	0	0	0	4	1	2	1	0	0	2	2	3	0	2	0	2	1	1	1	2	1	0	0	2	3	5	2	6	1	0	3	0	1	11	7	5	3	1	2	1
AT1G19050	15	1	0	1	2	0	0	6	4	1	0	1	5	7	9	3	0	5	1	2	5	2	5	5	2	1	4	3	3	6	0	0	3	3	68	50	63	10	4	38	4	11	73	54	15	22	6	13	3
AT1G19080	32	4	6	5	1	1	1	12	11	0	1	0	7	5	5	2	1	11	12	5	8	3	9	6	14	7	1	0	7	2	0	0	3	4	55	33	47	22	5	19	6	6	38	43	8	12	11	9	15
AT1G19070	5	0	0	3	0	0	0	0	1	0	0	0	0	0	0	0	0	0	1	0	0	0	0	0	1	1	0	0	0	1	0	0	0	0	6	7	1	2	0	0	0	1	8	2	1	1	3	0	0
AT1G19100	38	12	8	5	4	1	0	25	3	1	1	0	9	15	13	3	1	25	10	13	19	8	11	6	6	9	8	2	3	9	0	0	10	11	30	24	33	3	1	17	4	2	35	28	7	3	9	7	7
AT1G19110	57	6	7	23	2	5	0	33	23	2	3	0	40	28	39	16	3	17	10	26	52	10	35	26	10	6	31	60	20	20	9	1	3	5	59	81	118	12	2	21	7	9	77	56	11	16	13	11	9
AT1G19120	39	0	9	11	4	0	0	10	14	1	0	0	26	19	26	6	1	17	5	10	20	5	10	3	2	4	11	3	12	7	1	0	17	11	28	24	35	6	3	13	6	9	45	29	7	9	7	7	8
AT1G19130	25	1	3	10	2	0	0	11	8	0	0	0	15	11	19	5	0	16	2	6	12	2	11	10	7	8	2	2	9	4	0	0	2	4	60	59	70	26	5	33	6	20	101	87	43	45	18	35	19
AT1G19140	34	2	3	8	3	2	0	5	10	1	0	0	28	8	27	4	0	2	1	11	13	2	2	0	0	5	3	2	11	4	1	1	39	12	37	24	31	6	3	19	13	10	38	39	3	5	12	3	4
AT1G19150	14	1	0	1	0	0	0	4	6	0	0	0	11	5	18	3	0	5	1	2	9	2	0	1	0	1	3	1	9	3	1	0	0	1	79	58	108	24	5	23	10	10	100	104	6	11	10	9	7
AT1G19170	8	2	2	5	0	0	0	6	3	0	1	1	8	2	8	0	0	3	5	2	13	3	1	2	1	3	0	2	2	3	0	0	1	2	9	7	19	5	2	5	1	3	17	19	4	3	1	3	1
AT1G19180	40	17	5	3	0	0	1	27	23	1	0	7	26	19	29	13	3	24	12	9	7	5	6	12	18	9	6	3	9	14	0	0	0	5	6	19	22	34	0	9	0	2	19	14	0	6	0	5	0
AT1G19200	8	1	0	1	0	0	0	4	2	0	1	0	1	1	4	0	0	6	4	0	1	1	1	0	0	0	0	0	1	2	0	0	0	0	2	2	2	2	0	0	1	0	1	3	0	0	0	0	0
AT1G19220	40	16	8	1	2	3	0	65	16	1	3	2	23	13	21	7	0	34	11	13	36	9	11	15	11	18	3	3	7	27	0	1	1	5	34	21	75	11	3	29	3	9	90	68	35	27	3	6	12
AT1G19230	34	6	1	1	0	0	0	8	5	0	0	0	5	8	6	2	0	14	16	2	2	2	5	2	0	3	3	2	1	16	16	1	0	0	1	1	2	0	0	2	0	0	1	1	1	2	0	1	0
AT1G19240	18	4	6	6	2	1	1	4	4	0	0	0	11	4	13	3	0	6	6	4	10	2	1	2	1	6	4	1	4	2	1	0	9	3	10	8	15	1	2	7	3	3	14	13	0	6	4	2	0
AT1G19270	28	9	5	8	5	0	0	17	6	0	1	1	14	15	12	0	0	23	10	15	13	9	11	6	6	12	5	8	4	11	0	1	18	4	34	18	35	7	2	8	4	2	33	39	9	8	18	1	6
AT1G19290	30	6	5	2	1	0	1	23	7	0	1	0	5	17	6	0	1	21	4	12	22	9	16	9	10	11	4	0	4	17	0	0	1	4	28	21	50	5	4	18	4	4	50	37	3	12	7	9	9
AT1G19300	12	5	4	0	1	1	2	25	15	2	0	1	12	11	8	3	1	21	5	8	18	3	11	7	28	23	3	0	6	7	1	1	0	0	10	13	17	6	0	7	0	9	34	17	6	13	11	7	3
AT1G19310	11	2	1	3	0	7	1	3	2	0	0	1	9	4	11	1	0	4	2	3	4	0	2	2	2	0	4	2	4	2	0	0	0	1	13	8	17	9	1	6	0	3	21	23	6	11	8	5	6
AT1G19330	17	3	13	9	2	0	0	20	11	0	0	0	13	7	25	4	1	8	6	10	10	3	6	3	5	6	9	4	7	4	0	0	0	2	16	16	45	10	2	26	3	4	80	45	23	29	9	4	6
AT1G19340	7	1	1	1	0	0	0	3	1	0	0	0	2	0	1	1	0	4	1	2	2	0	1	0	2	1	0	1	1	3	1	0	0	1	14	9	21	3	0	6	3	0	16	14	6	4	0	0	2
AT1G19350	43	6	3	5	2	1	1	25	21	1	0	0	40	27	31	10	1	26	14	19	33	11	21	20	12	14	9	5	13	15	0	1	1	2	201	225	334	76	29	88	14	24	536	332	115	142	33	13	36
AT1G19360	20	5	4	13	5	0	1	14	9	1	0	1	14	10	12	3	0	13	7	11	33	3	9	0	6	4	5	3	5	4	0	0	1	1	9	9	15	8	1	20	5	5	37	29	6	3	3	2	2
AT1G19370	9	3	4	2	2	0	0	12	6	0	0	0	6	7	4	1	0	5	1	6	10	0	2	3	4	7	1	2	1	8	0	0	0	0	3	10	13	4	0	4	5	3	24	16	1	6	2	5	1
AT1G19380	4	2	0	0	0	0	0	0	3	0	0	0	2	3	5	1	0	2	0	3	2	0	0	0	0	1	3	0	1	1	0	0	0	3	16	9	31	28	1	7	2	0	58	48	14	26	4	2	10
AT1G19396	24	5	2	0	0	0	0	14	4	1	0	0	6	13	7	4	0	7	1	6	5	3	3	3	4	3	4	13	1	7	0	1	1	5	6	4	12	5	0	6	2	2	16	12	3	8	4	8	5
AT1G19397	13	3	3	5	1	0	0	6	3	0	0	0	2	4	4	0	0	6	3	4	2	1	5	2	4	3	2	4	2	2	0	0	1	2	6	8	9	4	0	4	1	0	11	5	4	6	9	5	5
AT1G19400	62	11	3	4	2	1	0	28	21	3	3	0	44	19	36	4	1	29	9	20	28	7	12	10	13	14	12	1	31	14	1	0	15	10	435	474	545	104	53	78	23	21	605	427	38	78	40	23	37
AT1G19430	83	21	19	9	4	0	0	61	31	5	1	4	22	29	20	4	2	33	19	42	60	16	35	13	37	32	8	3	10	26	1	2	2	4	48	41	64	13	9	46	3	7	85	51	21	18	12	19	10
AT1G19440	21	3	3	4	1	0	1	20	10	0	0	0	10	10	14	3	2	13	8	14	24	4	12	5	11	10	4	7	6	9	1	0	0	2	62	44	74	9	5	37	6	2	81	47	2	9	6	3	8
AT1G19450	42	5	5	6	2	1	0	19	10	1	1	0	19	17	17	7	2	14	6	16	31	6	1	9	4	3	7	7	4	6	0	0	0	2	491	426	495	114	43	54	17	13	378	221	23	46	16	19	37
AT1G19480	12	2	0	2	0	0	0	11	6	0	0	0	6	5	5	2	0	11	6	3	13	4	6	5	3	6	6	1	4	6	1	0	3	1	17	17	20	2	2	7	1	2	22	21	1	0	5	6	0
AT1G19485	90	22	10	15	4	2	2	56	22	4	2	6	19	29	14	9	2	50	33	41	37	17	74	52	18	35	10	2	9	51	3	0	15	29	198	136	219	59	22	42	13	12	239	155	32	44	32	19	27
AT1G19490	9	1	1	2	1	0	0	9	8	0	0	0	6	5	5	2	0	4	2	3	6	2	2	3	1	0	2	2	3	2	1	0	1	2	17	11	11	0	3	13	2	2	14	6	4	1	1	2	1
AT1G19520	56	16	4	9	6	0	0	46	30	2	0	1	35	18	34	4	1	31	10	25	78	12	13	9	15	7	8	5	19	24	1	1	28	13	36	32	57	11	1	35	17	8	65	59	5	11	6	13	8
AT1G19540	6	0	3	0	0	1	0	1	5	0	0	0	8	2	9	0	0	0	0	0	2	1	1	4	0	3	0	0	1	0	0	0	0	0	3	2	1	0	0	33	0	5	4	11	5	3	0	0	0
AT1G19570	183	21	43	32	14	3	2	87	113	1	1	1	280	101	242	32	3	77	51	80	169	16	19	14	17	25	69	40	128	56	5	8	2	2	27	34	65	14	1	180	31	66	90	104	23	16	10	13	8
AT1G19580	15	1	2	2	1	0	0	6	7	0	0	0	16	9	21	4	1	7	6	6	16	2	4	0	2	3	7	1	14	3	1	0	17	3	13	17	31	6	1	20	12	10	29	23	3	4	6	1	2
AT1G19600	41	8	7	6	6	0	1	18	11	2	0	0	34	10	32	1	0	13	10	13	25	5	13	4	6	3	2	4	14	2	0	1	21	13	26	29	49	10	2	49	12	17	68	62	11	13	7	3	7
AT1G19650	63	7	3	4	1	7	2	21	17	0	9	0	15	19	13	3	8	25	20	15	10	6	4	0	6	6	6	4	10	17	0	0	3	4	188	120	144	38	7	28	4	5	144	81	22	24	19	20	15
AT1G19660	33	6	8	4	0	0	0	22	25	1	0	0	55	34	48	7	0	19	11	12	19	5	6	8	5	1	13	8	24	12	1	2	2	2	95	109	107	35	9	30	9	13	116	98	18	24	11	4	7
AT1G19670	25	0	1	3	0	2	3	21	8	1	4	0	23	9	17	5	2	9	4	17	16	3	5	8	2	4	7	5	6	13	1	0	1	1	25	27	82	47	4	32	6	24	175	113	57	70	11	6	11
AT1G19680	29	2	7	4	0	1	1	9	13	0	0	0	15	9	23	6	0	9	10	8	11	4	3	4	5	6	4	10	10	12	2	0	4	8	25	20	38	6	4	17	2	4	31	26	2	7	7	1	5
AT1G19690	12	2	4	2	3	1	0	8	1	1	0	0	13	5	4	5	0	12	3	4	3	2	5	3	3	4	1	0	2	2	0	0	3	1	24	35	42	10	1	6	2	3	63	44	12	16	11	5	4
AT1G19700	31	7	11	13	2	0	0	33	18	0	1	0	22	12	22	2	2	19	5	14	17	8	14	10	8	8	5	3	10	11	1	0	0	0	213	116	181	33	12	29	10	5	170	102	17	20	21	14	21
AT1G19710	15	6	6	5	4	0	1	17	5	0	2	0	6	12	3	0	1	10	3	4	9	2	8	4	7	6	1	1	5	5	0	0	2	0	6	6	16	2	2	14	5	4	32	24	4	10	7	7	5
AT1G19715	69	20	7	5	7	0	1	60	22	4	0	1	22	23	23	7	1	42	6	21	33	15	28	24	12	14	3	3	10	25	1	0	5	2	777	532	846	165	65	106	20	13	810	470	48	104	32	41	58
AT1G19720	202	57	23	10	16	5	6	295	64	8	12	6	54	104	40	12	2	161	35	103	130	72	135	90	100	82	16	9	30	123	3	4	2	21	2201	1846	2610	575	194	244	28	16	2585	1080	133	266	65	69	179
AT1G19730	16	3	2	1	5	0	0	8	11	1	0	0	16	11	13	5	0	5	0	6	5	0	4	1	1	1	1	3	8	8	0	1	8	5	34	16	26	5	3	6	3	4	25	22	5	5	5	2	1
AT1G19740	26	6	4	1	1	1	0	22	15	2	2	0	37	13	29	3	0	11	7	9	27	2	11	4	7	8	3	1	13	15	0	0	0	1	88	74	101	22	9	22	11	11	138	101	15	13	11	8	8
AT1G19750	6	0	0	1	0	0	0	0	0	0	0	0	1	1	1	0	0	0	0	0	0	1	0	0	0	2	0	0	0	0	0	0	1	2	5	1	4	0	0	0	0	0	3	5	1	1	0	0	1
AT1G19770	35	12	8	8	3	1	0	51	19	3	6	4	17	22	17	1	3	29	5	12	24	8	18	17	20	15	8	3	8	26	2	1	0	7	99	101	189	67	11	38	5	11	364	171	42	66	25	23	22
AT1G19800	24	4	10	9	2	0	1	11	2	0	1	0	13	8	19	1	0	8	7	7	21	3	9	7	1	5	2	1	9	4	1	0	1	2	37	36	41	19	3	21	8	10	42	49	8	8	7	19	5
AT1G19835	326	84	46	55	15	5	5	261	121	22	14	0	146	123	116	35	10	150	58	148	184	54	250	198	169	130	41	12	63	112	11	6	3	10	291	287	488	117	26	179	36	37	616	422	98	127	94	162	109
AT1G19840	8	0	1	0	1	0	0	7	3	0	0	0	4	4	6	1	0	0	1	0	2	1	0	2	1	2	3	0	5	1	0	0	0	1	0	1	3	0	0	8	1	1	4	3	0	0	0	1	0
AT1G19850	92	21	18	23	11	0	0	53	40	1	0	0	59	30	51	19	1	85	106	53	78	14	14	4	12	11	18	10	21	34	5	0	1	3	7	4	23	2	2	45	15	5	13	22	2	3	4	6	2
AT1G19860	30	8	6	5	4	0	1	17	9	1	0	0	12	5	14	1	1	11	5	2	22	4	10	5	10	4	1	3	4	9	0	1	11	6	54	43	48	6	4	11	3	7	70	43	11	15	4	4	6
AT1G19870	414	83	67	50	16	2	8	364	123	17	16	10	138	150	108	28	7	194	69	169	318	78	314	203	191	164	41	15	73	134	13	4	2	17	168	157	269	82	11	131	21	20	355	246	75	88	26	133	30
AT1G19880	94	10	11	9	2	5	2	39	21	1	0	1	30	17	33	5	5	26	21	18	68	8	22	18	14	7	11	4	16	18	3	1	6	16	72	47	74	20	8	55	6	9	82	75	15	21	9	12	10
AT1G19910	112	9	20	23	10	5	1	36	48	2	2	2	119	57	136	23	5	32	25	29	71	3	17	4	7	10	57	58	57	21	2	0	12	12	67	58	91	12	6	102	31	90	113	135	23	33	31	44	16
AT1G19920	61	13	11	20	4	1	0	19	27	1	0	1	39	20	48	13	1	26	6	24	63	7	12	15	13	10	17	6	24	19	0	0	5	3	91	67	109	19	7	67	19	18	117	120	22	24	14	20	8
AT1G19940	12	2	0	4	4	0	1	6	0	0	0	0	6	1	6	2	0	3	0	0	3	0	1	0	9	12	0	2	3	2	0	0	0	1	2	0	4	0	1	2	1	5	7	4	1	5	7	12	0
AT1G19950	21	2	3	1	3	0	0	13	6	1	0	0	12	9	12	3	1	10	2	11	30	5	12	6	14	15	3	3	4	7	2	0	0	2	14	23	19	2	1	23	7	10	24	20	6	2	7	35	8
AT1G19960	1	0	0	0	0	0	1	2	1	0	0	0	7	2	6	0	0	2	0	0	1	0	0	1	0	0	1	0	1	0	0	0	0	0	16	13	17	5	1	6	5	13	28	48	6	17	3	1	2
AT1G19970	13	4	5	7	3	0	1	3	4	0	1	0	9	12	6	1	0	10	12	6	12	3	2	1	4	3	2	2	3	6	2	0	0	1	0	8	5	2	1	12	2	4	10	13	7	4	3	2	3
AT1G19980	28	4	5	4	0	0	0	7	3	0	0	0	7	1	10	0	1	11	8	5	13	2	3	3	1	1	1	3	2	9	0	1	36	25	8	5	8	5	1	5	5	1	7	5	1	3	7	0	1
AT1G19990	78	15	13	11	1	5	1	36	12	1	0	1	14	21	21	0	0	15	7	25	45	8	8	9	10	9	11	16	12	16	0	0	31	36	29	29	43	6	5	22	8	10	52	32	9	12	6	8	6
AT1G20010	123	24	17	4	3	1	1	87	52	3	7	2	126	72	104	18	11	61	34	61	171	14	22	15	14	24	30	18	43	26	1	1	3	5	94	137	189	42	19	98	18	28	259	171	57	56	16	9	17
AT1G20020	271	48	24	15	19	6	2	147	98	4	3	4	183	112	168	28	8	94	41	72	164	23	70	44	42	38	46	21	73	76	3	2	4	10	2322	1990	2329	516	257	316	105	76	2102	1317	135	268	92	115	159
AT1G20030	5	0	0	0	0	0	0	0	1	1	0	0	3	2	4	0	0	1	1	2	10	1	0	1	0	0	2	1	1	0	0	0	0	0	7	4	4	1	0	7	3	2	5	4	0	1	0	0	1
AT1G20050	32	3	7	10	5	0	0	20	20	1	1	0	41	13	30	6	1	9	1	17	43	4	5	2	3	2	4	1	16	2	1	1	1	6	15	14	27	5	4	46	12	23	40	32	5	11	5	12	3
AT1G20060	39	6	3	5	2	5	1	39	7	0	0	0	10	14	12	0	0	13	8	27	44	24	4	4	3	9	3	2	8	12	0	1	0	5	14	5	11	2	6	18	6	2	25	17	1	2	1	3	2
AT1G20070	15	2	1	1	0	0	0	7	8	0	1	0	11	10	22	0	0	8	2	2	7	1	8	2	0	0	6	0	9	5	0	0	3	1	147	121	159	46	15	22	4	6	134	96	14	16	8	3	13
AT1G20090	154	24	28	40	9	2	5	69	47	2	3	2	68	45	69	10	8	38	13	45	64	20	53	48	18	23	21	8	35	27	2	2	3	1	56	52	69	27	7	46	17	15	110	81	15	25	15	9	15
AT1G20100	243	35	27	23	17	4	1	153	81	5	6	7	55	65	58	25	3	107	53	61	114	36	120	115	50	55	31	39	37	79	3	4	33	30	375	388	571	157	49	168	34	39	679	415	109	143	91	88	76
AT1G20110	93	17	13	2	8	1	1	50	21	0	2	1	42	23	51	10	1	38	25	21	53	18	23	16	16	21	14	4	27	24	3	2	20	14	97	67	129	29	5	37	14	13	135	113	24	37	22	31	18
AT1G20140	69	3	1	4	0	2	1	9	6	0	0	1	10	2	14	3	0	5	4	6	10	1	1	1	6	2	4	2	11	6	0	0	198	64	3	3	3	2	0	5	4	1	3	7	2	3	3	1	0
AT1G20160	4	0	0	0	0	0	0	3	0	0	1	0	2	5	2	1	0	1	0	3	4	0	0	0	0	1	1	1	0	0	0	0	0	0	0	2	2	0	0	1	0	0	4	5	0	1	1	0	0
AT1G20190	17	2	1	0	0	1	1	8	12	1	2	1	19	12	17	3	1	8	4	6	3	0	3	1	2	2	8	2	6	11	0	1	0	3	24	39	51	10	2	12	3	6	54	37	30	23	3	4	1
AT1G20200	50	4	4	10	8	0	0	19	25	1	1	0	35	14	39	8	1	18	12	23	87	6	3	10	7	5	6	1	21	8	1	0	10	3	19	15	31	4	3	32	27	19	49	43	16	8	6	10	4
AT1G20220	131	18	9	14	5	136	12	33	29	2	1	1	65	34	61	16	4	30	17	44	113	9	19	14	14	11	29	51	34	30	3	0	133	87	57	60	86	14	11	64	28	25	103	81	9	19	12	13	8
AT1G20225	27	4	0	5	3	0	1	13	9	0	0	0	7	7	16	3	0	6	1	11	26	2	6	5	6	3	5	1	5	7	1	0	12	3	62	51	45	12	2	19	3	10	52	47	7	12	8	4	5
AT1G20230	5	0	0	0	1	0	0	3	2	0	0	0	5	2	1	0	0	3	0	2	3	1	0	1	1	1	1	0	0	2	1	0	0	1	2	3	7	2	0	3	0	0	3	4	0	1	0	0	2
AT1G20260	114	16	21	12	3	0	1	47	40	1	0	1	81	39	94	17	0	28	25	33	85	13	25	23	11	18	18	14	50	36	9	2	2	2	97	100	138	38	12	52	16	25	161	149	29	36	17	32	10
AT1G20270	10	0	3	2	0	0	0	11	9	0	1	0	9	6	6	4	0	5	5	4	15	3	0	1	2	2	3	0	1	3	1	0	2	1	20	15	37	2	0	9	6	8	27	15	7	6	5	1	3
AT1G20300	19	4	1	1	1	1	0	17	4	0	0	1	9	4	6	2	0	7	2	10	23	4	7	10	4	6	8	0	3	3	0	0	3	1	8	11	24	3	1	11	6	9	37	20	2	6	1	3	3
AT1G20330	96	18	24	35	14	0	0	63	42	4	1	0	87	53	74	7	3	54	33	65	140	21	51	27	18	24	17	4	32	34	4	1	3	7	119	89	155	39	8	105	32	21	199	148	25	30	15	18	14
AT1G20340	407	42	38	29	18	1	5	160	257	5	1	4	777	271	635	63	35	140	93	146	449	37	38	42	20	32	130	59	259	88	9	8	4	7	989	933	1609	315	118	662	344	306	1883	2293	232	313	265	218	187
AT1G20370	27	5	4	3	1	1	0	10	7	1	0	0	10	9	11	1	1	11	8	5	23	4	7	3	6	7	2	2	3	6	0	1	11	6	15	10	14	2	2	15	8	1	22	21	4	6	3	3	1
AT1G20380	4	1	0	1	1	0	0	3	2	0	0	0	3	1	4	0	0	2	0	5	7	4	1	1	0	1	0	0	0	1	0	0	0	4	4	8	12	1	1	5	3	1	9	12	4	2	0	0	1
AT1G20410	40	6	4	7	4	2	0	22	11	0	1	0	10	8	8	3	1	11	1	16	24	8	7	10	3	5	1	2	5	8	0	0	2	6	13	8	29	9	2	19	2	5	26	14	11	5	8	2	7
AT1G20430	44	3	11	7	4	0	1	13	24	1	0	0	64	19	53	12	0	14	20	10	23	5	4	2	5	2	16	4	23	5	1	0	6	4	3	11	13	3	0	20	13	8	15	24	8	3	0	1	0
AT1G20440	1025	238	95	29	15	13	36	715	378	24	21	14	638	366	482	224	13	531	203	234	321	115	202	146	505	507	304	235	252	359	17	23	37	41	78	113	157	75	7	58	24	109	304	252	77	127	122	252	80
AT1G20450	811	176	88	32	23	8	18	660	340	14	19	8	429	355	377	168	18	497	197	233	330	116	273	162	146	175	201	133	179	344	14	18	18	28	120	130	244	62	16	159	22	66	489	334	127	181	190	207	93
AT1G20460	13	2	2	1	0	1	0	3	7	0	1	0	12	11	9	3	1	7	5	4	6	4	5	2	2	4	5	10	6	4	1	0	0	0	19	8	18	4	0	5	2	4	20	13	4	4	7	3	1
AT1G05557	6	1	1	2	0	1	0	5	1	0	0	0	3	5	2	0	0	2	2	1	1	1	2	1	1	0	1	1	0	1	0	0	0	0	1	2	5	1	0	3	0	0	8	7	1	2	1	3	2
AT1G20480	9	3	1	3	2	1	0	6	4	0	0	0	3	8	0	3	1	6	3	5	4	0	2	4	0	2	1	1	0	3	0	0	0	0	2	2	4	1	0	3	2	0	3	6	1	1	1	7	0
AT1G20490	13	2	2	0	1	0	0	6	4	0	1	0	3	4	0	0	1	6	3	5	3	0	30	34	1	2	0	0	2	3	0	0	1	0	2	4	4	1	0	0	0	2	14	7	3	3	0	0	0
AT1G20510	5	4	2	2	1	0	0	14	12	1	2	2	11	12	13	4	0	6	2	8	10	0	6	6	3	1	1	2	4	8	0	1	3	1	26	18	57	34	3	17	3	4	101	85	29	25	13	9	9
AT1G20515	3	2	0	0	0	0	0	5	2	0	0	0	1	2	1	0	0	5	1	1	2	1	3	1	3	1	1	0	1	4	0	0	1	0	2	4	12	2	0	2	0	0	6	4	0	1	1	3	1
AT1G20530	4	1	0	0	0	0	0	4	3	0	0	1	1	2	0	1	0	0	1	4	2	1	0	0	0	1	0	0	0	1	0	0	0	0	0	0	0	0	0	0	0	0	0	1	0	0	0	0	0
AT1G20540	31	8	5	7	1	0	0	7	8	1	0	1	9	6	14	1	2	13	2	8	21	4	3	3	5	5	0	2	9	5	0	0	7	5	72	58	91	22	11	31	9	8	91	91	11	16	12	8	12
AT1G20550	13	8	13	19	6	1	1	16	4	0	1	0	1	3	7	0	0	7	3	10	8	6	7	9	5	4	4	1	3	8	0	0	0	3	9	4	10	1	2	7	0	4	10	8	4	3	15	6	3
AT1G20560	32	6	6	3	2	0	0	23	17	0	1	0	15	11	15	3	2	9	3	9	11	3	5	12	7	6	4	4	6	4	0	0	1	0	67	54	61	21	11	31	5	6	98	42	14	9	5	10	6
AT1G20570	30	5	0	3	0	0	0	16	3	1	1	0	3	6	2	1	0	14	3	12	3	3	2	3	5	5	0	0	0	8	0	0	0	4	20	18	19	4	4	7	3	2	19	29	2	5	3	10	1
AT1G20575	33	2	3	8	1	0	0	9	6	0	0	0	9	6	20	2	0	8	8	4	12	2	2	4	2	2	3	2	3	1	1	1	26	13	16	14	18	5	4	16	5	4	15	25	4	4	6	8	3
AT1G20580	69	9	14	13	6	1	0	23	21	0	1	0	51	24	59	7	1	16	8	14	59	4	4	2	4	4	16	2	25	16	0	1	62	22	27	31	44	13	2	46	19	36	49	49	6	9	11	8	2
AT1G20610	55	6	2	1	0	1	0	10	6	0	0	0	7	5	8	3	1	8	9	13	24	6	4	3	0	3	6	2	5	6	2	0	70	33	3	1	8	0	0	7	1	6	8	9	1	1	1	1	0
AT1G20620	362	61	38	23	12	2	2	226	163	12	15	7	360	189	374	70	19	136	50	107	417	46	48	59	46	68	99	41	178	129	4	11	4	14	313	629	989	377	56	488	178	280	1368	1209	455	407	282	125	170
AT1G20630	101	18	6	13	9	2	1	46	29	4	0	4	86	56	90	22	4	45	14	28	43	8	17	16	14	12	46	65	51	39	3	4	6	3	56	53	66	21	4	14	8	9	62	50	6	13	11	3	6
AT1G20640	52	10	5	6	1	0	0	25	16	2	1	1	25	13	22	5	3	22	5	15	22	12	22	14	3	10	9	1	6	24	0	0	0	0	89	93	111	28	11	18	8	2	116	63	14	15	13	14	9
AT1G20650	22	4	0	3	2	0	0	14	6	0	1	0	14	9	24	5	1	9	4	9	22	2	1	3	0	2	3	6	8	10	0	1	1	2	47	50	88	16	5	32	9	11	94	70	26	25	13	5	8
AT1G20670	99	21	18	13	6	1	2	79	33	5	7	3	19	34	17	10	2	73	42	35	38	12	49	24	25	26	8	11	7	40	3	2	19	25	78	79	92	26	10	27	6	3	130	74	19	23	15	16	15
AT1G20691	23	4	0	4	0	0	0	16	10	0	0	0	12	9	13	1	1	9	4	4	8	0	4	3	5	5	2	0	5	2	2	0	1	4	15	15	26	4	2	12	0	1	34	26	6	6	9	1	5
AT1G20693	140	24	34	30	13	1	2	77	66	4	1	1	113	52	103	23	8	51	31	59	67	16	29	17	9	8	22	14	51	32	1	2	12	14	72	74	101	24	11	40	12	11	88	76	18	22	18	10	9
AT1G20696	119	17	15	26	8	1	1	32	40	2	2	0	70	52	105	19	7	38	28	32	53	11	7	8	8	6	15	9	37	24	2	1	8	12	66	41	60	14	10	19	9	15	71	49	9	15	3	8	3
AT1G20720	40	16	12	8	7	0	3	30	13	1	0	0	6	10	10	1	0	24	6	28	24	13	11	5	7	16	4	3	4	12	3	0	8	24	11	13	31	3	9	25	2	1	45	28	9	7	9	10	2
AT1G20760	69	14	7	11	5	1	1	52	27	2	0	2	41	25	40	5	4	23	13	29	45	7	41	22	19	5	10	15	15	25	4	2	7	10	61	42	81	15	7	43	12	9	86	91	33	25	20	27	10
AT1G20770	20	5	2	3	2	0	0	6	8	0	0	0	12	9	17	2	0	8	5	7	9	0	5	12	5	3	4	1	5	3	1	0	4	1	28	19	22	8	0	9	2	6	35	29	8	7	6	3	3
AT1G20780	11	2	1	0	0	0	0	9	6	0	0	0	11	6	8	1	0	6	2	6	10	3	10	8	7	5	1	3	5	6	0	0	0	2	36	31	47	10	3	16	2	7	42	29	7	12	2	4	5
AT1G20810	38	2	2	2	1	0	0	18	11	1	2	0	21	16	26	2	1	11	4	9	12	4	2	3	4	4	4	0	7	8	0	1	1	0	116	110	126	39	15	27	11	6	146	99	15	10	11	6	19
AT1G20816	4	1	1	3	1	0	0	4	0	0	0	1	5	3	4	2	0	3	2	3	5	1	1	2	0	1	0	0	2	3	2	0	0	1	14	19	13	5	3	8	3	4	21	17	1	4	4	2	5
AT1G20823	4	1	2	0	1	0	0	5	5	0	0	2	15	9	8	3	0	9	1	3	7	2	3	1	1	1	2	6	5	2	1	0	0	0	6	5	17	8	0	11	3	3	30	23	2	12	3	2	3
AT1G20830	22	2	3	4	0	0	0	6	4	2	0	0	13	12	12	1	1	6	3	6	12	4	4	3	6	5	6	0	9	2	0	0	3	1	49	23	60	7	4	15	0	4	44	49	7	8	2	2	2
AT1G20840	24	5	5	1	2	0	0	10	7	1	0	0	9	10	10	3	1	18	4	12	31	3	3	1	3	2	9	17	5	4	1	0	5	4	22	18	38	9	5	18	6	10	46	40	11	9	6	7	10
AT1G20850	11	2	4	2	0	0	0	14	16	0	1	0	25	9	12	1	1	7	2	12	23	3	1	5	3	5	2	2	9	7	1	1	0	1	4	5	12	1	0	14	3	1	11	18	1	2	0	1	1
AT1G20870	20	5	2	5	0	0	0	12	5	1	1	0	7	7	6	0	0	11	7	4	5	1	5	3	2	2	4	3	3	4	1	0	6	6	10	4	5	3	1	1	1	0	8	11	3	2	0	2	0
AT1G20880	22	4	0	5	1	0	0	12	5	0	1	1	11	6	8	1	0	7	5	2	4	3	2	4	2	1	0	4	6	6	0	0	1	1	10	13	17	3	0	5	1	2	22	15	3	3	4	8	3
AT1G20890	4	2	3	3	2	0	0	7	1	0	0	0	6	5	7	2	1	2	2	2	7	1	2	3	0	1	1	2	2	2	0	0	0	1	11	8	22	2	2	7	2	1	18	15	4	1	1	0	2
AT1G20910	15	1	1	4	1	0	1	8	5	0	0	0	8	4	3	4	0	6	7	11	11	4	3	1	3	0	3	2	2	3	0	0	13	5	18	14	17	3	4	18	6	5	29	16	3	6	4	2	5
AT1G20920	2831	980	403	175	108	71	43	3054	804	131	131	84	333	953	289	155	41	2561	1399	1006	795	757	1731	1021	1171	985	244	273	180	1498	75	28	56	240	2028	1583	2539	647	251	473	59	47	3012	1482	352	522	338	306	283
AT1G20925	9	1	0	0	0	0	0	1	1	0	0	0	0	1	1	0	0	0	2	0	0	0	0	0	0	1	1	0	0	0	0	0	25	14	0	0	0	0	0	0	0	0	2	1	0	0	0	0	0
AT1G20930	27	6	3	5	2	14	2	12	10	0	0	0	16	8	18	3	0	11	7	20	41	14	4	7	6	5	9	5	11	8	3	2	3	13	1	2	14	1	0	15	7	3	10	15	0	1	1	2	1
AT1G20950	63	13	12	16	3	3	1	17	19	1	1	2	38	26	39	10	3	12	13	29	92	5	7	3	6	10	10	3	17	13	2	0	9	12	49	35	51	15	6	49	25	19	74	81	12	17	9	7	5
AT1G20960	476	137	77	65	19	5	5	452	159	19	17	22	174	188	159	36	7	286	139	282	400	129	250	171	160	124	62	19	76	212	33	11	22	88	341	313	556	116	40	217	45	31	690	389	74	116	67	92	66
AT1G20970	796	226	146	90	32	10	20	607	252	37	19	39	198	286	149	62	11	481	216	303	338	173	1594	943	271	240	79	65	67	315	18	3	21	44	205	229	400	93	24	132	26	39	564	429	135	146	125	149	74
AT1G20980	255	67	31	15	10	1	4	178	95	9	8	5	129	101	111	27	7	131	39	91	129	38	50	53	75	56	50	25	47	107	9	4	2	17	158	114	232	51	15	54	18	11	265	145	34	52	18	42	24
AT1G21000	35	9	3	3	1	1	1	19	16	2	0	1	27	14	30	5	0	19	11	8	5	4	4	7	3	8	11	9	9	14	2	1	13	9	144	108	151	40	8	21	10	5	153	71	10	18	5	6	9
AT1G21010	5	0	0	0	0	6	2	3	3	0	0	0	8	3	4	4	0	6	1	5	2	4	1	1	0	0	7	12	3	4	0	1	0	0	8	9	15	10	0	10	1	12	35	25	8	8	24	7	7
AT1G21050	3	0	1	0	0	0	0	3	2	0	0	0	5	1	1	1	0	2	0	3	3	2	2	1	2	0	2	2	0	7	0	0	0	0	17	7	20	3	0	9	1	2	51	23	3	2	4	1	1
AT1G21060	10	4	1	5	0	1	0	5	4	1	1	0	9	1	2	2	3	2	2	6	4	1	3	3	1	2	1	0	1	9	0	0	4	1	34	23	63	13	2	25	1	4	143	75	36	38	9	9	7
AT1G21065	48	6	9	9	2	1	0	17	16	0	1	0	47	18	60	7	3	17	9	8	26	4	8	6	6	5	15	11	24	11	0	1	5	11	102	96	144	25	5	58	21	18	215	173	55	59	18	18	13
AT1G21070	13	2	1	2	0	1	0	6	7	0	1	0	6	4	5	3	0	10	13	5	10	7	2	2	3	0	5	4	4	2	0	0	3	2	8	2	8	2	0	2	4	3	14	7	2	4	3	5	0
AT1G21080	65	9	7	13	6	0	0	36	21	1	0	0	32	29	21	5	2	23	21	21	36	12	37	19	13	14	11	9	14	15	2	0	2	7	143	107	123	41	10	33	9	11	147	92	17	37	11	6	16
AT1G21090	19	1	3	0	1	0	1	6	6	1	0	1	11	2	10	2	0	6	3	15	27	1	4	8	2	0	2	1	2	8	1	0	0	1	2	4	5	3	0	19	3	4	11	9	3	0	0	1	0
AT1G21140	11	1	0	0	0	0	1	2	4	1	0	0	1	3	4	3	0	2	9	1	1	0	1	0	0	0	6	7	2	0	0	0	0	1	0	1	1	0	0	1	0	2	4	5	0	0	0	3	0
AT1G21150	8	4	1	0	0	0	0	4	1	1	0	0	6	2	7	1	0	3	5	2	5	3	6	1	3	1	0	3	5	2	0	0	2	1	32	12	25	3	1	5	1	2	30	20	3	3	2	3	2
AT1G21160	325	101	42	28	19	5	4	301	77	9	6	11	52	91	59	23	3	199	137	108	107	69	191	103	119	132	30	16	18	127	13	1	23	88	415	349	461	107	45	85	11	7	469	287	50	94	56	51	47
AT1G21170	77	16	6	11	1	0	0	35	18	0	3	2	20	13	11	11	1	20	22	16	38	18	37	19	12	21	3	5	7	19	0	0	14	11	32	23	49	20	7	26	6	8	66	34	19	20	15	18	8
AT1G21190	21	3	5	11	3	1	0	10	9	1	0	0	29	12	30	7	0	15	13	5	20	2	0	4	1	0	8	3	15	2	0	2	6	2	14	16	23	2	3	20	6	11	28	43	5	8	4	7	2
AT1G21200	46	9	5	0	2	0	2	44	12	0	2	2	6	10	18	3	0	24	8	13	20	5	27	14	27	23	3	3	5	19	3	0	0	5	22	13	34	9	0	11	2	1	37	31	6	17	5	10	3
AT1G21210	7	0	3	0	0	0	1	7	3	0	0	0	1	4	1	0	0	4	3	2	0	0	4	3	1	10	0	0	0	3	0	0	3	3	6	8	17	3	2	9	1	1	24	12	6	10	5	6	1
AT1G21270	5	1	1	0	1	0	0	7	1	0	0	0	1	5	3	0	0	5	2	2	2	0	1	1	0	1	1	0	0	1	0	0	0	0	116	123	182	45	13	43	8	13	235	142	36	36	19	12	13
AT1G21280	12	1	3	4	3	7	0	13	4	0	0	0	8	4	13	1	0	5	4	8	7	5	6	3	10	1	7	3	2	4	0	0	10	7	7	9	7	1	0	3	2	1	13	6	4	0	1	0	1
AT1G21310	25	8	11	9	0	1	0	35	22	1	0	0	19	16	16	3	0	18	7	42	158	8	1	2	4	2	4	1	20	12	0	0	0	1	0	0	6	1	0	51	3	8	10	4	0	0	0	0	0
AT1G21350	33	5	3	6	2	1	0	17	7	2	0	0	20	11	25	6	0	5	3	5	17	3	2	3	0	8	3	1	10	7	0	0	2	3	82	54	82	15	9	29	7	10	85	89	13	14	8	10	12
AT1G21370	12	2	1	1	4	0	0	5	1	0	0	0	8	2	6	0	2	1	5	2	9	1	6	1	3	1	0	3	4	1	0	0	1	0	7	9	4	3	1	9	3	4	17	5	2	2	4	0	1
AT1G21380	21	2	4	7	2	1	0	18	7	1	0	0	16	9	14	1	0	12	5	5	16	3	5	6	8	5	1	2	8	8	0	1	16	22	27	25	49	22	2	18	3	3	60	34	18	8	14	8	8
AT1G21390	14	2	2	0	0	0	0	9	5	0	1	0	5	4	5	0	0	6	4	4	7	3	3	0	7	3	2	0	3	4	1	1	1	1	4	11	18	2	1	4	1	0	12	10	4	4	3	5	4
AT1G21400	48	8	11	3	6	1	6	13	22	2	1	4	30	16	35	7	8	23	13	13	15	8	14	12	2	10	5	5	15	19	1	0	0	1	11	12	20	11	1	13	3	2	32	21	5	4	1	1	4
AT1G21410	10	2	1	1	0	0	0	6	3	0	0	0	5	3	8	2	0	7	1	1	2	1	1	2	2	2	4	1	2	1	0	0	14	5	17	14	21	5	3	5	2	2	22	22	5	2	1	2	2
AT1G21440	44	8	13	34	7	0	0	8	10	1	0	0	36	14	29	6	10	12	4	18	35	5	6	5	3	5	10	4	18	7	0	2	2	3	35	29	56	11	1	61	16	21	76	93	10	14	11	12	4
AT1G21450	30	4	6	3	3	1	0	41	10	0	1	0	15	19	23	2	1	19	8	10	11	6	14	8	5	3	1	5	12	15	0	0	1	1	128	98	132	34	17	22	4	6	170	88	4	19	14	12	12
AT1G21460	136	19	19	42	5	1	0	55	53	3	7	1	99	69	91	17	5	44	25	24	32	5	7	8	3	7	17	10	18	35	2	4	107	48	6	17	38	6	1	28	10	3	62	33	7	2	7	4	6
AT1G21480	31	7	7	5	0	0	1	8	5	0	0	0	16	4	8	5	0	11	0	8	18	6	2	2	4	2	4	0	4	6	1	0	10	8	21	13	24	1	1	19	1	6	20	24	4	4	5	13	5
AT1G21500	119	24	8	10	7	1	1	75	55	1	2	0	159	60	126	16	5	67	21	37	80	11	25	22	14	10	44	25	72	44	2	1	0	1	1115	1108	1374	295	126	259	122	79	1348	1063	107	164	88	90	97
AT1G21560	40	10	10	15	2	1	2	30	13	2	1	2	13	15	25	4	1	17	6	20	28	4	16	12	8	11	9	3	5	7	1	0	1	1	38	40	51	15	3	21	6	9	52	43	8	14	4	10	5
AT1G21580	365	122	69	37	20	12	11	500	123	22	16	12	88	168	59	33	9	388	195	176	187	120	416	227	182	167	42	25	44	278	19	6	16	41	2965	1992	2902	698	228	358	37	27	3369	1675	219	385	176	189	254
AT1G21590	45	6	9	11	1	0	0	33	14	0	0	0	19	20	19	4	1	11	4	18	34	7	6	2	8	2	4	2	5	7	0	1	2	2	168	159	198	52	15	42	15	14	221	126	24	28	8	6	12
AT1G21600	53	8	6	2	1	0	0	29	13	0	0	0	36	14	41	3	3	11	9	13	34	6	11	10	9	5	6	3	23	12	1	0	5	3	137	105	155	33	14	40	17	25	170	104	23	18	4	10	5
AT1G21610	69	20	10	11	1	1	2	66	17	5	0	0	15	23	22	6	1	34	16	25	27	6	42	24	17	27	7	5	13	38	4	1	8	17	106	103	117	36	14	37	7	7	159	87	16	34	20	19	10
AT1G21630	133	28	23	26	3	3	2	115	59	5	6	3	63	71	68	15	6	78	36	62	121	34	68	63	50	47	24	28	42	60	6	1	12	20	160	141	209	61	20	54	11	24	226	158	45	41	34	50	25
AT1G21640	75	19	12	11	2	2	0	53	18	0	0	2	42	31	37	8	2	35	31	33	45	5	22	17	22	10	7	10	19	28	6	0	10	4	405	248	381	86	30	54	7	10	381	198	24	44	26	27	25
AT1G21650	35	8	2	3	2	0	1	32	11	3	0	0	3	8	7	2	0	5	3	11	25	3	6	5	4	4	2	0	3	12	1	2	3	2	15	9	29	7	0	14	5	1	32	21	8	13	5	10	7
AT1G21651	8	0	0	1	0	0	0	2	0	0	0	0	2	0	2	1	0	1	0	0	0	0	5	0	0	2	0	0	3	1	0	0	1	0	6	7	3	1	0	1	1	3	12	7	4	1	0	1	1
AT1G21660	52	6	7	3	2	7	3	26	16	1	0	2	24	14	19	5	1	33	12	17	22	2	33	23	11	14	11	10	10	13	1	0	2	6	50	53	69	17	6	24	8	9	64	65	16	15	12	7	8
AT1G21670	4	2	1	0	1	0	0	6	1	1	0	0	8	5	3	0	1	7	0	5	4	0	0	1	0	1	0	1	0	1	0	0	0	4	13	14	23	6	0	2	2	1	21	14	0	3	0	0	1
AT1G21680	26	4	4	1	3	0	0	23	15	3	1	2	18	16	30	5	2	26	8	8	19	5	7	9	2	8	7	2	10	6	1	1	1	1	70	61	79	25	4	19	5	2	85	43	5	9	3	2	4
AT1G21690	16	1	3	5	1	0	0	5	4	1	1	0	12	3	16	3	0	5	1	4	17	1	2	2	3	0	2	0	5	3	1	1	3	4	6	6	16	4	1	8	6	8	12	25	1	1	4	1	2
AT1G21695	5	0	1	1	2	1	0	1	0	0	0	0	1	1	1	0	0	1	2	0	2	0	0	0	2	1	3	9	1	2	0	0	0	1	2	1	5	0	1	2	0	0	4	2	0	1	0	1	0
AT1G21700	94	23	11	12	3	0	0	72	29	1	4	2	23	21	32	7	1	42	26	32	43	10	37	22	19	26	7	6	17	32	1	1	39	27	62	54	74	19	7	28	7	3	67	63	12	13	5	9	9
AT1G21710	2	0	2	5	3	0	0	3	5	0	0	0	7	1	7	0	1	3	2	3	6	1	4	0	2	2	4	1	2	1	0	0	2	4	5	4	7	2	0	9	3	3	12	1	2	2	4	2	0
AT1G21720	52	2	12	21	8	1	2	14	21	1	1	0	55	23	51	12	5	23	10	16	46	2	6	4	4	5	8	4	25	7	2	2	7	7	30	37	40	10	5	40	11	21	48	50	13	11	9	16	5
AT1G21730	107	29	13	9	4	0	1	85	22	4	10	0	21	27	27	4	0	52	23	32	65	21	17	3	57	57	9	10	17	33	5	1	7	4	43	44	50	13	10	38	11	2	100	74	32	39	15	38	6
AT1G21740	78	21	17	5	3	6	1	65	23	3	1	11	17	24	26	5	1	49	13	35	52	23	22	17	29	25	6	1	5	47	5	0	9	12	4	13	31	1	0	45	8	2	33	28	9	4	1	7	4
AT1G21750	176	33	28	36	21	0	0	62	79	3	6	3	73	58	92	29	11	86	163	68	123	23	61	46	17	21	16	11	35	41	22	1	3	13	39	33	52	12	4	56	28	47	85	102	17	15	10	30	5
AT1G21760	12	3	3	5	1	0	1	2	4	0	0	1	12	8	10	8	0	5	3	3	11	3	4	3	5	0	4	1	8	2	0	0	3	4	21	19	34	11	3	8	2	5	50	31	4	10	4	4	3
AT1G21770	49	4	6	15	3	0	1	23	14	0	0	0	50	17	42	7	4	13	6	11	21	5	5	9	6	4	16	4	21	8	0	0	1	2	113	78	110	26	9	24	7	11	110	72	19	29	11	3	13
AT1G21780	28	5	2	4	1	2	2	9	11	2	1	0	10	5	12	3	1	8	9	8	9	4	7	5	6	6	9	0	3	10	0	1	6	4	277	123	229	46	15	36	5	5	204	123	22	37	31	10	12
AT1G21790	10	0	1	3	0	0	0	2	3	1	0	0	5	5	1	2	1	2	4	2	3	1	1	1	0	0	2	2	0	3	0	0	3	3	9	2	9	2	1	6	4	2	8	3	1	1	3	3	0
AT1G21810	16	2	6	0	0	0	1	13	3	1	1	1	5	6	4	0	0	7	1	8	13	9	2	0	3	0	2	1	2	3	0	1	0	0	6	2	9	0	0	12	8	2	19	14	2	0	1	1	1
AT1G21830	100	22	8	4	3	2	3	100	24	2	0	2	31	28	36	13	2	52	19	29	45	10	32	29	100	111	11	5	16	42	1	4	0	4	99	30	111	29	4	43	5	6	246	136	24	30	33	5	17
AT1G21840	9	2	0	2	0	0	0	4	3	0	1	0	3	3	7	1	0	1	1	0	5	0	2	1	3	1	3	0	2	0	0	0	0	1	20	9	29	8	3	10	3	5	30	16	3	5	2	3	1
AT1G21880	24	6	5	9	2	1	1	28	14	1	1	0	23	16	27	6	1	9	6	26	95	9	12	10	9	4	3	4	8	7	0	0	0	0	14	13	19	4	2	36	9	14	40	25	10	6	5	11	6
AT1G21900	25	4	4	5	3	1	0	10	12	0	0	0	19	16	17	6	0	10	8	11	19	3	4	7	4	1	3	2	4	3	2	1	4	4	26	21	32	7	2	24	9	9	43	29	8	13	0	10	3
AT1G21910	3	5	1	0	0	0	0	10	2	0	0	1	3	2	1	1	0	11	7	1	3	2	0	2	4	3	1	0	1	8	1	0	0	0	45	33	44	23	6	4	1	1	59	23	9	13	4	2	4
AT1G21920	97	26	15	11	4	1	1	88	40	5	5	3	42	43	34	17	3	58	27	22	28	12	11	14	20	28	17	5	23	51	1	1	0	3	525	409	533	212	43	65	12	12	579	264	33	80	18	27	41
AT1G21930	14	4	3	0	1	0	0	3	4	0	0	0	18	9	22	0	0	7	4	0	11	3	3	0	2	0	1	2	6	4	0	0	4	1	11	16	17	2	1	11	4	11	15	14	3	4	2	1	1
AT1G21980	175	29	25	19	5	2	0	87	42	2	7	6	30	31	30	8	0	59	28	37	52	21	54	37	33	45	12	6	12	31	4	2	3	4	38	32	52	12	5	32	14	7	115	60	17	39	7	21	10
AT1G22020	28	8	10	7	3	0	2	26	14	3	1	1	11	15	15	4	0	19	23	10	10	2	7	8	8	13	6	1	5	14	1	1	3	4	65	47	64	19	3	16	3	4	73	51	7	18	12	8	5
AT1G22030	77	8	9	5	3	1	1	53	21	3	0	0	22	24	24	11	0	30	13	25	80	12	8	4	10	12	7	7	10	28	7	2	2	1	8	4	34	4	1	47	1	4	27	19	2	3	3	7	5
AT1G22040	35	7	5	5	1	1	0	10	10	1	0	0	6	8	11	0	1	11	9	10	5	0	18	8	8	2	1	0	6	8	1	0	3	5	45	37	68	14	3	7	3	2	50	37	5	6	10	6	8
AT1G22050	2	1	1	0	0	0	0	0	2	0	0	0	5	4	5	3	0	2	1	3	4	0	0	1	1	0	0	2	3	3	0	0	0	0	3	5	11	1	0	9	1	1	11	5	1	1	2	0	0
AT1G22060	232	77	39	35	10	2	9	259	105	19	18	8	79	92	62	20	11	217	54	131	164	62	322	182	199	131	36	8	29	123	5	3	6	15	130	182	263	64	13	90	17	22	435	273	76	95	92	100	62
AT1G22070	32	9	3	2	0	0	0	6	7	5	0	2	28	11	26	3	0	22	0	7	18	2	15	10	9	10	8	0	10	5	1	4	6	8	46	44	50	10	4	10	3	5	57	60	2	6	7	5	9
AT1G22140	23	4	3	8	2	0	0	15	14	0	1	0	35	10	36	2	0	3	3	7	15	1	4	2	4	2	17	9	13	10	1	0	2	2	70	48	69	17	4	13	4	7	63	62	11	12	6	5	3
AT1G22160	42	7	7	5	2	2	0	32	16	2	1	0	75	20	60	8	4	18	11	17	25	1	3	3	2	0	22	8	29	6	0	0	0	1	14	14	13	2	0	3	1	3	16	13	2	3	15	1	4
AT1G22170	18	4	4	5	0	0	0	7	7	1	0	0	8	7	5	3	3	6	3	10	13	2	3	4	4	2	3	1	3	5	1	0	1	1	3	4	8	0	0	7	2	0	6	8	1	3	0	4	0
AT1G22180	8	3	3	7	1	0	0	4	2	0	1	0	3	2	4	1	0	3	2	2	0	2	7	5	2	3	0	1	2	3	0	0	2	1	3	1	7	4	0	2	2	5	20	22	14	7	26	17	3
AT1G22190	10	4	2	1	1	0	0	6	2	1	0	1	10	5	7	0	1	2	0	2	3	0	4	3	1	1	5	0	7	1	0	0	1	1	134	110	174	73	11	40	12	14	253	186	54	111	32	15	17
AT1G22200	62	5	10	8	2	2	2	26	29	2	1	0	25	29	18	10	3	19	7	21	42	5	16	19	5	9	45	78	13	6	2	2	14	15	34	35	47	15	4	26	14	11	55	62	6	14	11	13	4
AT1G22230	4	0	1	0	0	0	0	1	1	0	0	0	0	0	1	0	0	0	0	0	0	0	2	0	0	1	1	0	0	0	0	0	0	0	0	0	2	2	0	7	0	1	3	1	0	0	1	0	1
AT1G22250	8	1	7	26	2	0	0	1	4	0	0	0	8	8	20	1	3	5	0	0	9	1	1	1	1	0	4	0	5	1	0	0	0	0	1	3	4	3	2	3	2	12	7	5	2	0	1	20	0
AT1G22260	31	7	4	7	4	0	0	19	4	0	0	1	6	2	2	3	1	6	3	4	3	6	8	4	5	3	3	2	0	3	0	0	12	25	4	0	5	1	0	5	1	1	14	3	3	0	1	1	0
AT1G22270	26	1	6	2	4	0	0	10	12	0	1	0	33	11	23	6	1	8	4	11	22	3	2	2	0	1	8	6	15	4	1	0	12	14	8	7	10	4	0	20	11	19	15	25	3	1	0	5	2
AT1G22275	26	4	1	2	3	0	0	8	2	0	0	0	3	4	7	0	0	6	0	10	9	6	5	1	3	2	1	1	0	7	1	1	10	25	1	4	4	0	0	5	0	0	6	3	1	0	1	1	3
AT1G22280	71	7	8	6	1	1	0	29	14	2	0	4	26	24	31	8	1	17	13	8	23	3	7	9	8	6	13	2	20	11	3	1	36	17	60	53	90	33	5	27	6	10	124	87	21	45	10	9	8
AT1G22300	193	19	38	39	11	1	1	88	61	3	1	4	193	92	164	28	1	69	41	62	216	19	36	22	17	30	52	28	103	45	4	3	89	23	49	61	103	23	1	112	57	76	122	123	27	31	22	41	11
AT1G22310	48	4	6	4	0	0	0	23	13	1	1	3	7	9	7	0	0	12	11	12	13	9	21	10	15	17	1	1	4	12	1	0	42	18	31	36	54	18	5	13	2	3	79	43	13	9	7	6	2
AT1G22330	167	42	26	32	12	3	7	138	43	7	17	3	46	45	22	11	2	86	14	45	59	26	38	35	229	171	17	4	18	47	0	1	2	1	23	40	102	19	4	49	7	12	200	121	77	75	8	49	18
AT1G22360	5	3	1	0	0	0	0	7	4	0	21	0	8	5	6	1	0	6	1	8	0	2	2	0	3	1	2	0	4	5	1	0	0	0	36	23	129	72	0	39	11	22	274	136	103	91	10	9	14
AT1G22370	11	2	0	0	1	0	1	7	3	1	0	0	8	4	3	0	0	2	0	4	0	0	2	1	1	8	2	0	1	0	0	0	0	0	66	46	73	42	3	8	4	2	103	50	8	11	1	0	2
AT1G22400	24	9	2	1	2	0	0	12	15	2	4	3	16	11	21	2	0	12	2	7	6	0	1	10	1	4	11	6	5	9	0	0	0	1	51	60	63	24	11	27	7	9	92	60	22	43	2	19	5
AT1G22403	5	1	1	1	0	0	1	5	4	1	0	0	1	4	3	3	2	6	1	2	7	0	2	3	5	1	3	4	2	2	0	0	0	0	58	43	58	15	1	12	1	3	94	28	7	7	5	6	6
AT1G22410	85	7	41	77	15	4	0	40	27	2	1	2	74	43	63	10	5	28	21	29	73	13	15	9	12	10	26	9	40	14	2	1	2	5	32	36	79	16	4	58	28	42	78	122	18	19	11	27	14
AT1G22430	44	4	2	1	1	0	0	21	21	0	0	0	12	15	12	1	0	15	2	15	20	2	3	3	2	4	1	3	11	6	1	1	0	2	424	256	360	94	35	59	14	14	324	189	27	40	24	17	28
AT1G22450	89	22	27	33	13	1	2	52	37	1	2	1	88	38	76	16	6	52	25	40	72	6	20	16	31	20	24	15	38	27	1	2	10	19	66	55	92	13	4	67	24	41	117	116	26	35	20	19	13
AT1G22490	1	0	0	0	0	0	0	0	4	0	0	0	3	1	4	0	0	3	0	1	2	0	0	0	0	0	0	0	0	1	0	0	0	0	2	2	7	1	0	15	0	1	7	7	2	2	0	1	0
AT1G22510	12	1	2	3	2	0	0	4	3	0	0	0	4	1	3	2	0	1	1	3	1	1	3	0	1	1	0	0	7	2	0	0	16	3	16	11	14	3	2	8	1	3	19	16	4	3	0	2	6
AT1G22520	36	4	6	5	5	0	0	5	11	1	0	0	29	8	19	5	0	11	3	10	24	0	6	6	1	1	8	3	18	6	1	0	24	10	12	11	20	6	1	15	12	8	30	20	6	4	2	3	1
AT1G22530	200	69	34	10	8	4	6	150	56	6	0	0	74	53	62	5	2	113	41	52	115	26	589	365	194	139	29	12	34	85	2	1	3	9	93	113	118	40	9	64	10	4	216	148	33	41	5	12	15
AT1G22540	2	0	1	1	1	0	0	2	2	0	0	0	0	0	2	0	0	1	1	4	2	0	1	0	0	2	0	0	1	0	0	0	0	0	10	15	12	3	1	12	2	2	18	11	1	2	1	0	4
AT1G22550	2	2	0	0	0	0	0	1	1	0	0	0	0	1	0	1	1	1	1	1	4	0	0	0	3	5	0	0	1	2	0	0	0	2	4	5	8	0	0	6	0	3	19	14	11	15	1	17	1
AT1G22590	2	1	0	0	1	0	0	1	1	0	0	0	3	0	6	0	0	1	1	3	1	1	1	0	0	1	0	0	1	1	1	0	0	0	225	100	166	32	28	8	3	1	140	71	8	19	7	10	6
AT1G22620	42	7	3	3	5	2	1	20	8	0	1	0	18	14	11	6	4	20	8	17	23	2	13	11	8	8	9	5	3	15	0	0	19	11	52	37	67	10	5	20	9	3	62	38	6	12	15	10	8
AT1G22610	74	31	23	19	3	0	3	113	47	6	4	4	42	76	39	10	3	89	23	54	85	17	44	33	35	43	17	7	21	63	1	2	3	4	219	211	387	80	20	106	16	14	511	306	51	77	46	46	51
AT1G22630	32	6	5	2	1	0	0	8	9	0	2	0	42	13	36	2	1	7	7	5	13	3	1	0	1	2	11	1	14	7	0	0	0	0	241	183	258	51	24	36	17	16	219	173	16	25	9	15	13
AT1G22640	47	7	3	12	2	0	1	24	17	0	1	0	34	16	29	14	4	22	7	7	10	5	12	7	6	3	12	13	16	4	0	3	0	1	29	16	67	10	3	21	7	11	97	70	31	35	33	3	17
AT1G22650	5	0	1	0	0	0	0	2	0	0	0	0	4	0	0	1	0	1	0	0	5	2	0	0	0	1	1	4	0	1	0	0	0	0	42	45	61	14	3	9	2	4	44	29	2	8	8	2	4
AT1G22660	34	4	6	7	2	1	0	10	5	0	1	0	11	8	11	5	0	5	5	14	27	3	6	11	6	9	1	1	6	10	2	0	16	10	32	24	57	7	1	12	5	3	50	30	3	10	10	8	3
AT1G22700	38	8	3	4	3	0	2	19	9	0	0	0	33	20	26	2	0	16	7	8	41	0	8	5	6	7	7	5	18	3	0	0	33	22	162	119	158	39	18	41	17	7	172	127	16	23	11	6	15
AT1G22710	37	3	9	1	5	1	0	12	18	12	0	1	40	21	21	9	4	19	6	11	34	1	9	5	7	8	12	4	20	21	0	20	13	5	33	19	66	4	3	29	8	4	114	106	23	28	11	10	12
AT1G22730	44	8	13	8	5	3	1	25	11	0	1	1	19	18	19	19	0	29	10	9	23	5	15	7	22	11	18	32	14	14	3	0	10	8	38	34	38	8	7	14	7	4	50	34	3	12	5	10	2
AT1G22740	20	2	3	1	3	0	0	13	5	1	0	0	15	5	13	2	0	5	3	7	6	2	3	3	8	11	1	0	4	7	0	0	2	0	25	18	39	13	4	9	5	3	61	35	8	16	2	5	5
AT1G22750	21	5	2	3	0	0	1	9	10	0	0	0	15	8	17	4	2	8	4	5	8	4	3	1	2	3	8	3	8	7	0	0	1	2	80	70	93	24	7	17	4	12	68	60	6	16	14	7	3
AT1G22770	57	11	11	6	6	0	1	49	25	3	0	2	40	30	43	13	2	41	20	28	43	13	32	27	27	9	5	2	12	23	0	0	12	9	63	38	65	12	10	22	3	4	69	48	6	8	6	8	7
AT1G22780	196	32	45	29	28	3	6	73	63	5	0	0	189	61	200	24	6	73	45	64	198	15	22	16	15	12	50	27	75	34	6	1	57	23	75	57	119	23	8	118	65	103	121	147	21	27	13	22	11
AT1G22790	22	3	2	5	1	0	0	3	12	0	0	0	24	7	23	4	2	8	6	8	18	2	5	2	3	5	7	0	8	3	2	0	0	2	5	16	21	1	5	16	4	9	23	34	9	7	10	7	6
AT1G22830	7	0	0	2	1	0	0	5	2	0	0	0	1	1	1	0	0	2	1	6	5	2	2	3	0	1	1	0	2	1	1	0	0	1	13	10	9	1	1	2	1	0	19	9	2	3	2	1	0
AT1G22840	138	13	31	24	12	1	0	42	63	1	1	0	174	57	179	25	4	40	26	36	97	10	4	10	3	10	40	25	76	26	1	5	39	25	26	35	56	12	2	85	48	71	86	71	11	19	10	19	4
AT1G22850	58	7	7	2	2	0	1	23	17	1	1	1	24	18	37	11	3	17	6	15	28	5	10	6	7	9	10	5	22	7	1	0	1	0	234	202	288	58	13	51	22	14	252	225	17	48	14	18	18
AT1G22860	42	4	4	9	4	0	0	28	10	2	3	0	14	8	12	1	1	22	9	14	21	8	20	22	13	17	5	1	10	10	3	2	6	6	44	31	59	13	2	16	6	3	71	55	13	21	17	15	8
AT1G22870	32	4	4	10	2	1	1	29	9	3	1	0	7	13	6	2	0	17	10	16	23	5	9	14	10	11	6	1	7	16	0	0	3	4	38	45	49	16	8	16	3	0	71	47	8	12	16	11	7
AT1G22882	154	40	16	11	6	2	0	88	37	9	7	2	43	37	37	10	5	100	58	43	57	24	127	72	49	32	17	8	7	57	5	2	37	30	43	46	78	20	5	28	6	6	91	70	17	32	8	17	7
AT1G22885	6	0	2	0	0	0	0	3	4	1	0	0	14	7	15	1	1	5	1	1	8	1	3	1	3	0	4	1	6	3	1	0	0	0	5	4	18	2	0	10	6	10	34	19	8	7	15	12	5
AT1G22890	7	0	3	0	0	0	0	1	1	0	0	2	5	5	4	2	0	10	2	1	2	2	0	0	2	1	2	1	1	1	0	0	0	0	25	21	63	11	3	18	6	28	173	136	55	30	114	23	34
AT1G22910	110	16	5	2	4	1	1	56	28	2	4	0	62	42	57	12	0	28	10	28	64	10	15	7	42	46	22	8	41	33	1	0	1	2	28	28	52	9	0	20	7	27	119	94	34	43	32	56	24
AT1G22920	42	3	4	7	4	0	0	10	11	0	0	0	23	12	21	4	1	7	6	10	27	2	1	0	3	3	4	2	4	6	1	0	76	32	6	12	17	5	0	11	7	7	26	20	6	2	3	0	4
AT1G22930	382	81	45	29	8	9	5	162	97	9	2	4	122	97	106	43	6	191	156	69	51	31	75	61	48	70	44	32	56	107	10	7	10	17	287	229	370	136	26	70	17	11	375	215	43	64	31	19	31
AT1G22940	11	3	0	2	0	0	0	3	1	2	0	0	4	5	2	2	0	3	1	0	10	0	1	7	1	1	4	0	5	3	0	1	1	3	22	21	28	3	1	7	6	2	26	27	4	8	2	1	2
AT1G22950	26	2	3	3	1	0	0	13	6	1	0	0	12	6	15	3	1	7	2	7	17	2	4	0	1	2	3	1	5	5	0	0	51	23	10	10	18	6	4	8	2	4	22	18	2	11	5	4	3
AT1G22960	13	2	2	2	1	0	0	18	6	1	1	1	7	6	7	0	1	17	1	8	22	2	15	3	11	4	5	2	8	12	1	0	8	10	17	22	29	7	1	10	3	5	37	32	7	8	5	7	3
AT1G22970	35	4	2	4	1	1	0	11	6	1	0	0	15	9	17	1	0	11	5	5	7	6	2	2	4	4	3	1	2	4	1	1	16	7	26	23	24	5	4	14	6	5	26	26	11	5	5	1	2
AT1G22985	15	1	0	0	1	0	0	0	2	0	0	0	2	3	3	0	0	1	1	2	0	0	0	0	1	0	1	0	3	1	0	0	23	16	4	2	4	0	0	2	0	0	3	6	0	0	0	0	0
AT1G23000	16	3	2	1	3	0	0	7	5	0	0	0	6	2	12	0	0	11	3	16	15	4	2	0	2	1	2	0	0	4	1	0	0	2	4	2	9	0	1	21	11	1	8	17	0	1	0	0	0
AT1G23010	20	5	33	58	11	0	0	13	14	2	0	0	18	19	14	1	0	10	4	11	4	3	2	1	5	2	3	2	2	6	0	1	1	0	2	0	1	0	0	0	0	9	2	2	0	0	0	2	0
AT1G23020	19	6	2	0	1	0	0	18	7	0	0	0	5	6	7	2	1	13	5	5	1	2	5	3	3	3	2	6	3	8	0	1	0	2	226	225	298	114	17	39	7	10	303	205	49	64	18	14	25
AT1G23030	84	12	11	8	8	1	1	66	25	2	1	0	32	37	25	7	0	42	12	22	29	9	51	33	119	81	11	2	15	29	2	0	2	1	82	96	114	22	5	32	9	9	188	90	53	73	17	13	14
AT1G23040	38	9	17	24	6	0	0	22	15	0	2	0	20	14	23	9	1	21	19	11	15	4	6	6	4	7	6	4	6	26	0	1	1	1	15	3	11	3	1	7	0	2	12	12	3	3	19	4	8
AT1G23050	0	0	0	2	0	0	0	1	1	0	0	0	1	2	0	0	0	1	0	0	0	1	0	0	0	0	0	0	0	0	0	0	0	0	2	1	1	1	0	3	0	0	3	5	0	0	3	0	0
AT1G23052	14	1	2	0	1	0	0	8	6	1	0	0	14	7	8	1	0	2	4	2	1	1	0	0	1	3	0	0	3	4	0	0	0	0	5	9	5	2	0	2	1	1	21	8	2	3	2	0	1
AT1G23060	49	12	10	2	0	1	3	36	16	3	1	0	34	25	23	6	0	24	19	14	9	4	8	6	3	6	10	11	17	25	1	0	0	3	0	2	1	0	0	0	0	0	6	5	0	1	0	0	0
AT1G23080	68	12	8	6	3	2	2	65	32	4	3	0	49	42	38	4	3	31	15	27	41	13	19	27	48	44	13	4	12	22	2	0	2	1	101	149	190	32	10	31	9	18	238	159	32	46	11	13	28
AT1G23090	20	4	6	1	0	0	0	10	8	3	0	0	12	9	17	8	1	14	3	12	10	1	1	4	0	2	5	4	5	10	1	1	1	1	7	13	33	5	0	6	3	2	36	23	12	4	3	1	2
AT1G23100	14	4	3	1	3	0	0	2	4	2	0	0	15	3	6	1	0	4	3	2	6	1	3	0	3	2	1	4	7	3	2	0	4	7	1	2	2	1	0	6	3	4	4	6	1	0	1	4	0
AT1G23130	20	3	1	0	0	0	2	6	15	1	0	0	26	10	21	5	1	5	1	5	3	0	3	0	0	0	7	0	7	7	0	2	0	0	58	43	123	18	5	38	12	5	152	232	16	19	17	18	21
AT1G23140	7	1	3	1	2	0	0	0	0	0	0	0	0	1	0	0	0	0	0	2	1	0	0	0	0	0	0	0	0	0	0	0	8	4	4	4	6	3	0	1	0	0	6	4	0	0	3	0	0
AT1G23150	38	5	1	1	0	1	2	10	7	0	0	0	21	12	26	15	1	14	7	1	4	2	4	6	0	1	50	99	11	6	0	2	12	7	6	2	2	0	0	4	1	2	4	4	1	0	3	8	1
AT1G23170	55	4	4	3	1	0	2	11	4	1	0	1	14	10	10	2	0	7	2	6	14	4	133	108	1	2	3	1	6	10	0	0	1	1	4	3	6	4	0	8	3	5	17	27	1	2	4	5	0
AT1G23180	23	7	1	4	4	0	0	10	11	0	0	1	11	9	15	4	0	8	0	8	30	0	6	3	2	5	1	4	8	7	0	0	3	1	31	38	31	5	3	26	4	8	42	31	10	10	7	7	4
AT1G23190	91	9	15	23	5	2	1	44	38	0	2	0	88	33	91	10	4	26	24	34	97	7	17	18	20	18	13	5	34	17	2	1	14	7	54	54	79	12	1	68	25	34	90	108	16	22	25	38	12
AT1G23205	17	0	11	4	2	0	0	7	5	0	0	0	17	4	10	3	0	8	4	12	7	1	1	0	2	0	5	1	7	3	0	0	0	0	15	12	21	4	1	10	2	2	11	24	2	2	7	2	3
AT1G23220	21	3	2	8	1	1	0	5	5	1	0	0	24	6	23	4	1	6	6	6	22	1	2	0	2	2	10	5	11	4	0	0	1	0	10	18	25	5	5	6	5	5	25	25	5	9	10	5	4
AT1G23230	27	10	12	8	5	0	0	31	12	0	1	3	21	11	14	3	2	18	6	14	30	9	28	17	19	12	3	4	11	17	3	1	4	3	30	28	40	7	3	22	8	8	53	33	6	6	15	10	7
AT1G23260	66	16	14	20	3	1	1	37	26	2	2	1	45	18	40	9	1	35	44	8	33	6	17	18	11	16	11	3	24	11	3	1	9	2	52	48	70	17	5	31	13	17	91	69	22	14	19	31	13
AT1G23280	104	9	13	8	8	1	1	32	19	1	0	1	30	22	29	2	0	30	8	25	54	18	12	17	15	16	11	1	10	14	2	1	50	18	36	37	56	8	3	31	14	15	56	44	9	14	11	12	5
AT1G23290	257	33	47	56	39	2	2	93	109	4	2	0	289	100	274	34	5	92	53	72	264	26	36	16	17	16	66	35	131	51	12	3	50	28	60	59	149	12	5	199	126	142	166	216	28	29	25	39	11
AT1G23310	276	46	18	17	9	1	1	151	115	6	3	0	311	147	285	50	8	112	44	77	174	32	50	28	25	30	74	39	140	71	5	0	9	7	3710	2701	3482	805	299	569	208	153	3321	2432	255	406	216	184	254
AT1G23330	38	4	0	4	1	0	0	11	6	0	0	0	10	7	8	1	1	16	17	13	9	4	1	2	2	2	1	3	3	8	4	0	57	15	30	22	34	6	0	11	2	2	32	13	7	3	4	3	10
AT1G23340	8	3	2	0	0	0	0	13	5	0	2	0	8	3	6	0	0	9	6	4	23	4	1	3	2	0	5	1	4	9	0	1	0	0	0	1	1	1	1	8	4	0	4	2	0	1	0	0	0
AT1G23360	27	2	2	5	0	0	0	16	4	0	0	1	13	9	10	4	0	12	10	6	17	2	13	4	7	5	6	3	3	6	1	0	2	0	104	94	134	29	5	29	12	8	128	92	23	24	9	8	12
AT1G23380	130	29	7	3	5	1	1	94	21	4	2	2	21	57	14	6	2	45	11	30	83	15	180	130	129	153	8	5	16	30	0	1	34	17	6	8	27	6	1	88	2	3	34	77	15	11	7	7	1
AT1G23390	26	9	6	1	2	1	1	21	10	0	4	0	17	12	18	3	1	13	4	12	10	3	6	1	9	9	6	2	8	11	0	0	5	0	381	306	512	100	23	84	27	24	727	444	125	137	49	28	40
AT1G23400	38	7	6	6	1	0	0	21	8	0	2	0	28	12	24	7	1	26	6	13	18	4	7	2	6	8	5	1	12	7	2	0	8	5	172	122	217	43	20	28	20	8	184	127	20	24	10	12	13
AT1G23410	21	4	8	7	12	0	1	6	2	0	0	0	11	7	6	1	0	8	4	3	9	1	3	2	4	3	1	1	2	2	1	0	13	9	1	0	8	2	0	11	6	5	4	6	2	1	2	1	0
AT1G23440	44	7	4	8	2	2	0	29	14	0	0	0	13	9	17	5	1	23	37	4	9	6	11	7	7	5	3	2	7	14	2	2	29	13	62	55	67	14	7	21	9	4	75	58	14	15	12	9	9
AT1G23450	4	0	1	0	0	0	0	3	0	0	0	0	0	1	0	0	0	1	0	2	1	2	1	1	1	0	1	0	0	0	0	0	2	5	5	5	5	0	0	1	0	0	4	4	1	1	2	1	0
AT1G23460	11	1	2	0	1	0	0	8	3	0	0	0	4	5	5	2	0	6	0	2	2	4	1	1	2	2	0	0	1	1	0	0	7	10	7	2	12	1	1	4	0	0	15	9	2	0	2	4	1
AT1G23480	13	3	1	4	1	0	0	7	4	0	1	0	2	6	6	3	0	7	1	4	8	3	1	2	1	3	0	0	1	5	0	0	0	0	13	14	50	7	5	25	7	14	88	63	31	41	15	16	5
AT1G23490	213	24	28	33	14	1	3	70	63	3	1	1	179	71	182	27	11	51	36	53	135	16	26	17	14	18	58	46	92	39	2	2	229	61	124	127	192	49	9	105	48	71	295	250	81	96	49	57	19
AT1G23530	1	0	0	0	0	1	0	0	2	0	0	2	3	0	1	1	0	4	6	1	3	0	1	0	0	0	0	0	0	2	0	0	0	0	0	0	0	1	0	4	0	1	3	2	0	1	0	0	0
AT1G23540	14	3	2	2	0	4	0	4	2	0	0	0	3	6	9	9	0	3	2	1	3	1	3	1	0	0	31	73	9	6	0	0	9	10	0	1	1	0	0	0	0	0	0	3	0	0	5	0	0
AT1G23550	31	3	2	0	0	0	2	8	5	1	0	0	5	7	5	5	0	23	24	1	2	1	6	2	0	0	1	6	5	4	1	0	19	6	33	26	33	6	1	4	0	0	32	22	3	3	9	2	7
AT1G23560	196	23	14	7	2	4	0	36	27	2	1	3	29	22	36	13	0	182	295	14	7	9	14	11	9	14	20	8	20	45	0	0	1	7	0	1	3	0	1	3	0	0	1	2	0	0	8	0	2
AT1G23710	36	8	0	3	3	6	1	16	16	0	1	0	19	13	19	6	1	11	9	12	7	5	0	2	3	6	3	2	8	13	4	0	1	0	86	82	112	31	2	22	2	3	165	93	11	36	9	15	21
AT1G23740	51	9	2	1	1	1	0	31	17	0	2	0	61	26	48	7	4	20	8	13	37	8	5	11	3	4	16	6	11	11	0	0	12	3	141	108	162	31	11	55	21	21	138	151	16	23	10	12	13
AT1G23750	15	1	6	2	1	1	0	2	12	0	0	0	14	8	17	8	0	6	2	2	11	0	4	5	3	3	3	7	8	2	2	0	0	1	11	8	15	6	1	5	4	5	15	19	2	1	1	1	2
AT1G23780	23	4	3	5	1	0	0	10	9	1	0	0	16	6	17	1	1	8	6	8	18	2	11	1	0	2	8	1	16	8	1	1	16	12	13	15	21	3	2	11	4	6	26	30	8	6	5	2	1
AT1G23790	29	2	0	2	0	0	0	4	0	0	0	0	6	4	2	2	0	3	3	9	16	1	1	1	1	0	1	0	2	4	0	0	57	23	2	1	4	0	0	10	6	5	4	7	0	1	0	0	0
AT1G23800	14	2	2	0	0	1	1	2	6	0	0	0	7	4	14	4	0	2	0	0	3	0	1	0	0	0	1	2	4	2	2	0	5	1	4	3	3	0	0	21	5	1	3	11	1	3	0	2	0
AT1G23820	101	18	14	13	9	4	0	42	36	4	1	1	66	36	61	15	2	38	26	31	92	14	9	11	9	8	11	13	33	23	4	4	14	16	47	46	65	15	6	31	18	20	73	74	7	13	9	9	3
AT1G23860	52	4	11	14	4	3	1	28	19	4	1	0	39	16	55	9	2	24	15	23	46	4	10	8	9	9	10	3	16	14	2	0	26	8	46	34	52	12	4	29	14	12	68	61	18	12	9	16	10
AT1G23870	57	6	3	2	1	1	1	24	11	2	1	0	23	19	17	7	1	29	10	15	13	5	5	16	10	7	6	3	11	16	1	0	46	21	79	64	93	18	3	13	6	2	109	70	9	13	6	11	8
AT1G23880	15	3	0	1	0	0	0	5	3	0	0	0	5	7	3	0	0	3	9	1	10	4	3	4	2	4	1	2	5	5	1	0	15	10	18	11	27	6	2	11	0	2	34	21	1	7	6	4	4
AT1G23890	8	1	0	0	1	0	0	5	1	0	0	2	5	0	2	2	1	4	2	1	3	3	2	4	1	1	1	1	1	0	1	0	2	2	1	5	7	1	0	12	1	1	3	11	5	2	0	4	1
AT1G23900	62	9	7	9	2	2	0	35	13	3	3	1	27	14	23	10	0	25	16	21	55	8	20	14	13	15	12	4	9	12	0	0	12	16	70	50	71	20	7	37	9	14	99	92	33	27	38	38	14
AT1G23935	96	7	15	7	3	0	1	56	21	1	0	0	12	26	14	4	1	24	10	33	60	25	110	87	23	28	1	5	9	20	0	1	3	5	15	18	25	2	2	17	2	2	39	28	3	5	2	2	1
AT1G23950	35	2	3	5	8	0	0	8	5	0	1	0	15	5	16	3	1	9	3	8	16	3	2	3	3	2	8	0	5	2	0	0	37	13	25	10	23	7	0	10	8	7	27	27	4	5	11	3	4
AT1G23960	33	1	3	13	5	0	1	8	13	0	0	1	25	9	14	2	1	12	13	15	33	6	4	6	4	4	3	11	10	5	0	1	4	6	19	34	34	11	1	29	4	9	43	38	9	12	8	8	6
AT1G23970	24	3	6	3	2	2	0	12	4	0	0	0	15	4	10	8	1	8	2	3	12	2	2	3	0	3	1	2	0	2	0	0	38	11	6	2	9	3	1	5	2	0	18	7	3	1	3	3	5
AT1G23980	5	0	1	4	0	0	0	5	3	0	0	1	4	2	3	1	0	2	0	2	2	1	0	2	0	0	0	0	0	4	0	0	0	0	6	5	8	2	0	1	1	1	10	6	1	2	2	0	2
AT1G23985	2	0	0	0	0	0	0	0	0	0	0	0	0	0	0	0	0	0	0	0	1	0	0	0	0	0	0	0	0	0	0	0	0	0	1	0	2	0	0	1	1	0	2	6	2	4	0	0	0
AT1G24020	424	45	180	290	58	7	6	176	196	9	6	3	626	279	654	86	157	181	103	141	339	27	29	31	22	25	145	63	313	121	14	1	8	11	29	20	61	9	7	91	87	180	73	119	70	43	13	37	8
AT1G24030	6	2	4	7	0	0	0	4	2	0	0	0	3	7	5	3	1	5	13	0	3	1	0	0	1	1	1	0	5	3	0	0	0	1	1	0	1	0	0	3	0	1	6	2	1	0	0	3	1
AT1G24040	13	2	2	4	1	1	0	16	4	0	2	0	6	1	10	0	1	5	3	3	5	6	10	9	7	4	0	0	8	5	0	1	0	0	57	47	67	17	5	14	4	4	72	52	6	13	8	5	7
AT1G24050	42	5	3	11	5	0	0	13	9	1	1	0	47	20	41	6	1	9	7	16	34	3	3	3	5	8	13	15	22	11	2	0	7	6	29	21	30	7	2	29	12	10	38	40	11	5	4	4	1
AT1G24090	7	2	0	0	0	0	0	1	4	0	0	0	3	1	1	0	0	3	1	4	11	0	2	0	1	1	0	0	3	3	0	0	1	0	3	1	1	1	0	4	2	1	4	3	1	2	2	4	0
AT1G24095	15	1	0	8	1	0	0	6	4	0	0	0	7	4	6	1	0	2	0	4	5	0	0	0	2	0	5	2	3	0	0	0	8	4	0	0	2	1	0	0	1	0	8	3	1	1	0	2	3
AT1G24100	28	10	8	9	0	0	0	22	17	3	2	0	17	7	22	2	3	19	10	15	13	10	6	12	12	9	5	0	6	10	0	1	1	3	60	56	131	27	4	106	11	16	160	173	21	34	13	19	9
AT1G24120	92	16	9	8	3	3	0	37	21	0	1	0	32	24	33	10	1	25	18	19	46	9	29	12	11	9	10	5	9	24	3	0	11	5	91	87	123	26	10	34	14	14	119	69	20	25	9	35	14
AT1G24148	8	0	0	0	0	0	0	1	0	0	0	0	7	2	6	0	0	2	3	0	3	1	0	0	1	0	0	2	4	2	0	0	0	0	86	69	86	20	4	11	3	2	63	57	1	4	4	2	5
AT1G24150	9	2	3	14	1	0	0	7	3	1	0	1	3	1	5	3	0	3	3	3	2	3	5	7	2	2	1	1	1	4	1	0	3	3	15	10	16	3	2	6	3	3	33	24	10	24	6	18	4
AT1G24160	199	51	29	20	8	4	1	141	47	4	5	2	61	57	43	15	3	89	28	79	69	37	92	54	27	21	24	8	15	63	0	3	4	10	168	223	278	97	21	47	15	22	335	172	79	81	22	27	24
AT1G24170	31	10	5	6	2	1	0	5	5	0	0	0	23	9	14	4	0	10	6	5	21	0	9	4	2	5	3	1	10	2	0	0	14	11	9	18	30	9	1	36	6	17	30	44	3	13	3	7	1
AT1G24180	64	13	8	18	4	5	0	24	19	2	1	2	48	32	45	10	0	26	19	21	57	6	23	15	17	13	16	20	22	14	3	4	35	21	17	19	48	10	3	34	11	13	45	62	13	13	10	14	3
AT1G24190	204	41	26	26	8	4	3	130	59	8	8	2	63	74	33	19	3	100	44	64	99	35	70	32	39	55	10	13	14	57	5	2	7	21	163	167	261	55	22	71	16	13	280	134	32	65	47	48	25
AT1G24210	3	1	1	2	0	0	0	3	0	0	0	0	1	1	0	0	0	0	0	3	1	0	1	0	1	1	0	2	1	1	0	0	5	1	3	1	3	0	0	0	0	1	1	4	0	0	0	0	1
AT1G24240	16	3	2	3	1	0	0	2	4	0	0	0	13	2	10	5	2	2	3	11	12	0	2	2	2	1	5	3	5	5	0	0	0	2	2	5	11	1	0	8	7	0	7	14	3	1	1	5	1
AT1G24265	16	1	2	0	2	0	1	6	3	1	1	0	3	4	3	2	0	3	1	0	6	1	2	2	2	2	1	2	3	5	0	0	3	1	12	10	14	4	0	2	2	0	19	14	3	4	5	0	3
AT1G24267	58	10	14	10	3	1	0	21	25	2	1	0	21	23	24	3	2	28	13	26	40	9	20	15	14	18	6	4	3	22	5	1	8	7	69	51	93	23	6	44	7	5	104	58	14	22	8	16	8
AT1G24280	7	3	1	2	1	0	0	5	3	0	0	0	0	4	3	0	1	2	1	5	5	0	1	0	1	2	0	0	5	0	1	1	6	1	11	14	19	0	2	4	1	1	19	17	2	7	4	3	1
AT1G24290	5	0	2	3	0	0	0	4	2	0	0	1	4	4	2	0	0	3	0	2	9	2	2	2	3	6	1	1	1	2	0	0	4	3	2	7	8	0	1	2	2	1	11	8	2	3	1	1	0
AT1G24300	138	31	16	11	5	8	3	117	45	3	4	5	34	55	37	5	2	67	42	57	56	29	71	60	42	43	13	13	13	46	5	4	15	30	158	144	231	66	22	59	20	18	279	158	38	40	36	49	26
AT1G24310	27	2	5	2	3	0	0	13	10	0	0	0	17	6	12	3	0	7	4	8	25	4	7	2	2	4	3	1	12	3	1	0	21	11	10	12	22	0	4	15	5	6	38	21	5	4	4	8	3
AT1G24330	40	10	5	0	0	1	2	30	5	2	2	0	6	8	12	7	0	20	16	7	14	7	6	4	13	7	12	23	11	12	1	0	0	5	61	54	60	21	3	15	1	2	60	37	9	7	7	8	11
AT1G24340	14	4	2	3	0	0	0	8	12	0	0	0	16	7	11	0	0	10	3	9	11	4	8	9	4	4	8	3	6	7	1	1	6	4	54	44	40	11	3	20	5	8	53	56	16	8	22	8	12
AT1G24350	28	1	8	17	1	0	0	10	6	0	0	0	14	5	9	1	0	13	7	5	7	1	4	1	4	6	5	1	7	7	1	0	3	2	47	18	62	12	6	10	2	3	49	17	4	9	7	7	9
AT1G24360	167	25	22	33	9	2	3	66	53	3	2	7	112	68	87	27	5	52	26	81	186	26	22	20	11	23	27	12	52	42	11	1	57	21	50	47	108	20	8	76	31	57	120	120	26	27	20	38	6
AT1G24400	15	0	3	0	2	0	0	2	0	0	0	0	6	5	12	2	0	6	12	0	0	0	3	1	2	3	2	2	2	6	0	0	1	1	0	1	1	0	0	0	0	2	10	3	1	1	5	2	1
AT1G24440	13	9	1	3	1	1	1	6	2	0	0	1	3	5	9	0	1	6	3	9	11	7	3	2	0	0	6	3	3	5	0	0	3	2	32	25	49	15	1	15	2	2	52	45	8	8	22	4	2
AT1G24450	9	1	4	3	0	0	3	6	6	0	0	0	10	6	7	1	0	5	2	11	13	7	3	3	2	2	2	1	2	1	0	2	3	4	3	3	12	2	1	20	3	6	13	17	7	6	6	2	0
AT1G24460	293	73	50	44	20	7	8	276	100	9	10	8	70	129	80	27	5	221	173	138	144	71	242	133	124	107	25	26	35	179	20	5	9	23	362	337	477	112	34	135	23	20	630	348	72	118	78	119	58
AT1G24490	30	8	2	3	0	0	0	20	9	2	0	0	27	22	19	4	0	22	17	13	24	4	12	6	7	6	8	3	4	13	0	1	1	6	29	28	58	8	7	16	10	12	47	33	9	4	11	13	4
AT1G24510	135	11	19	29	6	2	0	57	38	2	3	3	101	53	126	15	8	38	23	58	247	17	23	16	8	25	29	15	61	41	9	1	45	37	46	58	87	13	7	98	53	57	110	115	12	18	16	21	13
AT1G24530	7	1	1	0	0	2	1	9	1	0	1	0	5	5	9	4	1	4	2	2	1	1	1	2	1	5	1	5	2	3	0	0	0	0	5	4	10	9	0	10	3	0	12	4	1	0	2	1	1
AT1G24560	122	18	14	13	5	1	3	52	18	1	6	2	24	40	22	9	4	56	32	29	38	10	48	26	23	18	8	17	8	30	2	3	8	19	85	62	96	30	3	34	11	5	124	77	19	22	14	19	17
AT1G24575	15	1	3	0	1	0	1	7	9	2	1	0	21	12	21	3	1	7	1	6	5	0	2	1	0	2	9	2	11	5	0	9	0	0	3	2	3	0	0	16	3	2	6	1	0	3	0	1	0
AT1G24600	45	6	2	1	1	0	0	8	8	0	1	0	38	11	32	6	1	28	32	9	9	1	3	1	3	3	5	3	13	17	2	0	1	1	0	0	0	0	0	0	0	0	0	0	0	0	0	0	0
AT1G24610	15	3	0	4	0	0	0	19	10	0	1	1	15	11	10	2	0	10	5	5	15	1	2	3	8	4	2	7	5	2	0	0	2	1	22	18	34	4	3	15	8	8	45	20	9	10	3	9	1
AT1G24706	225	57	35	19	8	3	4	174	71	9	5	2	57	85	48	14	4	110	61	87	135	37	88	66	65	81	30	8	34	74	6	2	35	64	311	209	349	105	21	94	21	21	395	232	46	66	55	45	41
AT1G24764	184	26	21	16	0	0	5	105	48	8	3	3	61	45	45	8	4	79	45	55	96	19	55	45	43	42	19	12	31	59	1	5	2	4	54	46	87	19	7	53	11	11	101	95	20	34	31	34	19
AT1G24793	5	0	0	0	1	0	0	4	0	0	0	0	0	0	0	0	0	1	1	2	1	1	3	5	0	2	1	0	0	2	0	0	0	1	3	1	1	2	0	1	0	0	2	1	0	1	2	1	0
AT1G24800	0	0	0	1	0	0	0	0	0	0	0	0	1	0	0	0	0	1	0	0	0	0	0	0	1	0	1	0	0	0	0	0	1	1	3	2	4	1	0	1	0	0	3	1	1	2	1	3	1
AT1G24880	22	1	3	8	1	1	2	23	4	2	2	1	11	11	13	2	1	8	3	5	13	3	7	7	9	4	2	2	3	4	1	0	0	2	22	28	29	8	2	6	5	3	43	22	6	12	11	4	3
AT1G24996	2	0	0	1	0	0	0	0	0	0	0	0	0	0	0	0	0	0	0	0	1	1	0	1	0	0	1	0	1	0	0	0	0	3	0	1	3	1	0	0	0	0	4	2	0	1	1	1	1
AT1G25175	81	9	8	20	3	1	0	41	21	3	0	2	17	25	23	6	1	31	18	22	35	8	24	20	17	8	6	5	13	18	0	0	4	1	117	103	173	51	14	78	9	17	208	194	48	63	78	54	34
AT1G25211	14	0	5	0	1	1	0	8	5	0	0	0	6	7	5	1	0	5	8	8	11	1	1	2	0	1	1	1	3	1	0	0	31	8	9	2	13	3	0	3	1	2	6	7	4	0	2	1	0
AT1G25220	24	4	1	4	3	1	0	22	12	2	2	2	30	20	30	5	1	16	5	10	18	4	3	3	9	11	12	7	10	6	0	0	1	5	14	18	38	10	0	24	7	12	54	52	10	9	8	3	3
AT1G25230	36	9	5	0	1	0	2	19	21	3	1	0	23	18	13	6	1	21	15	5	18	2	14	15	18	21	9	6	15	15	1	0	0	4	11	16	42	3	2	17	3	2	34	25	7	8	4	7	6
AT1G25250	47	7	4	2	0	0	1	37	10	1	1	0	12	17	12	2	0	21	0	9	8	5	103	73	61	42	4	1	9	14	0	0	3	1	15	7	12	3	1	3	1	3	42	28	9	18	1	0	0
AT1G25260	68	13	8	10	8	1	1	17	21	0	1	1	57	21	46	8	4	22	8	19	62	6	7	6	8	6	13	7	29	17	4	0	23	11	15	19	35	11	0	33	18	21	49	51	6	5	12	5	2
AT1G25275	23	1	0	3	4	0	2	5	13	2	0	0	50	20	49	5	2	8	6	3	27	3	0	2	1	1	12	3	21	5	0	1	1	1	37	52	89	44	5	55	35	90	193	176	74	64	19	13	17
AT1G25280	34	6	7	4	2	0	0	24	16	2	1	1	25	17	26	6	4	16	11	11	25	5	12	6	9	5	6	7	9	9	0	0	1	4	50	33	62	14	7	28	7	11	84	78	19	13	16	12	9
AT1G25290	8	0	0	5	0	0	2	5	7	0	0	0	5	6	7	1	0	3	1	0	2	0	3	1	4	1	0	2	3	0	0	0	0	0	10	12	17	0	2	8	4	1	17	18	5	2	2	6	1
AT1G25320	19	0	1	2	1	0	1	16	5	0	0	1	10	6	7	2	0	11	0	9	17	2	4	2	8	12	1	0	3	3	0	0	6	4	10	3	2	3	2	7	1	1	10	7	2	0	2	1	2
AT1G25350	138	25	13	23	7	4	0	62	38	5	2	1	55	24	43	10	2	55	19	40	116	15	40	22	17	27	20	7	20	32	6	0	35	40	130	115	148	34	11	54	29	15	165	137	26	31	31	26	24
AT1G25360	6	2	0	2	0	0	0	3	1	0	0	0	1	2	0	0	0	5	0	3	5	4	0	2	1	0	1	0	2	1	1	0	1	2	4	1	5	0	0	3	0	3	4	4	1	1	0	2	0
AT1G25370	23	5	4	1	1	0	0	24	4	1	0	1	9	6	9	2	0	9	4	7	5	3	5	5	6	4	1	4	5	5	1	0	1	7	1	1	5	0	0	2	2	1	8	12	2	2	7	12	3
AT1G25375	13	0	3	3	1	0	1	3	5	1	0	0	6	3	5	1	0	11	2	5	8	2	2	4	1	4	0	0	3	2	1	0	0	1	6	12	9	3	2	3	4	2	18	17	5	6	5	9	1
AT1G25380	88	9	10	6	2	2	0	52	12	3	0	2	17	18	36	4	2	27	21	21	31	9	23	10	15	15	6	3	15	17	4	1	34	19	54	49	83	23	8	29	10	9	75	70	14	19	14	15	13
AT1G25390	14	6	5	0	2	0	0	27	7	0	1	1	9	3	4	0	0	8	4	14	9	4	3	2	1	8	1	0	4	13	1	0	0	3	77	65	100	47	9	23	7	4	162	98	26	31	13	13	12
AT1G25400	2	0	0	0	0	0	0	2	3	0	0	0	5	2	6	1	0	1	0	0	3	0	1	0	0	0	3	2	2	2	0	0	0	0	5	8	20	13	4	13	2	5	60	40	17	15	4	10	5
AT1G25420	41	5	3	12	1	0	0	14	5	0	3	0	18	9	13	2	0	21	8	13	20	4	13	8	4	10	6	1	11	9	1	0	4	3	99	60	85	26	6	39	6	5	109	86	25	27	20	11	8
AT1G25425	0	1	0	0	0	0	0	4	0	0	0	0	1	1	2	1	0	0	1	0	1	0	1	0	0	1	0	0	2	0	0	0	0	0	3	3	15	2	1	3	4	3	30	18	7	4	0	1	2
AT1G25440	242	48	21	7	2	2	3	141	94	5	6	2	128	82	109	22	8	94	21	59	75	38	35	33	41	26	50	9	54	66	5	0	3	2	1492	1270	1573	347	147	185	50	37	1521	894	74	165	67	75	95
AT1G25450	21	2	4	4	4	0	0	11	9	0	2	0	17	14	16	4	7	13	7	12	7	3	1	1	1	3	5	3	3	6	0	1	0	0	8	11	38	8	1	26	24	91	36	46	6	9	8	179	26
AT1G25470	24	4	0	4	0	0	0	27	9	1	3	0	21	8	12	1	1	18	14	9	16	1	5	8	7	4	6	3	6	13	0	0	16	13	28	24	32	6	2	12	4	1	44	29	5	10	5	6	3
AT1G25480	24	14	4	4	2	1	1	10	4	0	1	0	11	7	15	2	0	9	7	8	11	6	7	11	7	6	2	0	7	7	1	0	1	2	8	3	9	5	1	6	5	7	43	35	33	23	28	30	11
AT1G25490	71	11	10	10	5	2	2	25	30	2	1	1	34	23	48	9	0	17	6	29	57	2	9	9	6	15	4	10	22	8	2	0	5	7	44	28	52	12	5	39	16	21	64	62	10	11	13	23	5
AT1G25500	8	2	2	4	1	0	0	4	3	0	0	0	5	6	1	1	0	2	0	1	4	0	4	5	3	2	0	0	2	2	0	0	6	4	3	2	4	0	0	3	0	1	12	11	1	2	4	1	0
AT1G25510	29	5	13	17	5	0	0	15	18	0	1	0	21	21	17	3	6	13	6	19	32	9	1	4	3	7	9	0	4	34	4	0	2	0	1	0	5	2	0	21	6	2	8	5	2	0	0	3	0
AT1G25520	35	8	3	5	5	0	1	21	7	2	1	1	13	9	17	6	0	16	6	5	11	3	6	1	4	3	6	0	11	8	0	1	8	3	35	37	52	21	2	14	4	2	61	30	8	3	7	5	10
AT1G25530	19	0	2	1	0	0	0	8	0	0	0	0	6	6	7	0	0	4	2	4	14	2	4	1	5	7	0	1	3	1	0	0	0	0	0	1	1	1	0	8	1	1	1	4	0	1	0	0	0
AT1G25540	35	7	5	4	5	0	2	22	9	2	2	0	10	13	18	6	1	27	20	16	25	8	13	11	12	10	8	12	9	10	1	0	22	23	52	26	38	12	3	11	3	5	58	45	9	3	11	6	2
AT1G25550	13	5	0	4	0	1	0	13	4	0	0	0	8	4	9	0	1	12	7	3	6	3	2	6	2	1	3	0	3	10	3	0	1	4	328	241	347	100	36	57	22	22	423	251	51	68	26	52	29
AT1G25560	14	4	3	3	0	1	0	14	4	0	0	0	5	7	13	3	0	9	2	7	6	0	1	3	1	5	4	5	2	8	1	0	0	0	56	45	69	35	7	12	6	5	160	67	32	25	4	8	19
AT1G25570	41	7	7	16	4	0	0	22	10	1	1	2	7	12	12	5	2	19	6	21	26	6	16	10	15	11	3	1	7	14	2	0	7	4	44	42	62	11	4	34	9	10	80	67	15	26	18	28	7
AT1G25580	16	2	4	0	0	0	0	11	7	1	0	0	9	4	9	2	0	1	4	7	21	5	2	3	2	7	4	2	4	5	1	0	9	12	6	2	10	3	2	9	5	3	11	8	4	3	1	1	0
AT1G25682	53	4	7	6	4	3	1	21	16	2	0	4	29	14	23	7	1	19	15	9	19	7	14	5	9	9	9	6	21	13	1	2	33	25	44	30	48	17	5	20	4	7	57	51	8	17	5	6	6
AT1G26090	13	0	1	5	1	0	0	12	0	0	0	0	8	4	4	3	1	7	9	6	4	5	8	5	3	5	1	1	4	6	5	0	5	0	22	29	40	8	3	15	1	3	32	23	6	13	4	4	1
AT1G26100	9	1	0	0	1	0	0	4	6	0	0	0	4	4	7	2	2	7	0	2	9	3	1	1	0	2	3	2	1	1	0	0	0	2	3	3	7	1	0	15	7	6	9	11	7	2	2	2	0
AT1G26110	181	27	28	28	13	1	3	65	66	5	2	2	105	63	127	21	6	59	25	62	166	12	24	30	27	19	25	23	54	34	6	4	158	64	126	124	157	34	16	94	27	38	217	172	27	39	21	41	23
AT1G26120	22	4	1	1	0	0	1	8	4	1	1	0	5	8	4	4	0	2	1	7	9	0	8	4	4	3	3	2	0	4	1	1	22	4	20	18	17	5	2	6	4	4	23	28	2	6	14	7	6
AT1G26130	55	10	9	10	6	0	0	39	14	2	2	2	13	11	13	3	0	27	13	16	18	8	23	17	13	15	16	25	5	15	1	1	6	6	92	83	103	18	6	16	3	4	85	87	11	17	127	13	28
AT1G26150	119	27	35	19	6	2	3	170	63	7	5	2	36	64	26	8	6	91	36	83	82	36	24	15	23	20	15	7	17	64	3	1	1	7	1957	1392	1845	439	161	237	35	35	1853	997	135	200	72	90	167
AT1G26160	20	6	4	7	3	0	0	9	15	0	1	2	16	14	20	3	0	9	10	6	16	1	16	14	7	8	5	1	5	9	0	1	3	5	39	37	54	11	3	16	3	6	44	48	10	9	7	8	3
AT1G26170	40	7	7	2	1	0	0	16	10	0	1	2	18	15	13	2	0	11	7	11	20	4	16	10	17	7	4	4	8	6	3	0	6	5	46	40	56	10	2	25	12	8	56	56	15	12	13	4	6
AT1G26180	32	2	2	3	3	0	1	8	10	1	0	0	13	8	14	2	0	6	0	11	12	5	1	3	4	6	6	10	6	3	0	1	3	3	71	61	63	16	9	18	12	3	73	44	11	12	9	5	8
AT1G26190	46	6	3	1	3	0	1	24	7	0	0	1	19	11	13	4	0	21	8	15	29	2	6	8	6	8	6	4	12	10	3	0	10	12	36	37	63	9	2	14	7	3	44	34	14	3	8	5	6
AT1G26208	106	32	17	9	4	0	2	104	33	5	11	3	26	46	19	7	0	93	16	25	24	14	13	22	76	52	10	2	14	63	2	0	2	14	186	186	259	40	12	37	5	9	335	201	72	91	21	20	27
AT1G26210	18	2	6	1	1	0	0	9	6	1	0	1	12	11	7	1	1	11	4	9	6	1	1	0	3	4	3	0	2	3	0	0	0	0	23	36	40	12	5	14	3	5	55	50	10	9	2	4	7
AT1G26218	7	1	2	2	0	0	0	4	2	0	0	0	2	4	4	0	0	1	1	2	2	0	2	1	0	0	1	1	0	1	0	0	6	2	7	3	6	0	0	0	1	0	3	0	0	0	3	0	2
AT1G26220	19	5	0	1	2	0	0	25	5	0	0	0	18	13	11	2	1	15	5	5	9	5	10	2	13	8	6	1	7	11	1	0	0	1	59	50	69	16	6	8	4	4	87	57	5	9	2	6	10
AT1G26230	39	9	3	0	0	0	0	22	10	4	0	0	14	7	10	1	1	11	2	19	11	4	5	1	0	2	3	2	6	3	0	0	2	6	148	116	134	25	19	15	5	2	122	66	17	10	8	7	4
AT1G26260	39	8	5	4	1	1	0	23	7	0	2	1	14	8	3	4	1	16	4	8	22	3	12	22	4	11	1	1	6	10	1	0	1	3	29	25	36	8	3	9	1	1	28	17	9	4	2	2	1
AT1G26270	83	11	15	9	2	2	1	64	19	1	1	1	35	23	47	8	1	36	20	31	67	14	24	13	26	32	18	3	11	25	0	1	4	8	85	77	164	46	11	54	10	10	189	99	16	47	13	13	13
AT1G26300	47	10	8	9	3	0	1	25	16	2	0	1	23	13	30	5	0	23	13	13	21	4	12	10	21	13	10	4	7	10	1	0	24	15	24	21	32	7	5	23	4	7	36	31	11	13	14	22	10
AT1G26290	10	1	0	0	1	0	0	4	3	0	0	0	4	2	6	0	1	5	3	1	0	0	1	1	0	2	2	1	1	1	0	0	0	0	0	2	1	0	0	1	0	0	3	4	0	0	0	1	0
AT1G26330	10	1	4	2	1	1	0	8	5	0	0	0	4	2	5	0	0	7	1	6	15	7	5	2	4	5	1	1	0	4	1	0	9	24	4	6	6	0	3	7	2	1	10	10	0	1	1	2	0
AT1G26340	43	3	6	7	3	0	0	5	3	1	0	0	10	6	11	3	0	1	1	2	13	2	2	3	1	2	1	0	9	6	2	0	71	14	14	13	18	6	1	7	1	9	18	12	3	5	5	3	1
AT1G26370	36	6	9	5	10	0	0	23	11	0	0	1	14	12	21	3	0	10	6	18	28	3	10	5	12	3	3	2	4	8	1	0	8	9	36	32	45	10	9	19	6	10	52	32	7	6	12	13	3
AT1G26440	33	6	5	9	3	0	0	32	9	0	0	0	12	10	11	3	1	19	5	11	11	5	14	16	13	7	2	1	4	10	0	0	5	7	94	84	100	33	5	28	9	1	121	71	20	29	10	13	7
AT1G26450	5	1	2	0	0	0	0	9	9	0	0	0	4	2	5	2	0	6	5	3	9	1	0	0	1	7	3	0	6	5	0	6	0	0	1	0	3	0	0	16	2	2	2	3	0	0	0	0	1
AT1G26460	31	5	4	8	2	0	0	22	10	1	0	0	22	11	28	2	1	11	6	16	46	3	3	6	5	6	9	2	11	11	1	0	3	6	21	10	28	4	2	26	10	12	38	35	4	2	8	7	8
AT1G26470	43	5	4	9	3	1	0	15	14	1	0	0	26	9	21	2	0	11	8	7	18	1	4	1	1	3	3	2	11	6	1	0	57	26	17	7	16	5	0	16	8	6	18	22	1	7	5	2	3
AT1G26500	2	1	0	1	0	0	0	3	1	0	1	0	1	0	1	0	0	0	0	1	1	1	1	1	1	1	1	0	1	2	0	0	0	0	5	3	8	0	0	1	2	0	9	2	0	0	0	1	0
AT1G26520	17	0	1	4	0	0	0	3	4	1	0	0	3	0	6	0	0	4	0	3	16	6	1	3	1	2	3	1	2	2	0	1	1	2	15	15	26	3	0	12	8	2	15	12	4	4	4	2	0
AT1G26530	4	1	0	0	0	0	0	1	0	2	0	0	1	1	0	0	1	1	0	1	0	0	0	0	1	0	2	0	0	0	0	0	7	7	2	1	5	0	0	1	0	2	3	1	1	0	2	2	0
AT1G26540	43	3	4	10	3	0	1	29	7	1	0	0	15	16	12	2	0	18	3	25	35	10	4	2	13	7	4	0	13	15	0	1	8	7	5	4	12	0	4	13	5	3	22	19	2	2	0	1	2
AT1G26550	80	8	14	13	5	0	2	40	33	3	0	0	82	38	67	6	2	34	23	25	58	14	13	14	12	13	14	11	30	20	3	3	13	4	53	49	85	19	1	46	21	33	104	113	22	21	18	19	8
AT1G26560	34	9	7	16	3	1	2	22	14	2	4	3	16	15	13	7	2	6	6	16	19	3	11	13	8	5	6	2	8	8	1	0	0	1	177	128	179	36	15	42	8	9	238	130	37	35	10	11	16
AT1G26570	15	1	6	5	0	0	0	9	6	0	0	1	8	11	8	4	1	6	0	5	6	2	1	0	5	4	0	3	3	4	0	0	0	2	6	7	13	1	1	11	2	2	26	20	4	13	5	13	2
AT1G26580	442	79	43	39	17	5	6	330	126	13	11	22	73	149	88	32	8	277	121	132	134	80	314	210	140	113	45	33	60	202	9	8	40	32	1433	1129	1788	548	106	266	50	44	2185	1366	338	385	223	231	220
AT1G26620	76	27	12	7	5	0	2	59	27	1	5	4	22	24	17	10	3	41	13	28	28	10	31	12	35	20	10	4	9	30	2	1	27	34	80	55	90	29	5	22	1	4	103	53	12	21	7	11	14
AT1G26630	466	50	123	145	80	8	4	173	190	5	5	5	630	222	604	71	14	140	84	142	517	25	56	45	36	47	154	70	283	79	15	9	85	35	141	157	282	52	17	351	188	302	354	451	73	71	42	73	26
AT1G26640	38	3	9	6	0	0	0	9	7	0	0	0	14	10	10	1	0	9	3	7	19	3	3	5	6	6	3	2	8	3	0	0	46	9	25	15	25	3	5	22	1	7	34	27	8	7	1	11	5
AT1G26650	24	5	4	2	1	0	0	16	8	0	2	0	12	8	12	3	0	10	6	10	19	7	7	7	9	1	4	2	9	3	0	1	0	2	27	15	35	13	0	18	7	10	52	38	7	5	8	8	2
AT1G26660	13	1	3	2	2	3	0	5	7	2	0	0	1	4	4	0	0	6	2	1	6	2	0	0	2	3	1	3	1	0	0	0	12	7	12	6	8	3	0	8	2	5	10	13	4	4	4	4	3
AT1G26665	15	1	2	4	4	0	1	1	4	0	0	0	14	4	13	1	0	10	7	1	7	4	2	1	1	1	8	2	8	0	0	0	4	9	3	5	2	1	0	9	2	1	10	6	0	0	7	2	0
AT1G26670	69	13	10	9	7	0	0	23	21	2	1	1	55	24	44	14	2	39	16	18	32	6	10	8	10	12	22	20	27	16	1	0	32	12	35	31	53	11	2	23	11	16	54	54	13	17	3	11	7
AT1G26690	19	2	3	3	1	1	1	5	7	0	0	0	12	11	5	3	0	7	1	5	12	3	9	5	4	5	2	0	4	3	0	0	4	3	19	7	15	6	2	9	3	5	21	14	3	4	8	6	3
AT1G26730	54	9	2	0	1	0	0	35	16	4	1	1	13	23	11	5	1	12	6	9	31	6	17	8	8	14	1	2	8	17	2	1	7	4	63	37	32	12	4	24	2	7	39	36	5	3	34	75	16
AT1G26740	21	1	1	4	3	0	0	3	8	0	0	0	23	3	16	2	0	2	2	10	17	4	1	1	0	1	5	0	10	3	1	1	27	10	4	3	6	1	0	11	7	12	8	17	2	4	0	4	1
AT1G26750	39	2	2	8	5	1	0	9	9	0	0	0	25	9	26	2	0	10	8	8	24	1	4	5	7	11	4	5	13	7	2	0	3	0	18	13	25	8	5	23	10	16	31	21	8	6	7	3	4
AT1G26760	11	0	1	2	0	0	0	5	4	0	0	0	7	1	4	1	0	4	2	6	14	9	1	2	0	1	1	1	2	4	0	0	0	0	1	2	8	2	0	12	3	2	7	6	0	1	0	0	1
AT1G26761	13	0	2	0	1	0	0	6	1	0	1	0	7	3	4	1	0	6	0	7	5	0	2	3	0	3	4	1	5	0	0	0	1	0	76	87	111	20	1	19	6	4	112	73	8	12	7	9	5
AT1G26770	11	2	1	1	3	0	0	3	7	0	1	1	16	9	12	6	1	2	1	2	7	0	0	0	1	1	4	1	5	2	1	0	1	1	16	13	27	5	0	16	12	32	36	34	10	11	27	89	7
AT1G26800	14	7	3	0	0	1	3	24	13	0	2	2	8	9	7	7	0	12	6	4	10	2	2	9	14	4	4	2	8	7	0	0	0	2	48	38	79	16	1	16	5	9	149	99	25	38	33	16	24
AT1G26810	7	1	2	3	0	0	0	9	8	0	0	1	0	3	3	2	1	7	4	5	10	5	1	3	1	8	1	0	3	4	0	0	3	3	9	21	14	1	2	7	1	0	17	16	2	9	3	5	3
AT1G26830	180	24	20	17	7	3	2	76	42	1	7	2	44	34	41	20	1	60	43	45	72	14	50	39	25	27	22	10	23	41	2	4	132	82	124	116	173	41	10	56	15	19	202	151	23	34	19	32	27
AT1G26840	14	2	3	0	0	45	6	3	5	0	0	0	5	1	13	3	0	2	0	3	6	1	0	0	0	1	5	18	8	1	0	0	10	9	1	1	4	1	2	11	1	4	7	8	3	2	2	5	1
AT1G26850	164	30	21	23	6	11	3	96	59	2	5	1	114	69	86	21	7	54	37	87	214	26	31	40	23	30	24	17	39	25	5	3	3	10	75	69	133	29	5	130	45	64	167	157	47	49	25	25	28
AT1G26880	160	17	43	28	26	0	1	43	72	2	2	0	176	71	177	19	5	51	23	44	124	11	10	9	3	10	35	23	87	28	2	2	57	31	54	61	87	23	3	109	82	89	115	154	17	20	18	21	13
AT1G06033	0	0	0	1	0	0	0	0	0	0	0	0	0	0	3	1	0	0	0	0	0	0	0	0	0	0	0	1	2	0	0	0	0	0	2	1	2	1	0	0	0	1	3	4	1	0	1	0	0
AT1G26900	11	3	3	4	0	0	0	13	9	0	0	0	2	7	4	0	0	5	4	6	10	1	7	5	6	4	2	1	1	4	0	0	1	1	7	5	9	2	1	4	1	1	15	8	1	3	2	2	4
AT1G26910	14	2	3	4	4	0	0	4	9	1	0	0	6	8	20	4	0	6	4	7	26	0	1	4	1	2	7	3	7	4	0	0	7	3	4	3	13	1	0	14	7	5	16	15	1	3	2	1	2
AT1G26920	60	16	11	1	3	1	2	56	27	1	2	0	34	35	34	9	1	55	33	17	24	7	8	7	53	53	14	7	24	28	1	3	1	3	144	129	162	41	18	17	4	5	184	120	30	46	12	14	13
AT1G26930	32	4	7	16	2	1	2	13	6	3	0	2	15	7	16	4	0	6	5	8	4	2	7	3	3	9	3	3	7	13	1	6	2	2	5	1	4	1	0	3	0	0	9	10	1	0	6	9	3
AT1G26940	29	2	3	2	0	0	1	3	3	0	0	0	8	5	5	2	0	3	1	5	16	2	2	0	2	1	1	0	5	5	1	0	17	4	5	7	12	1	0	8	2	1	10	11	1	3	8	4	1
AT1G26945	16	2	0	1	0	0	0	12	10	1	0	0	29	5	21	3	3	7	2	2	9	0	2	1	1	0	1	3	11	9	1	0	0	0	7	8	26	0	2	10	1	3	49	35	11	6	0	1	3
AT1G26960	16	6	1	2	1	0	1	9	4	2	0	0	12	7	15	0	0	10	6	6	10	3	1	3	3	6	5	1	5	4	0	0	1	1	2	4	5	3	0	7	3	0	19	10	3	4	0	3	1
AT1G27000	39	10	3	13	6	0	1	23	23	1	0	2	33	22	36	8	2	14	9	13	41	7	11	7	6	6	8	4	24	9	2	0	22	12	37	34	41	20	2	31	14	20	64	54	16	13	22	10	5
AT1G27030	0	0	0	0	0	0	0	2	2	1	0	0	4	0	1	0	0	1	0	0	7	0	0	0	1	1	0	0	1	1	0	0	0	0	15	23	30	6	1	26	4	6	33	42	5	4	3	3	0
AT1G27050	17	4	4	6	0	1	0	12	7	2	0	0	10	1	11	1	1	3	0	6	5	1	4	3	6	4	1	0	7	5	0	1	4	3	19	15	22	4	1	8	4	7	20	17	4	3	3	2	5
AT1G27060	2	0	0	0	0	0	0	0	0	0	0	0	1	1	3	0	0	0	1	0	5	0	0	0	0	0	0	0	0	1	0	0	0	3	9	7	7	1	1	1	1	0	8	6	0	3	1	0	1
AT1G27070	48	4	3	3	0	0	2	9	8	0	0	0	8	6	4	2	1	13	5	11	18	3	9	6	6	3	3	3	2	8	1	1	63	39	19	20	36	12	1	10	4	1	25	21	6	14	4	6	4
AT1G27090	76	20	7	13	7	2	1	52	36	0	0	0	54	31	48	9	3	26	19	41	102	4	12	16	19	12	17	3	31	22	1	1	18	16	154	127	208	48	19	69	31	16	231	130	25	38	18	21	18
AT1G27100	74	18	13	14	7	0	1	48	41	1	1	3	41	36	41	15	1	44	11	15	30	4	9	8	10	10	11	1	20	30	0	1	2	1	142	102	234	66	12	65	12	17	381	222	65	92	28	18	39
AT1G27110	2	1	0	0	0	0	0	0	0	0	0	0	1	3	2	0	0	0	0	1	0	0	1	0	0	0	0	0	0	0	0	0	0	0	4	0	6	1	0	0	0	0	3	1	1	1	0	0	0
AT1G27120	43	9	4	2	1	0	1	18	13	1	1	0	8	9	6	2	1	15	7	18	24	2	3	3	7	8	3	1	2	15	1	1	0	1	31	20	35	11	4	17	8	8	41	29	5	8	13	14	3
AT1G27130	38	2	9	16	1	0	0	15	16	0	0	0	48	16	37	5	1	9	2	9	51	7	12	3	6	4	5	7	19	8	0	1	0	1	21	25	57	8	2	39	13	28	136	101	40	29	9	23	12
AT1G27150	21	4	3	4	1	0	0	11	8	0	0	0	12	11	11	6	0	8	14	5	11	2	4	3	1	1	1	0	3	5	3	0	0	0	16	24	33	4	0	9	0	7	36	21	5	5	7	4	8
AT1G27170	21	6	3	3	0	0	0	13	7	1	2	0	7	6	4	2	0	6	4	7	10	4	4	2	10	3	4	2	7	10	0	0	9	15	10	3	17	4	0	7	0	2	19	20	4	5	5	4	2
AT1G27180	34	14	2	3	1	2	0	28	14	0	0	0	4	7	6	1	1	21	6	6	15	4	6	9	17	13	4	0	1	17	0	0	4	6	55	45	46	19	2	14	5	1	71	39	4	7	10	8	8
AT1G27190	29	6	1	3	1	1	0	27	15	0	1	1	17	14	16	3	0	23	2	17	27	3	9	6	9	12	5	0	8	19	1	2	0	0	47	42	79	23	2	23	5	6	86	44	8	12	3	10	13
AT1G27200	19	5	1	0	0	6	1	9	6	0	0	0	6	6	3	2	0	7	5	11	6	1	4	8	8	5	1	2	3	4	1	0	3	5	27	24	63	23	2	6	2	2	75	35	5	10	7	3	7
AT1G27210	96	22	7	8	2	1	0	59	29	3	1	0	28	24	28	5	1	27	9	25	48	14	13	6	7	11	4	5	18	16	2	0	1	3	91	128	161	37	12	42	13	9	220	144	35	42	17	22	24
AT1G27290	62	15	7	4	2	1	0	39	21	1	2	1	47	26	47	9	3	27	14	22	31	6	11	11	5	14	10	12	21	18	2	0	1	3	160	134	216	69	19	54	10	19	339	237	82	101	52	30	35
AT1G27300	46	15	5	2	2	0	1	28	26	0	0	0	36	16	28	6	3	43	34	15	31	2	10	5	6	6	16	6	9	13	0	0	0	1	29	25	40	12	0	16	2	7	51	46	10	12	9	7	12
AT1G27310	63	6	9	14	6	0	0	21	15	1	1	1	65	12	92	9	2	18	11	6	37	4	7	5	1	6	26	12	37	10	0	0	40	15	16	28	31	2	1	45	15	22	28	49	3	8	8	4	4
AT1G27320	129	26	10	18	3	3	2	108	32	4	3	2	39	36	35	13	1	57	24	29	72	23	45	29	33	23	9	3	20	35	1	3	115	44	278	219	373	88	19	82	10	13	360	179	41	58	29	28	38
AT1G27330	39	14	28	29	15	1	1	12	13	0	0	1	54	15	36	5	1	15	9	11	24	6	5	7	0	3	14	17	34	13	0	3	9	5	12	10	30	12	1	36	10	22	40	46	5	16	1	11	8
AT1G27340	21	1	3	3	1	0	0	15	8	1	1	0	15	12	19	3	1	5	4	7	14	1	5	6	8	4	7	6	8	4	1	0	0	0	22	16	47	6	1	25	5	6	46	45	7	7	1	6	3
AT1G27350	50	7	30	30	16	1	0	24	15	1	1	0	47	22	68	15	2	16	16	22	20	1	11	10	5	7	14	10	28	12	2	1	7	5	15	12	34	9	3	39	9	20	34	25	11	13	12	9	5
AT1G27360	67	11	5	1	1	2	1	40	19	2	2	0	33	43	33	3	6	21	6	17	25	7	10	5	22	10	8	2	12	10	0	2	0	2	104	55	78	19	7	8	2	6	86	46	6	18	12	4	5
AT1G27370	68	18	11	3	3	0	1	65	34	3	4	2	44	29	67	6	3	48	20	47	92	11	21	8	19	17	17	14	22	27	1	0	5	9	84	46	110	26	8	25	8	6	113	67	12	31	19	9	11
AT1G27385	19	1	4	1	2	1	0	5	6	0	0	0	11	7	15	3	1	4	3	5	13	0	1	0	1	3	3	3	12	3	0	0	2	6	21	14	18	3	4	6	3	7	36	32	8	2	8	4	2
AT1G27390	41	1	10	12	2	0	0	14	16	0	0	0	35	20	16	8	2	8	4	12	32	2	4	5	6	4	12	5	10	4	2	0	17	5	17	13	37	5	2	22	12	17	17	37	6	3	14	6	2
AT1G27400	173	17	46	67	41	2	1	100	85	4	2	0	213	89	248	44	8	66	34	64	224	19	25	15	24	20	58	36	120	36	6	1	16	12	71	75	126	19	11	137	104	106	157	207	25	30	20	18	19
AT1G27410	7	4	1	2	1	0	0	8	3	0	0	1	3	4	3	2	0	5	3	8	6	3	8	10	7	6	1	1	4	9	0	0	0	1	20	9	27	5	2	14	3	2	33	17	4	12	8	2	2
AT1G27420	10	2	3	2	2	0	0	2	1	1	0	0	2	1	2	1	0	0	2	3	5	0	2	1	4	1	1	1	1	2	0	0	2	1	23	25	35	3	0	15	2	2	34	19	5	4	9	3	2
AT1G27430	92	23	17	14	7	4	1	65	33	4	4	2	24	39	32	10	0	62	22	42	64	24	60	41	33	23	11	8	11	41	2	1	7	15	144	114	168	41	14	46	9	9	206	131	27	44	25	41	26
AT1G27435	51	4	14	12	5	1	0	20	26	0	1	0	63	39	69	4	2	17	10	14	43	3	9	6	2	6	31	5	46	9	1	2	34	14	20	16	39	3	4	42	12	28	38	43	5	5	4	7	4
AT1G27440	13	4	4	0	0	0	0	5	3	2	0	0	4	3	5	0	0	6	5	4	9	1	4	0	1	1	2	0	2	8	0	0	2	2	4	11	9	2	0	4	0	1	12	7	1	2	4	1	3
AT1G27450	136	8	20	23	8	0	1	45	51	2	2	3	126	36	143	19	5	49	19	34	138	5	14	10	10	8	34	11	83	33	3	2	11	8	37	46	59	22	3	91	41	58	93	105	18	19	22	21	9
AT1G27460	23	3	5	6	0	0	0	19	6	0	0	1	16	11	17	10	1	13	4	13	22	7	10	6	11	14	4	1	9	2	0	0	1	2	19	30	28	17	3	15	2	6	46	51	5	6	3	4	2
AT1G27470	40	5	5	7	2	0	0	28	4	1	0	1	20	11	14	0	0	22	4	18	46	6	13	4	9	8	6	1	9	11	1	0	4	12	19	24	34	6	2	35	12	8	38	33	5	3	9	8	6
AT1G27480	8	1	0	0	1	0	0	3	4	0	1	0	9	2	6	4	1	8	1	3	5	1	4	5	3	0	2	1	3	3	0	1	0	0	96	71	92	21	7	9	3	0	82	51	4	6	5	3	2
AT1G27500	16	0	1	0	1	1	1	10	5	1	0	0	9	8	3	2	0	4	3	4	4	1	8	9	9	7	13	32	6	4	0	0	3	5	7	6	11	2	1	8	2	1	23	5	8	3	1	1	0
AT1G27510	76	17	13	11	3	2	2	64	30	2	1	1	44	31	48	10	1	40	27	42	76	20	19	15	17	18	13	5	13	27	3	2	10	17	165	133	143	46	13	44	16	9	178	130	17	17	17	24	23
AT1G27520	83	17	14	18	5	1	0	57	20	2	2	1	30	23	18	2	0	52	21	33	20	20	40	27	35	31	4	2	13	27	1	1	3	6	254	167	235	54	20	65	11	9	242	146	42	52	54	34	32
AT1G27530	39	4	11	15	7	0	0	8	22	2	0	0	48	13	58	12	1	14	8	15	39	4	7	8	4	10	13	10	28	15	0	2	6	5	22	20	28	5	2	19	11	11	31	48	9	6	5	5	5
AT1G27540	14	5	2	6	1	2	1	14	6	0	1	1	20	12	14	4	2	12	10	5	17	4	6	1	1	3	6	7	13	3	0	2	2	2	25	18	20	4	2	10	5	6	47	46	5	9	7	7	4
AT1G27595	49	12	9	10	4	3	2	38	15	1	2	3	16	21	12	6	2	33	22	22	34	15	30	22	16	16	7	5	6	23	0	2	3	7	97	70	99	32	15	22	5	6	120	73	11	27	21	13	9
AT1G27600	61	11	9	7	3	0	0	24	8	3	1	1	11	18	17	6	2	12	5	16	43	9	14	8	8	13	3	5	8	6	0	2	9	1	23	28	53	11	3	19	5	5	60	34	13	20	6	9	3
AT1G27620	0	0	0	0	0	0	0	3	0	0	0	0	0	0	0	0	0	0	0	0	1	0	2	0	0	0	0	0	0	0	0	0	0	0	0	0	0	0	0	0	0	0	0	0	0	0	0	0	0
AT1G27630	58	8	0	5	9	1	3	35	15	2	0	0	19	20	28	8	2	21	15	19	29	4	31	40	15	20	3	15	12	13	3	0	3	10	43	45	40	26	3	13	6	10	66	63	7	18	38	18	10
AT1G27650	101	17	9	9	3	0	0	32	28	1	1	1	40	19	57	11	2	13	14	16	47	9	19	15	10	15	13	8	16	17	4	0	117	57	33	19	44	3	2	37	10	7	49	57	13	11	11	5	2
AT1G27660	34	5	4	1	0	0	1	21	15	1	0	0	7	7	11	1	0	8	5	9	31	6	24	18	7	10	2	1	3	8	0	2	1	2	8	2	10	2	0	39	1	1	12	27	3	2	1	0	3
AT1G27680	63	5	4	5	0	1	1	13	18	1	0	1	32	15	25	5	1	10	3	22	42	2	74	59	3	8	2	1	6	15	0	1	1	6	10	13	23	3	1	25	6	7	27	34	13	9	6	4	2
AT1G27690	24	8	7	1	0	2	0	24	14	1	2	0	6	16	18	3	1	11	6	11	10	4	10	3	5	1	6	0	8	9	3	0	0	3	22	19	36	5	2	10	5	2	45	29	6	8	5	12	5
AT1G27695	31	4	2	8	1	0	0	10	8	0	0	1	25	12	46	2	1	11	4	3	12	2	4	4	1	3	9	4	22	4	0	0	6	3	22	20	38	4	6	11	4	10	25	33	7	8	5	6	3
AT1G27700	18	3	2	5	1	2	0	6	4	0	0	0	14	6	12	3	1	8	1	2	9	0	7	0	6	1	6	9	4	4	0	0	13	1	36	12	28	4	1	10	3	2	23	26	7	7	5	3	3
AT1G27720	25	3	1	0	0	0	0	2	1	1	0	0	1	3	3	0	0	5	5	0	1	1	3	3	1	0	2	4	2	2	0	0	45	25	3	1	4	0	0	2	2	0	7	4	1	3	1	0	1
AT1G27730	1	0	0	1	0	0	0	1	1	0	0	0	2	1	2	0	0	3	1	3	0	0	0	0	0	1	1	0	1	1	0	0	0	0	20	17	16	12	2	4	2	1	32	35	7	7	0	1	3
AT1G27750	23	13	5	3	1	0	0	17	8	0	0	0	14	9	14	3	1	11	7	5	21	6	13	10	8	4	3	1	2	7	1	1	12	12	27	25	50	15	4	24	2	5	37	42	8	15	10	10	6
AT1G27752	49	13	11	13	4	1	0	44	32	3	0	2	14	19	23	5	0	40	21	16	25	10	32	28	14	16	6	1	8	19	1	1	8	12	78	61	94	26	8	23	4	6	126	80	12	21	14	14	6
AT1G27760	56	7	5	11	2	1	1	23	19	0	0	0	25	17	21	3	2	24	27	14	14	9	11	5	3	8	18	4	11	4	3	0	28	20	55	41	52	20	4	9	11	10	48	47	7	8	17	7	8
AT1G27770	76	23	22	12	7	2	0	66	34	2	0	4	31	36	23	4	1	44	14	47	62	24	27	19	26	29	9	5	20	25	0	0	4	10	370	176	428	196	30	65	18	20	638	296	71	136	42	41	43
AT1G27840	13	3	4	2	5	0	0	14	8	0	0	0	7	6	9	2	0	7	2	6	7	2	4	1	2	2	6	4	4	5	0	0	5	7	15	13	17	3	0	8	0	5	14	19	5	4	6	2	0
AT1G27850	62	23	10	9	4	1	0	62	20	3	2	1	23	20	22	3	3	38	22	27	45	13	37	30	25	16	8	5	8	17	1	1	3	6	83	88	128	27	15	30	8	5	116	85	20	29	11	19	14
AT1G27880	13	2	1	4	0	2	0	7	3	1	0	0	4	2	3	0	0	1	2	3	17	0	3	0	0	0	2	2	3	2	0	0	5	6	3	2	10	0	4	8	0	1	4	5	1	0	1	5	0
AT1G27900	49	7	5	7	2	0	0	17	9	2	0	0	11	10	6	2	0	19	4	11	26	4	8	6	3	7	4	0	7	10	3	0	17	9	37	24	40	8	1	15	7	1	44	29	7	5	13	12	3
AT1G27910	16	3	2	2	2	0	0	13	4	0	0	0	5	9	10	2	1	13	1	7	6	3	3	7	4	2	3	1	1	8	0	0	0	3	45	45	51	17	2	12	6	4	50	28	10	6	10	10	5
AT1G27921	87	11	13	12	3	0	0	87	24	7	1	5	18	34	15	3	1	33	17	32	38	19	34	18	28	28	4	3	10	34	1	1	0	1	253	214	302	81	29	75	16	17	327	221	56	72	32	29	26
AT1G27920	40	10	1	0	1	0	0	34	15	3	0	0	9	15	10	4	1	23	12	6	11	7	5	1	3	3	1	2	7	12	0	0	0	5	4	4	10	0	0	6	0	1	8	6	0	1	3	1	0
AT1G27930	21	6	3	3	1	2	1	7	11	1	2	0	15	17	20	1	1	9	10	13	20	2	3	2	1	3	8	2	10	3	1	1	2	2	28	17	26	7	2	18	11	7	29	23	7	4	5	6	2
AT1G27950	159	25	87	149	23	2	3	63	61	4	6	1	164	119	112	26	37	57	29	102	241	17	14	17	9	18	28	11	53	29	4	0	1	3	58	54	164	26	10	153	128	230	256	272	94	111	28	113	40
AT1G27960	20	4	2	8	4	0	0	8	10	1	0	0	5	8	12	4	1	6	2	6	16	2	9	5	4	7	4	0	2	10	0	0	6	4	24	7	23	9	3	13	5	4	26	28	3	4	1	5	6
AT1G27970	70	3	9	13	13	1	2	13	21	0	0	1	77	22	70	13	2	17	10	16	50	3	1	3	4	8	14	7	38	6	0	1	34	13	26	24	36	5	2	45	20	25	53	79	6	10	10	7	8
AT1G27980	16	2	1	2	0	1	0	5	4	1	0	0	7	11	5	2	1	4	4	6	14	1	0	1	6	5	0	1	2	1	0	0	0	6	8	9	21	6	2	12	1	1	23	15	0	3	0	2	2
AT1G28050	32	4	6	5	4	0	1	20	9	0	0	2	25	15	12	5	1	10	2	15	11	9	9	5	7	7	7	2	10	7	0	0	0	1	3	3	11	2	1	5	5	3	19	13	6	4	1	13	4
AT1G28060	384	94	54	23	16	9	4	309	95	10	9	9	74	105	57	14	7	169	75	137	165	69	133	81	153	111	44	27	39	130	9	6	57	85	207	162	238	56	17	98	8	22	327	197	36	47	40	47	40
AT1G28070	7	0	1	2	0	0	0	2	1	0	0	0	11	4	9	0	0	4	3	5	11	2	1	1	2	1	2	0	3	0	0	0	6	3	7	12	15	1	2	9	0	2	13	9	1	2	1	1	2
AT1G28090	39	11	4	7	1	0	2	27	9	0	1	1	13	15	17	1	1	15	5	12	22	4	8	11	10	6	5	4	4	10	1	0	3	2	40	34	43	14	2	17	6	4	68	45	5	10	6	10	6
AT1G28100	54	10	3	2	1	0	2	26	15	1	1	2	21	15	17	6	0	29	5	14	19	5	7	1	6	4	9	3	11	21	0	0	1	0	43	50	57	22	4	23	4	1	55	51	4	5	2	3	6
AT1G28110	18	3	4	6	1	0	0	13	7	1	0	0	11	8	8	2	2	8	3	6	24	1	3	4	3	3	0	2	4	5	1	0	0	1	6	8	19	2	1	61	8	10	13	24	7	7	3	0	0
AT1G28120	113	2	3	3	0	0	0	13	8	1	1	0	9	12	16	4	0	16	8	7	12	8	4	4	3	5	3	1	8	7	1	0	243	60	28	28	33	10	5	18	6	6	39	31	5	16	5	11	5
AT1G28130	23	11	5	0	2	0	1	22	13	1	0	0	22	13	26	5	0	16	5	6	5	2	0	3	2	3	7	2	7	11	2	0	0	0	3	2	8	1	1	14	4	5	15	15	16	6	1	0	0
AT1G28140	25	6	2	4	1	1	1	5	10	2	0	0	12	10	19	2	0	11	7	11	19	1	7	4	2	5	7	1	9	9	0	0	1	2	54	46	76	17	2	18	3	8	79	76	9	11	3	7	9
AT1G28150	27	3	2	1	1	0	1	8	7	0	0	0	28	12	16	1	3	4	3	3	10	1	1	3	0	1	5	3	8	3	0	0	24	9	17	9	16	2	1	12	3	8	18	23	3	4	2	2	2
AT1G28190	10	6	3	1	1	0	0	21	6	0	0	0	4	9	8	0	0	13	2	11	7	4	0	2	2	5	7	2	6	12	0	0	0	0	13	19	26	13	0	17	2	4	32	17	6	2	1	5	3
AT1G28200	18	1	4	5	0	0	1	7	14	0	1	1	18	6	17	2	0	6	10	3	8	1	2	4	5	3	7	4	8	7	1	0	4	6	4	7	13	1	2	14	6	12	19	22	3	3	7	5	2
AT1G28210	30	4	4	3	2	0	0	13	6	1	0	1	6	8	10	0	1	14	3	5	13	2	4	1	5	6	2	2	2	5	1	0	2	3	8	6	13	5	2	8	1	2	18	19	1	4	13	5	2
AT1G28230	6	0	0	1	0	0	0	8	0	0	5	0	13	4	7	1	1	9	3	1	2	2	2	1	1	0	2	0	4	2	0	0	0	0	3	1	6	4	0	1	3	3	23	12	4	8	2	1	1
AT1G28240	51	14	11	13	1	0	0	27	14	2	0	1	15	13	14	7	1	25	9	11	19	7	18	11	10	11	3	5	7	9	2	0	1	1	73	74	105	30	7	24	3	10	109	59	23	34	13	13	12
AT1G28250	18	3	3	1	0	0	0	7	7	0	0	0	18	6	9	1	0	2	5	0	5	2	1	1	1	0	3	2	6	1	0	2	7	3	2	7	14	3	2	5	3	3	11	9	5	1	2	1	0
AT1G28260	18	8	5	2	0	0	0	32	10	0	0	2	7	11	13	4	0	26	6	6	12	6	9	5	4	7	5	5	5	11	1	0	4	2	20	29	53	22	4	14	2	2	50	35	22	15	1	3	4
AT1G28280	83	25	15	10	5	4	0	95	26	7	9	1	18	40	40	7	2	63	28	35	46	26	24	16	20	30	14	4	12	43	1	5	2	2	162	177	291	99	20	62	4	14	382	208	57	69	25	19	27
AT1G28290	212	36	20	10	3	0	3	148	137	8	1	1	185	120	164	30	11	78	39	231	954	60	16	18	21	36	47	17	104	68	7	4	0	6	15	16	63	1	0	885	110	123	55	72	14	4	2	24	5
AT1G28310	11	4	1	0	0	1	0	23	3	1	0	0	5	2	3	1	0	14	1	6	15	2	0	1	3	3	3	0	0	7	0	0	0	0	6	16	20	6	1	7	0	1	20	17	0	0	1	2	1
AT1G28320	41	5	3	5	0	0	0	18	12	2	2	0	7	12	11	0	1	13	1	5	13	8	10	12	10	6	6	1	6	13	1	1	10	14	54	42	75	27	9	12	5	8	77	47	9	26	11	10	12
AT1G28330	98	17	10	5	5	1	1	53	31	1	1	2	91	41	99	19	6	29	10	27	57	10	18	25	13	13	21	11	45	28	0	1	2	1	3	7	35	15	3	33	9	10	31	45	5	4	1	4	6
AT1G28340	72	9	4	11	3	0	0	18	13	2	0	1	20	13	14	3	0	22	18	15	37	6	12	17	11	6	5	3	5	26	1	2	52	22	69	44	68	18	6	31	9	15	61	47	5	12	4	27	7
AT1G28350	60	17	8	11	2	1	0	31	11	0	1	2	17	15	21	4	3	22	7	17	52	10	17	14	9	12	4	2	5	16	3	1	5	7	53	45	77	20	7	29	12	12	75	51	13	7	15	19	7
AT1G28380	69	22	11	4	1	1	0	32	15	1	1	0	15	14	13	3	0	47	41	17	13	4	15	8	4	12	8	3	9	60	20	0	1	6	92	65	129	42	11	13	6	3	146	81	17	21	7	8	13
AT1G28390	9	2	1	1	2	0	0	7	0	1	0	0	10	1	8	0	0	1	1	4	10	2	1	0	4	4	3	1	3	7	0	1	3	3	1	3	2	2	0	9	5	9	4	1	0	0	4	12	1
AT1G28395	26	3	4	4	5	0	1	10	7	0	1	2	13	4	12	1	2	5	2	9	16	1	5	3	7	8	4	1	7	3	0	0	25	6	12	11	19	3	2	22	6	9	22	20	3	1	9	8	2
AT1G28400	166	60	17	12	6	5	0	298	77	6	7	4	65	87	85	19	3	128	33	114	201	48	25	22	162	68	22	12	29	83	2	5	5	4	9	14	34	1	0	113	14	15	47	54	4	10	4	3	3
AT1G28410	15	2	3	3	2	0	0	4	5	0	0	0	10	4	9	1	1	1	5	5	7	1	7	1	4	2	1	2	2	3	0	0	5	2	19	20	25	8	0	13	4	6	35	26	5	8	1	8	2
AT1G28420	521	118	54	26	15	4	1	297	125	16	14	6	80	127	66	30	11	203	122	170	203	102	155	115	101	107	29	31	31	159	11	5	35	77	271	218	323	101	36	102	27	17	403	221	59	63	56	70	34
AT1G28440	64	15	6	5	1	0	0	47	20	2	1	0	35	22	13	9	5	51	57	33	56	13	11	8	10	9	7	8	15	25	2	1	0	0	54	78	119	18	8	62	18	21	134	113	42	29	6	8	7
AT1G28470	4	2	1	0	0	0	0	3	2	0	0	0	2	3	1	1	1	8	2	4	0	1	3	1	1	1	0	0	0	4	1	0	0	1	1	0	1	0	0	1	1	1	1	0	0	0	0	0	0
AT1G28490	72	10	4	8	2	0	0	31	10	3	5	0	15	16	24	1	0	19	8	8	41	4	17	13	9	12	9	8	10	11	1	1	8	15	55	44	54	10	5	17	7	6	57	55	17	11	18	12	4
AT1G28510	24	3	7	3	0	0	0	16	6	3	0	0	17	14	15	0	0	14	6	5	20	3	6	3	8	6	2	1	15	8	0	1	10	0	32	17	40	9	4	18	5	1	37	44	8	10	10	5	1
AT1G28520	37	14	2	3	2	0	0	12	9	3	0	1	14	9	19	4	1	20	5	9	15	7	12	10	7	9	4	1	4	13	0	2	1	3	27	12	43	15	3	21	7	5	59	57	13	10	17	12	3
AT1G28530	25	2	2	1	3	0	0	7	4	0	0	0	4	2	7	0	0	1	1	3	21	1	2	4	2	2	2	0	5	3	0	0	23	4	9	6	13	1	1	8	0	1	15	13	4	2	2	2	0
AT1G28540	11	5	9	5	1	0	0	23	3	1	2	0	19	4	9	2	0	9	4	11	13	6	18	3	16	19	6	1	4	1	1	0	2	11	14	9	25	4	1	10	3	3	31	29	6	12	5	11	6
AT1G28560	18	2	1	0	2	0	0	2	1	0	0	0	2	1	4	0	0	6	4	0	2	1	1	0	0	2	3	0	0	3	0	0	4	1	23	20	15	4	2	6	3	1	13	14	7	1	2	1	2
AT1G28570	6	1	0	0	1	0	0	5	2	0	0	1	5	3	6	1	0	3	1	3	1	0	1	2	1	0	2	1	4	2	0	0	0	0	8	4	6	3	2	3	0	1	7	7	3	1	1	1	1
AT1G28580	38	3	1	4	0	0	3	14	12	0	0	1	17	16	17	9	1	11	1	6	15	2	9	9	4	2	8	2	11	12	1	2	0	0	30	39	52	17	2	35	9	5	82	70	17	12	51	6	22
AT1G28600	9	1	1	0	0	0	0	2	4	1	1	0	7	4	7	2	0	2	0	1	3	0	0	0	0	0	5	0	1	2	0	0	0	1	55	80	94	39	5	16	6	9	103	62	29	30	3	5	5
AT1G28610	3	1	0	1	0	0	0	4	1	0	0	0	8	8	9	0	1	7	1	7	5	0	3	1	2	7	1	0	3	5	0	0	0	0	164	98	138	20	8	23	7	13	154	103	22	32	11	6	12
AT1G28670	16	6	3	0	4	0	0	5	3	1	0	1	13	5	10	1	0	8	2	8	16	2	0	1	5	5	4	0	6	1	0	0	0	1	43	33	63	10	2	32	7	16	91	63	35	35	7	8	8
AT1G28685	3	0	1	1	2	0	1	7	0	1	0	0	1	1	1	0	0	4	2	2	1	1	0	1	2	0	0	1	3	0	0	0	2	1	6	3	8	1	0	2	3	0	9	6	2	2	2	3	4
AT1G28680	15	2	6	15	3	0	0	8	5	0	0	0	13	9	13	0	2	3	1	4	15	1	2	3	0	1	4	1	6	2	1	0	2	0	11	11	16	2	2	11	3	7	31	19	5	11	12	13	5
AT1G28690	3	2	0	0	1	0	0	3	1	0	0	0	0	1	0	0	0	3	1	1	0	0	4	3	0	0	1	0	0	0	1	0	0	1	7	3	6	0	0	0	0	0	5	4	2	0	0	2	2
AT1G28710	100	19	15	7	3	2	0	47	25	1	0	16	24	30	35	6	1	80	76	24	15	18	18	8	15	15	10	11	13	59	7	0	10	9	41	24	48	8	6	22	5	6	126	72	10	24	8	11	6
AT1G28715	23	1	2	5	0	0	1	8	9	1	1	0	2	6	4	0	0	1	5	6	12	0	2	8	2	5	1	1	1	8	0	0	2	6	30	32	43	7	3	11	2	5	52	29	7	13	10	4	6
AT1G28760	11	1	1	0	0	0	0	6	4	0	0	0	4	4	1	0	0	1	3	1	1	2	0	0	1	0	1	2	3	1	0	0	13	12	2	4	11	2	0	10	0	1	12	12	0	3	2	1	1
AT1G28765	23	7	0	6	0	0	1	14	1	1	0	1	4	4	0	0	0	7	1	7	4	3	7	15	7	11	1	5	1	11	0	0	2	3	22	24	33	9	2	18	2	2	53	34	13	16	10	3	3
AT1G28960	32	7	1	7	2	1	0	15	6	1	1	1	17	7	25	8	4	7	4	5	9	3	12	10	7	7	13	25	11	8	0	1	4	2	22	24	18	13	2	11	4	1	43	27	11	9	12	10	2
AT1G29030	44	6	7	6	4	0	0	29	10	1	0	1	5	6	10	3	1	9	9	11	19	7	8	5	8	9	2	4	4	11	0	0	16	18	18	14	21	7	2	15	5	2	48	29	8	11	17	2	5
AT1G29040	30	2	6	11	3	0	1	9	6	2	0	0	24	12	25	3	0	9	3	10	14	2	7	4	7	8	6	4	15	11	0	0	20	4	15	21	37	7	1	21	8	3	44	40	11	9	11	14	6
AT1G29050	34	7	7	10	5	1	1	24	13	0	0	0	35	14	26	3	2	13	8	7	10	6	19	21	5	5	8	3	7	18	1	0	0	1	16	18	24	13	0	12	2	24	38	58	2	7	76	69	30
AT1G29060	11	5	4	4	1	0	1	6	0	0	0	0	11	8	3	1	1	3	1	8	6	1	1	3	5	6	4	1	5	3	0	0	5	6	6	16	18	7	0	7	0	2	12	30	6	3	4	3	2
AT1G29070	148	13	15	10	6	2	0	52	83	2	0	1	211	70	183	27	9	49	31	32	134	12	13	9	8	10	44	29	87	33	3	3	5	12	159	157	287	48	19	154	79	90	335	427	30	46	45	44	36
AT1G29120	17	3	4	0	0	2	0	10	12	1	0	0	11	4	15	3	0	5	2	5	6	2	1	1	2	5	4	5	4	4	0	2	2	2	72	42	56	13	6	8	10	5	63	37	3	7	7	11	6
AT1G29150	74	4	16	15	6	1	2	20	23	1	1	2	47	23	51	7	2	21	10	23	86	3	7	7	1	2	19	8	30	10	2	0	53	23	16	23	44	6	5	47	24	52	56	65	7	6	8	13	9
AT1G29160	10	1	0	0	0	0	0	12	4	2	0	0	11	5	6	0	0	1	1	5	9	2	4	4	3	8	1	3	3	0	1	0	0	0	0	0	5	0	0	5	1	0	4	3	0	0	0	0	2
AT1G29170	54	17	14	13	3	2	1	57	34	2	1	1	25	35	23	6	1	34	14	44	70	15	34	19	18	28	8	6	9	26	2	0	9	8	44	47	100	15	3	37	13	4	130	86	11	18	4	7	7
AT1G29195	22	2	0	1	0	0	0	10	4	0	0	0	10	7	3	2	0	3	7	0	9	1	1	1	4	8	4	2	5	5	0	0	23	24	0	0	0	0	0	0	0	0	1	0	0	0	0	0	0
AT1G29200	8	1	1	1	0	0	0	3	1	0	0	0	0	0	0	1	0	5	8	0	2	0	0	1	0	0	0	0	0	3	0	0	3	3	0	0	1	0	0	0	0	0	0	0	0	0	0	0	0
AT1G29220	63	8	4	6	2	1	1	30	20	2	2	1	20	23	26	9	1	25	18	25	28	5	24	12	13	11	5	2	10	19	4	1	6	7	43	38	61	17	5	24	5	5	48	31	11	9	2	5	10
[truncated: 32,434 more rows]
[truncated: 606 more columns]
